# Supplementary material for: RNA-Seq of three free-living flatworm species suggests rapid evolution of reproduction-related genes
Source: BMC Genomics. 2020 Jul 6;21:462. doi: 10.1186/s12864-020-06862-x (PMC7336406; doi:10.1186/s12864-020-06862-x)
Supplement: Supplementary file 2 — Additional file 2. Maximum likelihood phylogeny. Phylogeny inferred using IQ-TREE. See Additional file 1 and 3 for the amino acid alignment used to infer this phylogeny and for the IQ-TREE logfile, respectively. [file 12864_2020_6862_MOESM2_ESM.txt]

(Machtx_20180703_CroCo_cd995_pep_Machtx_20180703:0.1159419670,(Macpus_20180703_CroCo_cd995_pep_Macpus_20180703:0.6094842745,Macspi_20180703_CroCo_cd995_pep_Macspi_20180703:0.1547493782)100/100:0.101541,Mlig_RNA_3_7_DV1_v3_coregenes_bestORF_cd995_pep_Maclig_37v3:0.1170696694);
