# Supplementary material for: RNA-Seq of three free-living flatworm species suggests rapid evolution of reproduction-related genes
Source: BMC Genomics. 2020 Jul 6;21:462. doi: 10.1186/s12864-020-06862-x (PMC7336406; doi:10.1186/s12864-020-06862-x)
Supplement: Supplementary file 3 — Additional file 3. IQ-TREE logfile. Logfile of the maximum likelihood analysis using the alignment in Additional file 1 and resulting in the phylogeny in Additional file 2. [file 12864_2020_6862_MOESM3_ESM.txt]

IQ-TREE 1.5.5 built Jun  2 2017

Partition file name: one_to_one.partition
Input file name: one_to_one_concat.aln
Type of analysis: ModelFinder + tree reconstruction + ultrafast bootstrap (1000 replicates)
Random seed number: 881374

REFERENCES
----------

To cite ModelFinder please use: 

Subha Kalyaanamoorthy, Bui Quang Minh, Thomas KF Wong, Arndt von Haeseler,
and Lars S Jermiin (2017) ModelFinder: Fast model selection for
accurate phylogenetic estimates. Nature Methods, 14:587–589.
http://dx.doi.org/10.1038/nmeth.4285

To cite IQ-TREE please use:

Lam-Tung Nguyen, Heiko A. Schmidt, Arndt von Haeseler, and Bui Quang Minh
(2015) IQ-TREE: A fast and effective stochastic algorithm for estimating
maximum likelihood phylogenies. Mol Biol Evol, 32:268-274.
http://dx.doi.org/10.1093/molbev/msu300

Since you used ultrafast bootstrap (UFBoot) please also cite: 

Bui Quang Minh, Minh Anh Thi Nguyen, and Arndt von Haeseler (2013)
Ultrafast approximation for phylogenetic bootstrap. Mol Biol Evol, 30:1188-95.
http://dx.doi.org/10.1093/molbev/mst024

Since you used partition models please also cite:

Olga Chernomor, Arndt von Haeseler, and Bui Quang Minh (2016)
Terrace aware data structure for phylogenomic inference from
supermatrices. Syst Biol, 65:997-1008.
http://dx.doi.org/10.1093/sysbio/syw037

SEQUENCE ALIGNMENT
------------------

Input data: 4 taxa with 1263 partitions and 615314 total sites (0% missing data)

  ID  Name             Type  #Seqs  #Sites  #Patterns  #Const_Sites
   1  p1_OG0014389     AA        4     214      64      80%
   2  p2_OG0014390     AA        4     143     126      25%
   3  p3_OG0014394     AA        4     130      71      72%
   4  p4_OG0014399     AA        4     335     220      41%
   5  p5_OG0014402     AA        4     259     149      53%
   6  p6_OG0014407     AA        4     130     111      35%
   7  p7_OG0014412     AA        4     531     230      56%
   8  p8_OG0014413     AA        4     336     155      65%
   9  p9_OG0014417     AA        4     288     189      40%
  10  p10_OG0014422    AA        4     753     431      47%
  11  p11_OG0014423    AA        4     683     261      61%
  12  p12_OG0014426    AA        4     191      64      83%
  13  p13_OG0014430    AA        4     194     134      49%
  14  p14_OG0014434    AA        4     218     124      54%
  15  p15_OG0014435    AA        4     363     192      48%
  16  p16_OG0014436    AA        4     700     194      75%
  17  p17_OG0014437    AA        4     302     155      66%
  18  p18_OG0014438    AA        4     495     125      81%
  19  p19_OG0014440    AA        4     617     286      54%
  20  p20_OG0014441    AA        4     498     188      58%
  21  p21_OG0014442    AA        4     625     328      53%
  22  p22_OG0014444    AA        4     327     175      55%
  23  p23_OG0014448    AA        4     472     366      36%
  24  p24_OG0014450    AA        4     187     143      50%
  25  p25_OG0014457    AA        4     300     126      62%
  26  p26_OG0014460    AA        4     219     162      43%
  27  p27_OG0014464    AA        4     334     198      52%
  28  p28_OG0014465    AA        4     252     162      60%
  29  p29_OG0014471    AA        4     980     537      37%
  30  p30_OG0014472    AA        4     679     320      50%
  31  p31_OG0014476    AA        4     143     116      41%
  32  p32_OG0014485    AA        4     257     115      65%
  33  p33_OG0014487    AA        4     447     277      38%
  34  p34_OG0014491    AA        4     270     228      36%
  35  p35_OG0014493    AA        4     210      86      76%
  36  p36_OG0014495    AA        4     281     104      68%
  37  p37_OG0014496    AA        4     377     215      54%
  38  p38_OG0014498    AA        4     376     125      75%
  39  p39_OG0014499    AA        4    1164     483      53%
  40  p40_OG0014508    AA        4     313     162      58%
  41  p41_OG0014515    AA        4     217     171      32%
  42  p42_OG0014516    AA        4     178     110      51%
  43  p43_OG0014517    AA        4     447     166      64%
  44  p44_OG0014519    AA        4     203      68      74%
  45  p45_OG0014523    AA        4     362     181      54%
  46  p46_OG0014524    AA        4     322      86      79%
  47  p47_OG0014525    AA        4     230     121      63%
  48  p48_OG0014528    AA        4     165     136      36%
  49  p49_OG0014530    AA        4     167      84      70%
  50  p50_OG0014535    AA        4     222     124      54%
  51  p51_OG0014539    AA        4     170     135      31%
  52  p52_OG0014542    AA        4     328      58      91%
  53  p53_OG0014544    AA        4     146      80      59%
  54  p54_OG0014549    AA        4     414     213      55%
  55  p55_OG0014550    AA        4     517     275      47%
  56  p56_OG0014551    AA        4     249      50      87%
  57  p57_OG0014553    AA        4     140      57      71%
  58  p58_OG0014556    AA        4     295     159      63%
  59  p59_OG0014557    AA        4     400      88      82%
  60  p60_OG0014558    AA        4     590     199      65%
  61  p61_OG0014562    AA        4    1017     237      71%
  62  p62_OG0014564    AA        4     365     205      57%
  63  p63_OG0014565    AA        4     351     194      54%
  64  p64_OG0014567    AA        4     474     310      46%
  65  p65_OG0014568    AA        4     196     123      53%
  66  p66_OG0014569    AA        4     143      61      72%
  67  p67_OG0014570    AA        4     474     245      56%
  68  p68_OG0014571    AA        4     528     277      53%
  69  p69_OG0014574    AA        4     321     202      48%
  70  p70_OG0014588    AA        4     351     139      67%
  71  p71_OG0014589    AA        4     492     248      56%
  72  p72_OG0014593    AA        4     211     123      58%
  73  p73_OG0014594    AA        4     393     163      66%
  74  p74_OG0014595    AA        4     401     111      75%
  75  p75_OG0014596    AA        4     157     114      50%
  76  p76_OG0014597    AA        4     517      93      87%
  77  p77_OG0014600    AA        4     238     208      29%
  78  p78_OG0014601    AA        4     116      57      72%
  79  p79_OG0014604    AA        4     158      66      69%
  80  p80_OG0014605    AA        4    1080     301      68%
  81  p81_OG0014606    AA        4     324     215      55%
  82  p82_OG0014607    AA        4     294     178      49%
  83  p83_OG0014608    AA        4     180      60      75%
  84  p84_OG0014610    AA        4     556     271      52%
  85  p85_OG0014611    AA        4     354     163      66%
  86  p86_OG0014613    AA        4     953     440      55%
  87  p87_OG0014614    AA        4     613     101      87%
  88  p88_OG0014615    AA        4     231     102      60%
  89  p89_OG0014618    AA        4     541     249      56%
  90  p90_OG0014619    AA        4     699     217      69%
  91  p91_OG0014622    AA        4     149      88      67%
  92  p92_OG0014624    AA        4     122      59      68%
  93  p93_OG0014625    AA        4     312     157      57%
  94  p94_OG0014631    AA        4     741     343      60%
  95  p95_OG0014634    AA        4     322     234      38%
  96  p96_OG0014635    AA        4     221      96      68%
  97  p97_OG0014640    AA        4     253      80      81%
  98  p98_OG0014641    AA        4     574     286      55%
  99  p99_OG0014648    AA        4     265     115      64%
 100  p100_OG0014661   AA        4     183      80      72%
 101  p101_OG0014664   AA        4     160     112      48%
 102  p102_OG0014665   AA        4     521     183      73%
 103  p103_OG0014666   AA        4     242     120      61%
 104  p104_OG0014668   AA        4    2395     620      66%
 105  p105_OG0014669   AA        4     239     143      51%
 106  p106_OG0014673   AA        4     454     245      50%
 107  p107_OG0014679   AA        4     196     120      53%
 108  p108_OG0014680   AA        4     449     148      74%
 109  p109_OG0014681   AA        4     232     171      40%
 110  p110_OG0014682   AA        4     186      75      76%
 111  p111_OG0014683   AA        4     535     113      81%
 112  p112_OG0014687   AA        4     114      80      54%
 113  p113_OG0014690   AA        4     322     114      67%
 114  p114_OG0014695   AA        4     193     104      61%
 115  p115_OG0014696   AA        4     222      82      72%
 116  p116_OG0014698   AA        4     686     203      68%
 117  p117_OG0014701   AA        4     775     232      72%
 118  p118_OG0014702   AA        4     240     108      70%
 119  p119_OG0014704   AA        4     388     135      71%
 120  p120_OG0014705   AA        4     143     118      40%
 121  p121_OG0014707   AA        4     469     250      57%
 122  p122_OG0014708   AA        4     223     105      64%
 123  p123_OG0014712   AA        4     217      94      63%
 124  p124_OG0014715   AA        4     333     168      52%
 125  p125_OG0014716   AA        4     662     379      54%
 126  p126_OG0014717   AA        4     202      93      63%
 127  p127_OG0014718   AA        4     537     193      73%
 128  p128_OG0014719   AA        4     189      61      86%
 129  p129_OG0014720   AA        4     189     141      47%
 130  p130_OG0014724   AA        4     506     125      80%
 131  p131_OG0014725   AA        4     230     192      29%
 132  p132_OG0014728   AA        4    1152     273      69%
 133  p133_OG0014731   AA        4     259     196      38%
 134  p134_OG0014734   AA        4     167     108      51%
 135  p135_OG0014736   AA        4     284     178      50%
 136  p136_OG0014738   AA        4     888     414      47%
 137  p137_OG0014742   AA        4     448     116      79%
 138  p138_OG0014743   AA        4     168      70      68%
 139  p139_OG0014746   AA        4     246     132      50%
 140  p140_OG0014747   AA        4     296     146      60%
 141  p141_OG0014748   AA        4     272     119      64%
 142  p142_OG0014754   AA        4     307     118      65%
 143  p143_OG0014758   AA        4     321     142      63%
 144  p144_OG0014761   AA        4     252     171      49%
 145  p145_OG0014764   AA        4     136     107      38%
 146  p146_OG0014770   AA        4     674     396      43%
 147  p147_OG0014771   AA        4     365     188      55%
 148  p148_OG0014773   AA        4     290     148      69%
 149  p149_OG0014774   AA        4     546     366      42%
 150  p150_OG0014775   AA        4     140     122      36%
 151  p151_OG0014776   AA        4     531     146      72%
 152  p152_OG0014782   AA        4     206     107      62%
 153  p153_OG0014785   AA        4     239     114      61%
 154  p154_OG0014786   AA        4     257     126      60%
 155  p155_OG0014787   AA        4     576     207      67%
 156  p156_OG0014793   AA        4     695     244      73%
 157  p157_OG0014795   AA        4     578     228      63%
 158  p158_OG0014796   AA        4     303     231      31%
 159  p159_OG0014797   AA        4     205     110      59%
 160  p160_OG0014800   AA        4     589     374      41%
 161  p161_OG0014802   AA        4     970     262      68%
 162  p162_OG0014803   AA        4     385     284      34%
 163  p163_OG0014804   AA        4     408      57      92%
 164  p164_OG0014806   AA        4     390     106      75%
 165  p165_OG0014808   AA        4     965     255      76%
 166  p166_OG0014809   AA        4     323     251      33%
 167  p167_OG0014810   AA        4     332     237      42%
 168  p168_OG0014811   AA        4    1561     357      73%
 169  p169_OG0014817   AA        4     714     243      65%
 170  p170_OG0014818   AA        4     310      94      73%
 171  p171_OG0014819   AA        4     376     302      24%
 172  p172_OG0014821   AA        4     566     102      84%
 173  p173_OG0014822   AA        4     332      85      83%
 174  p174_OG0014823   AA        4     829     190      82%
 175  p175_OG0014824   AA        4     276     226      32%
 176  p176_OG0014825   AA        4     391     189      62%
 177  p177_OG0014831   AA        4     172     131      36%
 178  p178_OG0014834   AA        4     437     218      61%
 179  p179_OG0014838   AA        4     261     214      33%
 180  p180_OG0014841   AA        4     566     146      77%
 181  p181_OG0014844   AA        4     265     199      40%
 182  p182_OG0014845   AA        4     168      89      68%
 183  p183_OG0014847   AA        4     803     329      61%
 184  p184_OG0014849   AA        4     209      63      80%
 185  p185_OG0014851   AA        4     538     208      61%
 186  p186_OG0014852   AA        4     248      64      82%
 187  p187_OG0014854   AA        4     209      74      80%
 188  p188_OG0014855   AA        4     198     145      42%
 189  p189_OG0014856   AA        4     355      98      73%
 190  p190_OG0014861   AA        4     144     112      40%
 191  p191_OG0014862   AA        4     124      58      77%
 192  p192_OG0014863   AA        4     419     233      47%
 193  p193_OG0014866   AA        4     242     115      61%
 194  p194_OG0014871   AA        4     397     168      62%
 195  p195_OG0014872   AA        4     666     222      69%
 196  p196_OG0014873   AA        4     140      90      51%
 197  p197_OG0014875   AA        4     519     148      79%
 198  p198_OG0014876   AA        4     542     172      75%
 199  p199_OG0014877   AA        4     354     146      67%
 200  p200_OG0014878   AA        4     657     215      72%
 201  p201_OG0014880   AA        4     136      62      79%
 202  p202_OG0014882   AA        4     374     134      70%
 203  p203_OG0014884   AA        4     205     127      62%
 204  p204_OG0014885   AA        4     357     278      36%
 205  p205_OG0014886   AA        4     365     165      53%
 206  p206_OG0014888   AA        4     266     129      65%
 207  p207_OG0014891   AA        4     778     245      69%
 208  p208_OG0014895   AA        4     244      73      82%
 209  p209_OG0014899   AA        4     331     189      51%
 210  p210_OG0014900   AA        4     163      85      63%
 211  p211_OG0014901   AA        4    1252     592      50%
 212  p212_OG0014902   AA        4     613     331      50%
 213  p213_OG0014903   AA        4     468     230      56%
 214  p214_OG0014904   AA        4     304     229      35%
 215  p215_OG0014905   AA        4     191      56      83%
 216  p216_OG0014906   AA        4     423      97      82%
 217  p217_OG0014907   AA        4     244     110      63%
 218  p218_OG0014908   AA        4     341     199      50%
 219  p219_OG0014909   AA        4     447     147      70%
 220  p220_OG0014910   AA        4     782     220      72%
 221  p221_OG0014911   AA        4     187      59      74%
 222  p222_OG0014917   AA        4     395     267      42%
 223  p223_OG0014918   AA        4     189      48      86%
 224  p224_OG0014922   AA        4     181     148      36%
 225  p225_OG0014923   AA        4     588     347      45%
 226  p226_OG0014924   AA        4     525     129      75%
 227  p227_OG0014930   AA        4     742     232      67%
 228  p228_OG0014932   AA        4     709     369      43%
 229  p229_OG0014933   AA        4    1415     546      53%
 230  p230_OG0014934   AA        4     381     194      63%
 231  p231_OG0014941   AA        4     176     148      42%
 232  p232_OG0014943   AA        4     430     131      71%
 233  p233_OG0014945   AA        4     610     185      66%
 234  p234_OG0014947   AA        4     595     285      55%
 235  p235_OG0014951   AA        4     477     148      75%
 236  p236_OG0014952   AA        4     879     414      53%
 237  p237_OG0014953   AA        4     589     198      69%
 238  p238_OG0014956   AA        4     185      52      82%
 239  p239_OG0014958   AA        4     186      98      66%
 240  p240_OG0014959   AA        4     511     185      70%
 241  p241_OG0014960   AA        4     200     159      39%
 242  p242_OG0014961   AA        4     279     130      65%
 243  p243_OG0014964   AA        4     293     168      62%
 244  p244_OG0014966   AA        4     629     286      63%
 245  p245_OG0014968   AA        4     590     183      77%
 246  p246_OG0014970   AA        4     151      95      56%
 247  p247_OG0014972   AA        4     350      85      85%
 248  p248_OG0014973   AA        4     415     267      43%
 249  p249_OG0014974   AA        4    1432     833      36%
 250  p250_OG0014975   AA        4     480     263      56%
 251  p251_OG0014977   AA        4     210     166      47%
 252  p252_OG0014978   AA        4     213     114      55%
 253  p253_OG0014979   AA        4     473      69      90%
 254  p254_OG0014981   AA        4     150      42      84%
 255  p255_OG0014983   AA        4     412     177      66%
 256  p256_OG0014985   AA        4     403     150      68%
 257  p257_OG0014986   AA        4     315      74      86%
 258  p258_OG0014989   AA        4     685     215      66%
 259  p259_OG0014990   AA        4     368     126      73%
 260  p260_OG0014991   AA        4     377      48      92%
 261  p261_OG0014992   AA        4     421      91      87%
 262  p262_OG0014993   AA        4     110      57      80%
 263  p263_OG0014996   AA        4     261     181      46%
 264  p264_OG0014998   AA        4     268     166      51%
 265  p265_OG0015000   AA        4     213      92      77%
 266  p266_OG0015002   AA        4     168     117      45%
 267  p267_OG0015003   AA        4     527     250      51%
 268  p268_OG0015004   AA        4     395     220      47%
 269  p269_OG0015005   AA        4     454     170      72%
 270  p270_OG0015006   AA        4     405     259      51%
 271  p271_OG0015010   AA        4     299     126      65%
 272  p272_OG0015015   AA        4     166      59      86%
 273  p273_OG0015016   AA        4     416     265      55%
 274  p274_OG0015019   AA        4     472     224      47%
 275  p275_OG0015020   AA        4     306     130      62%
 276  p276_OG0015021   AA        4     282     115      69%
 277  p277_OG0015022   AA        4     624     300      51%
 278  p278_OG0015023   AA        4     694     283      67%
 279  p279_OG0015026   AA        4     334     173      56%
 280  p280_OG0015027   AA        4    1074     270      73%
 281  p281_OG0015028   AA        4     332     184      54%
 282  p282_OG0015029   AA        4     195      88      67%
 283  p283_OG0015033   AA        4     262     118      61%
 284  p284_OG0015034   AA        4     632     283      56%
 285  p285_OG0015036   AA        4     239     115      66%
 286  p286_OG0015037   AA        4     489     136      76%
 287  p287_OG0015038   AA        4     323     182      56%
 288  p288_OG0015040   AA        4     558     171      66%
 289  p289_OG0015042   AA        4     204      74      81%
 290  p290_OG0015043   AA        4     663     320      57%
 291  p291_OG0015044   AA        4     267      71      79%
 292  p292_OG0015045   AA        4     545     363      45%
 293  p293_OG0015046   AA        4     168     104      53%
 294  p294_OG0015047   AA        4     194     136      43%
 295  p295_OG0015050   AA        4     229      64      83%
 296  p296_OG0015052   AA        4     362     189      59%
 297  p297_OG0015053   AA        4     326     176      57%
 298  p298_OG0015054   AA        4     358     190      52%
 299  p299_OG0015055   AA        4     664     215      65%
 300  p300_OG0015059   AA        4     499     162      68%
 301  p301_OG0015060   AA        4     720     101      88%
 302  p302_OG0015065   AA        4     559     196      64%
 303  p303_OG0015066   AA        4     293     190      48%
 304  p304_OG0015067   AA        4     409     150      66%
 305  p305_OG0015068   AA        4     249     183      44%
 306  p306_OG0015072   AA        4     248     106      66%
 307  p307_OG0015074   AA        4     370     138      65%
 308  p308_OG0015075   AA        4     350     163      66%
 309  p309_OG0015077   AA        4     270     136      65%
 310  p310_OG0015078   AA        4     117      51      80%
 311  p311_OG0015079   AA        4     172      68      75%
 312  p312_OG0015082   AA        4    1194     243      74%
 313  p313_OG0015084   AA        4     415     226      52%
 314  p314_OG0015085   AA        4     410     104      79%
 315  p315_OG0015086   AA        4     438     142      71%
 316  p316_OG0015087   AA        4     236     192      29%
 317  p317_OG0015089   AA        4     549     162      74%
 318  p318_OG0015092   AA        4     413     191      60%
 319  p319_OG0015094   AA        4     715     411      42%
 320  p320_OG0015095   AA        4     689     312      54%
 321  p321_OG0015098   AA        4     814     151      80%
 322  p322_OG0015100   AA        4     235     117      61%
 323  p323_OG0015101   AA        4     351     193      57%
 324  p324_OG0015102   AA        4     517     198      66%
 325  p325_OG0015103   AA        4     550     227      61%
 326  p326_OG0015105   AA        4     751     241      74%
 327  p327_OG0015107   AA        4     418     149      63%
 328  p328_OG0015108   AA        4     161     103      56%
 329  p329_OG0015110   AA        4     585     143      79%
 330  p330_OG0015112   AA        4     485     185      66%
 331  p331_OG0015113   AA        4     151      49      89%
 332  p332_OG0015116   AA        4     303     153      58%
 333  p333_OG0015120   AA        4     271     161      56%
 334  p334_OG0015123   AA        4     144     112      43%
 335  p335_OG0015125   AA        4     882     320      59%
 336  p336_OG0015126   AA        4     334     137      66%
 337  p337_OG0015128   AA        4     647     240      62%
 338  p338_OG0015129   AA        4     829     193      75%
 339  p339_OG0015130   AA        4    1843     508      58%
 340  p340_OG0015132   AA        4     663     223      73%
 341  p341_OG0015133   AA        4     312     141      68%
 342  p342_OG0015134   AA        4    1286     533      55%
 343  p343_OG0015135   AA        4     756     329      51%
 344  p344_OG0015136   AA        4    1192     259      81%
 345  p345_OG0015137   AA        4     252      90      71%
 346  p346_OG0015142   AA        4     270     131      60%
 347  p347_OG0015144   AA        4     254     155      51%
 348  p348_OG0015145   AA        4     164      49      85%
 349  p349_OG0015146   AA        4     329      64      87%
 350  p350_OG0015147   AA        4     394     179      54%
 351  p351_OG0015148   AA        4     141      96      54%
 352  p352_OG0015149   AA        4     548      89      87%
 353  p353_OG0015152   AA        4     576     205      68%
 354  p354_OG0015153   AA        4     197     101      71%
 355  p355_OG0015157   AA        4     564     231      53%
 356  p356_OG0015159   AA        4     923     366      60%
 357  p357_OG0015160   AA        4     394     233      53%
 358  p358_OG0015165   AA        4     354     199      51%
 359  p359_OG0015166   AA        4     384     201      62%
 360  p360_OG0015167   AA        4     615     220      68%
 361  p361_OG0015168   AA        4     129      47      84%
 362  p362_OG0015169   AA        4     284      86      74%
 363  p363_OG0015174   AA        4     526     278      55%
 364  p364_OG0015175   AA        4     202      55      77%
 365  p365_OG0015176   AA        4     223     169      38%
 366  p366_OG0015177   AA        4     180      71      77%
 367  p367_OG0015178   AA        4     779     223      70%
 368  p368_OG0015180   AA        4     308     199      44%
 369  p369_OG0015181   AA        4     149      96      47%
 370  p370_OG0015183   AA        4     312     138      57%
 371  p371_OG0015185   AA        4     341     161      62%
 372  p372_OG0015187   AA        4     110      67      65%
 373  p373_OG0015189   AA        4     144      53      88%
 374  p374_OG0015191   AA        4     712     321      58%
 375  p375_OG0015192   AA        4     419     276      44%
 376  p376_OG0015195   AA        4     474     171      69%
 377  p377_OG0015196   AA        4     450     153      75%
 378  p378_OG0015197   AA        4     602     105      85%
 379  p379_OG0015199   AA        4     639     127      80%
 380  p380_OG0015202   AA        4     172     113      51%
 381  p381_OG0015203   AA        4     537     243      59%
 382  p382_OG0015204   AA        4     999     365      54%
 383  p383_OG0015205   AA        4     570     123      81%
 384  p384_OG0015206   AA        4     307      89      77%
 385  p385_OG0015209   AA        4     690     251      70%
 386  p386_OG0015210   AA        4     532     269      51%
 387  p387_OG0015212   AA        4     697     399      40%
 388  p388_OG0015213   AA        4     426     128      77%
 389  p389_OG0015214   AA        4     475     237      55%
 390  p390_OG0015215   AA        4     855     546      31%
 391  p391_OG0015216   AA        4    1240     491      64%
 392  p392_OG0015217   AA        4    1159     499      54%
 393  p393_OG0015219   AA        4     108      67      52%
 394  p394_OG0015221   AA        4     477     148      67%
 395  p395_OG0015222   AA        4     516      68      90%
 396  p396_OG0015223   AA        4     391     143      63%
 397  p397_OG0015224   AA        4     876     136      83%
 398  p398_OG0015225   AA        4    1034     509      46%
 399  p399_OG0015226   AA        4     308     109      74%
 400  p400_OG0015228   AA        4     289     149      50%
 401  p401_OG0015229   AA        4    1037     407      66%
 402  p402_OG0015231   AA        4     362     143      65%
 403  p403_OG0015232   AA        4    1034     335      67%
 404  p404_OG0015235   AA        4     275     120      65%
 405  p405_OG0015236   AA        4     179     133      44%
 406  p406_OG0015239   AA        4     152      56      75%
 407  p407_OG0015240   AA        4     144      77      65%
 408  p408_OG0015243   AA        4     876     307      63%
 409  p409_OG0015245   AA        4     887     353      61%
 410  p410_OG0015247   AA        4     266      89      73%
 411  p411_OG0015248   AA        4     293     176      59%
 412  p412_OG0015251   AA        4     270      95      71%
 413  p413_OG0015253   AA        4     456     219      59%
 414  p414_OG0015254   AA        4     696     305      62%
 415  p415_OG0015261   AA        4     366      98      78%
 416  p416_OG0015262   AA        4    1028     327      62%
 417  p417_OG0015263   AA        4     526     282      55%
 418  p418_OG0015265   AA        4     365     165      56%
 419  p419_OG0015266   AA        4     746     256      72%
 420  p420_OG0015268   AA        4    1077     287      76%
 421  p421_OG0015269   AA        4    1566     500      65%
 422  p422_OG0015272   AA        4     117      51      85%
 423  p423_OG0015276   AA        4     261      85      74%
 424  p424_OG0015278   AA        4     187     123      53%
 425  p425_OG0015281   AA        4    2832     541      76%
 426  p426_OG0015284   AA        4     232     158      50%
 427  p427_OG0015285   AA        4     509     175      67%
 428  p428_OG0015286   AA        4     689     236      71%
 429  p429_OG0015287   AA        4     439     222      51%
 430  p430_OG0015292   AA        4     307      83      83%
 431  p431_OG0015293   AA        4     114      58      68%
 432  p432_OG0015297   AA        4     646     117      84%
 433  p433_OG0015300   AA        4     633     211      64%
 434  p434_OG0015301   AA        4    6320    1106      74%
 435  p435_OG0015305   AA        4     386     126      73%
 436  p436_OG0015306   AA        4     373     141      70%
 437  p437_OG0015307   AA        4     735     293      63%
 438  p438_OG0015309   AA        4     608     231      66%
 439  p439_OG0015311   AA        4     367     123      68%
 440  p440_OG0015313   AA        4     177      68      79%
 441  p441_OG0015315   AA        4     489     180      68%
 442  p442_OG0015316   AA        4     800     240      68%
 443  p443_OG0015318   AA        4     266      63      86%
 444  p444_OG0015323   AA        4    1014     204      81%
 445  p445_OG0015325   AA        4     431      92      83%
 446  p446_OG0015326   AA        4     191      95      60%
 447  p447_OG0015327   AA        4     176      72      77%
 448  p448_OG0015328   AA        4     579     251      60%
 449  p449_OG0015329   AA        4     249     139      55%
 450  p450_OG0015333   AA        4     607     272      61%
 451  p451_OG0015334   AA        4     434     150      68%
 452  p452_OG0015337   AA        4     510     222      66%
 453  p453_OG0015339   AA        4     263     152      55%
 454  p454_OG0015342   AA        4     507     172      67%
 455  p455_OG0015345   AA        4     492     279      51%
 456  p456_OG0015346   AA        4     313     118      73%
 457  p457_OG0015354   AA        4     121      78      66%
 458  p458_OG0015357   AA        4     721     196      79%
 459  p459_OG0015361   AA        4     489     271      57%
 460  p460_OG0015362   AA        4     639     286      59%
 461  p461_OG0015363   AA        4    2772     540      77%
 462  p462_OG0015364   AA        4     403     248      50%
 463  p463_OG0015365   AA        4     456     201      62%
 464  p464_OG0015368   AA        4     150     115      39%
 465  p465_OG0015370   AA        4     892     403      56%
 466  p466_OG0015373   AA        4     529     194      63%
 467  p467_OG0015374   AA        4     201      43      89%
 468  p468_OG0015375   AA        4     154      75      73%
 469  p469_OG0015380   AA        4     559     271      52%
 470  p470_OG0015389   AA        4     708     170      79%
 471  p471_OG0015390   AA        4     613     244      65%
 472  p472_OG0015391   AA        4     287     187      46%
 473  p473_OG0015392   AA        4     379     192      54%
 474  p474_OG0015398   AA        4    1151     312      77%
 475  p475_OG0015405   AA        4     224      63      83%
 476  p476_OG0015406   AA        4     119      55      80%
 477  p477_OG0015407   AA        4    1630     899      42%
 478  p478_OG0015408   AA        4     266     150      54%
 479  p479_OG0015411   AA        4     414     165      63%
 480  p480_OG0015412   AA        4     416     171      69%
 481  p481_OG0015413   AA        4     825     423      52%
 482  p482_OG0015415   AA        4     622     301      48%
 483  p483_OG0015416   AA        4     216      98      63%
 484  p484_OG0015417   AA        4     368     322      22%
 485  p485_OG0015426   AA        4     444      75      87%
 486  p486_OG0015431   AA        4    2037     566      69%
 487  p487_OG0015432   AA        4     293      85      81%
 488  p488_OG0015434   AA        4     448     193      67%
 489  p489_OG0015436   AA        4     559     347      47%
 490  p490_OG0015439   AA        4     221     162      44%
 491  p491_OG0015441   AA        4     300     225      38%
 492  p492_OG0015443   AA        4     319      48      92%
 493  p493_OG0015447   AA        4     393     202      55%
 494  p494_OG0015450   AA        4     571     226      62%
 495  p495_OG0015451   AA        4     695     341      54%
 496  p496_OG0015452   AA        4     752     155      79%
 497  p497_OG0015453   AA        4     202      88      66%
 498  p498_OG0015454   AA        4     566     141      77%
 499  p499_OG0015461   AA        4     647     208      72%
 500  p500_OG0015463   AA        4     172     146      32%
 501  p501_OG0015466   AA        4     569     233      64%
 502  p502_OG0015467   AA        4     430     181      62%
 503  p503_OG0015468   AA        4     294     183      48%
 504  p504_OG0015469   AA        4     313     141      59%
 505  p505_OG0015470   AA        4     531     270      57%
 506  p506_OG0015476   AA        4     462      77      90%
 507  p507_OG0015477   AA        4     317     182      52%
 508  p508_OG0015478   AA        4     304     150      64%
 509  p509_OG0015482   AA        4     559     252      57%
 510  p510_OG0015483   AA        4     541     182      76%
 511  p511_OG0015489   AA        4     555     193      64%
 512  p512_OG0015492   AA        4     471     206      68%
 513  p513_OG0015493   AA        4     413     304      38%
 514  p514_OG0015494   AA        4     543     221      68%
 515  p515_OG0015496   AA        4     339     112      78%
 516  p516_OG0015498   AA        4     478     165      69%
 517  p517_OG0015501   AA        4     228     152      44%
 518  p518_OG0015504   AA        4     356     128      69%
 519  p519_OG0015505   AA        4     645     205      71%
 520  p520_OG0015506   AA        4     256     134      57%
 521  p521_OG0015508   AA        4     235     165      51%
 522  p522_OG0015515   AA        4     307     205      41%
 523  p523_OG0015516   AA        4     491     210      64%
 524  p524_OG0015519   AA        4     332     183      55%
 525  p525_OG0015520   AA        4     239     110      68%
 526  p526_OG0015521   AA        4     257     142      60%
 527  p527_OG0015525   AA        4     300     159      60%
 528  p528_OG0015526   AA        4     970     299      68%
 529  p529_OG0015527   AA        4     552     295      49%
 530  p530_OG0015528   AA        4     163      65      80%
 531  p531_OG0015529   AA        4     272     193      41%
 532  p532_OG0015530   AA        4     876     463      48%
 533  p533_OG0015532   AA        4     417     177      67%
 534  p534_OG0015534   AA        4    1101     451      53%
 535  p535_OG0015535   AA        4     573     312      52%
 536  p536_OG0015536   AA        4     291     207      47%
 537  p537_OG0015538   AA        4     189     135      36%
 538  p538_OG0015539   AA        4     202     179      30%
 539  p539_OG0015540   AA        4     295     191      43%
 540  p540_OG0015543   AA        4     776     322      65%
 541  p541_OG0015544   AA        4     221     149      45%
 542  p542_OG0015545   AA        4     544     289      57%
 543  p543_OG0015546   AA        4     178     107      60%
 544  p544_OG0015547   AA        4     119      28      100%
 545  p545_OG0015548   AA        4     135      64      75%
 546  p546_OG0015549   AA        4     892     278      67%
 547  p547_OG0015551   AA        4     959     252      70%
 548  p548_OG0015552   AA        4     473     232      52%
 549  p549_OG0015556   AA        4     501     248      59%
 550  p550_OG0015559   AA        4     404     330      35%
 551  p551_OG0015564   AA        4     573     234      62%
 552  p552_OG0015567   AA        4     651     363      47%
 553  p553_OG0015568   AA        4     557     161      66%
 554  p554_OG0015569   AA        4     223      91      70%
 555  p555_OG0015573   AA        4     551     224      61%
 556  p556_OG0015574   AA        4     536     231      63%
 557  p557_OG0015576   AA        4     172      97      63%
 558  p558_OG0015577   AA        4     194      41      93%
 559  p559_OG0015578   AA        4     638     258      66%
 560  p560_OG0015584   AA        4     307     112      68%
 561  p561_OG0015587   AA        4     567     282      58%
 562  p562_OG0015590   AA        4     212     105      67%
 563  p563_OG0015591   AA        4     626     302      59%
 564  p564_OG0015596   AA        4     603     219      74%
 565  p565_OG0015597   AA        4     390     182      62%
 566  p566_OG0015601   AA        4     507     167      71%
 567  p567_OG0015606   AA        4     276      99      74%
 568  p568_OG0015607   AA        4     213     129      60%
 569  p569_OG0015608   AA        4     618     262      59%
 570  p570_OG0015614   AA        4     720     217      69%
 571  p571_OG0015616   AA        4     174      80      68%
 572  p572_OG0015617   AA        4     434     180      62%
 573  p573_OG0015619   AA        4     848     344      61%
 574  p574_OG0015620   AA        4     560     193      71%
 575  p575_OG0015625   AA        4     277     139      54%
 576  p576_OG0015627   AA        4     476     221      63%
 577  p577_OG0015634   AA        4     337     171      55%
 578  p578_OG0015635   AA        4     257     164      44%
 579  p579_OG0015636   AA        4    1216     284      71%
 580  p580_OG0015641   AA        4     699     209      70%
 581  p581_OG0015642   AA        4     234      97      65%
 582  p582_OG0015643   AA        4     169      60      85%
 583  p583_OG0015646   AA        4     505     219      64%
 584  p584_OG0015648   AA        4     733     176      77%
 585  p585_OG0015649   AA        4     232     182      38%
 586  p586_OG0015650   AA        4     572     305      51%
 587  p587_OG0015652   AA        4     581     138      80%
 588  p588_OG0015653   AA        4     180      85      73%
 589  p589_OG0015656   AA        4     655     231      65%
 590  p590_OG0015657   AA        4     386      76      88%
 591  p591_OG0015659   AA        4     495     115      88%
 592  p592_OG0015660   AA        4     705     163      83%
 593  p593_OG0015662   AA        4     355     156      66%
 594  p594_OG0015664   AA        4     512     189      66%
 595  p595_OG0015665   AA        4     232     170      42%
 596  p596_OG0015666   AA        4     670     182      78%
 597  p597_OG0015670   AA        4     826     271      75%
 598  p598_OG0015671   AA        4     428     239      54%
 599  p599_OG0015673   AA        4    1022     269      74%
 600  p600_OG0015677   AA        4     568     343      42%
 601  p601_OG0015678   AA        4     216      73      85%
 602  p602_OG0015679   AA        4     451     202      60%
 603  p603_OG0015680   AA        4     166      93      64%
 604  p604_OG0015681   AA        4     389     293      35%
 605  p605_OG0015683   AA        4     915     331      59%
 606  p606_OG0015686   AA        4     203     169      46%
 607  p607_OG0015687   AA        4     573     130      81%
 608  p608_OG0015692   AA        4     486     298      39%
 609  p609_OG0015694   AA        4     190      73      82%
 610  p610_OG0015695   AA        4     285     104      73%
 611  p611_OG0015697   AA        4     397     236      48%
 612  p612_OG0015699   AA        4     379     168      72%
 613  p613_OG0015701   AA        4     387     149      67%
 614  p614_OG0015703   AA        4     649     302      60%
 615  p615_OG0015704   AA        4     444     221      53%
 616  p616_OG0015705   AA        4     219      94      72%
 617  p617_OG0015708   AA        4     179      99      62%
 618  p618_OG0015710   AA        4     352     254      49%
 619  p619_OG0015711   AA        4     256      55      93%
 620  p620_OG0015714   AA        4     263     164      51%
 621  p621_OG0015715   AA        4     985     317      72%
 622  p622_OG0015718   AA        4     327     154      56%
 623  p623_OG0015719   AA        4     642      90      87%
 624  p624_OG0015721   AA        4     149     114      43%
 625  p625_OG0015724   AA        4     463     111      82%
 626  p626_OG0015728   AA        4    2416     594      67%
 627  p627_OG0015730   AA        4     191      93      59%
 628  p628_OG0015731   AA        4     331     136      65%
 629  p629_OG0015736   AA        4     417      65      88%
 630  p630_OG0015738   AA        4     228     122      57%
 631  p631_OG0015741   AA        4     211     152      48%
 632  p632_OG0015742   AA        4     143     103      51%
 633  p633_OG0015743   AA        4     436     299      39%
 634  p634_OG0015745   AA        4     474     303      35%
 635  p635_OG0015746   AA        4     315     185      57%
 636  p636_OG0015747   AA        4     153      71      77%
 637  p637_OG0015753   AA        4     193     159      34%
 638  p638_OG0015760   AA        4     717     317      56%
 639  p639_OG0015762   AA        4     507     290      54%
 640  p640_OG0015763   AA        4    1045     516      44%
 641  p641_OG0015765   AA        4     846     399      54%
 642  p642_OG0015768   AA        4     271      91      75%
 643  p643_OG0015772   AA        4     232      79      71%
 644  p644_OG0015774   AA        4    1497     338      78%
 645  p645_OG0015777   AA        4     344     162      62%
 646  p646_OG0015778   AA        4     977     204      81%
 647  p647_OG0015782   AA        4     449     155      66%
 648  p648_OG0015784   AA        4     422     155      68%
 649  p649_OG0015787   AA        4     587     174      72%
 650  p650_OG0015788   AA        4     354     170      69%
 651  p651_OG0015789   AA        4     397     178      64%
 652  p652_OG0015790   AA        4     518     266      49%
 653  p653_OG0015791   AA        4     200      69      81%
 654  p654_OG0015796   AA        4     216      90      67%
 655  p655_OG0015799   AA        4     269     194      45%
 656  p656_OG0015800   AA        4     431     121      77%
 657  p657_OG0015801   AA        4     669     210      71%
 658  p658_OG0015802   AA        4     232      67      84%
 659  p659_OG0015803   AA        4     302     115      65%
 660  p660_OG0015804   AA        4     490     361      33%
 661  p661_OG0015805   AA        4     971     237      77%
 662  p662_OG0015806   AA        4     303     189      41%
 663  p663_OG0015814   AA        4    1373     310      77%
 664  p664_OG0015819   AA        4     482     133      81%
 665  p665_OG0015820   AA        4     294     115      65%
 666  p666_OG0015822   AA        4     208     139      46%
 667  p667_OG0015824   AA        4     805     163      81%
 668  p668_OG0015825   AA        4     768     480      36%
 669  p669_OG0015828   AA        4     393     226      45%
 670  p670_OG0015829   AA        4     541     133      77%
 671  p671_OG0015831   AA        4     653     231      63%
 672  p672_OG0015837   AA        4     822     329      60%
 673  p673_OG0015840   AA        4    1268     481      60%
 674  p674_OG0015841   AA        4     113      78      50%
 675  p675_OG0015842   AA        4     164     138      45%
 676  p676_OG0015846   AA        4     161      55      79%
 677  p677_OG0015848   AA        4     455     187      65%
 678  p678_OG0015850   AA        4     560     149      73%
 679  p679_OG0015851   AA        4     438     181      73%
 680  p680_OG0015852   AA        4     193     144      35%
 681  p681_OG0015859   AA        4     958     339      58%
 682  p682_OG0015864   AA        4     236     120      61%
 683  p683_OG0015865   AA        4     179     113      51%
 684  p684_OG0015867   AA        4     342      34      95%
 685  p685_OG0015868   AA        4     329     158      67%
 686  p686_OG0015870   AA        4     450     174      68%
 687  p687_OG0015871   AA        4     517     266      57%
 688  p688_OG0015872   AA        4     650     184      76%
 689  p689_OG0015873   AA        4     340     107      73%
 690  p690_OG0015874   AA        4     673     318      55%
 691  p691_OG0015875   AA        4    1549     672      50%
 692  p692_OG0015877   AA        4     222     144      49%
 693  p693_OG0015878   AA        4     833     176      79%
 694  p694_OG0015879   AA        4     923     324      64%
 695  p695_OG0015881   AA        4     227     115      60%
 696  p696_OG0015883   AA        4     411     218      53%
 697  p697_OG0015884   AA        4     470     214      61%
 698  p698_OG0015885   AA        4     263     209      37%
 699  p699_OG0015886   AA        4     345     236      41%
 700  p700_OG0015888   AA        4     389     131      76%
 701  p701_OG0015890   AA        4     627     183      70%
 702  p702_OG0015894   AA        4     281     186      49%
 703  p703_OG0015898   AA        4     303     205      45%
 704  p704_OG0015908   AA        4     716     345      55%
 705  p705_OG0015913   AA        4     204      96      59%
 706  p706_OG0015920   AA        4     403     207      55%
 707  p707_OG0015922   AA        4     421     230      53%
 708  p708_OG0015925   AA        4     472     208      70%
 709  p709_OG0015927   AA        4     586     319      56%
 710  p710_OG0015932   AA        4     284      97      80%
 711  p711_OG0015937   AA        4    1264     403      66%
 712  p712_OG0015939   AA        4     267     219      35%
 713  p713_OG0015947   AA        4     503     192      67%
 714  p714_OG0015953   AA        4     528     268      51%
 715  p715_OG0015954   AA        4     116      60      69%
 716  p716_OG0015955   AA        4    1100     426      67%
 717  p717_OG0015956   AA        4     160      91      56%
 718  p718_OG0015961   AA        4    9917    2984      48%
 719  p719_OG0015963   AA        4     852     438      45%
 720  p720_OG0015964   AA        4     437     200      68%
 721  p721_OG0015965   AA        4     847     412      50%
 722  p722_OG0015966   AA        4     211      54      90%
 723  p723_OG0015970   AA        4     283     214      41%
 724  p724_OG0015971   AA        4    1114     436      64%
 725  p725_OG0015973   AA        4     316     128      71%
 726  p726_OG0015978   AA        4     399     197      55%
 727  p727_OG0015979   AA        4     918     342      64%
 728  p728_OG0015980   AA        4     301     192      54%
 729  p729_OG0015982   AA        4     639     281      65%
 730  p730_OG0015983   AA        4     513     240      62%
 731  p731_OG0015985   AA        4     327     182      61%
 732  p732_OG0015986   AA        4     432     188      61%
 733  p733_OG0015987   AA        4     687     169      81%
 734  p734_OG0015990   AA        4     578     211      72%
 735  p735_OG0015991   AA        4     197     145      46%
 736  p736_OG0015994   AA        4     206     122      57%
 737  p737_OG0015995   AA        4     353     211      57%
 738  p738_OG0015996   AA        4     421     198      67%
 739  p739_OG0015998   AA        4     423     102      93%
 740  p740_OG0015999   AA        4     396     225      62%
 741  p741_OG0016001   AA        4     298     153      57%
 742  p742_OG0016002   AA        4     942     299      72%
 743  p743_OG0016003   AA        4     766     224      71%
 744  p744_OG0016005   AA        4     252     154      53%
 745  p745_OG0016006   AA        4     270      92      73%
 746  p746_OG0016011   AA        4     482     171      68%
 747  p747_OG0016012   AA        4     277     133      70%
 748  p748_OG0016013   AA        4     561     312      55%
 749  p749_OG0016020   AA        4     694     245      63%
 750  p750_OG0016021   AA        4     107      25      96%
 751  p751_OG0016022   AA        4     250     123      58%
 752  p752_OG0016023   AA        4     211     142      46%
 753  p753_OG0016028   AA        4     359     195      56%
 754  p754_OG0016030   AA        4     162     113      53%
 755  p755_OG0016031   AA        4     151      67      69%
 756  p756_OG0016033   AA        4     316     195      54%
 757  p757_OG0016040   AA        4     547     298      54%
 758  p758_OG0016042   AA        4     135      39      93%
 759  p759_OG0016046   AA        4     266     137      59%
 760  p760_OG0016047   AA        4     633     127      80%
 761  p761_OG0016049   AA        4     176     157      27%
 762  p762_OG0016052   AA        4     261     169      50%
 763  p763_OG0016054   AA        4     161      72      69%
 764  p764_OG0016058   AA        4     842     225      78%
 765  p765_OG0016061   AA        4     128      70      66%
 766  p766_OG0016064   AA        4     219      57      84%
 767  p767_OG0016065   AA        4     308     171      53%
 768  p768_OG0016067   AA        4     923     359      62%
 769  p769_OG0016071   AA        4     425     199      62%
 770  p770_OG0016072   AA        4     692     333      50%
 771  p771_OG0016073   AA        4     630     341      54%
 772  p772_OG0016074   AA        4     667     359      53%
 773  p773_OG0016080   AA        4     353     149      60%
 774  p774_OG0016087   AA        4     463     176      63%
 775  p775_OG0016088   AA        4     440     158      67%
 776  p776_OG0016089   AA        4    1382     496      47%
 777  p777_OG0016092   AA        4     599     304      58%
 778  p778_OG0016095   AA        4     528     275      48%
 779  p779_OG0016098   AA        4     593     323      55%
 780  p780_OG0016101   AA        4     179     138      34%
 781  p781_OG0016102   AA        4     168     124      39%
 782  p782_OG0016104   AA        4     574     171      71%
 783  p783_OG0016105   AA        4     280      56      89%
 784  p784_OG0016106   AA        4     688     266      61%
 785  p785_OG0016107   AA        4     715     348      53%
 786  p786_OG0016109   AA        4     780     254      74%
 787  p787_OG0016113   AA        4     531     243      54%
 788  p788_OG0016114   AA        4     445     177      65%
 789  p789_OG0016117   AA        4     287     111      64%
 790  p790_OG0016118   AA        4     493     313      50%
 791  p791_OG0016120   AA        4     174      51      80%
 792  p792_OG0016121   AA        4     584     296      48%
 793  p793_OG0016122   AA        4     912     343      66%
 794  p794_OG0016125   AA        4     268     107      68%
 795  p795_OG0016127   AA        4     316     247      34%
 796  p796_OG0016128   AA        4     338     181      49%
 797  p797_OG0016129   AA        4     272      96      73%
 798  p798_OG0016131   AA        4     283     113      69%
 799  p799_OG0016132   AA        4     408     237      52%
 800  p800_OG0016136   AA        4     381     165      62%
 801  p801_OG0016138   AA        4     344     258      40%
 802  p802_OG0016141   AA        4     426     216      59%
 803  p803_OG0016147   AA        4     682     278      63%
 804  p804_OG0016149   AA        4     273     132      62%
 805  p805_OG0016150   AA        4     687     408      45%
 806  p806_OG0016151   AA        4    1402     594      56%
 807  p807_OG0016152   AA        4     219      69      78%
 808  p808_OG0016153   AA        4     358     122      71%
 809  p809_OG0016154   AA        4     415     227      65%
 810  p810_OG0016155   AA        4     290     146      69%
 811  p811_OG0016156   AA        4     230      94      73%
 812  p812_OG0016159   AA        4     868     263      74%
 813  p813_OG0016160   AA        4     626     210      68%
 814  p814_OG0016165   AA        4     573     239      71%
 815  p815_OG0016167   AA        4     241     129      59%
 816  p816_OG0016169   AA        4     352     180      52%
 817  p817_OG0016177   AA        4     427     234      47%
 818  p818_OG0016179   AA        4     720     227      71%
 819  p819_OG0016180   AA        4     379     131      69%
 820  p820_OG0016181   AA        4    1389     665      46%
 821  p821_OG0016186   AA        4     233      99      67%
 822  p822_OG0016188   AA        4     443     219      64%
 823  p823_OG0016189   AA        4     340     254      39%
 824  p824_OG0016196   AA        4     600     296      54%
 825  p825_OG0016199   AA        4     215      86      81%
 826  p826_OG0016200   AA        4     131      88      60%
 827  p827_OG0016201   AA        4     307     139      61%
 828  p828_OG0016202   AA        4     241     151      46%
 829  p829_OG0016203   AA        4     355     259      41%
 830  p830_OG0016204   AA        4    1156     260      77%
 831  p831_OG0016205   AA        4     324     119      73%
 832  p832_OG0016209   AA        4     245      90      76%
 833  p833_OG0016212   AA        4     429     224      62%
 834  p834_OG0016215   AA        4     321     174      58%
 835  p835_OG0016217   AA        4     182      70      76%
 836  p836_OG0016221   AA        4    2097     357      85%
 837  p837_OG0016222   AA        4     696     208      71%
 838  p838_OG0016223   AA        4     735     345      54%
 839  p839_OG0016231   AA        4     426     152      67%
 840  p840_OG0016232   AA        4    2745     355      88%
 841  p841_OG0016234   AA        4     756     352      55%
 842  p842_OG0016235   AA        4     258     176      47%
 843  p843_OG0016237   AA        4     166      40      88%
 844  p844_OG0016238   AA        4     212     173      34%
 845  p845_OG0016244   AA        4     258      88      85%
 846  p846_OG0016246   AA        4     891     238      80%
 847  p847_OG0016251   AA        4     246     165      45%
 848  p848_OG0016252   AA        4     505     199      59%
 849  p849_OG0016259   AA        4     758     391      52%
 850  p850_OG0016261   AA        4     632     348      49%
 851  p851_OG0016262   AA        4     379     205      56%
 852  p852_OG0016266   AA        4     269     163      58%
 853  p853_OG0016267   AA        4     819     368      56%
 854  p854_OG0016268   AA        4    1301     381      73%
 855  p855_OG0016270   AA        4     163     130      37%
 856  p856_OG0016271   AA        4     477      78      89%
 857  p857_OG0016273   AA        4     564     360      40%
 858  p858_OG0016275   AA        4     922     210      75%
 859  p859_OG0016276   AA        4     439     145      69%
 860  p860_OG0016277   AA        4     267      80      79%
 861  p861_OG0016280   AA        4    1144     359      64%
 862  p862_OG0016282   AA        4     527     244      57%
 863  p863_OG0016283   AA        4     369     203      52%
 864  p864_OG0016284   AA        4     246     100      68%
 865  p865_OG0016285   AA        4     235      94      70%
 866  p866_OG0016288   AA        4     771     350      54%
 867  p867_OG0016289   AA        4     625     255      59%
 868  p868_OG0016290   AA        4    1177     299      64%
 869  p869_OG0016292   AA        4     572     353      45%
 870  p870_OG0016293   AA        4     628     231      66%
 871  p871_OG0016294   AA        4     460      97      83%
 872  p872_OG0016308   AA        4     371     102      81%
 873  p873_OG0016310   AA        4    1864     753      50%
 874  p874_OG0016312   AA        4     311      90      79%
 875  p875_OG0016319   AA        4     611     153      76%
 876  p876_OG0016322   AA        4     773     179      86%
 877  p877_OG0016324   AA        4     927     271      70%
 878  p878_OG0016326   AA        4     155      57      80%
 879  p879_OG0016330   AA        4     268     181      49%
 880  p880_OG0016331   AA        4     446     208      54%
 881  p881_OG0016333   AA        4     939     407      62%
 882  p882_OG0016335   AA        4     422     230      54%
 883  p883_OG0016340   AA        4     499     187      68%
 884  p884_OG0016341   AA        4     266     161      52%
 885  p885_OG0016342   AA        4     146      92      50%
 886  p886_OG0016343   AA        4    1517     680      57%
 887  p887_OG0016347   AA        4     125      91      48%
 888  p888_OG0016350   AA        4     264     129      58%
 889  p889_OG0016351   AA        4     243      87      76%
 890  p890_OG0016354   AA        4     540     324      46%
 891  p891_OG0016360   AA        4     290     122      67%
 892  p892_OG0016364   AA        4     748     308      65%
 893  p893_OG0016365   AA        4     993     372      61%
 894  p894_OG0016368   AA        4     477      78      88%
 895  p895_OG0016369   AA        4     254      68      80%
 896  p896_OG0016376   AA        4     199      43      88%
 897  p897_OG0016379   AA        4     787     284      62%
 898  p898_OG0016381   AA        4     665     326      60%
 899  p899_OG0016383   AA        4     178      84      61%
 900  p900_OG0016384   AA        4     208      68      75%
 901  p901_OG0016385   AA        4    1322     274      79%
 902  p902_OG0016390   AA        4     224      82      75%
 903  p903_OG0016394   AA        4     176      70      70%
 904  p904_OG0016396   AA        4     659     179      71%
 905  p905_OG0016398   AA        4    4192     638      81%
 906  p906_OG0016400   AA        4     694     244      69%
 907  p907_OG0016401   AA        4     349     130      72%
 908  p908_OG0016403   AA        4     262      97      73%
 909  p909_OG0016404   AA        4     503     251      51%
 910  p910_OG0016408   AA        4     564     354      47%
 911  p911_OG0016411   AA        4     244     149      54%
 912  p912_OG0016412   AA        4     544     176      71%
 913  p913_OG0016414   AA        4     366     247      45%
 914  p914_OG0016415   AA        4     311     172      59%
 915  p915_OG0016416   AA        4     402     156      59%
 916  p916_OG0016419   AA        4     275     134      64%
 917  p917_OG0016422   AA        4     451     178      63%
 918  p918_OG0016423   AA        4     352     134      76%
 919  p919_OG0016427   AA        4     213     192      32%
 920  p920_OG0016430   AA        4     707     365      52%
 921  p921_OG0016432   AA        4     332     134      63%
 922  p922_OG0016433   AA        4     116      60      62%
 923  p923_OG0016438   AA        4     553     233      61%
 924  p924_OG0016439   AA        4     346     135      75%
 925  p925_OG0016443   AA        4     289     204      44%
 926  p926_OG0016449   AA        4     546     144      77%
 927  p927_OG0016451   AA        4     496     244      59%
 928  p928_OG0016456   AA        4     370     208      58%
 929  p929_OG0016458   AA        4     756     273      67%
 930  p930_OG0016459   AA        4     376     279      38%
 931  p931_OG0016464   AA        4     818     286      64%
 932  p932_OG0016465   AA        4     395     261      43%
 933  p933_OG0016468   AA        4     304      96      75%
 934  p934_OG0016476   AA        4     351     236      47%
 935  p935_OG0016478   AA        4     413     118      75%
 936  p936_OG0016482   AA        4     780     194      82%
 937  p937_OG0016485   AA        4     484     241      54%
 938  p938_OG0016488   AA        4     329     185      59%
 939  p939_OG0016490   AA        4     346     231      50%
 940  p940_OG0016492   AA        4     786     387      55%
 941  p941_OG0016494   AA        4     442     200      59%
 942  p942_OG0016496   AA        4     932     241      75%
 943  p943_OG0016502   AA        4     215     168      41%
 944  p944_OG0016512   AA        4     409     141      78%
 945  p945_OG0016513   AA        4    2449     405      86%
 946  p946_OG0016515   AA        4     596     224      69%
 947  p947_OG0016516   AA        4     928     319      67%
 948  p948_OG0016524   AA        4     477     187      73%
 949  p949_OG0016532   AA        4     346     192      48%
 950  p950_OG0016540   AA        4     693     119      82%
 951  p951_OG0016542   AA        4     322     152      57%
 952  p952_OG0016543   AA        4     400     228      47%
 953  p953_OG0016544   AA        4     200      64      77%
 954  p954_OG0016546   AA        4     207     100      58%
 955  p955_OG0016547   AA        4    1090     347      60%
 956  p956_OG0016552   AA        4     590     238      65%
 957  p957_OG0016557   AA        4     590     167      72%
 958  p958_OG0016558   AA        4     337      97      86%
 959  p959_OG0016560   AA        4     982     393      65%
 960  p960_OG0016563   AA        4     484     124      77%
 961  p961_OG0016566   AA        4     581     303      52%
 962  p962_OG0016569   AA        4     356     229      44%
 963  p963_OG0016570   AA        4    1007     421      56%
 964  p964_OG0016571   AA        4     452     320      45%
 965  p965_OG0016574   AA        4     428     236      54%
 966  p966_OG0016583   AA        4     134      56      79%
 967  p967_OG0016587   AA        4     333     136      65%
 968  p968_OG0016588   AA        4     308     137      67%
 969  p969_OG0016595   AA        4     337     143      61%
 970  p970_OG0016597   AA        4     265     165      49%
 971  p971_OG0016599   AA        4     478     308      46%
 972  p972_OG0016600   AA        4     172      38      89%
 973  p973_OG0016603   AA        4    1000     423      56%
 974  p974_OG0016611   AA        4    1019     409      64%
 975  p975_OG0016615   AA        4     203     109      57%
 976  p976_OG0016616   AA        4     193      99      64%
 977  p977_OG0016619   AA        4     371     131      75%
 978  p978_OG0016623   AA        4     474     145      79%
 979  p979_OG0016624   AA        4     447     310      41%
 980  p980_OG0016625   AA        4     295     181      55%
 981  p981_OG0016628   AA        4     559     236      56%
 982  p982_OG0016635   AA        4     278     174      53%
 983  p983_OG0016636   AA        4     404     216      51%
 984  p984_OG0016637   AA        4     301     203      42%
 985  p985_OG0016643   AA        4     239      86      77%
 986  p986_OG0016644   AA        4     995     239      80%
 987  p987_OG0016645   AA        4     106      82      32%
 988  p988_OG0016647   AA        4     530     207      60%
 989  p989_OG0016650   AA        4    1556     566      60%
 990  p990_OG0016653   AA        4     230     133      58%
 991  p991_OG0016655   AA        4     183      91      64%
 992  p992_OG0016658   AA        4     290     195      47%
 993  p993_OG0016660   AA        4     494     151      68%
 994  p994_OG0016663   AA        4     486     263      50%
 995  p995_OG0016665   AA        4    1564     325      83%
 996  p996_OG0016666   AA        4     450     125      77%
 997  p997_OG0016667   AA        4     286     106      70%
 998  p998_OG0016668   AA        4     682     228      67%
 999  p999_OG0016671   AA        4     988     520      49%
1000  p1000_OG0016672  AA        4     746     506      38%
1001  p1001_OG0016675  AA        4     345     224      53%
1002  p1002_OG0016676  AA        4     363     109      76%
1003  p1003_OG0016679  AA        4     357     207      52%
1004  p1004_OG0016687  AA        4     946     229      74%
1005  p1005_OG0016694  AA        4     318     135      59%
1006  p1006_OG0016700  AA        4     342     184      51%
1007  p1007_OG0016704  AA        4     949     465      50%
1008  p1008_OG0016706  AA        4     512     232      64%
1009  p1009_OG0016712  AA        4     189      72      69%
1010  p1010_OG0016715  AA        4     569     339      46%
1011  p1011_OG0016717  AA        4     311     113      69%
1012  p1012_OG0016720  AA        4     388     195      54%
1013  p1013_OG0016725  AA        4     199     130      57%
1014  p1014_OG0016727  AA        4     230      83      67%
1015  p1015_OG0016735  AA        4     162      70      74%
1016  p1016_OG0016738  AA        4     434      70      88%
1017  p1017_OG0016743  AA        4     372     185      58%
1018  p1018_OG0016745  AA        4    1406     462      62%
1019  p1019_OG0016746  AA        4     297     139      72%
1020  p1020_OG0016750  AA        4     425     179      65%
1021  p1021_OG0016755  AA        4     364     197      58%
1022  p1022_OG0016761  AA        4     291     140      57%
1023  p1023_OG0016765  AA        4     508     331      37%
1024  p1024_OG0016767  AA        4     132      95      47%
1025  p1025_OG0016769  AA        4     514     305      49%
1026  p1026_OG0016770  AA        4     265     126      63%
1027  p1027_OG0016771  AA        4     987     397      60%
1028  p1028_OG0016772  AA        4     612     253      60%
1029  p1029_OG0016777  AA        4    1095     375      69%
1030  p1030_OG0016778  AA        4     579     340      53%
1031  p1031_OG0016781  AA        4     646     278      55%
1032  p1032_OG0016783  AA        4     449      51      95%
1033  p1033_OG0016784  AA        4     350     115      74%
1034  p1034_OG0016786  AA        4     595     362      42%
1035  p1035_OG0016790  AA        4     247     134      63%
1036  p1036_OG0016795  AA        4     818     369      52%
1037  p1037_OG0016799  AA        4     656     360      46%
1038  p1038_OG0016801  AA        4    1098     428      63%
1039  p1039_OG0016802  AA        4     549     285      53%
1040  p1040_OG0016803  AA        4     432     172      64%
1041  p1041_OG0016805  AA        4     333     145      65%
1042  p1042_OG0016808  AA        4     340     240      41%
1043  p1043_OG0016816  AA        4     423     203      56%
1044  p1044_OG0016818  AA        4    1064     342      69%
1045  p1045_OG0016823  AA        4     499     301      43%
1046  p1046_OG0016824  AA        4     906     230      77%
1047  p1047_OG0016826  AA        4     170      85      64%
1048  p1048_OG0016827  AA        4    1711     774      54%
1049  p1049_OG0016831  AA        4     182      81      71%
1050  p1050_OG0016835  AA        4     387     239      41%
1051  p1051_OG0016840  AA        4     361     209      55%
1052  p1052_OG0016851  AA        4     657     309      55%
1053  p1053_OG0016854  AA        4     470     334      37%
1054  p1054_OG0016857  AA        4     356     166      65%
1055  p1055_OG0016858  AA        4     339      92      77%
1056  p1056_OG0016862  AA        4     385     149      72%
1057  p1057_OG0016866  AA        4     562     210      70%
1058  p1058_OG0016868  AA        4     548     227      65%
1059  p1059_OG0016870  AA        4     330     211      46%
1060  p1060_OG0016871  AA        4     186      85      69%
1061  p1061_OG0016873  AA        4     389     171      65%
1062  p1062_OG0016875  AA        4     278     204      42%
1063  p1063_OG0016876  AA        4     146      83      57%
1064  p1064_OG0016879  AA        4     155      82      68%
1065  p1065_OG0016890  AA        4     510     230      55%
1066  p1066_OG0016894  AA        4     635     226      63%
1067  p1067_OG0016903  AA        4     278     141      62%
1068  p1068_OG0016904  AA        4     675     449      34%
1069  p1069_OG0016907  AA        4     485     108      83%
1070  p1070_OG0016912  AA        4     344     125      76%
1071  p1071_OG0016915  AA        4     384     183      53%
1072  p1072_OG0016920  AA        4     198     101      59%
1073  p1073_OG0016923  AA        4     597     283      52%
1074  p1074_OG0016924  AA        4     188     151      43%
1075  p1075_OG0016925  AA        4     304     133      60%
1076  p1076_OG0016926  AA        4     448     177      71%
1077  p1077_OG0016927  AA        4     273     113      64%
1078  p1078_OG0016929  AA        4     812     168      81%
1079  p1079_OG0016930  AA        4     311     244      32%
1080  p1080_OG0016933  AA        4     275     101      80%
1081  p1081_OG0016936  AA        4     595     246      63%
1082  p1082_OG0016940  AA        4     330     108      70%
1083  p1083_OG0016945  AA        4     631     220      77%
1084  p1084_OG0016948  AA        4     849     234      72%
1085  p1085_OG0016949  AA        4     273     102      78%
1086  p1086_OG0016950  AA        4     170      65      71%
1087  p1087_OG0016953  AA        4     563     199      65%
1088  p1088_OG0016958  AA        4     793     267      71%
1089  p1089_OG0016966  AA        4     434     231      54%
1090  p1090_OG0016974  AA        4     255     139      68%
1091  p1091_OG0016976  AA        4     202      96      66%
1092  p1092_OG0016979  AA        4     193     147      55%
1093  p1093_OG0016981  AA        4     585     262      61%
1094  p1094_OG0016982  AA        4     260     145      52%
1095  p1095_OG0016986  AA        4     461     176      70%
1096  p1096_OG0016988  AA        4    1091     186      81%
1097  p1097_OG0016990  AA        4     136      69      60%
1098  p1098_OG0016995  AA        4     301     221      30%
1099  p1099_OG0016996  AA        4     218     129      59%
1100  p1100_OG0017000  AA        4     852     284      65%
1101  p1101_OG0017001  AA        4     612     375      45%
1102  p1102_OG0017003  AA        4     796     331      62%
1103  p1103_OG0017004  AA        4    3059     932      59%
1104  p1104_OG0017008  AA        4    4295     479      81%
1105  p1105_OG0017013  AA        4     573     174      72%
1106  p1106_OG0017014  AA        4     526     270      60%
1107  p1107_OG0017015  AA        4     471     229      52%
1108  p1108_OG0017016  AA        4     703     305      54%
1109  p1109_OG0017023  AA        4     266     155      54%
1110  p1110_OG0017026  AA        4     558     234      65%
1111  p1111_OG0017029  AA        4     592     277      61%
1112  p1112_OG0017031  AA        4     243      81      76%
1113  p1113_OG0017034  AA        4     283     190      45%
1114  p1114_OG0017035  AA        4     464     253      50%
1115  p1115_OG0017039  AA        4     746     453      47%
1116  p1116_OG0017041  AA        4     660     282      69%
1117  p1117_OG0017044  AA        4     147     116      46%
1118  p1118_OG0017047  AA        4     628     276      45%
1119  p1119_OG0017048  AA        4     175     108      49%
1120  p1120_OG0017050  AA        4     466     276      53%
1121  p1121_OG0017052  AA        4     667     274      59%
1122  p1122_OG0017053  AA        4     337     109      77%
1123  p1123_OG0017062  AA        4     737     476      42%
1124  p1124_OG0017066  AA        4     270     130      70%
1125  p1125_OG0017069  AA        4     416     286      32%
1126  p1126_OG0017076  AA        4     807     137      83%
1127  p1127_OG0017077  AA        4     357     110      76%
1128  p1128_OG0017080  AA        4     255     116      66%
1129  p1129_OG0017081  AA        4     569     213      68%
1130  p1130_OG0017083  AA        4     862     276      68%
1131  p1131_OG0017086  AA        4     504     309      47%
1132  p1132_OG0017088  AA        4     271     130      59%
1133  p1133_OG0017092  AA        4     294     111      68%
1134  p1134_OG0017093  AA        4     405      95      80%
1135  p1135_OG0017094  AA        4     290     162      65%
1136  p1136_OG0017096  AA        4     175     152      27%
1137  p1137_OG0017098  AA        4     186      86      68%
1138  p1138_OG0017102  AA        4     332     179      58%
1139  p1139_OG0017103  AA        4     131     106      39%
1140  p1140_OG0017104  AA        4     153      60      82%
1141  p1141_OG0017113  AA        4     353     190      55%
1142  p1142_OG0017116  AA        4     206     172      34%
1143  p1143_OG0017119  AA        4     279     187      48%
1144  p1144_OG0017124  AA        4     382     149      71%
1145  p1145_OG0017126  AA        4     442     197      57%
1146  p1146_OG0017127  AA        4     282     113      68%
1147  p1147_OG0017132  AA        4     344     171      55%
1148  p1148_OG0017135  AA        4     172     111      52%
1149  p1149_OG0017136  AA        4    7579    2006      46%
1150  p1150_OG0017138  AA        4     143      94      56%
1151  p1151_OG0017139  AA        4     455     236      61%
1152  p1152_OG0017143  AA        4     136      75      60%
1153  p1153_OG0017148  AA        4     556     201      68%
1154  p1154_OG0017152  AA        4     373     176      56%
1155  p1155_OG0017153  AA        4     397     174      62%
1156  p1156_OG0017154  AA        4     547     307      48%
1157  p1157_OG0017157  AA        4     379     221      51%
1158  p1158_OG0017158  AA        4     417     151      65%
1159  p1159_OG0017162  AA        4     401     316      34%
1160  p1160_OG0017163  AA        4     354     168      59%
1161  p1161_OG0017164  AA        4     208      85      72%
1162  p1162_OG0017165  AA        4     240     132      58%
1163  p1163_OG0017167  AA        4     226     157      56%
1164  p1164_OG0017168  AA        4     466     199      62%
1165  p1165_OG0017170  AA        4     302     147      56%
1166  p1166_OG0017171  AA        4     421     225      57%
1167  p1167_OG0017173  AA        4     147      66      73%
1168  p1168_OG0017174  AA        4     405     182      64%
1169  p1169_OG0017175  AA        4     266     183      45%
1170  p1170_OG0017178  AA        4     933     124      91%
1171  p1171_OG0017180  AA        4     504     137      79%
1172  p1172_OG0017182  AA        4     244      94      73%
1173  p1173_OG0017183  AA        4     219     144      49%
1174  p1174_OG0017184  AA        4     319     113      77%
1175  p1175_OG0017185  AA        4     273      54      90%
1176  p1176_OG0017186  AA        4     444     215      52%
1177  p1177_OG0017187  AA        4     273     138      58%
1178  p1178_OG0017188  AA        4     182      74      80%
1179  p1179_OG0017189  AA        4     496     169      71%
1180  p1180_OG0017191  AA        4     535     214      58%
1181  p1181_OG0017194  AA        4     213     155      42%
1182  p1182_OG0017195  AA        4     184     152      41%
1183  p1183_OG0017197  AA        4     220      99      60%
1184  p1184_OG0017199  AA        4     549     215      59%
1185  p1185_OG0017201  AA        4     274     138      59%
1186  p1186_OG0017202  AA        4     149      85      60%
1187  p1187_OG0017203  AA        4     452     153      72%
1188  p1188_OG0017204  AA        4     417     295      37%
1189  p1189_OG0017205  AA        4     156      86      60%
1190  p1190_OG0017207  AA        4     462     181      66%
1191  p1191_OG0017208  AA        4     364     247      51%
1192  p1192_OG0017209  AA        4     407     306      35%
1193  p1193_OG0017214  AA        4     514     257      54%
1194  p1194_OG0017215  AA        4     562     203      71%
1195  p1195_OG0017218  AA        4     273     190      41%
1196  p1196_OG0017219  AA        4     457      62      95%
1197  p1197_OG0017221  AA        4     414      90      84%
1198  p1198_OG0017222  AA        4     183      90      69%
1199  p1199_OG0017224  AA        4     113      28      95%
1200  p1200_OG0017226  AA        4     302      85      80%
1201  p1201_OG0017228  AA        4     172      91      61%
1202  p1202_OG0017230  AA        4     516     199      69%
1203  p1203_OG0017234  AA        4     314     216      42%
1204  p1204_OG0017235  AA        4     381     222      56%
1205  p1205_OG0017236  AA        4     251     140      56%
1206  p1206_OG0017237  AA        4     134      56      81%
1207  p1207_OG0017240  AA        4     352      85      87%
1208  p1208_OG0017242  AA        4     266     147      55%
1209  p1209_OG0017243  AA        4     237      74      79%
1210  p1210_OG0017246  AA        4     708     454      39%
1211  p1211_OG0017247  AA        4     128      99      42%
1212  p1212_OG0017248  AA        4     228      61      85%
1213  p1213_OG0017249  AA        4     252     119      62%
1214  p1214_OG0017250  AA        4     448     254      53%
1215  p1215_OG0017251  AA        4     242     169      48%
1216  p1216_OG0017252  AA        4     104      50      74%
1217  p1217_OG0017253  AA        4     300     188      47%
1218  p1218_OG0017260  AA        4     186     147      37%
1219  p1219_OG0017278  AA        4    1410     521      54%
1220  p1220_OG0017286  AA        4     471     269      55%
1221  p1221_OG0017291  AA        4     236     176      36%
1222  p1222_OG0017296  AA        4     441     161      65%
1223  p1223_OG0017304  AA        4     349     211      58%
1224  p1224_OG0017305  AA        4     373     132      93%
1225  p1225_OG0017315  AA        4     177     128      50%
1226  p1226_OG0017316  AA        4     318      99      75%
1227  p1227_OG0017317  AA        4     280     216      34%
1228  p1228_OG0017332  AA        4     420     206      72%
1229  p1229_OG0017336  AA        4     225     135      59%
1230  p1230_OG0017373  AA        4     359     171      71%
1231  p1231_OG0017378  AA        4     355     186      63%
1232  p1232_OG0017382  AA        4     571     300      61%
1233  p1233_OG0017385  AA        4     366     280      30%
1234  p1234_OG0017405  AA        4     463     192      72%
1235  p1235_OG0017406  AA        4     444     174      69%
1236  p1236_OG0017409  AA        4     368     178      73%
1237  p1237_OG0017415  AA        4     345     233      37%
1238  p1238_OG0017418  AA        4     592     143      86%
1239  p1239_OG0017419  AA        4     284     140      70%
1240  p1240_OG0017423  AA        4     315     247      35%
1241  p1241_OG0017427  AA        4     206     171      39%
1242  p1242_OG0017428  AA        4     471     257      60%
1243  p1243_OG0017431  AA        4     258     143      50%
1244  p1244_OG0017432  AA        4     672     145      81%
1245  p1245_OG0017433  AA        4     298     229      40%
1246  p1246_OG0017435  AA        4     484     204      58%
1247  p1247_OG0017443  AA        4     401     284      42%
1248  p1248_OG0017448  AA        4     336     123      77%
1249  p1249_OG0017458  AA        4     367     142      66%
1250  p1250_OG0017463  AA        4     238      49      93%
1251  p1251_OG0017464  AA        4     493     313      41%
1252  p1252_OG0017466  AA        4     623     289      59%
1253  p1253_OG0017468  AA        4     216     173      41%
1254  p1254_OG0017469  AA        4     271     139      58%
1255  p1255_OG0017470  AA        4     205     101      64%
1256  p1256_OG0017481  AA        4     585     321      60%
1257  p1257_OG0017482  AA        4     368      67      90%
1258  p1258_OG0017484  AA        4     618     274      58%
1259  p1259_OG0017488  AA        4     268     149      53%
1260  p1260_OG0017492  AA        4     327     183      55%
1261  p1261_OG0017493  AA        4     172     101      50%
1262  p1262_OG0017499  AA        4     334     119      70%
1263  p1263_OG0017501  AA        4     962     166      80%

ModelFinder
-----------

Best-fit model according to BIC: LG+G4:p1_OG0014389,LG+G4:p2_OG0014390,DCMut+I:p3_OG0014394,WAG+G4:p4_OG0014399,LG+G4:p5_OG0014402,LG+I:p6_OG0014407,JTT+G4:p7_OG0014412,Dayhoff+I:p8_OG0014413,JTT+G4:p9_OG0014417,WAG+F+G4:p10_OG0014422,LG+I:p11_OG0014423,PMB:p12_OG0014426,JTT+I:p13_OG0014430,DCMut+G4:p14_OG0014434,JTT+G4:p15_OG0014435,JTTDCMut+G4:p16_OG0014436,JTT+I:p17_OG0014437,Dayhoff+G4:p18_OG0014438,LG+G4:p19_OG0014440,LG+I:p20_OG0014441,JTT+G4:p21_OG0014442,JTT+I:p22_OG0014444,FLU+F+G4:p23_OG0014448,PMB+G4:p24_OG0014450,JTT+G4:p25_OG0014457,LG+G4:p26_OG0014460,WAG+G4:p27_OG0014464,JTT:p28_OG0014465,Dayhoff+F+G4:p29_OG0014471,LG+I:p30_OG0014472,PMB+I:p31_OG0014476,LG+I:p32_OG0014485,LG+I:p33_OG0014487,JTTDCMut+F+G4:p34_OG0014491,LG+G4:p35_OG0014493,JTTDCMut+I:p36_OG0014495,JTT+I:p37_OG0014496,LG+G4:p38_OG0014498,LG+G4:p39_OG0014499,LG+G4:p40_OG0014508,WAG+I:p41_OG0014515,JTT+G4:p42_OG0014516,WAG+G4:p43_OG0014517,LG:p44_OG0014519,WAG+I:p45_OG0014523,cpREV+G4:p46_OG0014524,VT+G4:p47_OG0014525,WAG:p48_OG0014528,LG+I:p49_OG0014530,Dayhoff+G4:p50_OG0014535,WAG+G4:p51_OG0014539,JTTDCMut+I:p52_OG0014542,PMB:p53_OG0014544,JTTDCMut+G4:p54_OG0014549,LG+G4:p55_OG0014550,LG+I:p56_OG0014551,WAG:p57_OG0014553,LG+G4:p58_OG0014556,LG+I:p59_OG0014557,LG+I:p60_OG0014558,JTT+F+G4:p61_OG0014562,rtREV+F+G4:p62_OG0014564,LG+F+G4:p63_OG0014565,WAG+G4:p64_OG0014567,JTT+G4:p65_OG0014568,LG:p66_OG0014569,FLU+F+G4:p67_OG0014570,LG+G4:p68_OG0014571,JTT+G4:p69_OG0014574,JTTDCMut+G4:p70_OG0014588,JTT+G4:p71_OG0014589,LG+G4:p72_OG0014593,WAG+I:p73_OG0014594,Dayhoff+G4:p74_OG0014595,JTT+G4:p75_OG0014596,JTT+I:p76_OG0014597,VT+F+G4:p77_OG0014600,DCMut+G4:p78_OG0014601,LG:p79_OG0014604,LG+I:p80_OG0014605,PMB:p81_OG0014606,JTT+I:p82_OG0014607,JTT:p83_OG0014608,WAG+I:p84_OG0014610,JTT+I:p85_OG0014611,WAG+G4:p86_OG0014613,LG:p87_OG0014614,JTTDCMut:p88_OG0014615,LG+G4:p89_OG0014618,JTT+G4:p90_OG0014619,JTT:p91_OG0014622,LG+I:p92_OG0014624,LG+G4:p93_OG0014625,JTT+G4:p94_OG0014631,WAG+G4:p95_OG0014634,JTT:p96_OG0014635,LG+I:p97_OG0014640,LG+G4:p98_OG0014641,JTT+I:p99_OG0014648,rtREV+G4:p100_OG0014661,LG:p101_OG0014664,JTTDCMut+I:p102_OG0014665,cpREV+I:p103_OG0014666,mtZOA+F+G4:p104_OG0014668,LG+G4:p105_OG0014669,JTTDCMut+G4:p106_OG0014673,cpREV+G4:p107_OG0014679,JTTDCMut+G4:p108_OG0014680,JTT+G4:p109_OG0014681,cpREV:p110_OG0014682,LG+I:p111_OG0014683,JTT+I:p112_OG0014687,LG+I:p113_OG0014690,JTT+I:p114_OG0014695,WAG+G4:p115_OG0014696,JTTDCMut+G4:p116_OG0014698,Dayhoff+F+G4:p117_OG0014701,JTT:p118_OG0014702,Dayhoff+F+G4:p119_OG0014704,JTT+G4:p120_OG0014705,JTTDCMut+F+I:p121_OG0014707,JTT+G4:p122_OG0014708,LG+I:p123_OG0014712,JTT+G4:p124_OG0014715,JTT+F+G4:p125_OG0014716,LG+G4:p126_OG0014717,JTT+G4:p127_OG0014718,JTT+I:p128_OG0014719,rtREV+F+G4:p129_OG0014720,cpREV+G4:p130_OG0014724,VT+G4:p131_OG0014725,JTT+G4:p132_OG0014728,JTT+G4:p133_OG0014731,JTT+G4:p134_OG0014734,JTT+G4:p135_OG0014736,Dayhoff+F+G4:p136_OG0014738,WAG+G4:p137_OG0014742,LG+G4:p138_OG0014743,LG+G4:p139_OG0014746,Dayhoff+G4:p140_OG0014747,JTT+G4:p141_OG0014748,LG+I:p142_OG0014754,WAG+G4:p143_OG0014758,Dayhoff+G4:p144_OG0014761,LG+G4:p145_OG0014764,LG+G4:p146_OG0014770,LG+G4:p147_OG0014771,LG+G4:p148_OG0014773,WAG+G4:p149_OG0014774,PMB+I:p150_OG0014775,LG+G4:p151_OG0014776,LG+G4:p152_OG0014782,LG+G4:p153_OG0014785,VT+G4:p154_OG0014786,LG+G4:p155_OG0014787,LG+F+I:p156_OG0014793,mtZOA+G4:p157_OG0014795,rtREV+F+G4:p158_OG0014796,LG+G4:p159_OG0014797,LG+F+G4:p160_OG0014800,JTT+F+G4:p161_OG0014802,JTT+G4:p162_OG0014803,LG+I:p163_OG0014804,LG+G4:p164_OG0014806,JTT+I:p165_OG0014808,JTT+G4:p166_OG0014809,JTT+G4:p167_OG0014810,LG+G4:p168_OG0014811,LG+G4:p169_OG0014817,Dayhoff+G4:p170_OG0014818,LG+F+G4:p171_OG0014819,JTT+R2:p172_OG0014821,LG+I:p173_OG0014822,cpREV+G4:p174_OG0014823,JTT+F+I:p175_OG0014824,JTT+G4:p176_OG0014825,Dayhoff+G4:p177_OG0014831,JTT+G4:p178_OG0014834,WAG+G4:p179_OG0014838,LG+I:p180_OG0014841,JTTDCMut+F+G4:p181_OG0014844,WAG+G4:p182_OG0014845,Dayhoff+F+G4:p183_OG0014847,LG+G4:p184_OG0014849,LG+G4:p185_OG0014851,JTT+I:p186_OG0014852,LG+G4:p187_OG0014854,JTT+F+G4:p188_OG0014855,JTTDCMut+G4:p189_OG0014856,LG+G4:p190_OG0014861,Dayhoff:p191_OG0014862,JTT+G4:p192_OG0014863,LG+I:p193_OG0014866,JTT+G4:p194_OG0014871,LG+I:p195_OG0014872,JTT+G4:p196_OG0014873,JTT+G4:p197_OG0014875,Blosum62+F:p198_OG0014876,WAG+G4:p199_OG0014877,JTTDCMut+G4:p200_OG0014878,WAG:p201_OG0014880,JTTDCMut+G4:p202_OG0014882,JTTDCMut:p203_OG0014884,LG+F+G4:p204_OG0014885,LG+I:p205_OG0014886,JTT+G4:p206_OG0014888,mtZOA+F+G4:p207_OG0014891,Dayhoff+G4:p208_OG0014895,LG+F+I:p209_OG0014899,WAG+I:p210_OG0014900,Dayhoff+F+G4:p211_OG0014901,LG+F+I:p212_OG0014902,LG+F+G4:p213_OG0014903,WAG+G4:p214_OG0014904,LG+G4:p215_OG0014905,LG+G4:p216_OG0014906,JTT+G4:p217_OG0014907,JTT+G4:p218_OG0014908,JTT+G4:p219_OG0014909,JTT+G4:p220_OG0014910,JTT:p221_OG0014911,JTT+G4:p222_OG0014917,LG:p223_OG0014918,WAG+I:p224_OG0014922,Dayhoff+F+G4:p225_OG0014923,LG+G4:p226_OG0014924,LG+G4:p227_OG0014930,WAG+F:p228_OG0014932,LG+F+G4:p229_OG0014933,WAG+G4:p230_OG0014934,JTT+G4:p231_OG0014941,JTTDCMut+G4:p232_OG0014943,LG+I:p233_OG0014945,JTTDCMut+G4:p234_OG0014947,LG+G4:p235_OG0014951,JTT+G4:p236_OG0014952,Dayhoff+G4:p237_OG0014953,cpREV+I:p238_OG0014956,mtZOA+R2:p239_OG0014958,JTT+G4:p240_OG0014959,LG+G4:p241_OG0014960,Dayhoff+G4:p242_OG0014961,PMB:p243_OG0014964,Dayhoff+F+G4:p244_OG0014966,JTTDCMut+G4:p245_OG0014968,DCMut+G4:p246_OG0014970,JTT+G4:p247_OG0014972,Dayhoff+G4:p248_OG0014973,LG+F+G4:p249_OG0014974,JTT+I:p250_OG0014975,Dayhoff+F+G4:p251_OG0014977,LG+G4:p252_OG0014978,LG+I:p253_OG0014979,mtZOA+R2:p254_OG0014981,LG+I:p255_OG0014983,WAG+G4:p256_OG0014985,JTT:p257_OG0014986,LG+G4:p258_OG0014989,JTT+I:p259_OG0014990,LG+I:p260_OG0014991,LG+G4:p261_OG0014992,JTT:p262_OG0014993,JTT+G4:p263_OG0014996,Dayhoff+F+G4:p264_OG0014998,DCMut+F+G4:p265_OG0015000,LG+I:p266_OG0015002,JTT+G4:p267_OG0015003,Dayhoff+G4:p268_OG0015004,JTT+G4:p269_OG0015005,JTTDCMut+F+G4:p270_OG0015006,WAG+G4:p271_OG0015010,LG:p272_OG0015015,VT+F:p273_OG0015016,LG+F+G4:p274_OG0015019,WAG+I:p275_OG0015020,JTT+I:p276_OG0015021,LG+R2:p277_OG0015022,LG+F+I:p278_OG0015023,JTT+G4:p279_OG0015026,LG+G4:p280_OG0015027,JTT+G4:p281_OG0015028,LG+I:p282_OG0015029,LG+G4:p283_OG0015033,WAG+F+I:p284_OG0015034,LG:p285_OG0015036,Dayhoff+I:p286_OG0015037,WAG+I:p287_OG0015038,LG+F+G4:p288_OG0015040,mtZOA:p289_OG0015042,JTT+G4:p290_OG0015043,JTTDCMut+I:p291_OG0015044,WAG+F+I:p292_OG0015045,LG+G4:p293_OG0015046,JTT+I:p294_OG0015047,LG+G4:p295_OG0015050,Dayhoff+I:p296_OG0015052,WAG+I:p297_OG0015053,JTT+G4:p298_OG0015054,LG+G4:p299_OG0015055,LG+I:p300_OG0015059,PMB+G4:p301_OG0015060,LG+I:p302_OG0015065,WAG+I:p303_OG0015066,WAG+I:p304_OG0015067,JTT+G4:p305_OG0015068,JTT+G4:p306_OG0015072,LG+G4:p307_OG0015074,LG+G4:p308_OG0015075,DCMut+G4:p309_OG0015077,LG:p310_OG0015078,JTTDCMut+I:p311_OG0015079,LG+I:p312_OG0015082,JTT:p313_OG0015084,JTT+I:p314_OG0015085,WAG+G4:p315_OG0015086,LG+G4:p316_OG0015087,LG+G4:p317_OG0015089,LG+G4:p318_OG0015092,WAG+G4:p319_OG0015094,LG+G4:p320_OG0015095,JTT+G4:p321_OG0015098,JTT+G4:p322_OG0015100,WAG+G4:p323_OG0015101,LG+G4:p324_OG0015102,WAG+G4:p325_OG0015103,JTTDCMut+G4:p326_OG0015105,JTT:p327_OG0015107,JTTDCMut+R2:p328_OG0015108,LG+I:p329_OG0015110,WAG+G4:p330_OG0015112,LG:p331_OG0015113,WAG+I:p332_OG0015116,JTT+G4:p333_OG0015120,JTT+I:p334_OG0015123,mtZOA+F+G4:p335_OG0015125,LG+I:p336_OG0015126,Dayhoff+I:p337_OG0015128,LG+G4:p338_OG0015129,JTT+G4:p339_OG0015130,WAG+G4:p340_OG0015132,LG+F+I:p341_OG0015133,JTT+G4:p342_OG0015134,JTT+I:p343_OG0015135,JTT+G4:p344_OG0015136,JTT+G4:p345_OG0015137,LG+G4:p346_OG0015142,JTT+I:p347_OG0015144,LG+I:p348_OG0015145,JTT+I:p349_OG0015146,JTTDCMut+G4:p350_OG0015147,WAG+G4:p351_OG0015148,JTT:p352_OG0015149,JTT+I:p353_OG0015152,JTT+G4:p354_OG0015153,JTT+I:p355_OG0015157,JTTDCMut+G4:p356_OG0015159,Dayhoff+F+G4:p357_OG0015160,LG+I:p358_OG0015165,DCMut+G4:p359_OG0015166,LG+F+I:p360_OG0015167,LG:p361_OG0015168,Dayhoff:p362_OG0015169,JTT+F+G4:p363_OG0015174,JTT:p364_OG0015175,JTT+G4:p365_OG0015176,cpREV+G4:p366_OG0015177,LG+G4:p367_OG0015178,WAG+I:p368_OG0015180,WAG:p369_OG0015181,LG+G4:p370_OG0015183,JTT+G4:p371_OG0015185,LG:p372_OG0015187,LG+G4:p373_OG0015189,JTT+G4:p374_OG0015191,WAG+G4:p375_OG0015192,JTT+I:p376_OG0015195,mtZOA+R2:p377_OG0015196,LG+G4:p378_OG0015197,WAG+I:p379_OG0015199,LG+I:p380_OG0015202,JTT+G4:p381_OG0015203,LG+F+G4:p382_OG0015204,JTTDCMut+G4:p383_OG0015205,LG+I:p384_OG0015206,Dayhoff+R2:p385_OG0015209,JTT+F+G4:p386_OG0015210,LG+F+G4:p387_OG0015212,LG+I:p388_OG0015213,WAG+G4:p389_OG0015214,JTT+G4:p390_OG0015215,JTTDCMut+G4:p391_OG0015216,LG+G4:p392_OG0015217,WAG:p393_OG0015219,LG+I:p394_OG0015221,JTTDCMut+I:p395_OG0015222,LG+G4:p396_OG0015223,LG+I:p397_OG0015224,LG+F+G4:p398_OG0015225,cpREV+I:p399_OG0015226,LG+G4:p400_OG0015228,JTTDCMut+F+G4:p401_OG0015229,LG+I:p402_OG0015231,JTT+G4:p403_OG0015232,LG+G4:p404_OG0015235,PMB:p405_OG0015236,LG+G4:p406_OG0015239,LG:p407_OG0015240,JTTDCMut+I:p408_OG0015243,LG+F+G4:p409_OG0015245,LG+G4:p410_OG0015247,JTTDCMut+G4:p411_OG0015248,WAG+G4:p412_OG0015251,WAG+I:p413_OG0015253,LG+F+I:p414_OG0015254,Dayhoff+G4:p415_OG0015261,JTT+G4:p416_OG0015262,WAG+G4:p417_OG0015263,JTT+I:p418_OG0015265,JTT+I:p419_OG0015266,JTTDCMut+F+G4:p420_OG0015268,JTTDCMut+G4:p421_OG0015269,JTTDCMut+I:p422_OG0015272,LG+G4:p423_OG0015276,PMB+G4:p424_OG0015278,JTT+G4:p425_OG0015281,JTT+G4:p426_OG0015284,WAG+I:p427_OG0015285,JTTDCMut+G4:p428_OG0015286,JTTDCMut+G4:p429_OG0015287,LG+I:p430_OG0015292,JTT+G4:p431_OG0015293,LG+I:p432_OG0015297,LG+G4:p433_OG0015300,LG+F+G4:p434_OG0015301,LG+G4:p435_OG0015305,WAG+I:p436_OG0015306,JTT+G4:p437_OG0015307,JTTDCMut+G4:p438_OG0015309,LG+I:p439_OG0015311,LG+G4:p440_OG0015313,JTT+G4:p441_OG0015315,LG+G4:p442_OG0015316,LG+I:p443_OG0015318,LG+I:p444_OG0015323,JTT+G4:p445_OG0015325,WAG+G4:p446_OG0015326,LG+G4:p447_OG0015327,JTT+F+G4:p448_OG0015328,WAG+I:p449_OG0015329,Dayhoff+G4:p450_OG0015333,LG+G4:p451_OG0015334,PMB+I:p452_OG0015337,cpREV+G4:p453_OG0015339,LG+I:p454_OG0015342,JTT+G4:p455_OG0015345,LG+G4:p456_OG0015346,JTT+G4:p457_OG0015354,Dayhoff+F+G4:p458_OG0015357,mtREV+F+G4:p459_OG0015361,LG+F+G4:p460_OG0015362,WAG+F+G4:p461_OG0015363,LG+G4:p462_OG0015364,JTTDCMut+G4:p463_OG0015365,Dayhoff+G4:p464_OG0015368,JTTDCMut+G4:p465_OG0015370,LG+G4:p466_OG0015373,LG+I:p467_OG0015374,DCMut+G4:p468_OG0015375,JTT+G4:p469_OG0015380,JTT+G4:p470_OG0015389,JTT+G4:p471_OG0015390,WAG+I:p472_OG0015391,LG+I:p473_OG0015392,mtZOA+F+G4:p474_OG0015398,JTT+I:p475_OG0015405,JTTDCMut+G4:p476_OG0015406,FLU+F+I+G4:p477_OG0015407,JTTDCMut+I:p478_OG0015408,LG+G4:p479_OG0015411,WAG+G4:p480_OG0015412,Dayhoff+F+G4:p481_OG0015413,LG+F+G4:p482_OG0015415,LG+G4:p483_OG0015416,WAG+F+G4:p484_OG0015417,LG+I:p485_OG0015426,JTT+G4:p486_OG0015431,JTT+G4:p487_OG0015432,cpREV+F+I:p488_OG0015434,DCMut+F+G4:p489_OG0015436,JTT+G4:p490_OG0015439,LG+F+G4:p491_OG0015441,JTT+I:p492_OG0015443,JTT+G4:p493_OG0015447,Dayhoff+G4:p494_OG0015450,LG+F+G4:p495_OG0015451,JTT+G4:p496_OG0015452,rtREV+G4:p497_OG0015453,LG+I:p498_OG0015454,JTT+G4:p499_OG0015461,JTT+I:p500_OG0015463,LG+G4:p501_OG0015466,JTT+G4:p502_OG0015467,LG:p503_OG0015468,JTT+F+G4:p504_OG0015469,Dayhoff+F+G4:p505_OG0015470,LG+I:p506_OG0015476,WAG+I:p507_OG0015477,JTTDCMut+F+G4:p508_OG0015478,JTT+I:p509_OG0015482,JTTDCMut+I:p510_OG0015483,WAG+G4:p511_OG0015489,JTTDCMut+F+G4:p512_OG0015492,WAG+F+I:p513_OG0015493,WAG+I:p514_OG0015494,WAG+I:p515_OG0015496,LG+G4:p516_OG0015498,JTT+G4:p517_OG0015501,JTT+G4:p518_OG0015504,WAG+I:p519_OG0015505,PMB:p520_OG0015506,rtREV+I:p521_OG0015508,cpREV+F+G4:p522_OG0015515,LG+I:p523_OG0015516,JTTDCMut+F+I:p524_OG0015519,JTTDCMut:p525_OG0015520,Dayhoff+G4:p526_OG0015521,Dayhoff+I:p527_OG0015525,JTT+I:p528_OG0015526,JTT+G4:p529_OG0015527,JTT+I:p530_OG0015528,WAG+F+G4:p531_OG0015529,JTTDCMut+F+G4:p532_OG0015530,JTTDCMut+G4:p533_OG0015532,LG+G4:p534_OG0015534,WAG+G4:p535_OG0015535,JTT+G4:p536_OG0015536,JTT+G4:p537_OG0015538,JTT+G4:p538_OG0015539,Dayhoff+G4:p539_OG0015540,LG+G4:p540_OG0015543,LG+G4:p541_OG0015544,JTT+G4:p542_OG0015545,WAG+I:p543_OG0015546,cpREV:p544_OG0015547,FLU:p545_OG0015548,JTT+G4:p546_OG0015549,LG+G4:p547_OG0015551,LG+F+R2:p548_OG0015552,JTT+G4:p549_OG0015556,JTT+G4:p550_OG0015559,LG+I:p551_OG0015564,LG+G4:p552_OG0015567,Dayhoff+F+G4:p553_OG0015568,LG+I:p554_OG0015569,LG+G4:p555_OG0015573,JTTDCMut+G4:p556_OG0015574,WAG:p557_OG0015576,LG:p558_OG0015577,JTT+G4:p559_OG0015578,JTTDCMut+I:p560_OG0015584,JTT+G4:p561_OG0015587,LG+G4:p562_OG0015590,JTT+F+G4:p563_OG0015591,JTT+F+G4:p564_OG0015596,LG+I:p565_OG0015597,LG+G4:p566_OG0015601,WAG+G4:p567_OG0015606,Dayhoff+G4:p568_OG0015607,JTT+G4:p569_OG0015608,JTT+G4:p570_OG0015614,JTTDCMut+G4:p571_OG0015616,WAG+G4:p572_OG0015617,JTT+G4:p573_OG0015619,JTTDCMut+R2:p574_OG0015620,LG+G4:p575_OG0015625,JTTDCMut+G4:p576_OG0015627,LG+G4:p577_OG0015634,Dayhoff+G4:p578_OG0015635,JTTDCMut+G4:p579_OG0015636,cpREV+G4:p580_OG0015641,JTT:p581_OG0015642,LG+G4:p582_OG0015643,JTTDCMut+G4:p583_OG0015646,LG+I:p584_OG0015648,WAG+I:p585_OG0015649,LG+G4:p586_OG0015650,JTT+G4:p587_OG0015652,JTT:p588_OG0015653,WAG+G4:p589_OG0015656,LG+I:p590_OG0015657,FLU+F+I:p591_OG0015659,Dayhoff+F:p592_OG0015660,LG+I:p593_OG0015662,JTT+G4:p594_OG0015664,Dayhoff+G4:p595_OG0015665,JTT+I:p596_OG0015666,rtREV+F+G4:p597_OG0015670,JTT+F+I:p598_OG0015671,LG+G4:p599_OG0015673,LG+G4:p600_OG0015677,LG+I:p601_OG0015678,LG+F+G4:p602_OG0015679,Dayhoff+I:p603_OG0015680,WAG+G4:p604_OG0015681,Dayhoff+G4:p605_OG0015683,PMB:p606_OG0015686,LG+I:p607_OG0015687,LG+G4:p608_OG0015692,WAG:p609_OG0015694,LG+G4:p610_OG0015695,WAG+I:p611_OG0015697,JTT+G4:p612_OG0015699,JTT:p613_OG0015701,LG+F+G4:p614_OG0015703,JTT+I:p615_OG0015704,LG+G4:p616_OG0015705,JTTDCMut:p617_OG0015708,LG+F+G4:p618_OG0015710,LG:p619_OG0015711,Dayhoff+G4:p620_OG0015714,JTT+F+G4:p621_OG0015715,LG+G4:p622_OG0015718,LG+G4:p623_OG0015719,LG+I:p624_OG0015721,LG+I:p625_OG0015724,LG+G4:p626_OG0015728,LG+R2:p627_OG0015730,mtZOA+G4:p628_OG0015731,JTT:p629_OG0015736,JTT+G4:p630_OG0015738,LG+G4:p631_OG0015741,LG:p632_OG0015742,JTT+G4:p633_OG0015743,LG+F+R2:p634_OG0015745,WAG+I:p635_OG0015746,LG+I:p636_OG0015747,JTT+I:p637_OG0015753,LG+G4:p638_OG0015760,JTT+G4:p639_OG0015762,WAG+F+G4:p640_OG0015763,LG+G4:p641_OG0015765,cpREV+G4:p642_OG0015768,mtZOA+G4:p643_OG0015772,JTT+G4:p644_OG0015774,JTT+G4:p645_OG0015777,JTTDCMut+F+G4:p646_OG0015778,JTTDCMut+G4:p647_OG0015782,Dayhoff+G4:p648_OG0015784,WAG+G4:p649_OG0015787,DCMut+F+G4:p650_OG0015788,cpREV+I:p651_OG0015789,LG+G4:p652_OG0015790,JTT+G4:p653_OG0015791,JTT+G4:p654_OG0015796,DCMut+G4:p655_OG0015799,LG+G4:p656_OG0015800,WAG+G4:p657_OG0015801,LG+G4:p658_OG0015802,LG+G4:p659_OG0015803,Dayhoff+G4:p660_OG0015804,LG+G4:p661_OG0015805,WAG+G4:p662_OG0015806,JTTDCMut+G4:p663_OG0015814,LG+G4:p664_OG0015819,LG+G4:p665_OG0015820,Dayhoff+G4:p666_OG0015822,JTT+G4:p667_OG0015824,LG+G4:p668_OG0015825,LG+G4:p669_OG0015828,JTT+I:p670_OG0015829,WAG+I:p671_OG0015831,LG+F+G4:p672_OG0015837,JTT+F+G4:p673_OG0015840,Blosum62:p674_OG0015841,VT+I:p675_OG0015842,LG+G4:p676_OG0015846,JTT+I:p677_OG0015848,LG+I:p678_OG0015850,JTTDCMut+F+I:p679_OG0015851,Dayhoff+G4:p680_OG0015852,LG+F+G4:p681_OG0015859,LG+I:p682_OG0015864,PMB+G4:p683_OG0015865,Dayhoff:p684_OG0015867,WAG+R2:p685_OG0015868,JTT+G4:p686_OG0015870,Dayhoff+I:p687_OG0015871,cpREV+G4:p688_OG0015872,JTTDCMut+I:p689_OG0015873,LG+F+I:p690_OG0015874,JTT+G4:p691_OG0015875,LG+G4:p692_OG0015877,LG+I:p693_OG0015878,Dayhoff+G4:p694_OG0015879,LG+I:p695_OG0015881,WAG+G4:p696_OG0015883,LG+I:p697_OG0015884,FLU+F+G4:p698_OG0015885,LG+F+G4:p699_OG0015886,LG+I:p700_OG0015888,WAG+I:p701_OG0015890,LG+F+I:p702_OG0015894,JTT+F+I:p703_OG0015898,Dayhoff+F+G4:p704_OG0015908,LG+I:p705_OG0015913,Dayhoff+G4:p706_OG0015920,JTT+F+G4:p707_OG0015922,DCMut+G4:p708_OG0015925,JTT+G4:p709_OG0015927,Dayhoff+I:p710_OG0015932,LG+F+I:p711_OG0015937,WAG+I:p712_OG0015939,LG+F+I:p713_OG0015947,LG+F+G4:p714_OG0015953,DCMut:p715_OG0015954,LG+F+G4:p716_OG0015955,WAG:p717_OG0015956,WAG+F+G4:p718_OG0015961,JTT+G4:p719_OG0015963,JTTDCMut+G4:p720_OG0015964,WAG+I:p721_OG0015965,LG:p722_OG0015966,Dayhoff+F+I:p723_OG0015970,LG+F+G4:p724_OG0015971,cpREV+R2:p725_OG0015973,Dayhoff+G4:p726_OG0015978,Dayhoff+F+G4:p727_OG0015979,JTTDCMut+F+G4:p728_OG0015980,JTT+R2:p729_OG0015982,JTT+F:p730_OG0015983,JTT+I:p731_OG0015985,LG+G4:p732_OG0015986,LG+G4:p733_OG0015987,JTT+R2:p734_OG0015990,LG:p735_OG0015991,JTT+G4:p736_OG0015994,Dayhoff+F+G4:p737_OG0015995,WAG+I:p738_OG0015996,LG+R2:p739_OG0015998,JTT+F+I:p740_OG0015999,JTT+G4:p741_OG0016001,JTT+G4:p742_OG0016002,LG+G4:p743_OG0016003,Dayhoff+G4:p744_OG0016005,JTT+I:p745_OG0016006,WAG+I:p746_OG0016011,JTT+I:p747_OG0016012,JTT+F+G4:p748_OG0016013,JTT+I:p749_OG0016020,HIVb:p750_OG0016021,LG+G4:p751_OG0016022,DCMut+I:p752_OG0016023,mtZOA+F+G4:p753_OG0016028,JTT+I:p754_OG0016030,LG+I:p755_OG0016031,JTT+F+G4:p756_OG0016033,JTT+F+G4:p757_OG0016040,LG:p758_OG0016042,LG+F+I:p759_OG0016046,JTT+I:p760_OG0016047,JTT+I:p761_OG0016049,JTT+G4:p762_OG0016052,LG+G4:p763_OG0016054,JTT+G4:p764_OG0016058,LG+G4:p765_OG0016061,JTT+I:p766_OG0016064,LG+R2:p767_OG0016065,Dayhoff+F+G4:p768_OG0016067,JTT+G4:p769_OG0016071,LG+G4:p770_OG0016072,Dayhoff+F+G4:p771_OG0016073,LG+F+I:p772_OG0016074,JTT+G4:p773_OG0016080,JTT+F+G4:p774_OG0016087,LG+G4:p775_OG0016088,JTTDCMut+F+G4:p776_OG0016089,LG+F+G4:p777_OG0016092,LG+I:p778_OG0016095,JTT+F+I:p779_OG0016098,WAG+I:p780_OG0016101,WAG+I:p781_OG0016102,JTT+G4:p782_OG0016104,JTT:p783_OG0016105,Dayhoff+F+G4:p784_OG0016106,LG+G4:p785_OG0016107,LG+F+G4:p786_OG0016109,WAG+G4:p787_OG0016113,WAG+G4:p788_OG0016114,JTT:p789_OG0016117,rtREV+F+G4:p790_OG0016118,LG+G4:p791_OG0016120,Dayhoff+I:p792_OG0016121,JTT+F+G4:p793_OG0016122,JTT+G4:p794_OG0016125,PMB:p795_OG0016127,JTT+G4:p796_OG0016128,LG+G4:p797_OG0016129,LG:p798_OG0016131,Dayhoff+F+G4:p799_OG0016132,LG+I:p800_OG0016136,JTT+G4:p801_OG0016138,cpREV+F+G4:p802_OG0016141,mtZOA+F+G4:p803_OG0016147,VT+G4:p804_OG0016149,Dayhoff+F+G4:p805_OG0016150,LG+G4:p806_OG0016151,LG+I:p807_OG0016152,JTTDCMut+G4:p808_OG0016153,JTTDCMut+F:p809_OG0016154,rtREV+F+G4:p810_OG0016155,JTT+I:p811_OG0016156,JTTDCMut+F+G4:p812_OG0016159,LG+G4:p813_OG0016160,JTT+F+G4:p814_OG0016165,JTT+G4:p815_OG0016167,JTT:p816_OG0016169,LG+G4:p817_OG0016177,JTT+G4:p818_OG0016179,JTT+G4:p819_OG0016180,mtREV+F+G4:p820_OG0016181,JTT+G4:p821_OG0016186,Dayhoff+F+G4:p822_OG0016188,LG+F+G4:p823_OG0016189,JTTDCMut+G4:p824_OG0016196,LG:p825_OG0016199,WAG+G4:p826_OG0016200,JTT+G4:p827_OG0016201,Dayhoff+G4:p828_OG0016202,LG+F+R2:p829_OG0016203,JTTDCMut+G4:p830_OG0016204,LG+I:p831_OG0016205,JTTDCMut+G4:p832_OG0016209,JTT+F+G4:p833_OG0016212,cpREV+I:p834_OG0016215,Dayhoff+I:p835_OG0016217,JTT+I:p836_OG0016221,LG+G4:p837_OG0016222,Dayhoff+F+G4:p838_OG0016223,WAG+G4:p839_OG0016231,Dayhoff+F+I:p840_OG0016232,LG+F+G4:p841_OG0016234,JTT+F+I:p842_OG0016235,LG+I:p843_OG0016237,LG+G4:p844_OG0016238,LG+G4:p845_OG0016244,Dayhoff+F+G4:p846_OG0016246,JTT+F+G4:p847_OG0016251,LG+G4:p848_OG0016252,JTT+F+G4:p849_OG0016259,Dayhoff+F+G4:p850_OG0016261,LG+G4:p851_OG0016262,rtREV+F+G4:p852_OG0016266,JTTDCMut+F+I:p853_OG0016267,JTT+G4:p854_OG0016268,FLU+G4:p855_OG0016270,LG+I:p856_OG0016271,WAG+I:p857_OG0016273,JTT+F+G4:p858_OG0016275,LG+I:p859_OG0016276,LG+I:p860_OG0016277,LG+G4:p861_OG0016280,JTT+I:p862_OG0016282,JTT+I:p863_OG0016283,JTT+I:p864_OG0016284,LG+I:p865_OG0016285,WAG+I:p866_OG0016288,LG+G4:p867_OG0016289,JTT+F+G4:p868_OG0016290,JTTDCMut+F+G4:p869_OG0016292,JTTDCMut+G4:p870_OG0016293,JTT+G4:p871_OG0016294,Dayhoff+I:p872_OG0016308,LG+F+G4:p873_OG0016310,LG+I:p874_OG0016312,LG+G4:p875_OG0016319,LG+G4:p876_OG0016322,LG+G4:p877_OG0016324,LG:p878_OG0016326,DCMut+I:p879_OG0016330,Dayhoff+I:p880_OG0016331,LG+F+G4:p881_OG0016333,JTT+G4:p882_OG0016335,JTT+I:p883_OG0016340,JTT+G4:p884_OG0016341,LG+I:p885_OG0016342,JTT+G4:p886_OG0016343,mtZOA+I:p887_OG0016347,JTT+G4:p888_OG0016350,WAG+I:p889_OG0016351,LG+F+G4:p890_OG0016354,JTT+I:p891_OG0016360,JTT+G4:p892_OG0016364,LG+F+I:p893_OG0016365,LG+I:p894_OG0016368,JTTDCMut+I:p895_OG0016369,LG:p896_OG0016376,WAG+G4:p897_OG0016379,Dayhoff+G4:p898_OG0016381,JTT:p899_OG0016383,JTT:p900_OG0016384,LG+G4:p901_OG0016385,JTT+G4:p902_OG0016390,Dayhoff+I:p903_OG0016394,LG+I:p904_OG0016396,Dayhoff+F+G4:p905_OG0016398,WAG+G4:p906_OG0016400,JTTDCMut+G4:p907_OG0016401,LG+I:p908_OG0016403,JTT+G4:p909_OG0016404,LG+G4:p910_OG0016408,cpREV+G4:p911_OG0016411,LG+G4:p912_OG0016412,WAG+I:p913_OG0016414,cpREV+I:p914_OG0016415,LG+G4:p915_OG0016416,cpREV+G4:p916_OG0016419,LG+G4:p917_OG0016422,LG+G4:p918_OG0016423,JTTDCMut+I:p919_OG0016427,LG+F+G4:p920_OG0016430,LG+G4:p921_OG0016432,LG:p922_OG0016433,JTTDCMut+G4:p923_OG0016438,LG+I:p924_OG0016439,JTTDCMut+G4:p925_OG0016443,LG+G4:p926_OG0016449,JTT+G4:p927_OG0016451,LG+F+G4:p928_OG0016456,mtZOA+F+G4:p929_OG0016458,WAG+F+G4:p930_OG0016459,WAG+G4:p931_OG0016464,JTT+F+G4:p932_OG0016465,WAG+G4:p933_OG0016468,JTTDCMut+F+I:p934_OG0016476,LG:p935_OG0016478,LG+I:p936_OG0016482,LG+F+G4:p937_OG0016485,LG+R2:p938_OG0016488,JTT+G4:p939_OG0016490,LG+G4:p940_OG0016492,WAG+G4:p941_OG0016494,JTT+G4:p942_OG0016496,JTT+G4:p943_OG0016502,Dayhoff+G4:p944_OG0016512,LG+F+G4:p945_OG0016513,JTTDCMut+I:p946_OG0016515,LG+F+I:p947_OG0016516,JTT+F+I:p948_OG0016524,LG+G4:p949_OG0016532,JTT+G4:p950_OG0016540,Dayhoff+G4:p951_OG0016542,JTT+G4:p952_OG0016543,LG+G4:p953_OG0016544,JTTDCMut+G4:p954_OG0016546,LG+G4:p955_OG0016547,JTT+F+I:p956_OG0016552,JTT+G4:p957_OG0016557,JTTDCMut+F:p958_OG0016558,LG+F+G4:p959_OG0016560,LG+G4:p960_OG0016563,WAG+G4:p961_OG0016566,Dayhoff+I:p962_OG0016569,LG+F+G4:p963_OG0016570,JTT+F+G4:p964_OG0016571,Dayhoff+G4:p965_OG0016574,Dayhoff+G4:p966_OG0016583,WAG+I:p967_OG0016587,WAG+G4:p968_OG0016588,JTT+G4:p969_OG0016595,WAG+G4:p970_OG0016597,VT+I:p971_OG0016599,JTTDCMut:p972_OG0016600,LG+F+G4:p973_OG0016603,JTT+G4:p974_OG0016611,LG+G4:p975_OG0016615,LG+I:p976_OG0016616,JTT+I:p977_OG0016619,Dayhoff+G4:p978_OG0016623,JTT+G4:p979_OG0016624,JTT+I:p980_OG0016625,JTT+F+G4:p981_OG0016628,DCMut+G4:p982_OG0016635,LG+G4:p983_OG0016636,LG+F+G4:p984_OG0016637,JTT+G4:p985_OG0016643,Dayhoff+F+I:p986_OG0016644,WAG+G4:p987_OG0016645,Dayhoff+G4:p988_OG0016647,JTT+F+G4:p989_OG0016650,JTT+I:p990_OG0016653,mtZOA+G4:p991_OG0016655,LG+F+G4:p992_OG0016658,LG+G4:p993_OG0016660,LG+F+I:p994_OG0016663,JTTDCMut+I:p995_OG0016665,LG+I:p996_OG0016666,LG+G4:p997_OG0016667,LG+R2:p998_OG0016668,LG+F+G4:p999_OG0016671,JTTDCMut+F+I:p1000_OG0016672,JTT+F+G4:p1001_OG0016675,JTT+G4:p1002_OG0016676,mtZOA+F+G4:p1003_OG0016679,LG+I:p1004_OG0016687,LG+G4:p1005_OG0016694,LG+F+G4:p1006_OG0016700,Dayhoff+F+I:p1007_OG0016704,JTT+G4:p1008_OG0016706,JTTDCMut:p1009_OG0016712,VT+F+I:p1010_OG0016715,LG+G4:p1011_OG0016717,LG+G4:p1012_OG0016720,Dayhoff+G4:p1013_OG0016725,LG+G4:p1014_OG0016727,mtZOA+I:p1015_OG0016735,WAG+I:p1016_OG0016738,LG+I:p1017_OG0016743,JTT+F+G4:p1018_OG0016745,JTT+F+G4:p1019_OG0016746,LG+G4:p1020_OG0016750,VT+I:p1021_OG0016755,JTT+G4:p1022_OG0016761,LG+G4:p1023_OG0016765,LG+G4:p1024_OG0016767,JTTDCMut+G4:p1025_OG0016769,JTT+G4:p1026_OG0016770,LG+F+I:p1027_OG0016771,Dayhoff+G4:p1028_OG0016772,LG+F+G4:p1029_OG0016777,LG+F+I:p1030_OG0016778,JTTDCMut+G4:p1031_OG0016781,LG:p1032_OG0016783,JTT+G4:p1033_OG0016784,Dayhoff+F+G4:p1034_OG0016786,LG+G4:p1035_OG0016790,LG+I:p1036_OG0016795,WAG+G4:p1037_OG0016799,JTTDCMut+F+G4:p1038_OG0016801,LG+G4:p1039_OG0016802,JTT+R2:p1040_OG0016803,WAG+I:p1041_OG0016805,rtREV+F:p1042_OG0016808,LG+F+G4:p1043_OG0016816,Dayhoff+I:p1044_OG0016818,VT+F:p1045_OG0016823,JTT+G4:p1046_OG0016824,LG+G4:p1047_OG0016826,WAG+F+G4:p1048_OG0016827,LG+I:p1049_OG0016831,LG+G4:p1050_OG0016835,mtZOA+F+G4:p1051_OG0016840,JTTDCMut+G4:p1052_OG0016851,LG+G4:p1053_OG0016854,JTT+G4:p1054_OG0016857,JTT+G4:p1055_OG0016858,LG+I:p1056_OG0016862,JTT+G4:p1057_OG0016866,Dayhoff+F+G4:p1058_OG0016868,LG+F+I:p1059_OG0016870,JTT+G4:p1060_OG0016871,Dayhoff+G4:p1061_OG0016873,WAG+F+G4:p1062_OG0016875,LG+I:p1063_OG0016876,JTT+G4:p1064_OG0016879,LG+G4:p1065_OG0016890,WAG+I:p1066_OG0016894,JTTDCMut+G4:p1067_OG0016903,WAG+I:p1068_OG0016904,rtREV+G4:p1069_OG0016907,JTT+G4:p1070_OG0016912,JTT+F+G4:p1071_OG0016915,LG+G4:p1072_OG0016920,JTT+G4:p1073_OG0016923,Blosum62:p1074_OG0016924,LG+I:p1075_OG0016925,Dayhoff+I:p1076_OG0016926,LG+G4:p1077_OG0016927,WAG+I:p1078_OG0016929,LG+G4:p1079_OG0016930,JTTDCMut+F+G4:p1080_OG0016933,Dayhoff+G4:p1081_OG0016936,LG+G4:p1082_OG0016940,JTT+I:p1083_OG0016945,JTT+G4:p1084_OG0016948,LG+G4:p1085_OG0016949,JTT+I:p1086_OG0016950,JTT+G4:p1087_OG0016953,LG+F+G4:p1088_OG0016958,JTT+I:p1089_OG0016966,LG+F+G4:p1090_OG0016974,LG+I:p1091_OG0016976,JTT:p1092_OG0016979,cpREV+I:p1093_OG0016981,WAG+I:p1094_OG0016982,JTT+G4:p1095_OG0016986,JTT+G4:p1096_OG0016988,JTT:p1097_OG0016990,JTT+G4:p1098_OG0016995,WAG+G4:p1099_OG0016996,JTT+G4:p1100_OG0017000,Dayhoff+F+G4:p1101_OG0017001,JTTDCMut+G4:p1102_OG0017003,LG+F+G4:p1103_OG0017004,JTT+F+I:p1104_OG0017008,WAG+I:p1105_OG0017013,JTT+F+G4:p1106_OG0017014,JTT+I:p1107_OG0017015,mtZOA+F+G4:p1108_OG0017016,LG+R2:p1109_OG0017023,JTT+I:p1110_OG0017026,JTT+F+I:p1111_OG0017029,LG:p1112_OG0017031,JTT+I:p1113_OG0017034,Dayhoff+F+G4:p1114_OG0017035,FLU+F+G4:p1115_OG0017039,LG+G4:p1116_OG0017041,VT+G4:p1117_OG0017044,mtZOA+F+G4:p1118_OG0017047,LG+I:p1119_OG0017048,WAG+G4:p1120_OG0017050,JTTDCMut+G4:p1121_OG0017052,LG+I:p1122_OG0017053,VT+F+G4:p1123_OG0017062,LG+G4:p1124_OG0017066,WAG+I:p1125_OG0017069,LG+G4:p1126_OG0017076,JTT+G4:p1127_OG0017077,LG+I:p1128_OG0017080,FLU+F+G4:p1129_OG0017081,LG+G4:p1130_OG0017083,LG+F+G4:p1131_OG0017086,PMB:p1132_OG0017088,LG:p1133_OG0017092,LG:p1134_OG0017093,LG+I:p1135_OG0017094,JTT+G4:p1136_OG0017096,LG+I:p1137_OG0017098,JTT+I:p1138_OG0017102,Dayhoff+I:p1139_OG0017103,JTTDCMut:p1140_OG0017104,WAG+I:p1141_OG0017113,JTT+G4:p1142_OG0017116,JTT+G4:p1143_OG0017119,JTT+G4:p1144_OG0017124,LG+I:p1145_OG0017126,Dayhoff+I:p1146_OG0017127,LG+I:p1147_OG0017132,Dayhoff+I:p1148_OG0017135,LG+F+R2:p1149_OG0017136,Dayhoff+I:p1150_OG0017138,LG+F+G4:p1151_OG0017139,JTT:p1152_OG0017143,WAG+G4:p1153_OG0017148,JTT+I:p1154_OG0017152,WAG+I:p1155_OG0017153,JTT+G4:p1156_OG0017154,VT+I:p1157_OG0017157,LG+I:p1158_OG0017158,VT+F+G4:p1159_OG0017162,WAG+G4:p1160_OG0017163,LG+I:p1161_OG0017164,LG+G4:p1162_OG0017165,WAG:p1163_OG0017167,LG+G4:p1164_OG0017168,PMB+G4:p1165_OG0017170,DCMut+F+I:p1166_OG0017171,LG:p1167_OG0017173,Dayhoff+I:p1168_OG0017174,JTT+G4:p1169_OG0017175,JTT+F+G4:p1170_OG0017178,JTTDCMut+I:p1171_OG0017180,mtZOA+R2:p1172_OG0017182,LG+G4:p1173_OG0017183,JTT+R2:p1174_OG0017184,LG+I:p1175_OG0017185,LG+F+G4:p1176_OG0017186,LG+I:p1177_OG0017187,JTT:p1178_OG0017188,LG+I:p1179_OG0017189,LG+I:p1180_OG0017191,LG+F+R2:p1181_OG0017194,JTT+G4:p1182_OG0017195,LG+G4:p1183_OG0017197,LG+G4:p1184_OG0017199,LG+G4:p1185_OG0017201,LG+I:p1186_OG0017202,LG+G4:p1187_OG0017203,LG+G4:p1188_OG0017204,JTT+I:p1189_OG0017205,LG+G4:p1190_OG0017207,cpREV+F+G4:p1191_OG0017208,Dayhoff+F+G4:p1192_OG0017209,VT+I:p1193_OG0017214,JTT+I:p1194_OG0017215,rtREV+G4:p1195_OG0017218,LG+I:p1196_OG0017219,LG+G4:p1197_OG0017221,WAG:p1198_OG0017222,Dayhoff:p1199_OG0017224,LG:p1200_OG0017226,WAG+I:p1201_OG0017228,JTT+G4:p1202_OG0017230,LG+G4:p1203_OG0017234,Dayhoff+F+I:p1204_OG0017235,LG+I:p1205_OG0017236,Dayhoff+G4:p1206_OG0017237,JTT+G4:p1207_OG0017240,Dayhoff+G4:p1208_OG0017242,LG+G4:p1209_OG0017243,Dayhoff+F+G4:p1210_OG0017246,JTT+I:p1211_OG0017247,LG:p1212_OG0017248,JTT+G4:p1213_OG0017249,JTT+G4:p1214_OG0017250,LG+G4:p1215_OG0017251,JTTDCMut+G4:p1216_OG0017252,LG+G4:p1217_OG0017253,JTT+R2:p1218_OG0017260,LG+G4:p1219_OG0017278,JTTDCMut+G4:p1220_OG0017286,LG+G4:p1221_OG0017291,LG+G4:p1222_OG0017296,DCMut+F+G4:p1223_OG0017304,VT+I:p1224_OG0017305,WAG+G4:p1225_OG0017315,LG+G4:p1226_OG0017316,LG+G4:p1227_OG0017317,VT+I:p1228_OG0017332,FLU+F+G4:p1229_OG0017336,JTTDCMut+F:p1230_OG0017373,PMB+G4:p1231_OG0017378,WAG+I:p1232_OG0017382,VT:p1233_OG0017385,JTT+I:p1234_OG0017405,JTT+G4:p1235_OG0017406,JTT+I:p1236_OG0017409,WAG+G4:p1237_OG0017415,JTT+F:p1238_OG0017418,PMB:p1239_OG0017419,PMB:p1240_OG0017423,VT:p1241_OG0017427,JTT+I:p1242_OG0017428,JTT+I:p1243_OG0017431,WAG+I:p1244_OG0017432,mtZOA+F+G4:p1245_OG0017433,LG+R2:p1246_OG0017435,Blosum62+G4:p1247_OG0017443,LG+G4:p1248_OG0017448,LG+I:p1249_OG0017458,VT:p1250_OG0017463,JTT+G4:p1251_OG0017464,Dayhoff+F+G4:p1252_OG0017466,VT+R2:p1253_OG0017468,JTT+I:p1254_OG0017469,LG+G4:p1255_OG0017470,LG+I:p1256_OG0017481,LG+I:p1257_OG0017482,FLU+G4:p1258_OG0017484,LG+G4:p1259_OG0017488,JTT+G4:p1260_OG0017492,JTT:p1261_OG0017493,LG+G4:p1262_OG0017499,LG+G4:p1263_OG0017501

List of best-fit models per partition:

  ID  Model             LogL          AIC      w-AIC      AICc     w-AICc       BIC      w-BIC
   1  LG+G4             -914.3193   1840.6387 + 0.3582   1841.0445 + 0.3715   1860.8346 + 0.5005
   2  LG+G4            -1012.3992   2036.7984 - 0.0014   2037.4160 + 0.1885   2054.5754 + 0.4906
   3  DCMut+I           -637.9402   1287.8804 + 0.0386   1288.5633 + 0.1815   1305.0856 + 0.2272
   4  WAG+G4           -2299.4183   4610.8366 - 0.0035   4611.0927 + 0.0260   4633.7214 + 0.6469
   5  LG+G4            -1558.8086   3129.6173 + 0.2431   3129.9506 + 0.4410   3150.9583 + 0.6408
   6  LG+I              -964.0747   1940.1494 + 0.4154   1940.8323 + 0.5100   1957.3546 + 0.6748
   7  JTT+G4           -2833.9533   5679.9066 - 0.0000   5680.0669 - 0.0000   5705.5552 + 0.3975
   8  Dayhoff+I        -1758.3985   3528.7971 - 0.0000   3529.0524 - 0.0000   3551.6998 + 0.2643
   9  JTT+G4           -2001.9546   4015.9093 - 0.0000   4016.2082 - 0.0001   4037.8870 + 0.6298
  10  WAG+F+G4         -4639.7868   9329.5736 + 0.4965   9331.3618 + 0.5128   9445.1752 + 0.8266
  11  LG+I             -3682.6419   7377.2838 - 0.0000   7377.4080 - 0.0000   7404.4427 + 0.5144
  12  PMB               -750.9903   1511.9805 + 0.0088   1512.3049 + 0.1699   1528.2419 + 0.7043
  13  JTT+I            -1238.6877   2489.3754 - 0.0004   2489.8246 + 0.0144   2508.9826 + 0.2248
  14  DCMut+G4         -1348.9965   2709.9929 - 0.0000   2710.3910 - 0.0000   2730.2999 + 0.2732
  15  JTT+G4           -2341.6468   4695.2935 - 0.0000   4695.5295 - 0.0000   4718.6599 + 0.6501
  16  JTTDCMut+G4      -3290.5180   6593.0360 - 0.0002   6593.1572 - 0.0004   6620.3425 + 0.3382
  17  JTT+I            -1447.1935   2906.3871 + 0.0516   2906.6718 + 0.2130   2928.6496 + 0.4027
  18  Dayhoff+G4       -2130.5722   4273.1445 - 0.0000   4273.3166 - 0.0000   4298.3718 + 0.2380
  19  LG+G4            -3629.2818   7270.5636 + 0.5264   7270.7013 + 0.5293   7297.1128 + 0.8192
  20  LG+I             -2541.2425   5094.4850 + 0.2128   5094.6561 + 0.3684   5119.7486 + 0.6882
  21  JTT+G4           -3763.9785   7539.9570 + 0.4217   7540.0930 + 0.4410   7566.5836 + 0.7393
  22  JTT+I            -2019.0294   4050.0588 - 0.0001   4050.3213 - 0.0008   4072.7986 + 0.3665
  23  FLU+F+G4         -3122.8813   6295.7625 + 0.4418   6298.6773 + 0.4777   6399.6870 + 0.8767
  24  PMB+G4           -1144.5500   2301.1000 - 0.0047   2301.5667 + 0.1583   2320.4867 + 0.5685
  25  JTT+G4           -1648.0382   3308.0764 + 0.0285   3308.3631 + 0.1401   3330.2991 + 0.3876
  26  LG+G4            -1539.2393   3090.4787 + 0.4065   3090.8749 + 0.4216   3110.8131 + 0.7192
  27  WAG+G4           -1937.5870   3887.1739 - 0.0000   3887.4308 - 0.0000   3910.0408 + 0.5295
  28  JTT              -1255.6412   2521.2824 + 0.1020   2521.5263 + 0.1767   2538.9296 + 0.4377
  29  Dayhoff+F+G4     -6753.2456  13556.4913 + 0.2531  13557.8540 + 0.2609  13678.6801 + 0.5235
  30  LG+I             -4066.4474   8144.8947 - 0.0000   8145.0197 - 0.0000   8172.0185 + 0.5670
  31  PMB+I            -1053.9511   2119.9023 + 0.4081   2120.5199 + 0.4334   2137.6794 + 0.5972
  32  LG+I             -1311.9325   2635.8650 + 0.4359   2636.2010 + 0.4453   2657.1595 + 0.6012
  33  LG+I             -3023.1966   6058.3932 + 0.0295   6058.5841 + 0.1036   6083.0085 + 0.5517
  34  JTTDCMut+F+G4    -1794.5328   3639.0656 + 0.2576   3644.3935 + 0.2846   3729.0262 + 0.3906
  35  LG+G4             -981.1634   1974.3268 + 0.3763   1974.7406 + 0.3883   1994.4094 + 0.5164
  36  JTTDCMut+I       -1406.8901   2825.7802 + 0.2582   2826.0868 + 0.2624   2847.6104 + 0.3366
  37  JTT+I            -2012.6546   4037.3092 + 0.1150   4037.5362 + 0.2252   4060.9027 + 0.3426
  38  LG+G4            -1765.1908   3542.3815 - 0.0000   3542.6091 - 0.0000   3565.9590 + 0.5728
  39  LG+G4            -7048.2827  14108.5653 + 0.4288  14108.6379 + 0.4286  14138.9230 + 0.9141
  40  LG+G4            -1834.0986   3680.1971 + 0.1256   3680.4716 + 0.1469   3702.6744 + 0.3498
  41  WAG+I            -1684.1263   3380.2526 + 0.4682   3380.6526 + 0.4878   3400.5320 + 0.7772
  42  JTT+G4           -1081.8027   2175.6053 + 0.1220   2176.0965 + 0.1453   2194.6960 + 0.2342
  43  WAG+G4           -2361.1395   4734.2790 + 0.4089   4734.4700 + 0.4292   4758.8944 + 0.6081
  44  LG                -920.7672   1851.5344 + 0.0787   1851.8389 + 0.0854   1868.1004 + 0.3382
  45  WAG+I            -2154.0981   4320.1962 - 0.0000   4320.4329 - 0.0001   4343.5461 + 0.7762
  46  cpREV+G4         -1486.1651   2984.3302 - 0.0000   2984.5969 - 0.0000   3006.9775 + 0.4280
  47  VT+G4            -1289.7062   2591.4124 + 0.2285   2591.7891 + 0.2415   2612.0409 + 0.3569
  48  WAG              -1121.9863   2253.9725 - 0.0000   2254.3499 - 0.0004   2269.5023 + 0.5621
  49  LG+I              -753.3563   1518.7126 + 0.3452   1519.2376 + 0.3544   1537.4206 + 0.4322
  50  Dayhoff+G4       -1321.5979   2655.1957 + 0.1487   2655.5864 + 0.2243   2675.6118 + 0.3370
  51  WAG+G4           -1290.5775   2593.1550 + 0.1396   2593.6704 + 0.1491   2611.9698 + 0.2925
  52  JTTDCMut+I       -1153.4805   2318.9610 + 0.2363   2319.2226 + 0.2397   2341.7190 + 0.3265
  53  PMB               -824.4957   1658.9915 + 0.0673   1659.4200 + 0.0764   1673.9095 + 0.2851
  54  JTTDCMut+G4      -2539.1120   5090.2239 - 0.0000   5090.4303 - 0.0000   5114.3791 + 0.3711
  55  LG+G4            -3221.8107   6455.6215 + 0.5561   6455.7862 + 0.5614   6481.1097 + 0.8918
  56  LG+I              -941.2412   1894.4824 - 0.0045   1894.8295 + 0.0595   1915.5872 + 0.3494
  57  WAG               -664.3653   1338.7306 - 0.0000   1339.1783 + 0.0069   1353.4388 + 0.1146
  58  LG+G4            -1663.3015   3338.6029 - 0.0045   3338.8946 + 0.0447   3360.7248 + 0.7113
  59  LG+I             -1685.0225   3382.0451 + 0.3922   3382.2588 + 0.4385   3405.9939 + 0.5718
  60  LG+I             -3061.4362   6134.8723 + 0.4501   6135.0164 + 0.4531   6161.1531 + 0.6612
  61  JTT+F+G4         -4624.1411   9298.2822 + 0.2656   9299.5940 + 0.2709   9421.3975 + 0.4448
  62  rtREV+F+G4       -1953.8661   3957.7323 + 0.2541   3961.5671 + 0.2807   4055.2297 + 0.4969
  63  LG+F+G4          -2011.9366   4073.8731 + 0.4516   4077.8731 + 0.4794   4170.3928 + 0.4588
  64  WAG+G4           -3032.0591   6076.1182 - 0.0000   6076.2981 - 0.0000   6101.0855 + 0.6561
  65  JTT+G4           -1135.8852   2283.7703 + 0.2257   2284.2148 + 0.2363   2303.4390 + 0.3489
  66  LG                -649.3617   1308.7234 - 0.0005   1309.1613 + 0.0389   1323.5376 + 0.1800
  67  FLU+F+G4         -2786.4381   5622.8762 + 0.1203   5625.7780 + 0.1336   5726.9064 + 0.2751
  68  LG+G4            -3010.3828   6032.7657 - 0.0000   6032.9269 - 0.0000   6058.3802 + 0.6868
  69  JTT+G4           -2034.9825   4081.9650 - 0.0000   4082.2325 - 0.0000   4104.5937 + 0.7993
  70  JTTDCMut+G4      -1750.6689   3513.3379 - 0.0000   3513.5821 - 0.0000   3536.5026 + 0.4148
  71  JTT+G4           -2805.8042   5623.6083 - 0.0000   5623.7815 - 0.0000   5648.7992 + 0.7020
  72  LG+G4            -1163.5267   2339.0534 + 0.0408   2339.4652 + 0.2807   2359.1646 + 0.4626
  73  WAG+I            -1965.2303   3942.4607 - 0.0000   3942.6783 - 0.0000   3966.3035 + 0.3786
  74  Dayhoff+G4       -1825.1290   3662.2579 - 0.0000   3662.4711 - 0.0000   3686.2217 + 0.2942
  75  JTT+G4           -1010.4984   2032.9968 + 0.2808   2033.5568 + 0.3104   2051.3343 + 0.4923
  76  JTT+I            -1999.2945   4010.5890 + 0.1951   4010.7537 + 0.2219   4036.0773 + 0.3037
  77  VT+F+G4          -1772.6013   3595.2025 + 0.3576   3601.3346 + 0.4024   3682.0093 + 0.5676
  78  DCMut+G4          -625.7141   1263.4282 - 0.0000   1264.1988 + 0.0319   1279.9497 + 0.3367
  79  LG                -724.6487   1459.2975 + 0.3651   1459.6922 + 0.3943   1474.6104 + 0.7764
  80  LG+I             -5233.2978  10478.5957 - 0.0000  10478.6739 - 0.0000  10508.5040 + 0.7521
  81  PMB              -1674.2519   3358.5037 - 0.0000   3358.6924 - 0.0000   3377.4074 + 0.6295
  82  JTT+I            -1885.5219   3783.0439 - 0.0000   3783.3366 - 0.0000   3805.1454 + 0.3134
  83  JTT               -791.7076   1593.4152 + 0.1342   1593.7600 + 0.1755   1609.3800 + 0.3617
  84  WAG+I            -3457.1235   6926.2471 - 0.0000   6926.4001 - 0.0000   6952.1717 + 0.7361
  85  JTT+I            -1863.8613   3739.7226 - 0.0000   3739.9647 - 0.0000   3762.9384 + 0.1872
  86  WAG+G4           -5599.4350  11210.8701 - 0.0000  11210.9589 - 0.0000  11240.0278 + 0.8860
  87  LG               -2287.9765   4585.9531 - 0.0001   4586.0519 - 0.0002   4608.0449 + 0.3976
  88  JTTDCMut         -1177.5159   2365.0319 - 0.0000   2365.2986 - 0.0000   2382.2440 + 0.3225
  89  LG+G4            -3183.3353   6378.6706 - 0.0078   6378.8279 + 0.0255   6404.4311 + 0.6104
  90  JTT+G4           -3530.1517   7072.3033 + 0.2908   7072.4247 + 0.3118   7099.6012 + 0.5611
  91  JTT               -728.0557   1466.1113 + 0.0892   1466.5309 + 0.0985   1481.1311 + 0.2748
  92  LG+I              -612.5807   1237.1614 + 0.4170   1237.8918 + 0.4573   1253.9855 + 0.6061
  93  LG+G4            -1684.3255   3380.6510 + 0.2285   3380.9265 + 0.4363   3403.1091 + 0.7092
  94  JTT+G4           -3984.3475   7980.6951 - 0.0000   7980.8095 - 0.0000   8008.3431 + 0.4389
  95  WAG+G4           -2282.2008   4576.4015 - 0.0000   4576.6682 - 0.0000   4599.0489 + 0.8546
  96  JTT              -1074.7459   2159.4919 + 0.0256   2159.7710 + 0.0862   2176.4827 + 0.3478
  97  LG+I             -1135.6065   2283.2129 + 0.3608   2283.5544 + 0.3709   2304.4133 + 0.4586
  98  LG+G4            -3211.2498   6434.4995 - 0.0000   6434.6477 - 0.0000   6460.6153 + 0.3178
  99  JTT+I            -1372.3457   2756.6914 + 0.0139   2757.0170 + 0.1330   2778.1698 + 0.5462
 100  rtREV+G4          -908.6558   1829.3116 + 0.3458   1829.7888 + 0.3787   1848.5685 + 0.4922
 101  LG                -972.7120   1955.4240 + 0.1104   1955.8137 + 0.1227   1970.7999 + 0.4569
 102  JTTDCMut+I       -2473.8458   4959.6916 - 0.0002   4959.8550 - 0.0007   4985.2261 + 0.3252
 103  cpREV+I          -1354.3831   2720.7661 - 0.0000   2721.1236 - 0.0001   2741.6997 + 0.2852
 104  mtZOA+F+G4      -11008.8732  22067.7463 + 0.5871  22068.2951 + 0.5903  22212.2748 + 0.9649
 105  LG+G4            -1458.6397   2929.2795 - 0.0000   2929.6416 - 0.0000   2950.1383 + 0.4500
 106  JTTDCMut+G4      -2848.2554   5708.5108 - 0.0000   5708.6987 - 0.0000   5733.2194 + 0.2872
 107  cpREV+G4         -1169.8723   2351.7446 - 0.0010   2352.1890 + 0.0380   2371.4132 + 0.5206
 108  JTTDCMut+G4      -2078.7947   4169.5893 + 0.2158   4169.7794 + 0.2176   4194.2315 + 0.2949
 109  JTT+G4           -1521.2801   3054.5602 + 0.1941   3054.9336 + 0.2301   3075.2407 + 0.3227
 110  cpREV             -782.3178   1574.6355 - 0.0000   1574.9689 - 0.0008   1590.7643 + 0.2951
 111  LG+I             -2225.7075   4463.4150 - 0.0000   4463.5741 - 0.0000   4489.1086 + 0.5639
 112  JTT+I             -651.3803   1314.7606 + 0.2226   1315.5456 + 0.2298   1331.1778 + 0.2141
 113  LG+I             -1605.7463   3223.4926 + 0.3719   3223.7593 + 0.3791   3246.1399 + 0.5330
 114  JTT+I            -1024.6039   2061.2078 + 0.2292   2061.6594 + 0.2348   2080.7839 + 0.2974
 115  WAG+G4           -1048.9598   2109.9195 + 0.3076   2110.3102 + 0.3145   2130.3356 + 0.4184
 116  JTTDCMut+G4      -3509.5428   7031.0857 - 0.0000   7031.2094 - 0.0001   7058.2709 + 0.4773
 117  Dayhoff+F+G4     -3357.7915   6765.5830 + 0.2639   6767.3186 + 0.2708   6881.9046 + 0.3956
 118  JTT              -1113.8404   2237.6808 + 0.0795   2237.9372 + 0.0844   2255.0840 + 0.2938
 119  Dayhoff+F+G4     -1719.1907   3488.3815 + 0.1331   3491.9726 + 0.1394   3587.4066 + 0.1800
 120  JTT+G4           -1024.2634   2060.5268 - 0.0000   2061.1445 + 0.0078   2078.3039 + 0.4615
 121  JTTDCMut+F+I     -2495.3792   5040.7583 + 0.1089   5043.6928 + 0.1190   5144.5234 + 0.1987
 122  JTT+G4           -1141.2137   2294.4274 + 0.1965   2294.8163 + 0.2004   2314.8705 + 0.2475
 123  LG+I             -1089.5489   2191.0977 - 0.0001   2191.4977 - 0.0019   2211.3771 + 0.4804
 124  JTT+G4           -1919.2279   3850.4558 - 0.0026   3850.7135 + 0.0199   3873.3046 + 0.4172
 125  JTT+F+G4         -3724.5100   7499.0200 + 0.1440   7501.0640 + 0.1496   7611.4016 + 0.2412
 126  LG+G4            -1088.4923   2188.9845 + 0.4679   2189.4153 + 0.4816   2208.8342 + 0.6805
 127  JTT+G4           -2462.4060   4936.8120 - 0.0039   4936.9705 + 0.0134   4962.5280 + 0.4860
 128  JTT+I             -736.3074   1484.6147 + 0.1569   1485.0763 + 0.1603   1504.0652 + 0.1994
 129  rtREV+F+G4       -1128.5260   2307.0520 + 0.3701   2315.0275 + 0.4558   2388.0957 + 0.7050
 130  cpREV+G4         -2087.3343   4186.6687 - 0.0000   4186.8370 - 0.0000   4212.0279 + 0.4412
 131  VT+G4            -1782.9350   3577.8700 - 0.0000   3578.2467 - 0.0000   3598.4985 + 0.3242
 132  JTT+G4           -5584.4995  11180.9990 - 0.0000  11181.0724 - 0.0000  11211.2945 + 0.3322
 133  JTT+G4           -1795.2641   3602.5282 - 0.0000   3602.8615 - 0.0000   3623.8692 + 0.2355
 134  JTT+G4           -1065.8429   2143.6857 + 0.2552   2144.2107 + 0.3131   2162.3937 + 0.4156
 135  JTT+G4           -1792.9117   3597.8235 - 0.0001   3598.1267 - 0.0012   3619.7173 + 0.6394
 136  Dayhoff+F+G4     -5237.4372  10524.8745 + 0.3554  10526.3826 + 0.3635  10644.5988 + 0.5399
 137  WAG+G4           -1915.8581   3843.7163 + 0.3408   3843.9067 + 0.3457   3868.3450 + 0.5139
 138  LG+G4             -836.2042   1684.4084 + 0.0057   1684.9301 + 0.2241   1703.1521 + 0.5315
 139  LG+G4            -1480.9827   2973.9655 - 0.0008   2974.3170 + 0.0128   2994.9975 + 0.5045
 140  Dayhoff+G4       -1662.0261   3336.0522 - 0.0038   3336.3429 + 0.0355   3358.1944 + 0.4306
 141  JTT+G4           -1383.0675   2778.1351 - 0.0000   2778.4520 - 0.0000   2799.7699 + 0.4344
 142  LG+I             -1590.5245   3193.0489 + 0.4642   3193.3289 + 0.4718   3215.4100 + 0.6664
 143  WAG+G4           -1703.7042   3419.4085 - 0.0055   3419.6760 + 0.0443   3442.0371 + 0.7339
 144  Dayhoff+G4       -1485.2356   2982.4713 - 0.0001   2982.8141 - 0.0010   3003.6479 + 0.3295
 145  LG+G4             -935.4182   1882.8363 - 0.0000   1883.4875 - 0.0001   1900.3122 + 0.5736
 146  LG+G4            -4715.0847   9442.1693 - 0.0000   9442.2953 - 0.0000   9469.2487 + 0.9145
 147  LG+G4            -2184.5872   4381.1743 - 0.0029   4381.4090 - 0.0178   4404.5737 + 0.6861
 148  LG+G4            -1380.5897   2773.1793 + 0.4374   2773.4761 + 0.4851   2795.1986 + 0.7287
 149  WAG+G4           -3560.5908   7133.1817 - 0.0000   7133.3375 - 0.0000   7158.9974 + 0.5700
 150  PMB+I             -958.5450   1929.0900 + 0.0785   1929.7216 + 0.1333   1946.7399 + 0.1763
 151  LG+G4            -2561.2205   5134.4411 + 0.4540   5134.6014 + 0.4594   5160.0896 + 0.7591
 152  LG+G4            -1100.2687   2212.5374 + 0.3375   2212.9596 + 0.3442   2232.5047 + 0.4135
 153  LG+G4            -1312.7016   2637.4032 - 0.0000   2637.7652 - 0.0000   2658.2619 + 0.2657
 154  VT+G4            -1444.8008   2901.6017 - 0.0001   2901.9377 - 0.0010   2922.8961 + 0.4310
 155  LG+G4            -2914.8238   5841.6476 - 0.0000   5841.7952 - 0.0000   5867.7842 + 0.7563
 156  LG+F+I           -3043.2480   6136.4960 + 0.4207   6138.4392 + 0.4333   6250.0938 + 0.6105
 157  mtZOA+G4         -3027.4229   6066.8458 - 0.0000   6066.9929 - 0.0000   6093.0032 + 0.9304
 158  rtREV+F+G4       -2022.2988   4094.5976 + 0.2202   4099.2908 + 0.2485   4187.4409 + 0.3701
 159  LG+G4            -1231.8404   2475.6809 + 0.4023   2476.1051 + 0.4188   2495.6190 + 0.6633
 160  LG+F+G4          -3697.8209   7445.6417 + 0.6334   7447.9508 + 0.6567   7555.1024 + 0.9430
 161  JTT+F+G4         -4604.1701   9258.3402 + 0.2176   9259.7173 + 0.2227   9380.2726 + 0.3613
 162  JTT+G4           -2598.9518   5209.9035 + 0.0319   5210.1258 + 0.1320   5233.6230 + 0.6730
 163  LG+I             -1418.7767   2849.5534 + 0.3857   2849.7629 + 0.4575   2873.6210 + 0.7599
 164  LG+G4            -1799.1837   3610.3674 + 0.1716   3610.5868 + 0.2600   3634.1643 + 0.6301
 165  JTT+I            -4260.8179   8533.6358 - 0.0000   8533.7235 - 0.0000   8562.8686 + 0.3505
 166  JTT+G4           -2440.6917   4893.3834 - 0.0000   4893.6492 - 0.0000   4916.0493 + 0.4549
 167  JTT+G4           -2265.1131   4542.2262 - 0.0000   4542.4847 - 0.0000   4565.0570 + 0.4454
 168  LG+G4            -7324.6371  14661.2742 - 0.0001  14661.3283 - 0.0001  14693.3927 + 0.9216
 169  LG+G4            -3746.3281   7504.6562 + 0.2355   7504.7750 + 0.2282   7532.0815 + 0.6704
 170  Dayhoff+G4       -1436.0212   2884.0423 - 0.0000   2884.3195 - 0.0000   2906.4618 + 0.2641
 171  LG+F+G4          -2554.7296   5159.4592 + 0.3441   5163.1735 + 0.3623   5257.6990 + 0.3691
 172  JTT+R2           -2206.0211   4426.0422 - 0.0018   4426.2429 + 0.0060   4456.4123 + 0.1771
 173  LG+I             -1305.0929   2622.1858 + 0.0856   2622.4443 + 0.1987   2645.0166 + 0.2539
 174  cpREV+G4         -3406.4263   6824.8525 - 0.0000   6824.9547 - 0.0000   6853.1739 + 0.5749
 175  JTT+F+I          -1957.5038   3965.0077 + 0.3073   3970.2077 + 0.3396   4055.5177 + 0.4777
 176  JTT+G4           -2084.8024   4181.6048 - 0.0000   4181.8235 - 0.0000   4205.4170 + 0.4676
 177  Dayhoff+G4       -1264.1566   2540.3133 - 0.0000   2540.8224 - 0.0001   2559.1982 + 0.1626
 178  JTT+G4           -2242.8205   4497.6409 - 0.0000   4497.8363 - 0.0000   4522.1205 + 0.4314
 179  WAG+G4           -1802.8483   3617.6966 - 0.0000   3618.0273 - 0.0000   3639.0837 + 0.5015
 180  LG+I             -2591.1005   5194.2009 + 0.5434   5194.3512 + 0.5461   5220.2325 + 0.7181
 181  JTTDCMut+F+G4    -1736.6820   3523.3640 + 0.1981   3528.8034 + 0.2222   3612.8573 + 0.2994
 182  WAG+G4            -855.4433   1722.8866 - 0.0021   1723.4084 + 0.1173   1741.6304 + 0.4355
 183  Dayhoff+F+G4     -4511.4983   9072.9966 + 0.2848   9074.6697 + 0.2934   9190.2055 + 0.4686
 184  LG+G4             -947.0980   1906.1959 + 0.2053   1906.6118 + 0.2545   1926.2499 + 0.3259
 185  LG+G4            -2871.8145   5755.6290 - 0.0000   5755.7872 - 0.0000   5781.3561 + 0.7263
 186  JTT+I            -1018.3193   2048.6387 + 0.1953   2048.9872 + 0.1984   2069.7192 + 0.1947
 187  LG+G4             -868.3030   1748.6060 + 0.2258   1749.0218 + 0.3674   1768.6600 + 0.5054
 188  JTT+F+G4         -1264.5009   2579.0018 + 0.2885   2586.5599 + 0.3184   2661.2085 + 0.3005
 189  JTTDCMut+G4      -1612.3732   3236.7464 + 0.1232   3236.9878 + 0.1250   3259.9791 + 0.1536
 190  LG+G4             -997.5318   2007.0636 + 0.3641   2007.6768 + 0.3916   2024.8825 + 0.7161
 191  Dayhoff           -513.2327   1036.4654 + 0.2341   1036.9738 + 0.2516   1050.5668 + 0.4090
 192  JTT+G4           -2758.0847   5528.1694 - 0.0005   5528.3733 - 0.0027   5552.3967 + 0.3063
 193  LG+I             -1265.6674   2543.3348 + 0.3551   2543.6922 + 0.3616   2564.2684 + 0.4002
 194  JTT+G4           -2280.6953   4573.3906 + 0.2984   4573.6060 + 0.3025   4597.2943 + 0.4777
 195  LG+I             -3288.5950   6589.1901 - 0.0000   6589.3175 - 0.0000   6616.1978 + 0.6175
 196  JTT+G4            -893.5484   1799.0968 - 0.0014   1799.7284 + 0.1411   1816.7467 + 0.3060
 197  JTT+G4           -2229.3626   4470.7252 - 0.0000   4470.8893 - 0.0000   4496.2366 + 0.2381
 198  Blosum62+F       -2168.1907   4384.3815 + 0.0329   4386.7025 + 0.0380   4487.4678 + 0.3249
 199  WAG+G4           -1768.1284   3548.2567 - 0.0000   3548.4988 - 0.0000   3571.4725 + 0.1971
 200  JTTDCMut+G4      -3146.1105   6304.2211 - 0.0000   6304.3503 - 0.0000   6331.1472 + 0.3590
 201  WAG               -590.9108   1191.8215 + 0.0819   1192.2831 + 0.0917   1206.3848 + 0.3019
 202  JTTDCMut+G4      -1791.4776   3594.9552 - 0.0002   3595.1841 - 0.0014   3618.5007 + 0.2987
 203  JTTDCMut         -1068.6390   2147.2780 + 0.0635   2147.5795 + 0.0686   2163.8931 + 0.2566
 204  LG+F+G4          -2267.4186   4584.8372 + 0.2670   4588.7647 + 0.2891   4681.7806 + 0.2851
 205  LG+I             -2101.7556   4215.5112 - 0.0000   4215.7458 - 0.0000   4238.9106 + 0.5674
 206  JTT+G4           -1339.3483   2690.6966 - 0.0000   2691.0209 - 0.0002   2712.1976 + 0.3727
 207  mtZOA+F+G4       -3637.1537   7324.3074 + 0.1155   7326.0361 + 0.1229   7440.7256 + 0.5239
 208  Dayhoff+G4       -1020.5481   2053.0963 + 0.0661   2053.4507 + 0.1601   2074.0793 + 0.2232
 209  LG+F+I           -2002.1110   4054.2221 + 0.2409   4058.4844 + 0.2607   4149.2750 + 0.3710
 210  WAG+I             -848.3972   1708.7944 + 0.2794   1709.3328 + 0.3029   1727.3569 + 0.3737
 211  Dayhoff+F+G4     -7750.5411  15551.0822 + 0.2799  15552.1425 + 0.2847  15679.3946 + 0.5020
 212  LG+F+I           -3810.6505   7671.3009 + 0.2547   7673.5156 + 0.2650   7781.7600 + 0.4000
 213  LG+F+G4          -2679.2784   5408.5567 + 0.3009   5411.4979 + 0.3164   5512.2685 + 0.4650
 214  WAG+G4           -2190.0220   4392.0440 + 0.2153   4392.3268 + 0.2954   4414.3462 + 0.4743
 215  LG+G4             -755.1878   1522.3756 + 0.0526   1522.8321 + 0.0572   1541.8892 + 0.1101
 216  LG+G4            -1721.5949   3455.1898 - 0.0001   3455.3917 - 0.0006   3479.4740 + 0.2314
 217  JTT+G4           -1353.8163   2719.6325 + 0.1174   2719.9870 + 0.1225   2740.6155 + 0.2735
 218  JTT+G4           -2210.2120   4432.4241 + 0.2193   4432.6756 + 0.2539   4455.4154 + 0.4006
 219  JTT+G4           -2202.4853   4416.9706 - 0.0000   4417.1615 - 0.0000   4441.5859 + 0.3999
 220  JTT+G4           -3748.1878   7508.3756 - 0.0022   7508.4840 - 0.0049   7536.3467 + 0.4722
 221  JTT               -808.2898   1626.5795 + 0.1909   1626.9110 + 0.2027   1642.7351 + 0.4413
 222  JTT+G4           -2704.4622   5420.9244 - 0.0000   5421.1409 - 0.0000   5444.7978 + 0.4122
 223  LG                -702.7058   1415.4117 + 0.0086   1415.7396 + 0.1445   1431.6204 + 0.4016
 224  WAG+I            -1274.9984   2561.9967 - 0.0000   2562.4795 - 0.0000   2581.1877 + 0.2609
 225  Dayhoff+F+G4     -3417.2130   6884.4260 + 0.1519   6886.7391 + 0.1570   6993.8441 + 0.2138
 226  LG+G4            -2373.4023   4758.8046 - 0.0000   4758.9668 - 0.0000   4784.3850 + 0.5669
 227  LG+G4            -3591.5988   7195.1976 + 0.3811   7195.3119 + 0.3826   7222.8537 + 0.5247
 228  WAG+F            -3735.5760   7519.1520 + 0.4213   7520.9064 + 0.4441   7628.6845 + 0.8743
 229  LG+F+G4          -8150.6242  16351.2483 + 0.3195  16352.1842 + 0.3266  16482.6204 + 0.8776
 230  WAG+G4           -1889.4417   3790.8834 - 0.0000   3791.1080 - 0.0002   3814.5402 + 0.3750
 231  JTT+G4           -1163.9824   2339.9649 - 0.0000   2340.4619 - 0.0000   2358.9878 + 0.2086
 232  JTTDCMut+G4      -2099.0931   4210.1863 + 0.1774   4210.3849 + 0.1791   4234.5690 + 0.2450
 233  LG+I             -3027.2675   6066.5350 - 0.0000   6066.6743 - 0.0000   6093.0158 + 0.4974
 234  JTTDCMut+G4      -3477.5338   6967.0677 - 0.0000   6967.2105 - 0.0000   6993.3990 + 0.5911
 235  LG+G4            -2165.2139   4342.4279 + 0.2286   4342.6066 + 0.3276   4367.4330 + 0.5799
 236  JTT+G4           -5077.8734  10167.7467 - 0.0000  10167.8430 - 0.0000  10196.4194 + 0.6922
 237  Dayhoff+G4       -2853.0676   5718.1353 - 0.0000   5718.2796 - 0.0000   5744.4058 + 0.2739
 238  cpREV+I           -734.6870   1481.3741 + 0.1301   1481.8460 + 0.3075   1500.6962 + 0.3499
 239  mtZOA+R2          -888.6036   1791.2073 + 0.0439   1791.8365 + 0.6548   1813.7875 + 0.8336
 240  JTT+G4           -2423.2066   4858.4132 - 0.0000   4858.5799 - 0.0000   4883.8314 + 0.2865
 241  LG+G4            -1379.8481   2771.6963 + 0.5141   2772.1315 + 0.5332   2791.4862 + 0.8373
 242  Dayhoff+G4       -1449.5104   2911.0208 - 0.0000   2911.3297 - 0.0005   2932.8081 + 0.2652
 243  PMB              -1431.6390   2873.2780 - 0.0019   2873.4871 + 0.0141   2891.6789 + 0.1873
 244  Dayhoff+F+G4     -3293.9841   6637.9682 + 0.1429   6640.1241 + 0.1524   6749.0715 + 0.3751
 245  JTTDCMut+G4      -2579.0608   5170.1216 - 0.0002   5170.2657 - 0.0005   5196.4024 + 0.2686
 246  DCMut+G4          -896.9731   1805.9462 + 0.1766   1806.5295 + 0.2304   1824.0498 + 0.3037
 247  JTT+G4           -1412.7975   2837.5951 + 0.1950   2837.8400 + 0.2044   2860.7427 + 0.2900
 248  Dayhoff+G4       -2520.1168   5052.2337 - 0.0000   5052.4395 - 0.0000   5076.4033 + 0.3923
 249  LG+F+G4          -9761.1772  19572.3544 + 0.5531  19573.2790 + 0.5599  19704.0251 + 0.9363
 250  JTT+I            -2757.6002   5527.2004 - 0.0000   5527.3780 - 0.0000   5552.2431 + 0.4227
 251  Dayhoff+F+G4     -1331.7489   2713.4979 + 0.1724   2720.5631 + 0.1960   2797.1756 + 0.2655
 252  LG+G4            -1360.7055   2733.4110 + 0.5616   2733.8187 + 0.5794   2753.5787 + 0.8660
 253  LG+I             -1700.2844   3412.5688 + 0.0284   3412.7491 + 0.0949   3437.5234 + 0.7305
 254  mtZOA+R2          -590.0848   1194.1696 + 0.2943   1194.9584 + 0.3120   1215.2441 + 0.2083
 255  LG+I             -2164.5136   4341.0273 - 0.0000   4341.2347 - 0.0000   4365.1534 + 0.3808
 256  WAG+G4           -1981.0910   3974.1819 - 0.0000   3974.3940 - 0.0000   3998.1755 + 0.6080
 257  JTT              -1174.9466   2359.8932 + 0.1842   2360.0874 + 0.1903   2378.6561 + 0.4116
 258  LG+G4            -3502.3198   7016.6395 + 0.4216   7016.7634 + 0.4399   7043.8160 + 0.6635
 259  JTT+I            -1751.6611   3515.3223 - 0.0000   3515.5550 - 0.0001   3538.7708 + 0.3484
 260  LG+I             -1309.5308   2631.0617 + 0.3994   2631.2887 + 0.4034   2654.6551 + 0.5209
 261  LG+G4            -1586.0811   3184.1621 + 0.1373   3184.3650 + 0.1387   3208.4179 + 0.1684
 262  JTT               -453.3302    916.6604 + 0.0476    917.2373 + 0.0544    930.1628 + 0.1453
 263  JTT+G4           -1645.8807   3303.7614 - 0.0000   3304.0921 - 0.0000   3325.1485 + 0.3857
 264  Dayhoff+F+G4     -1554.0138   3158.0276 + 0.2602   3163.3995 + 0.2864   3247.8023 + 0.3881
 265  DCMut+F+G4        -859.7787   1769.5574 + 0.1742   1776.5093 + 0.1891   1853.5897 + 0.1857
 266  LG+I             -1112.2988   2236.5977 + 0.1556   2237.1194 + 0.1610   2255.3415 + 0.2177
 267  JTT+G4           -3198.8137   6409.6274 - 0.0018   6409.7889 - 0.0062   6435.2306 + 0.5087
 268  Dayhoff+G4       -2647.2992   5306.5984 - 0.0001   5306.8149 - 0.0003   5330.4718 + 0.4653
 269  JTT+G4           -2045.9051   4103.8103 - 0.0000   4103.9982 - 0.0000   4128.5189 + 0.3119
 270  JTTDCMut+F+G4    -2129.1021   4308.2043 + 0.1937   4311.6344 + 0.2103   4408.3015 + 0.3067
 271  WAG+G4           -1662.6208   3337.2417 + 0.3085   3337.5293 + 0.3141   3359.4443 + 0.4244
 272  LG                -654.2475   1318.4949 + 0.0297   1318.8699 + 0.0324   1334.0549 + 0.1141
 273  VT+F             -2217.7941   4483.5882 + 0.0727   4486.6572 + 0.0904   4580.3246 + 0.5336
 274  LG+F+G4          -2728.4642   5506.9283 + 0.4108   5509.8431 + 0.4268   5610.8528 + 0.4829
 275  WAG+I            -1741.1070   3494.2140 + 0.5071   3494.4950 + 0.5170   3516.5555 + 0.6745
 276  JTT+I            -1429.7521   2871.5042 + 0.3198   2871.8096 + 0.3244   2893.3556 + 0.4198
 277  LG+R2            -3912.8204   7839.6408 + 0.3543   7839.8226 + 0.5099   7870.6939 + 0.9645
 278  LG+F+I           -3114.9137   6279.8274 + 0.4246   6281.7736 + 0.4330   6393.3892 + 0.4166
 279  JTT+G4           -1903.8387   3819.6774 + 0.2062   3819.9343 + 0.2159   3842.5442 + 0.4066
 280  LG+G4            -5087.8947  10187.7894 + 0.0312  10187.8682 + 0.0516  10217.6643 + 0.6845
 281  JTT+G4           -2017.2822   4046.5644 - 0.0000   4046.8229 - 0.0000   4069.3952 + 0.3855
 282  LG+I              -956.2371   1924.4743 + 0.0392   1924.9211 + 0.3180   1944.1123 + 0.4976
 283  LG+G4            -1401.8230   2815.6459 - 0.0000   2815.9753 - 0.0000   2837.0560 + 0.3506
 284  WAG+F+I          -3553.7617   7157.5235 + 0.5023   7159.6687 + 0.5198   7268.7457 + 0.7663
 285  LG               -1149.7495   2309.4990 + 0.0432   2309.7565 + 0.1064   2326.8814 + 0.5171
 286  Dayhoff+I        -2212.9573   4437.9146 + 0.0402   4438.0889 + 0.1033   4463.0688 + 0.2973
 287  WAG+I            -1812.3692   3636.7384 - 0.0000   3637.0042 - 0.0000   3659.4043 + 0.5547
 288  LG+F+G4          -2723.6080   5497.2159 + 0.2057   5499.6595 + 0.2124   5605.3249 + 0.2850
 289  mtZOA             -828.3789   1666.7578 + 0.0949   1667.0609 + 0.1106   1683.3484 + 0.3814
 290  JTT+G4           -3642.4692   7296.9384 + 0.0592   7297.0664 + 0.1113   7323.9190 + 0.6379
 291  JTTDCMut+I       -1132.5852   2277.1704 + 0.2271   2277.4934 + 0.2335   2298.6939 + 0.2855
 292  WAG+F+I          -3497.6892   7045.3784 + 0.2306   7047.8833 + 0.2455   7152.8981 + 0.4262
 293  LG+G4            -1014.4023   2040.8046 + 0.0989   2041.3263 + 0.1383   2059.5484 + 0.2128
 294  JTT+I            -1257.8841   2527.7682 + 0.2128   2528.2174 + 0.2183   2547.3754 + 0.2836
 295  LG+G4             -935.3288   1882.6575 + 0.0137   1883.0359 + 0.1411   1903.2598 + 0.3234
 296  Dayhoff+I        -2019.4677   4050.9353 - 0.0000   4051.1719 - 0.0000   4074.2852 + 0.3013
 297  WAG+I            -1861.0774   3734.1547 - 0.0000   3734.4180 - 0.0000   3756.8761 + 0.3080
 298  JTT+G4           -2174.2939   4360.5879 - 0.0000   4360.8272 - 0.0000   4383.8711 + 0.4301
 299  LG+G4            -3407.5976   6827.1952 + 0.3747   6827.3230 + 0.4252   6854.1849 + 0.6823
 300  LG+I             -2493.0855   4998.1710 + 0.4196   4998.3418 + 0.4225   5023.4467 + 0.5608
 301  PMB+G4           -2753.6890   5519.3779 - 0.0000   5519.4957 - 0.0000   5546.8534 + 0.4860
 302  LG+I             -2912.8330   5837.6660 - 0.0000   5837.8181 - 0.0001   5863.6228 + 0.5123
 303  WAG+I            -1915.9634   3843.9268 - 0.0000   3844.2205 - 0.0000   3866.0078 + 0.7991
 304  WAG+I            -2063.9752   4139.9505 + 0.3295   4140.1594 + 0.3743   4164.0327 + 0.5057
 305  JTT+G4           -1661.4578   3334.9157 - 0.0000   3335.2628 - 0.0006   3356.0204 + 0.2505
 306  JTT+G4           -1241.0815   2494.1630 + 0.0652   2494.5116 + 0.1124   2515.2436 + 0.1250
 307  LG+G4            -1903.3525   3818.7049 - 0.0003   3818.9363 - 0.0021   3842.1859 + 0.5031
 308  LG+G4            -1815.5023   3643.0045 + 0.4003   3643.2494 + 0.4080   3666.1521 + 0.7254
 309  DCMut+G4         -1414.6411   2841.2823 - 0.0000   2841.6017 - 0.0000   2862.8728 + 0.3381
 310  LG                -479.5806    969.1612 + 0.2043    969.7018 + 0.3149    982.9721 + 0.6495
 311  JTTDCMut+I        -790.4157   1592.8313 + 0.1158   1593.3404 + 0.1181   1611.7163 + 0.1152
 312  LG+I             -5404.0295  10820.0591 - 0.0000  10820.1299 - 0.0000  10850.5695 + 0.6836
 313  JTT              -2329.6372   4669.2745 + 0.2799   4669.4212 + 0.2866   4689.4159 + 0.6207
 314  JTT+I            -1739.0704   3490.1408 + 0.0864   3490.3492 + 0.1831   3514.2377 + 0.3196
 315  WAG+G4           -2163.6948   4339.3895 + 0.2925   4339.5844 + 0.3385   4363.8829 + 0.5947
 316  LG+G4            -1823.1449   3658.2899 - 0.0001   3658.6567 - 0.0020   3679.0729 + 0.6194
 317  LG+G4            -2378.2339   4768.4677 - 0.0000   4768.6227 - 0.0001   4794.3163 + 0.7047
 318  LG+G4            -2347.1522   4706.3044 - 0.0000   4706.5113 - 0.0000   4730.4450 + 0.7356
 319  WAG+G4           -4922.9489   9857.8979 - 0.0000   9858.0165 - 0.0000   9885.3316 + 0.6981
 320  LG+G4            -3921.0513   7854.1026 - 0.0001   7854.2257 - 0.0002   7881.3140 + 0.8465
 321  JTT+G4           -3392.3703   6796.7405 - 0.0000   6796.8446 - 0.0000   6824.9523 + 0.3154
 322  JTT+G4           -1350.6258   2713.2516 + 0.1396   2713.6200 + 0.1596   2734.0091 + 0.2554
 323  WAG+G4           -2112.1901   4236.3803 + 0.4103   4236.6244 + 0.4176   4259.5450 + 0.6381
 324  LG+G4            -2616.5640   5245.1280 + 0.2227   5245.2927 + 0.3557   5270.6162 + 0.6892
 325  WAG+G4           -3054.1425   6120.2850 - 0.0000   6120.4397 - 0.0000   6146.1445 + 0.4789
 326  JTTDCMut+G4      -3573.3825   7158.7650 - 0.0000   7158.8779 - 0.0000   7186.4934 + 0.4858
 327  JTT              -2182.8518   4375.7035 - 0.0000   4375.8491 - 0.0000   4395.8809 + 0.3267
 328  JTTDCMut+R2       -988.0119   1990.0237 - 0.0065   1990.7557 + 0.2752   2011.5936 + 0.4022
 329  LG+I             -2577.4617   5166.9234 + 0.4371   5167.0687 + 0.4498   5193.1530 + 0.5973
 330  WAG+G4           -2535.3164   5082.6327 + 0.2317   5082.8085 + 0.2596   5107.7376 + 0.4055
 331  LG                -534.1420   1078.2839 + 0.3049   1078.6977 + 0.3221   1093.3703 + 0.5197
 332  WAG+I            -1729.4929   3470.9858 + 0.1735   3471.2696 + 0.3720   3493.2682 + 0.5783
 333  JTT+G4           -1572.0994   3156.1989 - 0.0003   3156.5171 - 0.0045   3177.8116 + 0.4098
 334  JTT+I            -1010.3303   2032.6606 - 0.0000   2033.2738 - 0.0000   2050.4795 + 0.3456
 335  mtZOA+F+G4       -4233.9541   8517.9083 + 0.1114   8519.4270 + 0.1177   8637.4631 + 0.6073
 336  LG+I             -1704.6291   3421.2582 + 0.4050   3421.5151 + 0.4811   3444.1250 + 0.7187
 337  Dayhoff+I        -3524.6986   7061.3973 + 0.2991   7061.5285 + 0.3111   7088.2314 + 0.4997
 338  LG+G4            -3657.4234   7326.8469 - 0.0001   7326.9491 - 0.0002   7355.1682 + 0.6393
 339  JTT+G4          -10074.6404  20161.2809 - 0.0000  20161.3266 - 0.0000  20194.3958 + 0.8203
 340  WAG+G4           -3112.2395   6236.4790 - 0.0000   6236.6071 - 0.0000   6263.4597 + 0.5446
 341  LG+F+I           -1479.3017   3008.6035 + 0.1980   3013.1489 + 0.2105   3102.1786 + 0.2693
 342  JTT+G4           -7728.5667  15469.1334 - 0.0000  15469.1990 - 0.0000  15500.0891 + 0.8549
 343  JTT+I            -4416.7315   8845.4629 - 0.0000   8845.5751 - 0.0000   8873.2312 + 0.5827
 344  JTT+G4           -4920.6439   9853.2877 - 0.0000   9853.3586 - 0.0000   9883.7881 + 0.4029
 345  JTT+G4           -1161.3675   2334.7350 - 0.0000   2335.0779 - 0.0001   2355.9116 + 0.3497
 346  LG+G4            -1451.4546   2914.9093 - 0.0003   2915.2287 - 0.0039   2936.4998 + 0.5804
 347  JTT+I            -1568.2372   3148.4743 - 0.0000   3148.8144 - 0.0000   3169.6983 + 0.4406
 348  LG+I              -662.2941   1336.5882 + 0.2407   1337.1232 + 0.2546   1355.1874 + 0.3976
 349  JTT+I            -1298.1566   2608.3133 + 0.0543   2608.5741 + 0.0563   2631.0896 + 0.2543
 350  JTTDCMut+G4      -2225.8990   4463.7980 + 0.0398   4464.0150 + 0.1289   4487.6561 + 0.4425
 351  WAG+G4            -865.6569   1743.3138 + 0.2349   1743.9407 + 0.2470   1761.0064 + 0.3405
 352  JTT              -2038.9156   4087.8311 - 0.0000   4087.9418 - 0.0000   4109.3625 + 0.4125
 353  JTT+I            -2861.0055   5734.0109 - 0.0000   5734.1586 - 0.0000   5760.1476 + 0.4810
 354  JTT+G4            -969.7011   1951.4022 + 0.2237   1951.8443 + 0.2332   1971.1014 + 0.3814
 355  JTT+I            -3214.5063   6441.0126 - 0.0000   6441.1635 - 0.0000   6467.0230 + 0.3401
 356  JTTDCMut+G4      -5108.9407  10229.8814 - 0.0000  10229.9731 - 0.0000  10258.8472 + 0.4801
 357  Dayhoff+F+G4     -2223.0620   4496.1241 + 0.3138   4499.6567 + 0.3323   4595.5328 + 0.4433
 358  LG+I             -2168.7720   4349.5440 - 0.0000   4349.7860 - 0.0000   4372.7597 + 0.6308
 359  DCMut+G4         -2062.5153   4137.0306 - 0.0000   4137.2534 - 0.0000   4160.7344 + 0.2857
 360  LG+F+I           -2920.1993   5890.3985 + 0.3710   5892.6056 + 0.3811   6000.9391 + 0.4659
 361  LG                -493.9943    997.9886 + 0.3598    998.4764 + 0.3911   1012.2876 + 0.7372
 362  Dayhoff          -1266.7502   2543.5003 - 0.0000   2543.7162 - 0.0000   2561.7452 + 0.1711
 363  JTT+F+G4         -3019.4527   6088.9053 + 0.2524   6091.5053 + 0.2680   6195.5379 + 0.4406
 364  JTT               -853.5495   1717.0990 - 0.0002   1717.4051 - 0.0048   1733.6403 + 0.3726
 365  JTT+G4           -1562.5700   3137.1399 + 0.0862   3137.5288 + 0.2105   3157.5829 + 0.3186
 366  cpREV+G4          -772.4885   1556.9770 - 0.0000   1557.4626 - 0.0000   1576.1348 + 0.1822
 367  LG+G4            -3842.8292   7697.6585 - 0.0000   7697.7673 - 0.0000   7725.6065 + 0.6003
 368  WAG+I            -2021.0559   4054.1119 + 0.0333   4054.3909 + 0.1717   4076.4925 + 0.4183
 369  WAG               -896.3818   1802.7636 + 0.0467   1803.1832 + 0.0578   1817.7834 + 0.2304
 370  LG+G4            -1681.4533   3374.9065 - 0.0045   3375.1819 + 0.0341   3397.3645 + 0.2499
 371  JTT+G4           -1807.9118   3627.8237 - 0.0000   3628.0752 - 0.0000   3650.8150 + 0.2070
 372  LG                -566.2317   1142.4634 + 0.0105   1143.0403 + 0.0478   1155.9658 + 0.1202
 373  LG+G4             -526.8074   1065.6148 + 0.2626   1066.2280 + 0.2692   1083.4337 + 0.2744
 374  JTT+G4           -4211.9467   8435.8934 - 0.0000   8436.0125 - 0.0000   8463.3018 + 0.5253
 375  WAG+G4           -2708.5117   5429.0235 - 0.0000   5429.2273 - 0.0000   5453.2507 + 0.6143
 376  JTT+I            -2375.0973   4762.1947 - 0.0000   4762.3746 - 0.0000   4787.1619 + 0.2900
 377  mtZOA+R2         -2041.2308   4096.4616 - 0.0000   4096.7150 - 0.0000   4125.2264 + 0.8696
 378  LG+G4            -2434.4716   4880.9432 + 0.3483   4881.0843 + 0.3506   4907.3447 + 0.5018
 379  WAG+I            -2778.6411   5569.2821 - 0.0000   5569.4150 - 0.0001   5596.0416 + 0.4894
 380  LG+I             -1034.4236   2080.8473 + 0.3827   2081.3564 + 0.3928   2099.7323 + 0.4379
 381  JTT+G4           -2880.1526   5772.3053 - 0.0000   5772.4638 - 0.0000   5798.0213 + 0.3934
 382  LG+F+G4          -5748.2342  11546.4685 + 0.4658  11547.8046 + 0.4767  11669.1373 + 0.7868
 383  JTTDCMut+G4      -2405.1996   4822.3991 + 0.0512   4822.5483 + 0.0518   4848.4729 + 0.1898
 384  LG+I             -1290.2073   2592.4147 - 0.0000   2592.6947 - 0.0000   2614.7757 + 0.3364
 385  Dayhoff+R2       -3280.4985   6574.9969 - 0.0000   6575.1611 - 0.0000   6606.7538 + 0.3063
 386  JTT+F+G4         -3075.7089   6201.4178 + 0.2137   6203.9870 + 0.2232   6308.3339 + 0.2966
 387  LG+F+G4          -4369.3280   8788.6561 + 0.4903   8790.5935 + 0.5060   8902.3257 + 0.7584
 388  LG+I             -1888.4088   3788.8176 + 0.3879   3789.0181 + 0.3911   3813.1442 + 0.5049
 389  WAG+G4           -2811.2764   5634.5528 - 0.0000   5634.7323 - 0.0000   5659.5327 + 0.5558
 390  JTT+G4           -6396.4172  12804.8344 - 0.0000  12804.9335 - 0.0000  12833.3410 + 0.8661
 391  JTTDCMut+G4      -6496.8748  13005.7495 + 0.0477  13005.8177 + 0.0694  13036.4867 + 0.5170
 392  LG+G4            -6878.6126  13769.2252 + 0.5481  13769.2981 + 0.5408  13799.5571 + 0.9594
 393  WAG               -610.9021   1231.8043 + 0.2926   1232.3925 + 0.3357   1245.2149 + 0.6897
 394  LG+I             -2336.5906   4685.1813 + 0.3854   4685.3600 + 0.3882   4710.1864 + 0.4974
 395  JTTDCMut+I       -1878.9837   3769.9675 + 0.1125   3770.1325 + 0.1294   3795.4441 + 0.1949
 396  LG+G4            -2032.1260   4076.2519 + 0.4599   4076.4707 + 0.4655   4100.0642 + 0.6688
 397  LG+I             -3462.9315   6937.8629 - 0.0000   6937.9596 - 0.0000   6966.5151 + 0.5167
 398  LG+F+G4          -6618.6651  13287.3302 + 0.2241  13288.6199 + 0.2308  13410.8599 + 0.9360
 399  cpREV+I          -1441.3949   2894.7898 - 0.0000   2895.0689 - 0.0000   2917.1704 + 0.4778
 400  LG+G4            -1736.5243   3485.0486 + 0.1955   3485.3465 + 0.2088   3507.0471 + 0.2906
 401  JTTDCMut+F+G4    -4844.6270   9739.2541 + 0.2539   9740.5399 + 0.2580   9862.8562 + 0.3529
 402  LG+I             -1865.6097   3743.2194 + 0.0998   3743.4560 + 0.2743   3766.5692 + 0.5407
 403  JTT+G4           -5252.6233  10517.2466 - 0.0062  10517.3284 + 0.0113  10546.8938 + 0.5376
 404  LG+G4            -1437.2208   2886.4415 + 0.1116   2886.7550 + 0.1156   2908.1422 + 0.2089
 405  PMB              -1108.0570   2226.1140 + 0.2472   2226.4608 + 0.2908   2242.0509 + 0.6958
 406  LG+G4             -699.9627   1411.9253 - 0.0000   1412.5046 - 0.0001   1430.0686 + 0.3050
 407  LG                -730.4154   1470.8308 - 0.0000   1471.2655 - 0.0000   1485.6798 + 0.3818
 408  JTTDCMut+I       -4611.7751   9235.5502 - 0.0000   9235.6469 - 0.0000   9264.2024 + 0.3424
 409  LG+F+G4          -4707.3140   9464.6280 + 0.3300   9466.1379 + 0.3422   9584.3242 + 0.7222
 410  LG+G4            -1305.8545   2623.7089 + 0.0979   2624.0332 + 0.3331   2645.2099 + 0.5896
 411  JTTDCMut+G4      -1538.2795   3088.5590 - 0.0000   3088.8527 - 0.0000   3110.6400 + 0.3702
 412  WAG+G4           -1316.0010   2644.0020 + 0.3208   2644.3214 + 0.3299   2665.5925 + 0.5703
 413  WAG+I            -2570.1144   5152.2288 - 0.0000   5152.4159 - 0.0001   5176.9638 + 0.7311
 414  LG+F+I           -3620.8400   7291.6799 + 0.3800   7293.6202 + 0.3922   7405.3137 + 0.5903
 415  Dayhoff+G4       -1615.0342   3242.0685 + 0.1883   3242.3025 + 0.1905   3265.4843 + 0.2535
 416  JTT+G4           -5428.8400  10869.6801 - 0.0000  10869.7624 - 0.0000  10899.2923 + 0.6386
 417  WAG+G4           -2913.7845   5839.5691 - 0.0000   5839.7309 - 0.0000   5865.1609 + 0.5912
 418  JTT+I            -2033.3086   4078.6172 - 0.0000   4078.8518 - 0.0000   4102.0166 + 0.3644
 419  JTT+I            -3372.2052   6756.4104 - 0.0000   6756.5241 - 0.0000   6784.0988 + 0.3799
 420  JTTDCMut+F+G4    -4462.9142   8975.8284 + 0.2870   8977.0654 + 0.2921   9100.3768 + 0.4252
 421  JTTDCMut+G4      -8049.2581  16110.5162 - 0.0000  16110.5701 - 0.0000  16142.6539 + 0.3147
 422  JTTDCMut+I        -470.6595    953.3189 + 0.0661    954.0826 + 0.0711    969.8920 + 0.1092
 423  LG+G4            -1228.4984   2468.9968 + 0.1734   2469.3275 + 0.1832   2490.3839 + 0.4282
 424  PMB+G4           -1235.6133   2483.2265 + 0.2032   2483.6932 + 0.3409   2502.6132 + 0.4780
 425  JTT+G4          -12488.5017  24989.0034 - 0.0000  24989.0331 - 0.0000  25024.6958 + 0.8071
 426  JTT+G4           -1384.2272   2780.4544 - 0.0000   2780.8277 - 0.0000   2801.1348 + 0.2296
 427  WAG+I            -2608.5489   5229.0977 - 0.0000   5229.2650 - 0.0000   5254.4924 + 0.4801
 428  JTTDCMut+G4      -3446.0582   6904.1164 - 0.0002   6904.2395 - 0.0004   6931.3278 + 0.3175
 429  JTTDCMut+G4      -2599.4831   5210.9662 - 0.0000   5211.1607 - 0.0001   5235.4732 + 0.3456
 430  LG+I             -1237.6708   2487.3416 + 0.0735   2487.6216 + 0.2685   2509.7027 + 0.4952
 431  JTT+G4            -576.6002   1165.2005 + 0.2009   1165.9855 + 0.2138   1181.6177 + 0.2626
 432  LG+I             -2558.7008   5129.4015 + 0.1941   5129.5330 + 0.1950   5156.2263 + 0.2494
 433  LG+G4            -3273.3273   6558.6546 - 0.0000   6558.7888 - 0.0000   6585.3574 + 0.8300
 434  LG+F+G4         -26646.1834  53342.3668 + 0.0488  53342.5733 + 0.0484  53511.1537 + 0.6130
 435  LG+G4            -1778.1512   3568.3024 - 0.0002   3568.5240 - 0.0011   3592.0374 + 0.4909
 436  WAG+I            -1884.8056   3781.6112 + 0.4513   3781.8407 + 0.4628   3805.1407 + 0.6041
 437  JTT+G4           -3971.4230   7954.8460 - 0.0000   7954.9614 - 0.0000   7982.4453 + 0.5261
 438  JTTDCMut+G4      -3332.2235   6676.4471 + 0.0288   6676.5869 + 0.0714   6702.9081 + 0.4511
 439  LG+I             -1734.5809   3481.1617 + 0.4529   3481.3951 + 0.4591   3504.5939 + 0.6607
 440  LG+G4             -797.8460   1607.6919 + 0.2464   1608.1860 + 0.2555   1626.7488 + 0.3590
 441  JTT+G4           -2487.8107   4987.6215 + 0.2139   4987.7957 + 0.2159   5012.7756 + 0.3043
 442  LG+G4            -4186.3047   8384.6094 - 0.0014   8384.7153 - 0.0032   8412.7171 + 0.7274
 443  LG+I              -997.3033   2006.6067 + 0.2111   2006.9310 + 0.2670   2028.1077 + 0.3238
 444  LG+I             -4155.5962   8323.1924 - 0.0027   8323.2758 - 0.0050   8352.7223 + 0.5690
 445  JTT+G4           -1751.1504   3514.3008 + 0.2239   3514.4989 + 0.2469   3538.6975 + 0.3705
 446  WAG+G4           -1039.8560   2091.7120 + 0.2277   2092.1686 + 0.2414   2111.2257 + 0.4139
 447  LG+G4             -785.3708   1582.7416 + 0.3293   1583.2387 + 0.3391   1601.7645 + 0.4494
 448  JTT+F+G4         -2821.1550   5692.3100 + 0.2165   5694.6608 + 0.2248   5801.3426 + 0.3281
 449  WAG+I            -1479.0132   2970.0264 - 0.0000   2970.3735 - 0.0000   2991.1312 + 0.6748
 450  Dayhoff+G4       -3201.2073   6414.4147 - 0.0000   6414.5547 - 0.0000   6440.8658 + 0.3720
 451  LG+G4            -2232.3302   4476.6603 - 0.0032   4476.8570 + 0.0152   4501.0986 + 0.6077
 452  PMB+I            -2424.2500   4860.4999 - 0.0000   4860.6669 - 0.0000   4885.9064 + 0.4757
 453  cpREV+G4         -1498.3930   3008.7860 + 0.0535   3009.1141 + 0.2738   3030.2189 + 0.7159
 454  LG+I             -2579.5074   5171.0148 + 0.1645   5171.1828 + 0.3393   5196.3859 + 0.8734
 455  JTT+G4           -2951.7416   5915.4833 - 0.0052   5915.6565 + 0.0194   5940.6741 + 0.5184
 456  LG+G4            -1464.7676   2941.5352 + 0.3914   2941.8097 + 0.4031   2964.0125 + 0.5621
 457  JTT+G4            -638.8750   1289.7501 + 0.2489   1290.4869 + 0.2744   1306.5248 + 0.3710
 458  Dayhoff+F+G4     -2929.3166   5908.6332 + 0.2007   5910.5037 + 0.2105   6023.1492 + 0.4164
 459  mtREV+F+G4       -2533.0199   5116.0398 + 0.2716   5118.8476 + 0.2872   5220.8488 + 0.4489
 460  LG+F+G4          -3396.8631   6843.7262 + 0.5177   6845.8469 + 0.5364   6955.2238 + 0.8059
 461  WAG+F+G4         -9632.5754  19315.1507 + 0.4456  19315.6242 + 0.4467  19463.3339 + 0.6558
 462  LG+G4            -2328.8617   4669.7234 - 0.0014   4669.9355 - 0.0077   4693.7170 + 0.8408
 463  JTTDCMut+G4      -2272.8751   4557.7503 + 0.0219   4557.9373 + 0.0711   4582.4852 + 0.3197
 464  Dayhoff+G4       -1105.3340   2222.6681 - 0.0000   2223.2555 - 0.0000   2240.7319 + 0.3545
 465  JTTDCMut+G4      -5162.6562  10337.3124 - 0.0000  10337.4073 - 0.0000  10366.0732 + 0.4797
 466  LG+G4            -2757.5478   5527.0956 - 0.0000   5527.2566 - 0.0000   5552.7216 + 0.2486
 467  LG+I              -774.8281   1561.6562 + 0.3482   1562.0891 + 0.3845   1581.4760 + 0.6220
 468  DCMut+G4          -731.4951   1474.9903 + 0.1875   1475.5617 + 0.1938   1493.2120 + 0.2439
 469  JTT+G4           -3396.1249   6804.2499 - 0.0000   6804.4021 - 0.0000   6830.2068 + 0.7612
 470  JTT+G4           -2987.6150   5987.2300 - 0.0000   5987.3498 - 0.0000   6014.6047 + 0.4285
 471  JTT+G4           -3224.9062   6461.8124 + 0.1220   6461.9510 + 0.1881   6488.3226 + 0.4084
 472  WAG+I            -1880.6875   3773.3750 - 0.0000   3773.6750 - 0.0000   3795.3319 + 0.6597
 473  LG+I             -2301.6489   4615.2977 + 0.2706   4615.5235 + 0.2988   4638.9229 + 0.4119
 474  mtZOA+F+G4       -4941.6936   9933.3873 + 0.4508   9934.5428 + 0.4609  10059.5969 + 0.8671
 475  JTT+I             -952.8490   1917.6980 + 0.1439   1918.0851 + 0.1479   1938.1679 + 0.2162
 476  JTTDCMut+G4       -536.2326   1084.4651 + 0.0435   1085.2151 + 0.1072   1101.1399 + 0.1710
 477  FLU+F+I+G4      -11210.0483  22472.0966 + 0.3458  22472.9725 + 0.3597  22612.4013 + 0.7219
 478  JTTDCMut+I       -1590.0891   3192.1782 + 0.0463   3192.5025 + 0.1851   3213.6792 + 0.3399
 479  LG+G4            -2224.3630   4460.7259 + 0.3300   4460.9323 + 0.3344   4484.8811 + 0.4790
 480  WAG+G4           -2087.6844   4187.3688 + 0.4152   4187.5741 + 0.4386   4211.5529 + 0.6191
 481  Dayhoff+F+G4     -4889.9470   9829.8940 + 0.1131   9831.5210 + 0.1177   9947.7786 + 0.2519
 482  LG+F+G4          -3655.6497   7361.2994 + 0.4107   7363.4806 + 0.4259   7472.1229 + 0.6384
 483  LG+G4            -1193.8717   2399.7433 + 0.2690   2400.1452 + 0.5060   2419.9950 + 0.8036
 484  WAG+F+G4         -3105.1422   6260.2844 + 0.2573   6264.0855 + 0.2793   6357.9864 + 0.4171
 485  LG+I             -1699.6999   3411.3999 - 0.0000   3411.5921 - 0.0000   3435.9748 + 0.4415
 486  JTT+G4           -9785.5727  19583.1454 - 0.0000  19583.1868 - 0.0000  19616.8608 + 0.6729
 487  JTT+G4           -1248.6135   2509.2269 + 0.2048   2509.5206 + 0.2080   2531.3079 + 0.2798
 488  cpREV+F+I        -2253.8416   4557.6832 + 0.5282   4560.7638 + 0.5553   4660.3030 + 0.7959
 489  DCMut+F+G4       -3264.5156   6579.0312 + 0.0784   6581.4703 + 0.0861   6687.1850 + 0.3255
 490  JTT+G4           -1476.9342   2965.8684 - 0.0000   2966.2609 - 0.0000   2986.2574 + 0.5859
 491  LG+F+G4          -1878.9200   3807.8400 + 0.4565   3812.5845 + 0.4881   3900.4345 + 0.5080
 492  JTT+I            -1149.1221   2310.2442 - 0.0024   2310.5134 + 0.0179   2332.8354 + 0.1826
 493  JTT+G4           -2232.6332   4477.2664 - 0.0000   4477.4840 - 0.0000   4501.1093 + 0.2344
 494  Dayhoff+G4       -3048.8940   6109.7880 - 0.0000   6109.9369 - 0.0001   6135.8723 + 0.4413
 495  LG+F+G4          -3649.2674   7348.5349 + 0.3488   7350.4781 + 0.3679   7462.1327 + 0.8338
 496  JTT+G4           -3120.9742   6253.9484 - 0.0000   6254.0611 - 0.0000   6281.6848 + 0.2052
 497  rtREV+G4         -1047.8862   2107.7724 + 0.0165   2108.2032 + 0.2094   2127.6220 + 0.4194
 498  LG+I             -2530.6384   5073.2768 - 0.0010   5073.4271 - 0.0031   5099.3084 + 0.5467
 499  JTT+G4           -3219.3305   6450.6610 - 0.0012   6450.7923 - 0.0034   6477.4951 + 0.4648
 500  JTT+I            -1218.8811   2449.7621 + 0.0321   2450.2712 + 0.2317   2468.6471 + 0.3414
 501  LG+G4            -3047.6628   6107.3256 + 0.5537   6107.4751 + 0.5594   6133.3889 + 0.8640
 502  JTT+G4           -2355.5902   4723.1804 - 0.0000   4723.3790 - 0.0000   4747.5631 + 0.6210
 503  LG               -1774.4257   3558.8514 - 0.0000   3559.0597 - 0.0000   3577.2693 + 0.4889
 504  JTT+F+G4         -1624.2306   3298.4611 + 0.2570   3302.9907 + 0.2749   3392.1162 + 0.3621
 505  Dayhoff+F+G4     -2890.9445   5831.8890 + 0.1534   5834.4633 + 0.1652   5938.7580 + 0.3684
 506  LG+I             -1649.6304   3311.2607 + 0.0514   3311.4454 + 0.1430   3336.0741 + 0.3127
 507  WAG+I            -1974.8183   3961.6367 + 0.3434   3961.9076 + 0.3486   3984.1901 + 0.4822
 508  JTTDCMut+F+G4    -1509.3255   3068.6510 + 0.1936   3073.3273 + 0.2059   3161.5767 + 0.2629
 509  JTT+I            -3121.3925   6254.7851 - 0.0000   6254.9373 - 0.0000   6280.7420 + 0.4417
 510  JTTDCMut+I       -2409.6844   4831.3688 - 0.0007   4831.5261 - 0.0025   4857.1294 + 0.2853
 511  WAG+G4           -3003.7555   6019.5109 - 0.0062   6019.6642 + 0.0198   6045.4248 + 0.5403
 512  JTTDCMut+F+G4    -2112.1442   4274.2884 + 0.0531   4277.2097 + 0.0597   4378.1598 + 0.1979
 513  WAG+F+I          -2729.6670   5509.3339 + 0.4248   5512.6931 + 0.4489   5609.9201 + 0.5964
 514  WAG+I            -2766.3530   5544.7060 + 0.3247   5544.8627 + 0.3622   5570.4886 + 0.5064
 515  WAG+I            -1489.8995   2991.7989 + 0.4586   2992.0519 + 0.4658   3014.7549 + 0.5946
 516  LG+G4            -2381.1564   4774.3128 - 0.0005   4774.4911 - 0.0020   4799.3304 + 0.5388
 517  JTT+G4           -1401.5259   2815.0518 - 0.0000   2815.4319 - 0.0000   2835.6279 + 0.2596
 518  JTT+G4           -1799.0765   3610.1530 + 0.1948   3610.3937 + 0.2038   3633.4026 + 0.4164
 519  WAG+I            -3237.7342   6487.4684 + 0.0355   6487.6000 + 0.0881   6514.2839 + 0.6977
 520  PMB              -1460.5441   2931.0882 - 0.0013   2931.3282 + 0.0119   2948.8141 + 0.1435
 521  rtREV+I          -1352.9623   2717.9245 - 0.0000   2718.2929 - 0.0000   2738.6820 + 0.4605
 522  cpREV+F+G4       -2075.1421   4200.2842 + 0.5321   4204.9105 + 0.5846   4293.4554 + 0.8357
 523  LG+I             -2435.5895   4883.1789 - 0.0000   4883.3525 - 0.0000   4908.3576 + 0.3905
 524  JTTDCMut+F+I     -1801.4030   3652.8061 + 0.2978   3657.0545 + 0.3204   3747.9345 + 0.4553
 525  JTTDCMut         -1151.9212   2313.8425 - 0.0000   2314.1000 - 0.0000   2331.2248 + 0.2331
 526  Dayhoff+G4       -1322.4645   2656.9289 - 0.0014   2657.2649 + 0.0189   2678.2234 + 0.2347
 527  Dayhoff+I        -1634.8017   3281.6034 - 0.0000   3281.8901 - 0.0000   3303.8261 + 0.1731
 528  JTT+I            -4925.1400   9862.2799 - 0.0000   9862.3672 - 0.0000   9891.5437 + 0.5832
 529  JTT+G4           -3425.2213   6862.4427 - 0.0052   6862.5968 + 0.0171   6888.3240 + 0.4756
 530  JTT+I             -681.1831   1374.3663 + 0.1244   1374.9047 + 0.1278   1392.9288 + 0.1506
 531  WAG+F+G4         -1851.8846   3753.7693 + 0.3901   3759.0539 + 0.4351   3843.9144 + 0.6479
 532  JTTDCMut+F+G4    -5330.1714  10710.3428 + 0.1689  10711.8723 + 0.1759  10829.7270 + 0.4178
 533  JTTDCMut+G4      -2022.2890   4056.5780 + 0.0087   4056.7829 + 0.0377   4080.7765 + 0.3083
 534  LG+G4            -6674.8034  13361.6068 - 0.0000  13361.6835 - 0.0000  13391.6306 + 0.3391
 535  WAG+G4           -3430.6687   6873.3374 - 0.0000   6873.4858 - 0.0002   6899.4427 + 0.8352
 536  JTT+G4           -1782.9056   3577.8112 - 0.0000   3578.1070 - 0.0000   3599.8512 + 0.6445
 537  JTT+G4           -1332.4712   2676.9425 + 0.1810   2677.4040 + 0.1936   2696.3930 + 0.2801
 538  JTT+G4           -1590.3768   3192.7536 + 0.0047   3193.1843 + 0.0972   3212.6032 + 0.2950
 539  Dayhoff+G4       -1862.2336   3736.4671 - 0.0000   3736.7588 - 0.0000   3758.5890 + 0.2577
 540  LG+G4            -4292.1440   8596.2880 - 0.0000   8596.3972 - 0.0000   8624.2129 + 0.8125
 541  LG+G4            -1408.1404   2828.2807 + 0.1118   2828.6733 + 0.1422   2848.6697 + 0.1806
 542  JTT+G4           -3124.6109   6261.2217 - 0.0001   6261.3782 - 0.0003   6287.0154 + 0.6755
 543  WAG+I             -957.1531   1926.3062 + 0.3841   1926.7975 + 0.3974   1945.3969 + 0.5605
 544  cpREV             -332.0895    674.1789 + 0.3223    674.7099 + 0.3478    688.0745 + 0.5460
 545  FLU               -583.4808   1176.9617 + 0.2837   1177.4268 + 0.3173   1191.4880 + 0.6052
 546  JTT+G4           -4341.1897   8694.3793 - 0.0000   8694.4742 - 0.0000   8723.1401 + 0.4483
 547  LG+G4            -4625.1401   9262.2801 - 0.0000   9262.3684 - 0.0000   9291.4755 + 0.3835
 548  LG+F+R2          -2751.6753   5555.3507 + 0.8835   5558.4987 + 0.8971   5663.4872 + 0.9761
 549  JTT+G4           -2832.5500   5677.1001 + 0.1464   5677.2701 + 0.2455   5702.3997 + 0.4966
 550  JTT+G4           -2856.6103   5725.2207 - 0.0000   5725.4323 - 0.0000   5749.2292 + 0.3195
 551  LG+I             -3204.3117   6420.6234 - 0.0000   6420.7719 - 0.0000   6446.7288 + 0.5981
 552  LG+G4            -4110.8239   8233.6478 - 0.0000   8233.7782 - 0.0000   8260.5189 + 0.5647
 553  Dayhoff+F+G4     -2621.0719   5292.1439 + 0.2586   5294.5921 + 0.2702   5400.2080 + 0.4010
 554  LG+I             -1073.2469   2158.4937 + 0.0239   2158.8826 + 0.2137   2178.9368 + 0.4181
 555  LG+G4            -2969.8715   5951.7430 - 0.0000   5951.8974 - 0.0000   5977.6134 + 0.8581
 556  JTTDCMut+G4      -2906.7260   5825.4520 - 0.0000   5825.6108 - 0.0001   5851.1568 + 0.3574
 557  WAG               -894.4998   1798.9996 + 0.3787   1799.3611 + 0.4017   1814.7371 + 0.7668
 558  LG                -636.1652   1282.3305 + 0.3460   1282.6496 + 0.3607   1298.6698 + 0.5966
 559  JTT+G4           -3241.4099   6494.8199 - 0.0000   6494.9530 - 0.0000   6521.5699 + 0.2966
 560  JTTDCMut+I       -1532.8356   3077.6712 + 0.2227   3077.9512 + 0.2255   3100.0323 + 0.2904
 561  JTT+G4           -3187.4950   6386.9899 - 0.0000   6387.1399 - 0.0000   6413.0321 + 0.5415
 562  LG+G4            -1042.0458   2096.0917 - 0.0002   2096.5014 + 0.0062   2116.2312 + 0.3261
 563  JTT+F+G4         -3449.2722   6948.5443 + 0.3090   6950.7110 + 0.3199   7059.5281 + 0.4702
 564  JTT+F+G4         -2688.4079   5426.8159 + 0.3200   5429.0689 + 0.3304   5536.8638 + 0.4574
 565  LG+I             -1955.6713   3923.3427 - 0.0000   3923.5620 - 0.0000   3947.1396 + 0.5717
 566  LG+G4            -2493.8160   4999.6320 + 0.1540   4999.8000 + 0.2640   5025.0031 + 0.8100
 567  WAG+G4           -1274.8839   2561.7679 + 0.2664   2562.0801 + 0.3456   2583.4903 + 0.5175
 568  Dayhoff+G4       -1144.0404   2300.0808 - 0.0000   2300.4885 - 0.0000   2320.2485 + 0.2494
 569  JTT+G4           -3795.7383   7603.4766 - 0.0000   7603.6141 - 0.0000   7630.0355 + 0.4838
 570  JTT+G4           -3495.8795   7003.7589 - 0.0000   7003.8767 - 0.0000   7031.2344 + 0.4152
 571  JTTDCMut+G4       -833.2923   1678.5846 - 0.0001   1679.0876 + 0.0060   1697.5389 + 0.2246
 572  WAG+G4           -2347.9319   4707.8637 - 0.0030   4708.0604 + 0.0135   4732.3020 + 0.4062
 573  JTT+G4           -4567.4038   9146.8076 - 0.0000   9146.9075 - 0.0000   9175.2649 + 0.6277
 574  JTTDCMut+R2      -2743.9869   5501.9738 - 0.0000   5502.1767 - 0.0000   5532.2693 + 0.3517
 575  LG+G4            -1654.3162   3320.6324 - 0.0000   3320.9435 - 0.0000   3342.3765 + 0.3592
 576  JTTDCMut+G4      -2391.4743   4794.9486 + 0.0245   4795.1277 + 0.0793   4819.9411 + 0.3963
 577  LG+G4            -1993.0884   3998.1768 + 0.4867   3998.4314 + 0.4957   4021.0973 + 0.8404
 578  Dayhoff+G4       -1646.5123   3305.0245 - 0.0038   3305.3605 + 0.0507   3326.3190 + 0.4085
 579  JTTDCMut+G4      -5688.4288  11388.8577 - 0.0000  11388.9271 - 0.0000  11419.4776 + 0.4120
 580  cpREV+G4         -3439.8882   6891.7765 - 0.0000   6891.8978 - 0.0000   6919.0744 + 0.6349
 581  JTT              -1159.1167   2328.2333 + 0.0985   2328.4965 + 0.1057   2345.5099 + 0.3522
 582  LG+G4             -665.7848   1343.5696 + 0.1848   1344.0882 + 0.2582   1362.3490 + 0.4309
 583  JTTDCMut+G4      -2781.4843   5574.9687 + 0.0364   5575.1374 + 0.1007   5600.3160 + 0.4540
 584  LG+I             -3101.8315   6215.6631 - 0.0000   6215.7788 - 0.0000   6243.2459 + 0.3740
 585  WAG+I            -1642.0242   3296.0485 + 0.4395   3296.4218 + 0.4491   3316.7289 + 0.5795
 586  LG+G4            -3654.2960   7320.5921 + 0.3941   7320.7408 + 0.3993   7346.6869 + 0.8395
 587  JTT+G4           -2472.4855   4956.9710 + 0.2379   4957.1173 + 0.2401   4983.1595 + 0.3336
 588  JTT               -832.0299   1674.0598 + 0.0555   1674.4046 + 0.0613   1690.0246 + 0.2171
 589  WAG+G4           -3462.9224   6937.8449 - 0.0000   6937.9745 - 0.0000   6964.7527 + 0.7376
 590  LG+I             -1464.7375   2941.4749 + 0.3442   2941.6965 + 0.3480   2965.2099 + 0.4742
 591  FLU+F+I          -1652.0844   3354.1688 + 0.2368   3356.9406 + 0.2435   3459.2827 + 0.2311
 592  Dayhoff+F        -2681.3319   5410.6637 + 0.0289   5412.4284 + 0.0316   5520.0605 + 0.1476
 593  LG+I             -1821.3791   3654.7582 - 0.0000   3654.9996 - 0.0000   3677.9909 + 0.3775
 594  JTT+G4           -2794.2812   5600.5623 - 0.0026   5600.7286 + 0.0095   5625.9923 + 0.5077
 595  Dayhoff+G4       -1522.4093   3056.8186 - 0.0000   3057.1919 - 0.0000   3077.4990 + 0.3012
 596  JTT+I            -2995.9303   6003.8607 - 0.0004   6003.9874 - 0.0011   6030.9043 + 0.3115
 597  rtREV+F+G4       -3700.5262   7451.0524 + 0.1095   7452.6774 + 0.1161   7568.9673 + 0.5249
 598  JTT+F+I          -2305.5392   4661.0785 + 0.1058   4664.3123 + 0.1148   4762.5566 + 0.2131
 599  LG+G4            -4791.6807   9595.3614 - 0.0000   9595.4441 - 0.0000   9624.9385 + 0.7816
 600  LG+G4            -3541.4273   7094.8546 - 0.0004   7095.0043 - 0.0011   7120.9073 + 0.8736
 601  LG+I              -877.4280   1766.8559 + 0.1566   1767.2579 + 0.1595   1787.1076 + 0.1996
 602  LG+F+G4          -2370.5519   4791.1039 + 0.4724   4794.1627 + 0.5009   4893.8906 + 0.6405
 603  Dayhoff+I         -817.7340   1647.4680 + 0.1854   1647.9963 + 0.1902   1666.1399 + 0.2215
 604  WAG+G4           -2969.1805   5950.3611 - 0.0000   5950.5810 - 0.0000   5974.1426 + 0.4896
 605  Dayhoff+G4       -4937.1997   9886.3993 - 0.0000   9886.4918 - 0.0000   9915.3129 + 0.3745
 606  PMB              -1308.7215   2627.4430 + 0.0880   2627.7476 + 0.1697   2644.0090 + 0.5381
 607  LG+I             -2318.4439   4648.8878 - 0.0001   4649.0363 - 0.0002   4674.9932 + 0.5063
 608  LG+G4            -3246.4374   6504.8748 + 0.3655   6505.0501 + 0.3713   6529.9920 + 0.8355
 609  WAG               -776.3636   1562.7271 + 0.1033   1563.0532 + 0.1130   1578.9622 + 0.4566
 610  LG+G4            -1380.9639   2773.9278 + 0.3703   2774.2300 + 0.3760   2795.8428 + 0.5004
 611  WAG+I            -2512.2011   5036.4022 - 0.0000   5036.6176 - 0.0000   5060.3058 + 0.4244
 612  JTT+G4           -1815.1286   3642.2573 - 0.0000   3642.4831 - 0.0000   3665.8825 + 0.5972
 613  JTT              -1918.5057   3847.0114 + 0.0269   3847.1689 + 0.0334   3866.8035 + 0.2069
 614  LG+F+G4          -3563.8523   7177.7046 + 0.5458   7179.7913 + 0.5653   7289.5904 + 0.8587
 615  JTT+I            -2598.1943   5208.3886 - 0.0006   5208.5808 - 0.0027   5232.9636 + 0.3254
 616  LG+G4            -1028.4091   2068.8183 - 0.0000   2069.2145 - 0.0000   2089.1527 + 0.2973
 617  JTTDCMut          -944.6642   1899.3285 + 0.0440   1899.6753 + 0.0495   1915.2654 + 0.2531
 618  LG+F+G4          -2009.5095   4069.0191 + 0.5105   4073.0068 + 0.5455   4165.6098 + 0.7613
 619  LG                -860.7673   1731.5345 + 0.0023   1731.7745 + 0.0270   1749.2604 + 0.3079
 620  Dayhoff+G4       -1554.0016   3120.0032 - 0.0000   3120.3313 - 0.0004   3141.4361 + 0.3491
 621  JTT+F+G4         -4185.2838   8420.5675 + 0.2133   8421.9231 + 0.2166   8542.8836 + 0.2885
 622  LG+G4            -1929.8593   3871.7186 + 0.2718   3871.9811 + 0.2802   3894.4583 + 0.7127
 623  LG+G4            -2441.0793   4894.1586 - 0.0068   4894.2909 + 0.0163   4920.9461 + 0.3379
 624  LG+I              -998.5567   2009.1133 + 0.3877   2009.7049 + 0.4051   2027.1370 + 0.5682
 625  LG+I             -1940.0507   3892.1015 + 0.2962   3892.2857 + 0.2983   3916.9279 + 0.3833
 626  LG+G4           -11582.4542  23176.9083 - 0.0000  23176.9432 - 0.0000  23211.6475 + 0.5301
 627  LG+R2            -1083.6652   2181.3304 - 0.0000   2181.9424 - 0.0000   2204.0963 + 0.6085
 628  mtZOA+G4         -1658.8682   3329.7364 - 0.0001   3329.9957 - 0.0008   3352.5491 + 0.8494
 629  JTT              -1536.5759   3083.1519 + 0.0211   3083.2978 + 0.0229   3103.3173 + 0.1557
 630  JTT+G4           -1289.2574   2590.5149 - 0.0012   2590.8950 + 0.0251   2611.0910 + 0.3000
 631  LG+G4            -1372.2624   2756.5249 + 0.0226   2756.9366 + 0.2608   2776.6360 + 0.5618
 632  LG                -829.5292   1669.0584 + 0.2188   1669.4964 + 0.2900   1683.8726 + 0.5368
 633  JTT+G4           -3041.1354   6094.2709 - 0.0000   6094.4667 - 0.0000   6118.7367 + 0.5767
 634  LG+F+R2          -3154.0038   6360.0076 + 0.8163   6363.1486 + 0.8304   6468.1990 + 0.9296
 635  WAG+I            -1866.7240   3745.4480 - 0.0000   3745.7207 - 0.0001   3767.9634 + 0.3359
 636  LG+I              -711.9177   1435.8355 + 0.3248   1436.4108 + 0.3344   1454.0181 + 0.4154
 637  JTT+I            -1486.7628   2985.5255 - 0.0010   2985.9771 + 0.0416   3005.1017 + 0.4063
 638  LG+G4            -4170.6253   8353.2506 - 0.0000   8353.3689 - 0.0000   8380.7010 + 0.9300
 639  JTT+G4           -2791.1020   5594.2040 - 0.0000   5594.3720 - 0.0000   5619.5751 + 0.4107
 640  WAG+F+G4         -6877.3645  13804.7289 + 0.5752  13806.0047 + 0.5875  13928.5232 + 0.9449
 641  LG+G4            -4598.6192   9209.2384 - 0.0000   9209.3385 - 0.0000   9237.6815 + 0.9005
 642  cpREV+G4         -1267.3186   2546.6371 - 0.0000   2546.9553 - 0.0000   2568.2499 + 0.5347
 643  mtZOA+G4         -1114.3228   2240.6456 - 0.0000   2241.0190 - 0.0000   2261.3261 + 0.5910
 644  JTT+G4           -6427.2343  12866.4687 - 0.0000  12866.5251 - 0.0000  12898.3360 + 0.6267
 645  JTT+G4           -1835.3013   3682.6027 - 0.0000   3682.8519 - 0.0000   3705.6465 + 0.5178
 646  JTTDCMut+F+G4    -3772.1867   7594.3733 + 0.2405   7595.7403 + 0.2458   7716.4855 + 0.3928
 647  JTTDCMut+G4      -2270.0526   4552.1053 + 0.2302   4552.2953 + 0.2415   4576.7474 + 0.3679
 648  Dayhoff+G4       -2109.5746   4231.1492 - 0.0000   4231.3516 - 0.0000   4255.4192 + 0.3310
 649  WAG+G4           -2845.9179   5703.8359 + 0.3671   5703.9807 + 0.3699   5730.0860 + 0.5017
 650  DCMut+F+G4       -1630.9798   3311.9595 + 0.2177   3315.9229 + 0.2314   3408.6920 + 0.3092
 651  cpREV+I          -2000.5442   4013.0885 - 0.0000   4013.3038 - 0.0000   4036.9921 + 0.2669
 652  LG+G4            -3142.9586   6297.9173 - 0.0000   6298.0816 - 0.0000   6323.4171 + 0.3484
 653  JTT+G4            -826.0842   1664.1685 + 0.1646   1664.6037 + 0.1680   1683.9584 + 0.2005
 654  JTT+G4           -1103.9145   2219.8290 + 0.0081   2220.2309 + 0.1250   2240.0807 + 0.3995
 655  DCMut+G4         -1680.6965   3373.3930 - 0.0000   3373.7136 - 0.0000   3394.9613 + 0.1654
 656  LG+G4            -1914.6676   3841.3353 + 0.0276   3841.5334 + 0.1035   3865.7319 + 0.6058
 657  WAG+G4           -3375.6319   6763.2639 - 0.0011   6763.3907 - 0.0031   6790.2986 + 0.6885
 658  LG+G4             -926.0382   1864.0764 + 0.2796   1864.4497 + 0.2863   1884.7568 + 0.3788
 659  LG+G4            -1546.8830   3105.7660 + 0.4002   3106.0507 + 0.4126   3128.0286 + 0.6910
 660  Dayhoff+G4       -3273.1295   6558.2589 - 0.0000   6558.4328 - 0.0000   6583.4253 + 0.3987
 661  LG+G4            -4189.9544   8391.9088 - 0.0000   8391.9959 - 0.0000   8421.1787 + 0.5947
 662  WAG+G4           -1966.4579   3944.9157 - 0.0000   3945.1995 - 0.0000   3967.1981 + 0.5640
 663  JTTDCMut+G4      -6144.9529  12301.9057 - 0.0000  12301.9672 - 0.0000  12333.2542 + 0.5502
 664  LG+G4            -2012.9469   4037.8937 + 0.0103   4038.0706 + 0.0347   4062.9614 + 0.2281
 665  LG+G4            -1530.9565   3073.9131 + 0.4404   3074.2057 + 0.4483   3096.0145 + 0.6258
 666  Dayhoff+G4       -1342.1035   2696.2070 - 0.0000   2696.6249 - 0.0000   2716.2323 + 0.3428
 667  JTT+G4           -3438.1574   6888.3148 - 0.0000   6888.4201 - 0.0000   6916.4599 + 0.4458
 668  LG+G4            -5315.7486  10643.4972 - 0.0084  10643.6076 - 0.0192  10671.3600 + 0.9356
 669  LG+G4            -2536.6951   5085.3903 - 0.0000   5085.6079 - 0.0000   5109.2331 + 0.8774
 670  JTT+I            -2366.8354   4745.6709 - 0.0000   4745.8282 - 0.0000   4771.4314 + 0.4067
 671  WAG+I            -3394.8692   6801.7383 - 0.0000   6801.8684 - 0.0000   6828.6278 + 0.5714
 672  LG+F+G4          -4241.9332   8533.8663 + 0.3978   8535.4995 + 0.4145   8651.6598 + 0.8729
 673  JTT+F+G4         -6522.6430  13095.2859 + 0.2878  13096.3326 + 0.2914  13223.9158 + 0.4093
 674  Blosum62          -699.8554   1409.7108 - 0.0000   1410.2715 - 0.0002   1423.3477 + 0.5018
 675  VT+I             -1100.1936   2212.3871 - 0.0000   2212.9221 - 0.0012   2230.9863 + 0.3607
 676  LG+G4             -687.0264   1386.0528 + 0.2610   1386.5982 + 0.2768   1404.5412 + 0.4356
 677  JTT+I            -2316.6990   4645.3980 + 0.0912   4645.5855 + 0.2176   4670.1198 + 0.5265
 678  LG+I             -2668.1573   5348.3147 + 0.1495   5348.4666 + 0.2273   5374.2823 + 0.3892
 679  JTTDCMut+F+I     -1883.4925   3816.9851 + 0.2162   3820.1404 + 0.2245   3919.0406 + 0.2694
 680  Dayhoff+G4       -1378.3702   2768.7403 - 0.0000   2769.1919 - 0.0000   2788.3165 + 0.1850
 681  LG+F+G4          -5171.1515  10392.3030 + 0.2920  10393.6978 + 0.3011  10513.9242 + 0.5974
 682  LG+I             -1259.7318   2531.4636 + 0.0935   2531.8304 + 0.3188   2552.2465 + 0.3501
 683  PMB+G4           -1216.8987   2445.7973 + 0.2212   2446.2857 + 0.2290   2464.9217 + 0.3263
 684  Dayhoff          -1104.5744   2219.1488 - 0.0013   2219.3274 + 0.0082   2238.3229 + 0.1751
 685  WAG+R2           -1651.1382   3316.2764 - 0.0052   3316.6253 + 0.0428   3342.8488 + 0.5524
 686  JTT+G4           -2377.9259   4767.8518 - 0.0000   4768.0414 - 0.0000   4792.5073 + 0.6218
 687  Dayhoff+I        -2637.4019   5286.8039 - 0.0000   5286.9686 - 0.0000   5312.2921 + 0.2550
 688  cpREV+G4         -2920.3662   5852.7325 - 0.0002   5852.8631 - 0.0005   5879.5943 + 0.3943
 689  JTTDCMut+I       -1617.3054   3246.6107 - 0.0000   3246.8630 - 0.0000   3269.5844 + 0.2586
 690  LG+F+I           -3857.0730   7764.1461 + 0.5256   7766.1554 + 0.5454   7876.9397 + 0.8768
 691  JTT+G4           -9803.4284  19618.8568 - 0.0000  19618.9113 - 0.0000  19650.9290 + 0.9385
 692  LG+G4            -1426.5182   2865.0363 - 0.0000   2865.4270 - 0.0002   2885.4524 + 0.4753
 693  LG+I             -3687.6880   7387.3760 + 0.3882   7387.4777 + 0.3891   7415.7262 + 0.5015
 694  Dayhoff+G4       -4906.1707   9824.3415 - 0.0000   9824.4332 - 0.0000   9853.3072 + 0.4054
 695  LG+I             -1241.4747   2494.9493 - 0.0002   2495.3312 - 0.0039   2515.4990 + 0.6406
 696  WAG+G4           -2577.6353   5167.2707 - 0.0000   5167.4786 - 0.0000   5191.3822 + 0.6732
 697  LG+I             -2628.2418   5268.4835 + 0.0196   5268.6650 + 0.0702   5293.3999 + 0.5890
 698  FLU+F+G4         -1902.5401   3855.0802 + 0.5891   3860.5655 + 0.6502   3944.3841 + 0.8994
 699  LG+F+G4          -2115.1534   4280.3069 + 0.3720   4284.3821 + 0.4107   4376.3955 + 0.7020
 700  LG+I             -1748.4899   3508.9798 + 0.3598   3509.1997 + 0.3637   3532.7613 + 0.4942
 701  WAG+I            -3075.5942   6163.1885 + 0.2897   6163.3240 + 0.3036   6189.8342 + 0.4428
 702  LG+F+I           -1664.9413   3379.8827 + 0.4992   3384.9807 + 0.5450   3470.8416 + 0.5157
 703  JTT+F+I          -1887.0974   3824.1947 + 0.2844   3828.8879 + 0.3125   3917.0380 + 0.4516
 704  Dayhoff+F+G4     -4013.8553   8077.7106 + 0.3167   8079.5947 + 0.3264   8192.0526 + 0.4872
 705  LG+I             -1080.5896   2173.1792 - 0.0007   2173.6056 + 0.0229   2193.0879 + 0.3021
 706  Dayhoff+G4       -2322.7255   4657.4510 - 0.0000   4657.6632 - 0.0002   4681.4447 + 0.3637
 707  JTT+F+G4         -2459.0271   4968.0543 + 0.2097   4971.3454 + 0.2238   5069.1201 + 0.3492
 708  DCMut+G4         -2195.6325   4403.2651 - 0.0000   4403.4457 - 0.0000   4428.2069 + 0.3261
 709  JTT+G4           -3137.7274   6287.4548 - 0.0000   6287.5998 - 0.0000   6313.6947 + 0.6000
 710  Dayhoff+I        -1198.3205   2408.6411 - 0.0000   2408.9443 - 0.0000   2430.5349 + 0.4077
 711  LG+F+I           -6105.3451  12260.6902 + 0.2694  12261.7403 + 0.2726  12389.2411 + 0.3724
 712  WAG+I            -1936.4923   3884.9846 - 0.0000   3885.3076 - 0.0000   3906.5080 + 0.5221
 713  LG+F+I           -2443.2396   4936.4793 + 0.4770   4939.2046 + 0.5000   5041.9940 + 0.7414
 714  LG+F+G4          -3171.3823   6392.7647 + 0.2190   6395.3543 + 0.2341   6499.4921 + 0.4596
 715  DCMut             -562.2941   1134.5882 + 0.0978   1135.1336 + 0.1064   1148.3561 + 0.1820
 716  LG+F+G4          -5161.2954  10372.5908 + 0.0146  10373.8012 + 0.0150  10497.6674 + 0.2000
 717  WAG               -923.9799   1857.9597 - 0.0018   1858.3493 + 0.0449   1873.3356 + 0.2388
 718  WAG+F+G4        -60645.7596 121341.5191 + 0.4444 121341.6505 + 0.4427 121521.5692 + 0.9697
 719  JTT+G4           -5294.3254  10600.6509 - 0.0000  10600.7503 - 0.0000  10629.1364 + 0.5481
 720  JTTDCMut+G4      -2174.8591   4361.7182 - 0.0000   4361.9135 - 0.0000   4386.1978 + 0.4357
 721  WAG+I            -5193.9550  10399.9099 - 0.0000  10400.0099 - 0.0000  10428.3601 + 0.4417
 722  LG                -754.0705   1518.1409 + 0.0142   1518.4336 + 0.0875   1534.9002 + 0.2574
 723  Dayhoff+F+I      -1898.5668   3847.1335 + 0.2785   3852.1919 + 0.3047   3938.2697 + 0.3606
 724  LG+F+G4          -5522.9550  11095.9100 + 0.2971  11097.1048 + 0.3053  11221.3028 + 0.8872
 725  cpREV+R2         -1503.3675   3020.7351 + 0.7842   3021.0987 + 0.7836   3047.0253 + 0.8914
 726  Dayhoff+G4       -2219.2188   4450.4376 - 0.0000   4450.6519 - 0.0000   4474.3714 + 0.3726
 727  Dayhoff+F+G4     -4852.4463   9754.8926 + 0.1997   9756.3500 + 0.2052   9875.4475 + 0.3541
 728  JTTDCMut+F+G4    -1671.6401   3393.2801 + 0.1810   3398.0074 + 0.2063   3485.9579 + 0.3711
 729  JTT+R2           -3189.1188   6392.2376 - 0.0000   6392.4151 - 0.0000   6423.4570 + 0.2027
 730  JTT+F            -2395.0037   4838.0073 + 0.0491   4840.4664 + 0.0565   4939.7740 + 0.3198
 731  JTT+I            -1790.9753   3593.9505 - 0.0000   3594.2130 - 0.0000   3616.6903 + 0.4707
 732  LG+G4            -2309.5076   4631.0151 - 0.0008   4631.2128 - 0.0039   4655.4257 + 0.7388
 733  LG+G4            -2760.1619   5532.3237 - 0.0000   5532.4473 - 0.0001   5559.5177 + 0.5803
 734  JTT+R2           -2676.4625   5366.9249 - 0.0000   5367.1214 - 0.0000   5397.4420 + 0.4069
 735  LG               -1234.9954   2479.9908 - 0.0000   2480.3049 - 0.0000   2496.4068 + 0.5008
 736  JTT+G4           -1153.8538   2319.7076 + 0.1762   2320.1297 + 0.2582   2339.6748 + 0.3856
 737  Dayhoff+F+G4     -2026.9048   4103.8096 + 0.1130   4107.7851 + 0.1212   4200.4713 + 0.1682
 738  WAG+I            -2115.2890   4242.5781 - 0.0041   4242.7810 + 0.0175   4266.8339 + 0.1481
 739  LG+R2            -1432.3856   2878.7712 - 0.0000   2879.0411 - 0.0000   2907.1028 + 0.4332
 740  JTT+F+I          -1935.7838   3921.5676 + 0.2212   3925.0811 + 0.2360   4021.1029 + 0.3527
 741  JTT+G4           -1694.2742   3400.5485 - 0.0000   3400.8371 - 0.0001   3422.7310 + 0.3940
 742  JTT+G4           -4409.6476   8831.2952 - 0.0000   8831.3850 - 0.0000   8860.3832 + 0.5236
 743  LG+G4            -3740.8601   7493.7202 - 0.0000   7493.8309 - 0.0000   7521.5673 + 0.3519
 744  Dayhoff+G4       -1425.6497   2863.2994 - 0.0000   2863.6422 - 0.0000   2884.4760 + 0.2831
 745  JTT+I            -1304.5884   2621.1768 + 0.1342   2621.4962 + 0.1386   2642.7673 + 0.1777
 746  WAG+I            -2484.6750   4981.3499 - 0.0000   4981.5267 - 0.0001   5006.4176 + 0.5178
 747  JTT+I            -1326.2730   2664.5460 + 0.0229   2664.8571 + 0.1346   2686.2901 + 0.3266
 748  JTT+F+G4         -3023.3575   6096.7151 + 0.3155   6099.1450 + 0.3324   6204.9581 + 0.5638
 749  JTT+I            -3797.7702   7607.5403 - 0.0000   7607.6626 - 0.0000   7634.7952 + 0.4262
 750  HIVb              -334.3769    678.7538 + 0.2457    679.3479 + 0.2663    692.1179 + 0.4048
 751  LG+G4            -1394.3770   2800.7540 - 0.0000   2801.0996 - 0.0000   2821.8827 + 0.5275
 752  DCMut+I          -1327.0292   2666.0583 + 0.0547   2666.4701 + 0.1665   2686.1695 + 0.2486
 753  mtZOA+F+G4       -1938.5404   3927.0809 + 0.2962   3930.9848 + 0.3333   4024.1639 + 0.5241
 754  JTT+I             -916.1449   1844.2897 + 0.1503   1844.8316 + 0.1537   1862.8153 + 0.1510
 755  LG+I              -741.5117   1495.0234 + 0.2613   1495.6067 + 0.2752   1513.1271 + 0.3566
 756  JTT+F+G4         -1806.0743   3662.1486 + 0.1559   3666.6313 + 0.1701   3756.0421 + 0.2434
 757  JTT+F+G4         -2852.0930   5754.1861 + 0.2678   5756.6813 + 0.2794   5861.7973 + 0.4136
 758  LG                -443.2342    896.4685 + 0.3144    896.9336 + 0.3354    910.9949 + 0.5318
 759  LG+F+I           -1426.6586   2903.3171 + 0.5234   2908.7338 + 0.5758   2992.9045 + 0.8005
 760  JTT+I            -2615.0603   5242.1205 + 0.2034   5242.2547 + 0.2468   5268.8233 + 0.3561
 761  JTT+I            -1386.7858   2785.5715 + 0.1607   2786.0686 + 0.1675   2804.5944 + 0.2539
 762  JTT+G4           -1585.0427   3182.0854 - 0.0000   3182.4161 - 0.0004   3203.4725 + 0.5419
 763  LG+G4             -755.9875   1523.9750 + 0.3410   1524.5204 + 0.3497   1542.4634 + 0.3827
 764  JTT+G4           -3644.6280   7301.2560 - 0.0003   7301.3566 - 0.0006   7329.6707 + 0.4361
 765  LG+G4             -676.1768   1364.3536 - 0.0007   1365.0478 + 0.0683   1381.4658 + 0.2073
 766  JTT+I             -911.1754   1834.3508 + 0.1768   1834.7471 + 0.1801   1854.6853 + 0.2275
 767  LG+R2            -1893.6976   3801.3952 - 0.0000   3801.7685 - 0.0000   3827.5059 + 0.8268
 768  Dayhoff+F+G4     -4474.4356   8998.8712 + 0.1662   9000.3204 + 0.1697   9119.5619 + 0.2514
 769  JTT+G4           -2418.9845   4849.9690 - 0.0000   4850.1700 - 0.0000   4874.2816 + 0.5396
 770  LG+G4            -4362.3991   8736.7982 + 0.0296   8736.9209 + 0.0707   8764.0358 + 0.9129
 771  Dayhoff+F+G4     -3602.2365   7254.4730 + 0.3146   7256.6253 + 0.3277   7365.6160 + 0.4461
 772  LG+F+I           -3836.5842   7723.1685 + 0.4102   7725.1965 + 0.4261   7835.7382 + 0.6546
 773  JTT+G4           -2004.1837   4020.3674 + 0.0153   4020.6101 + 0.0746   4043.5662 + 0.2950
 774  JTT+F+G4         -2299.2720   4648.5439 + 0.1282   4651.5188 + 0.1332   4751.9871 + 0.1426
 775  LG+G4            -2361.3632   4734.7263 - 0.0000   4734.9203 - 0.0000   4759.2470 + 0.6188
 776  JTTDCMut+F+G4    -7588.2038  15226.4077 + 0.1916  15227.3664 + 0.1960  15357.1899 + 0.5187
 777  LG+F+G4          -3139.9281   6329.8562 + 0.3811   6332.1249 + 0.4005   6439.7377 + 0.6209
 778  LG+I             -3305.3560   6622.7121 + 0.4465   6622.8733 + 0.5094   6648.3266 + 0.7361
 779  JTT+F+I          -3197.0438   6444.0877 + 0.3691   6446.3805 + 0.3825   6553.7175 + 0.5527
 780  WAG+I            -1364.3737   2740.7473 + 0.3133   2741.2357 + 0.3246   2759.8716 + 0.4649
 781  WAG+I            -1194.6630   2401.3259 - 0.0001   2401.8477 + 0.0103   2420.0697 + 0.3332
 782  JTT+G4           -2641.8145   5295.6290 - 0.0000   5295.7772 - 0.0000   5321.7448 + 0.4306
 783  JTT              -1004.4847   2018.9693 + 0.2227   2019.1883 + 0.2314   2037.1433 + 0.4839
 784  Dayhoff+F+G4     -3789.4256   7628.8512 + 0.2143   7630.8150 + 0.2216   7742.1960 + 0.3331
 785  LG+G4            -4255.3565   8522.7129 - 0.0000   8522.8316 - 0.0000   8550.1466 + 0.6902
 786  LG+F+G4          -3367.6011   6785.2023 + 0.2271   6786.9264 + 0.2381   6901.6846 + 0.5327
 787  WAG+G4           -3220.4759   6452.9517 + 0.0241   6453.1120 + 0.0754   6478.6003 + 0.7790
 788  WAG+G4           -2363.8586   4739.7171 + 0.0437   4739.9089 + 0.1499   4764.3056 + 0.6392
 789  JTT              -1465.9131   2941.8262 + 0.1534   2942.0397 + 0.1605   2960.1236 + 0.4947
 790  rtREV+F+G4       -2748.7636   5547.5271 + 0.2062   5550.3109 + 0.2169   5652.5399 + 0.3294
 791  LG+G4             -716.8592   1445.7184 + 0.2885   1446.2214 + 0.3611   1464.6727 + 0.4928
 792  Dayhoff+I        -3555.9766   7123.9531 - 0.0000   7124.0987 - 0.0000   7150.1725 + 0.2068
 793  JTT+F+G4         -4521.1188   9092.2375 + 0.3728   9093.7048 + 0.3822   9212.6285 + 0.6126
 794  JTT+G4           -1396.0530   2804.1060 - 0.0000   2804.4279 - 0.0000   2825.6520 + 0.3302
 795  PMB              -2211.2289   4432.4578 - 0.0003   4432.6513 - 0.0025   4451.2365 + 0.8136
 796  JTT+G4           -2130.8781   4273.7562 - 0.0000   4274.0100 - 0.0000   4296.6945 + 0.4454
 797  LG+G4            -1225.4299   2462.8599 - 0.0029   2463.1768 + 0.0329   2484.4947 + 0.3890
 798  LG               -1377.9869   2765.9738 - 0.0000   2766.1904 - 0.0000   2784.2010 + 0.2652
 799  Dayhoff+F+G4     -2245.3757   4540.7514 + 0.2343   4544.1545 + 0.2475   4641.0331 + 0.3477
 800  LG+I             -2058.3395   4128.6789 + 0.4508   4128.9035 + 0.4756   4152.3357 + 0.6918
 801  JTT+G4           -2267.3371   4546.6741 - 0.0000   4546.9234 - 0.0000   4569.7180 + 0.2749
 802  cpREV+F+G4       -2229.5625   4509.1250 + 0.0933   4512.3750 + 0.1092   4610.4860 + 0.2916
 803  mtZOA+F+G4       -3318.7270   6687.4540 + 0.3532   6689.4357 + 0.3731   6800.5797 + 0.8502
 804  VT+G4            -1574.4758   3160.9516 + 0.1129   3161.2674 + 0.2020   3182.6084 + 0.3110
 805  Dayhoff+F+G4     -4041.5949   8133.1899 + 0.0767   8135.1566 + 0.0838   8246.4982 + 0.2522
 806  LG+G4            -7737.9909  15487.9819 - 0.0001  15488.0421 - 0.0001  15519.4558 + 0.9451
 807  LG+I              -930.8766   1873.7533 + 0.3698   1874.1495 + 0.3763   1894.0877 + 0.4386
 808  JTTDCMut+G4      -1725.6165   3463.2331 + 0.0557   3463.4724 + 0.0847   3486.5163 + 0.2164
 809  JTTDCMut+F       -1782.8750   3613.7500 + 0.0449   3616.8269 + 0.0548   3710.4287 + 0.3192
 810  rtREV+F+G4       -1366.9173   2783.8346 + 0.2290   2788.7588 + 0.2489   2875.5816 + 0.3430
 811  JTT+I            -1096.7132   2205.4264 + 0.2325   2205.8031 + 0.2367   2226.0549 + 0.3011
 812  JTTDCMut+F+G4    -3739.0909   7528.1817 + 0.0788   7529.7257 + 0.0833   7647.3365 + 0.3766
 813  LG+G4            -3215.6431   6443.2863 + 0.5096   6443.4220 + 0.5135   6469.9224 + 0.8338
 814  JTT+F+G4         -2549.7154   5149.4308 + 0.1885   5151.8074 + 0.1976   5258.2029 + 0.3122
 815  JTT+G4           -1375.0996   2762.1991 + 0.2039   2762.5581 + 0.2092   2783.1079 + 0.3070
 816  JTT              -1942.9072   3895.8144 - 0.0005   3895.9878 - 0.0034   3915.1326 + 0.5075
 817  LG+G4            -2688.6016   5389.2032 - 0.0000   5389.4032 - 0.0000   5413.5439 + 0.8554
 818  JTT+G4           -3350.3577   6712.7155 - 0.0000   6712.8333 - 0.0000   6740.1910 + 0.4909
 819  JTT+G4           -1782.2162   3576.4324 + 0.2259   3576.6582 + 0.2288   3600.0576 + 0.3597
 820  mtREV+F+G4       -8985.1503  18020.3006 + 0.6514  18021.2544 + 0.6592  18151.2091 + 0.9653
 821  JTT+G4           -1123.8656   2259.7312 - 0.0000   2260.1029 - 0.0001   2280.4375 + 0.1596
 822  Dayhoff+F+G4     -2222.3265   4494.6529 + 0.2616   4497.7704 + 0.2776   4596.9922 + 0.3606
 823  LG+F+G4          -2172.4822   4394.9645 + 0.2288   4399.1046 + 0.2653   4490.6881 + 0.6854
 824  JTTDCMut+G4      -3508.1977   7028.3953 - 0.0000   7028.5370 - 0.0000   7054.7769 + 0.5529
 825  LG                -856.7338   1723.4676 + 0.1420   1723.7547 + 0.1517   1740.3208 + 0.4999
 826  WAG+G4            -757.5678   1527.1356 - 0.0000   1527.8130 - 0.0000   1544.3867 + 0.3181
 827  JTT+G4           -1660.8850   3333.7700 + 0.2855   3334.0500 + 0.2901   3356.1311 + 0.3740
 828  Dayhoff+G4       -1539.8855   3091.7709 - 0.0000   3092.1299 - 0.0000   3112.6797 + 0.3379
 829  LG+F+R2          -2289.6986   4631.3972 + 0.6656   4635.6777 + 0.6787   4732.0723 + 0.5072
 830  JTTDCMut+G4      -5089.0725  10190.1450 - 0.0004  10190.2181 - 0.0008  10220.4613 + 0.4040
 831  LG+I             -1434.2640   2880.5281 - 0.0000   2880.7931 - 0.0000   2903.2126 + 0.4559
 832  JTTDCMut+G4      -1217.5155   2447.0310 - 0.0004   2447.3840 + 0.0072   2468.0386 + 0.3323
 833  JTT+F+G4         -2080.2476   4210.4952 + 0.3607   4213.7211 + 0.3854   4312.0317 + 0.5926
 834  cpREV+I          -1782.7852   3577.5705 - 0.0000   3577.8380 - 0.0000   3600.1991 + 0.5802
 835  Dayhoff+I         -801.7207   1615.4414 + 0.1198   1615.9214 + 0.1226   1634.6655 + 0.1515
 836  JTT+I            -7870.4832  15752.9664 - 0.0000  15753.0066 - 0.0000  15786.8560 + 0.3385
 837  LG+G4            -3564.2653   7140.5307 - 0.0005   7140.6526 - 0.0013   7167.8028 + 0.6020
 838  Dayhoff+F+G4     -4072.8120   8195.6241 + 0.1376   8197.4576 + 0.1463   8310.6208 + 0.4138
 839  WAG+G4           -2187.4690   4386.9379 - 0.0000   4387.1384 - 0.0000   4411.2646 + 0.6727
 840  Dayhoff+F+I      -9508.9246  19067.8492 + 0.2805  19068.3273 + 0.2817  19215.7876 + 0.4159
 841  LG+F+G4          -4159.2987   8368.5973 + 0.2077   8370.3782 + 0.2140   8484.2984 + 0.3287
 842  JTT+F+I          -1410.7104   2871.4207 + 0.2672   2877.0242 + 0.2848   2960.2447 + 0.3298
 843  LG+I              -622.3352   1256.6703 + 0.2192   1257.1986 + 0.2253   1275.3422 + 0.2850
 844  LG+G4            -1512.3207   3036.6414 - 0.0000   3037.0512 - 0.0000   3056.7809 + 0.3219
 845  LG+G4            -1017.4395   2046.8791 + 0.2325   2047.2137 + 0.2362   2068.1968 + 0.3031
 846  Dayhoff+F+G4     -3660.5611   7371.1221 + 0.1766   7372.6250 + 0.1807   7490.9307 + 0.2727
 847  JTT+F+G4         -1519.2743   3088.5486 + 0.2818   3094.4577 + 0.3188   3176.1819 + 0.4410
 848  LG+G4            -2670.6920   5353.3841 - 0.0000   5353.5527 - 0.0000   5378.7314 + 0.6173
 849  JTT+F+G4         -4449.5356   8949.0712 + 0.3018   8950.8472 + 0.3116   9064.8383 + 0.4983
 850  Dayhoff+F+G4     -3700.9384   7451.8767 + 0.2994   7454.0220 + 0.3096   7563.0990 + 0.4499
 851  LG+G4            -2153.9347   4319.8694 - 0.0000   4320.0952 - 0.0000   4343.4947 + 0.8271
 852  rtREV+F+G4       -1433.3633   2916.7266 + 0.4788   2922.0764 + 0.5388   3006.5944 + 0.8292
 853  JTTDCMut+F+I     -4263.1412   8576.2823 + 0.1319   8577.9217 + 0.1361   8693.9844 + 0.2286
 854  JTT+G4           -6000.3195  12012.6390 - 0.0000  12012.7039 - 0.0000  12043.6643 + 0.3498
 855  FLU+G4           -1154.4588   2320.9176 + 0.0513   2321.4561 + 0.3577   2339.4801 + 0.6373
 856  LG+I             -1760.4639   3532.9278 - 0.0001   3533.1065 - 0.0002   3557.9329 + 0.4363
 857  WAG+I            -3942.4768   7896.9537 - 0.0000   7897.1045 - 0.0000   7922.9640 + 0.8924
 858  JTT+F+G4         -3984.7011   8019.4021 + 0.2669   8020.8530 + 0.2712   8140.0657 + 0.3574
 859  LG+I             -2211.9858   4435.9715 - 0.0000   4436.1659 - 0.0000   4460.4785 + 0.5778
 860  LG+I             -1114.4250   2240.8500 - 0.0002   2241.1731 - 0.0031   2262.3735 + 0.5067
 861  LG+G4            -6057.3879  12126.7758 + 0.0804  12126.8497 + 0.1260  12157.0295 + 0.8714
 862  JTT+I            -2878.3864   5768.7729 - 0.0000   5768.9344 - 0.0000   5794.3761 + 0.3432
 863  JTT+I            -2206.3939   4424.7877 - 0.0000   4425.0198 - 0.0000   4448.2525 + 0.2993
 864  JTT+I            -1201.7651   2415.5302 + 0.2462   2415.8817 + 0.2528   2436.5622 + 0.3275
 865  LG+I             -1147.1903   2306.3807 + 0.3424   2306.7491 + 0.3493   2327.1382 + 0.4619
 866  WAG+I            -4481.6828   8975.3656 - 0.0000   8975.4756 - 0.0000   9003.2517 + 0.2041
 867  LG+G4            -3423.1157   6858.2315 + 0.4984   6858.3674 + 0.5041   6884.8580 + 0.7449
 868  JTT+F+G4         -5914.7723  11879.5445 + 0.3283  11880.6740 + 0.3336  12006.3126 + 0.5091
 869  JTTDCMut+F+G4    -3603.4243   7256.8487 + 0.0777   7259.2296 + 0.0868   7365.5772 + 0.3595
 870  JTTDCMut+G4      -3178.3082   6368.6165 - 0.0000   6368.7518 - 0.0000   6395.2717 + 0.1823
 871  JTT+G4           -1836.3888   3684.7776 + 0.1396   3684.9631 + 0.1514   3709.5650 + 0.1967
 872  Dayhoff+I        -1527.4274   3066.8549 + 0.0201   3067.0856 + 0.0814   3090.3521 + 0.2592
 873  LG+F+G4          -9972.6960  19995.3920 + 0.5983  19996.0993 + 0.6037  20133.6540 + 0.9600
 874  LG+I             -1291.0069   2594.0138 + 0.3240   2594.2902 + 0.3818   2616.4526 + 0.4994
 875  LG+G4            -2819.5351   5651.0703 - 0.0000   5651.2094 - 0.0000   5677.5609 + 0.6952
 876  LG+G4            -2932.6198   5877.2397 - 0.0000   5877.3493 - 0.0000   5905.1413 + 0.4986
 877  LG+G4            -4456.9257   8925.8513 - 0.0000   8925.9427 - 0.0000   8954.8431 + 0.8077
 878  LG                -646.1429   1302.2858 - 0.0000   1302.6885 - 0.0013   1317.5030 + 0.7450
 879  DCMut+I          -1608.4258   3228.8515 - 0.0000   3229.1734 - 0.0000   3250.3974 + 0.2289
 880  Dayhoff+I        -2630.6355   5273.2710 - 0.0000   5273.4623 - 0.0000   5297.8729 + 0.3175
 881  LG+F+G4          -4625.2434   9300.4868 + 0.2274   9301.9106 + 0.2370   9421.6071 + 0.8703
 882  JTT+G4           -2467.7009   4947.4018 - 0.0001   4947.6042 - 0.0007   4971.6718 + 0.6863
 883  JTT+I            -2341.3543   4694.7087 - 0.0041   4694.8794 + 0.0147   4719.9843 + 0.3262
 884  JTT+G4           -1544.5175   3101.0350 - 0.0000   3101.3593 - 0.0000   3122.5359 + 0.3170
 885  LG+I              -926.5345   1865.0691 - 0.0000   1865.6734 - 0.0011   1882.9707 + 0.5692
 886  JTT+G4           -8708.0118  17428.0236 - 0.0000  17428.0792 - 0.0000  17459.9705 + 0.8002
 887  mtZOA+I           -729.7457   1471.4914 - 0.0000   1472.2033 - 0.0002   1488.4613 + 0.5271
 888  JTT+G4           -1508.2707   3028.5413 - 0.0014   3028.8682 + 0.0235   3049.9970 + 0.3032
 889  WAG+I            -1157.3214   2326.6428 - 0.0001   2326.9987 - 0.0015   2347.6011 + 0.1696
 890  LG+F+G4          -3451.6361   6953.2723 + 0.4853   6955.8014 + 0.5243   7060.5615 + 0.9223
 891  JTT+I            -1472.1477   2956.2953 + 0.1375   2956.5922 + 0.2590   2978.3146 + 0.3701
 892  JTT+G4           -3800.4148   7612.8296 - 0.0000   7612.9430 - 0.0000   7640.5340 + 0.3540
 893  LG+F+I           -4980.1149  10010.2297 + 0.4828  10011.5741 + 0.4898  10132.7480 + 0.6475
 894  LG+I             -1757.6266   3527.2532 + 0.1356   3527.4319 + 0.2666   3552.2583 + 0.4926
 895  JTTDCMut+I       -1082.7717   2177.5434 + 0.1921   2177.8835 + 0.1947   2198.7674 + 0.2178
 896  LG                -728.0828   1466.1656 + 0.0578   1466.4765 + 0.0640   1482.6322 + 0.2949
 897  WAG+G4           -4464.5987   8941.1975 - 0.0000   8941.3051 - 0.0000   8969.2068 + 0.9237
 898  Dayhoff+G4       -3675.3450   7362.6901 - 0.0000   7362.8177 - 0.0000   7389.6888 + 0.3893
 899  JTT               -923.0000   1856.0001 + 0.1704   1856.3489 + 0.1809   1871.9090 + 0.3447
 900  JTT               -946.1909   1902.3818 + 0.0042   1902.6788 + 0.0309   1919.0695 + 0.1772
 901  LG+G4            -5638.8626  11289.7251 - 0.0000  11289.7890 - 0.0000  11320.8465 + 0.5363
 902  JTT+G4           -1008.7968   2029.5936 + 0.2038   2029.9807 + 0.2078   2050.0635 + 0.2666
 903  Dayhoff+I         -868.2127   1748.4254 - 0.0000   1748.9224 - 0.0000   1767.4483 + 0.2759
 904  LG+I             -3147.5117   6307.0235 - 0.0100   6307.1523 + 0.0259   6333.9678 + 0.5818
 905  Dayhoff+F+G4    -14888.4412  29826.8823 + 0.1715  29827.1944 + 0.1718  29985.4056 + 0.4325
 906  WAG+G4           -3544.6274   7101.2548 - 0.0000   7101.3770 - 0.0000   7128.5096 + 0.5184
 907  JTTDCMut+G4      -1757.2296   3526.4592 + 0.1330   3526.7049 + 0.1360   3549.5897 + 0.2470
 908  LG+I             -1198.3048   2408.6096 + 0.4226   2408.9390 + 0.4296   2430.0197 + 0.5528
 909  JTT+G4           -3182.4801   6376.9602 - 0.0000   6377.1295 - 0.0000   6402.2837 + 0.5078
 910  LG+G4            -3454.2954   6920.5908 + 0.5134   6920.7416 + 0.5666   6946.6012 + 0.9261
 911  cpREV+G4         -1427.4122   2866.8243 - 0.0000   2867.1788 - 0.0006   2887.8074 + 0.6882
 912  LG+G4            -2714.0254   5440.0507 + 0.3888   5440.2072 + 0.3899   5465.8444 + 0.6250
 913  WAG+I            -2408.2536   4828.5072 - 0.0008   4828.7412 - 0.0054   4851.9230 + 0.8679
 914  cpREV+I          -1638.6322   3289.2645 + 0.4150   3289.5408 + 0.4277   3311.7032 + 0.5244
 915  LG+G4            -2224.6299   4461.2599 - 0.0000   4461.4725 - 0.0000   4485.2386 + 0.6172
 916  cpREV+G4         -1504.6802   3021.3604 - 0.0003   3021.6738 - 0.0034   3043.0610 + 0.5796
 917  LG+G4            -2294.4325   4600.8650 - 0.0000   4601.0542 - 0.0000   4625.5338 + 0.4657
 918  LG+G4            -1546.8422   3105.6843 + 0.3790   3105.9278 + 0.3848   3128.8661 + 0.5925
 919  JTTDCMut+I       -1525.7548   3063.5096 + 0.2816   3063.9173 + 0.3099   3083.6773 + 0.4440
 920  LG+F+G4          -3940.7885   7931.5769 + 0.4868   7933.4859 + 0.5067   8045.6027 + 0.8793
 921  LG+G4            -1858.2315   3728.4630 + 0.2372   3728.7214 + 0.2448   3751.2938 + 0.6945
 922  LG                -578.3756   1166.7513 + 0.1108   1167.2967 + 0.1399   1180.5192 + 0.4739
 923  JTTDCMut+G4      -3101.4062   6214.8125 + 0.0112   6214.9663 + 0.0326   6240.7046 + 0.5659
 924  LG+I             -1561.8133   3135.6267 - 0.0001   3135.8744 - 0.0006   3158.7053 + 0.5637
 925  JTTDCMut+G4      -1836.2720   3684.5440 - 0.0000   3684.8419 - 0.0000   3706.5426 + 0.4636
 926  LG+G4            -2420.5406   4853.0811 + 0.3506   4853.2370 + 0.3522   4878.8969 + 0.5648
 927  JTT+G4           -2839.0241   5690.0482 + 0.2840   5690.2200 + 0.2936   5715.2877 + 0.4648
 928  LG+F+G4          -1793.5226   3637.0452 + 0.3261   3640.8242 + 0.3430   3734.8827 + 0.3804
 929  mtZOA+F+G4       -3771.3115   7592.6230 + 0.3318   7594.4038 + 0.3454   7708.3240 + 0.6191
 930  WAG+F+G4         -2724.8186   5499.6372 + 0.3776   5503.3515 + 0.4030   5597.8770 + 0.5608
 931  WAG+G4           -4329.2025   8670.4049 - 0.0000   8670.5085 - 0.0000   8698.6461 + 0.7613
 932  JTT+F+G4         -2466.9497   4983.8993 + 0.1814   4987.4224 + 0.1926   5083.3715 + 0.2733
 933  WAG+G4           -1427.7982   2867.5964 - 0.0003   2867.8793 - 0.0027   2889.8986 + 0.2876
 934  JTTDCMut+F+I     -2076.9371   4203.8743 + 0.1577   4207.8743 + 0.1710   4300.3940 + 0.2626
 935  LG               -1768.5038   3547.0077 - 0.0000   3547.1551 - 0.0000   3567.1249 + 0.8541
 936  LG+I             -3248.9585   6509.9169 - 0.0015   6510.0256 - 0.0034   6537.8727 + 0.5167
 937  LG+F+G4          -2746.0743   5542.1485 + 0.4941   5544.9869 + 0.5245   5646.7006 + 0.7882
 938  LG+R2            -1781.5889   3577.1778 - 0.0000   3577.5267 - 0.0000   3603.7502 + 0.7648
 939  JTT+G4           -2030.7479   4073.4958 - 0.0018   4073.7436 + 0.0123   4096.5744 + 0.6041
 940  LG+G4            -4348.2766   8708.5531 - 0.0069   8708.6610 - 0.0157   8736.5549 + 0.8461
 941  WAG+G4           -2466.1596   4944.3193 + 0.3171   4944.5124 + 0.3210   4968.8671 + 0.4393
 942  JTT+G4           -4260.9709   8533.9418 - 0.0000   8534.0326 - 0.0000   8562.9658 + 0.4006
 943  JTT+G4           -1367.3303   2746.6605 - 0.0000   2747.0644 - 0.0000   2766.8843 + 0.1976
 944  Dayhoff+G4       -1777.4506   3566.9012 + 0.0692   3567.1101 + 0.1477   3590.9835 + 0.2753
 945  LG+F+G4          -8771.4902  17592.9805 + 0.5583  17593.5170 + 0.5614  17738.0664 + 0.9145
 946  JTTDCMut+I       -3101.3610   6214.7220 + 0.2827   6214.8646 + 0.2865   6241.0634 + 0.4296
 947  LG+F+I           -4403.9166   8857.8331 + 0.4329   8859.2744 + 0.4402   8978.6589 + 0.5909
 948  JTT+F+I          -2084.0750   4218.1500 + 0.1543   4221.0324 + 0.1599   4322.3379 + 0.2078
 949  LG+G4            -2113.7806   4239.5612 + 0.4983   4239.8090 + 0.5077   4262.6399 + 0.7778
 950  JTT+G4           -2859.5220   5731.0439 + 0.1918   5731.1664 + 0.2052   5758.2901 + 0.3000
 951  Dayhoff+G4       -1870.6877   3753.3754 - 0.0000   3753.6420 - 0.0000   3776.0227 + 0.2499
 952  JTT+G4           -2611.8813   5235.7626 - 0.0000   5235.9764 - 0.0000   5259.7114 + 0.3629
 953  LG+G4             -878.0756   1768.1512 + 0.3216   1768.5865 + 0.3334   1787.9411 + 0.5131
 954  JTTDCMut+G4      -1237.8385   2487.6770 - 0.0000   2488.0970 - 0.0002   2507.6733 + 0.3150
 955  LG+G4            -5898.3513  11808.7027 - 0.0000  11808.7802 - 0.0000  11838.6663 + 0.7795
 956  JTT+F+I          -2805.1527   5660.3054 + 0.2381   5662.6104 + 0.2447   5769.8085 + 0.3176
 957  JTT+G4           -2700.9038   5413.8075 - 0.0000   5413.9516 - 0.0000   5440.0883 + 0.4931
 958  JTTDCMut+F       -1200.7593   2449.5186 + 0.0467   2453.3648 + 0.0609   2541.2006 + 0.3226
 959  LG+F+G4          -4902.7124   9855.4248 + 0.1746   9856.7846 + 0.1783   9977.6646 + 0.2758
 960  LG+G4            -2108.4149   4228.8298 + 0.3598   4229.0059 + 0.3803   4253.9223 + 0.5199
 961  WAG+G4           -3650.8622   7313.7244 - 0.0000   7313.8707 - 0.0000   7339.9129 + 0.7617
 962  Dayhoff+I        -2234.7779   4481.5558 - 0.0000   4481.7965 - 0.0000   4504.8054 + 0.2543
 963  LG+F+G4          -5492.3147  11034.6294 + 0.5322  11035.9546 + 0.5432  11157.4977 + 0.8310
 964  JTT+F+G4         -2742.4071   5534.8142 + 0.2725   5537.8658 + 0.2904   5637.6562 + 0.3233
 965  Dayhoff+G4       -2515.0602   5042.1204 - 0.0000   5042.3199 - 0.0000   5066.4752 + 0.4144
 966  Dayhoff+G4        -564.5560   1141.1121 + 0.1765   1141.7735 + 0.1862   1158.4991 + 0.2063
 967  WAG+I            -1686.9707   3385.9415 + 0.0047   3386.1991 + 0.0284   3408.7903 + 0.1535
 968  WAG+G4           -1616.6380   3245.2760 + 0.0387   3245.5551 + 0.1628   3267.6566 + 0.4192
 969  JTT+G4           -1827.0973   3666.1946 - 0.0020   3666.4492 + 0.0151   3689.1151 + 0.3363
 970  WAG+G4           -1655.8734   3323.7468 - 0.0000   3324.0724 - 0.0000   3345.2252 + 0.4856
 971  VT+I             -3186.0696   6384.1392 + 0.5563   6384.3176 + 0.5627   6409.1569 + 0.8938
 972  JTTDCMut          -617.8110   1245.6220 + 0.1209   1245.9834 + 0.1744   1261.3595 + 0.2864
 973  LG+F+G4          -5174.8358  10399.6716 + 0.0966  10401.0063 + 0.1013  10522.3655 + 0.5601
 974  JTT+G4           -5672.0323  11356.0646 - 0.0000  11356.1476 - 0.0000  11385.6241 + 0.8011
 975  LG+G4            -1142.5098   2297.0195 + 0.4268   2297.4481 + 0.4409   2316.8988 + 0.6218
 976  LG+I             -1017.2776   2046.5552 + 0.2595   2047.0068 + 0.3142   2066.1313 + 0.4115
 977  JTT+I            -1700.0749   3412.1498 - 0.0000   3412.3806 - 0.0000   3435.6470 + 0.4140
 978  Dayhoff+G4       -2051.3624   4114.7249 + 0.1090   4114.9048 + 0.1463   4139.6921 + 0.3456
 979  JTT+G4           -3006.2518   6024.5036 - 0.0000   6024.6945 - 0.0000   6049.1189 + 0.6058
 980  JTT+I            -1680.8944   3373.7888 + 0.3121   3374.0805 + 0.3676   3395.9107 + 0.5708
 981  JTT+F+G4         -3065.3668   6180.7336 + 0.2827   6183.1726 + 0.2936   6288.8873 + 0.4203
 982  DCMut+G4         -1629.6863   3271.3726 - 0.0000   3271.6825 - 0.0000   3293.1383 + 0.3348
 983  LG+G4            -2512.4957   5036.9914 - 0.0000   5037.2030 - 0.0000   5060.9999 + 0.3789
 984  LG+F+G4          -1967.9426   3985.8851 + 0.3661   3990.6124 + 0.4012   4078.5629 + 0.5573
 985  JTT+G4           -1055.3670   2122.7340 + 0.0305   2123.0961 + 0.0854   2143.5928 + 0.1391
 986  Dayhoff+F+I      -4103.0659   8256.1319 + 0.2132   8257.4735 + 0.2186   8378.7004 + 0.3903
 987  WAG+G4            -754.0080   1520.0160 - 0.0000   1520.8645 - 0.0000   1535.9967 + 0.4231
 988  Dayhoff+G4       -2877.4233   5766.8466 + 0.0119   5767.0072 + 0.0374   5792.4838 + 0.3837
 989  JTT+F+G4         -8096.1774  16242.3547 + 0.3144  16243.2044 + 0.3173  16376.1016 + 0.5399
 990  JTT+I            -1410.1137   2832.2274 - 0.0000   2832.6041 - 0.0008   2852.8559 + 0.4757
 991  mtZOA+G4          -941.7659   1895.5318 + 0.3470   1896.0091 + 0.3962   1914.7887 + 0.5203
 992  LG+F+G4          -1721.3240   3492.6480 + 0.2167   3497.5723 + 0.2316   3584.3950 + 0.2960
 993  LG+G4            -2451.7726   4915.5453 - 0.0000   4915.7178 - 0.0000   4940.7605 + 0.6149
 994  LG+F+I           -2975.5337   6001.0675 + 0.4322   6003.8935 + 0.4520   6105.7227 + 0.6468
 995  JTTDCMut+I       -6313.0552  12638.1105 + 0.2609  12638.1644 + 0.2610  12670.2405 + 0.3531
 996  LG+I             -1977.5391   3967.0782 + 0.3884   3967.2678 + 0.3988   3991.7337 + 0.5561
 997  LG+G4            -1411.9654   2835.9309 - 0.0002   2836.2320 - 0.0025   2857.8669 + 0.5636
 998  LG+R2            -3283.0841   6580.1681 - 0.0084   6580.3343 + 0.0222   6611.8433 + 0.9585
 999  LG+F+G4          -6155.7112  12361.4223 - 0.0166  12362.7737 - 0.0196  12483.8144 + 0.9147
1000  JTTDCMut+F+I     -4983.8082  10017.6163 + 0.1003  10019.4219 + 0.1058  10132.9844 + 0.2753
1001  JTT+F+G4         -1954.1889   3958.3777 + 0.3371   3962.4529 + 0.3685   4054.4663 + 0.5656
1002  JTT+G4           -1624.9088   3261.8177 + 0.1431   3262.0536 + 0.1617   3285.1841 + 0.3217
1003  mtZOA+F+G4       -1929.5399   3909.0798 + 0.2634   3913.0073 + 0.2888   4006.0232 + 0.4620
1004  LG+I             -4384.7195   8781.4390 - 0.0000   8781.5285 - 0.0000   8810.5525 + 0.5501
1005  LG+G4            -1752.2276   3516.4553 + 0.4503   3516.7253 + 0.4579   3539.0276 + 0.6355
1006  LG+F+G4          -2005.2069   4060.4137 + 0.3884   4064.5277 + 0.4113   4156.2840 + 0.5359
1007  Dayhoff+F+I      -5320.6029  10691.2057 + 0.3109  10692.6142 + 0.3165  10812.5909 + 0.4403
1008  JTT+G4           -2754.4078   5520.8156 + 0.1350   5520.9819 + 0.1372   5546.2455 + 0.4260
1009  JTTDCMut          -865.4800   1740.9601 + 0.2000   1741.2879 + 0.2096   1757.1688 + 0.3676
1010  VT+F+I           -3426.9047   6903.8095 + 0.3275   6906.2036 + 0.3367   7012.4065 + 0.4167
1011  LG+G4            -1489.6112   2991.2224 + 0.3056   2991.4987 + 0.3117   3013.6612 + 0.4347
1012  LG+G4            -2208.2665   4428.5331 - 0.0000   4428.7536 - 0.0000   4452.2991 + 0.4304
1013  Dayhoff+G4       -1152.3646   2316.7292 - 0.0000   2317.1667 - 0.0005   2336.4891 + 0.4004
1014  LG+G4            -1133.2925   2278.5849 + 0.3813   2278.9616 + 0.4034   2299.2134 + 0.6245
1015  mtZOA+I           -721.5308   1455.0616 + 0.3654   1455.6035 + 0.3769   1473.5872 + 0.4847
1016  WAG+I            -1645.4389   3302.8779 + 0.4295   3303.0746 + 0.4410   3327.3161 + 0.5923
1017  LG+I             -2105.2524   4222.5048 - 0.0000   4222.7350 - 0.0000   4246.0182 + 0.5381
1018  JTT+F+G4         -7132.1465  14314.2931 + 0.2527  14315.2351 + 0.2543  14445.5057 + 0.4970
1019  JTT+F+G4         -1261.9334   2573.8667 + 0.1622   2578.6638 + 0.1770   2666.2100 + 0.2520
1020  LG+G4            -2160.8279   4333.6558 - 0.0000   4333.8568 - 0.0000   4357.9684 + 0.7184
1021  VT+I             -1869.3508   3750.7015 - 0.0000   3750.9368 - 0.0000   3774.0844 + 0.5372
1022  JTT+G4           -1559.7653   3131.5305 + 0.0238   3131.8263 + 0.1285   3153.5705 + 0.3557
1023  LG+G4            -3359.8684   6731.7369 - 0.0000   6731.9046 - 0.0000   6757.1198 + 0.8666
1024  LG+G4             -923.2836   1858.5672 + 0.0720   1859.2392 + 0.4000   1875.8640 + 0.7474
1025  JTTDCMut+G4      -3045.2470   6102.4939 + 0.2019   6102.6596 + 0.2495   6127.9473 + 0.4369
1026  JTT+G4           -1391.5489   2795.0978 - 0.0039   2795.4234 + 0.0467   2816.5762 + 0.3989
1027  LG+F+I           -5423.8124  10897.6247 + 0.4444  10898.9775 + 0.4543  11019.9915 + 0.7148
1028  Dayhoff+G4       -3329.7638   6671.5276 - 0.0000   6671.6664 - 0.0000   6698.0280 + 0.3573
1029  LG+F+G4          -5239.0789  10528.1578 + 0.3425  10529.3739 + 0.3491  10653.1206 + 0.6859
1030  LG+F+I           -3255.2583   6560.5166 + 0.2037   6562.8674 + 0.2201   6669.5492 + 0.4442
1031  JTTDCMut+G4      -3750.5823   7513.1647 - 0.0000   7513.2961 - 0.0000   7539.9895 + 0.4711
1032  LG               -1434.7967   2879.5935 - 0.0000   2879.7289 - 0.0001   2900.1286 + 0.5885
1033  JTT+G4           -1623.7077   3259.4154 + 0.0297   3259.6603 + 0.1107   3282.5630 + 0.2735
1034  Dayhoff+F+G4     -3968.4131   7986.8262 + 0.2035   7989.1109 + 0.2161   8096.5403 + 0.4463
1035  LG+G4            -1300.6338   2613.2677 - 0.0008   2613.6177 + 0.0146   2634.3240 + 0.7130
1036  LG+I             -4478.5782   8969.1565 - 0.0000   8969.2600 - 0.0000   8997.3976 + 0.6321
1037  WAG+G4           -4332.8633   8677.7267 - 0.0000   8677.8561 - 0.0000   8704.6436 + 0.6654
1038  JTTDCMut+F+G4    -5773.1242  11596.2485 + 0.2792  11597.4612 + 0.2841  11721.2796 + 0.4341
1039  LG+G4            -3363.4369   6738.8738 + 0.0937   6739.0287 + 0.1369   6764.7224 + 0.3019
1040  JTT+R2           -2196.8536   4407.7071 - 0.0000   4407.9713 - 0.0000   4436.1861 + 0.3314
1041  WAG+I            -1760.4046   3532.8091 - 0.0000   3533.0668 - 0.0000   3555.6580 + 0.5629
1042  rtREV+F          -2145.8399   4339.6799 + 0.0633   4343.4894 + 0.0784   4431.5746 + 0.3963
1043  LG+F+G4          -2370.4760   4790.9521 + 0.5103   4794.2266 + 0.5436   4892.1364 + 0.5665
1044  Dayhoff+I        -5279.0455  10570.0909 - 0.0000  10570.1704 - 0.0000  10599.9097 + 0.2060
1045  VT+F             -3138.4738   6324.9477 + 0.0241   6327.4793 + 0.0293   6426.0502 + 0.3155
1046  JTT+G4           -3997.1276   8006.2552 - 0.0000   8006.3486 - 0.0000   8035.1094 + 0.3977
1047  LG+G4             -926.9822   1865.9644 + 0.3789   1866.4797 + 0.4085   1884.7792 + 0.5318
1048  WAG+F+G4         -9900.4546  19850.9092 + 0.5713  19851.6807 + 0.5762  19987.0300 + 0.9584
1049  LG+I              -880.2605   1772.5210 - 0.0000   1773.0010 - 0.0007   1791.7451 + 0.5354
1050  LG+G4            -2685.4173   5382.8347 - 0.0000   5383.0557 - 0.0000   5406.5852 + 0.3691
1051  mtZOA+F+G4       -1991.6814   4033.3629 + 0.2692   4037.2435 + 0.3125   4130.5848 + 0.5400
1052  JTTDCMut+G4      -3750.7338   7513.4677 - 0.0000   7513.5969 - 0.0000   7540.3938 + 0.5013
1053  LG+G4            -3068.2593   6148.5185 - 0.0000   6148.6999 - 0.0000   6173.4349 + 0.4909
1054  JTT+G4           -1865.1083   3742.2166 + 0.0189   3742.4573 + 0.1015   3765.4662 + 0.5904
1055  JTT+G4           -1499.2044   3010.4088 + 0.0790   3010.6618 + 0.0815   3033.3648 + 0.2428
1056  LG+I             -1722.4848   3456.9696 - 0.0056   3457.1919 + 0.0303   3480.6891 + 0.5063
1057  JTT+G4           -2660.1344   5332.2689 - 0.0026   5332.4202 - 0.0082   5358.2579 + 0.4154
1058  Dayhoff+F+G4     -2829.7423   5709.4846 + 0.2342   5711.9750 + 0.2479   5817.1414 + 0.2336
1059  LG+F+I           -2148.1640   4346.3280 + 0.4458   4350.6043 + 0.4778   4441.3053 + 0.6584
1060  JTT+G4            -908.5092   1829.0184 - 0.0000   1829.4877 - 0.0012   1848.3729 + 0.2931
1061  Dayhoff+G4       -1963.4570   3938.9140 - 0.0000   3939.1339 - 0.0000   3962.6955 + 0.4227
1062  WAG+F+G4         -1837.8408   3725.6817 + 0.3108   3730.8404 + 0.3461   3816.3722 + 0.4749
1063  LG+I              -823.1358   1658.2716 + 0.3121   1658.8759 + 0.3222   1676.1732 + 0.3572
1064  JTT+G4            -754.8253   1521.6506 + 0.1101   1522.2182 + 0.1184   1539.9112 + 0.1893
1065  LG+G4            -2961.4893   5934.9786 - 0.0000   5935.1456 - 0.0000   5960.3851 + 0.2750
1066  WAG+I            -3432.0888   6876.1777 - 0.0000   6876.3115 - 0.0000   6902.8994 + 0.7603
1067  JTTDCMut+G4      -1434.2224   2880.4449 - 0.0002   2880.7548 + 0.0038   2902.2106 + 0.3490
1068  WAG+I            -4928.7245   9869.4490 - 0.0000   9869.5747 - 0.0000   9896.5372 + 0.8251
1069  rtREV+G4         -2070.5458   4153.0915 - 0.0017   4153.2673 - 0.0065   4178.1964 + 0.3129
1070  JTT+G4           -1601.5769   3215.1539 + 0.0169   3215.4031 + 0.0700   3238.1977 + 0.3288
1071  JTT+F+G4         -2148.7189   4347.4378 + 0.1987   4351.0691 + 0.2128   4446.2039 + 0.3134
1072  LG+G4            -1131.1832   2274.3664 + 0.3581   2274.8062 + 0.3672   2294.0960 + 0.4840
1073  JTT+G4           -3595.0268   7202.0536 - 0.0000   7202.1960 - 0.0000   7228.4051 + 0.4682
1074  Blosum62         -1185.2380   2380.4760 - 0.0001   2380.8057 + 0.0050   2396.6582 + 0.4541
1075  LG+I             -1627.7950   3267.5900 + 0.4103   3267.8728 + 0.4160   3289.8922 + 0.5440
1076  Dayhoff+I        -2153.1873   4318.3746 - 0.0000   4318.5650 - 0.0000   4343.0033 + 0.4343
1077  LG+G4            -1509.2858   3030.5716 + 0.0719   3030.8874 + 0.3089   3052.2284 + 0.6006
1078  WAG+I            -3419.4723   6850.9447 - 0.0012   6851.0490 - 0.0027   6879.1417 + 0.5559
1079  LG+G4            -2339.7701   4691.5401 - 0.0000   4691.8164 - 0.0000   4713.9789 + 0.8255
1080  JTTDCMut+F+G4     -969.6339   1989.2678 + 0.2311   1994.4886 + 0.2515   2079.6870 + 0.2765
1081  Dayhoff+G4       -3110.9826   6233.9652 - 0.0000   6234.1081 - 0.0000   6260.2966 + 0.3183
1082  LG+G4            -1561.4785   3134.9570 + 0.3917   3135.2171 + 0.3972   3157.7516 + 0.5392
1083  JTT+I            -2660.0508   5332.1016 - 0.0000   5332.2362 - 0.0001   5358.7854 + 0.4162
1084  JTT+G4           -4093.7091   8199.4181 - 0.0001   8199.5179 - 0.0002   8227.8825 + 0.6178
1085  LG+G4            -1173.7131   2359.4262 - 0.0000   2359.7420 - 0.0000   2381.0830 + 0.4714
1086  JTT+I             -787.8489   1587.6978 + 0.2518   1588.2131 + 0.2573   1606.5126 + 0.2543
1087  JTT+G4           -2887.0130   5786.0260 - 0.0000   5786.1771 - 0.0000   5812.0257 + 0.3993
1088  LG+F+G4          -3491.1232   7032.2464 + 0.3755   7033.9413 + 0.3834   7149.1419 + 0.3712
1089  JTT+I            -2633.4373   5278.8745 - 0.0055   5279.0712 + 0.0243   5303.3128 + 0.4430
1090  LG+F+G4          -1269.7897   2589.5793 + 0.3386   2595.2562 + 0.3833   2678.1109 + 0.5697
1091  LG+I             -1016.4759   2044.9518 + 0.3887   2045.3826 + 0.3961   2064.8015 + 0.4497
1092  JTT              -1116.3596   2242.7192 - 0.0000   2243.0401 - 0.0000   2259.0326 + 0.3711
1093  cpREV+I          -3128.4431   6268.8862 - 0.0000   6269.0315 - 0.0000   6295.1158 + 0.5232
1094  WAG+I            -1633.3302   3278.6604 - 0.0000   3278.9924 - 0.0000   3300.0245 + 0.4960
1095  JTT+G4           -2205.3079   4422.6159 - 0.0000   4422.8009 - 0.0000   4447.4163 + 0.4959
1096  JTT+G4           -4531.1805   9074.3611 - 0.0000   9074.4385 - 0.0000   9104.3302 + 0.4911
1097  JTT               -706.9314   1423.8628 - 0.0001   1424.3243 + 0.0201   1438.4260 + 0.2784
1098  JTT+G4           -2282.2699   4576.5397 + 0.0826   4576.8255 + 0.1154   4598.7824 + 0.3059
1099  WAG+G4           -1247.0423   2506.0846 - 0.0000   2506.4827 - 0.0000   2526.3916 + 0.2748
1100  JTT+G4           -4428.4082   8868.8164 - 0.0000   8868.9158 - 0.0000   8897.3019 + 0.3276
1101  Dayhoff+F+G4     -3795.6719   7641.3438 + 0.2197   7643.5622 + 0.2335   7751.7621 + 0.4546
1102  JTTDCMut+G4      -4261.8491   8535.6983 - 0.0000   8535.8047 - 0.0000   8563.7758 + 0.4835
1103  LG+F+G4         -16825.1847  33700.3694 - 0.0062  33700.7980 - 0.0058  33851.0155 + 0.5117
1104  JTT+F+I         -17096.1342  34242.2683 + 0.4404  34242.5728 + 0.4410  34401.3985 + 0.4288
1105  WAG+I            -2647.5075   5307.0151 + 0.0400   5307.1635 + 0.1044   5333.1204 + 0.5263
1106  JTT+F+G4         -2727.1409   5504.2819 + 0.2731   5506.8819 + 0.2916   5610.9144 + 0.5560
1107  JTT+I            -2862.0695   5736.1391 - 0.0000   5736.3201 - 0.0000   5761.0682 + 0.4598
1108  mtZOA+F+G4       -3964.9575   7979.9151 + 0.4747   7981.8353 + 0.4973   8093.7990 + 0.9196
1109  LG+R2            -1557.9151   3129.8301 - 0.0010   3130.2642 + 0.0145   3154.9146 + 0.8391
1110  JTT+I            -3016.0168   6044.0336 - 0.0000   6044.1860 - 0.0000   6069.9797 + 0.4488
1111  JTT+F+I          -2958.9521   5967.9042 + 0.2656   5970.2010 + 0.2736   6077.4918 + 0.2705
1112  LG               -1036.4154   2082.8308 + 0.2494   2083.0840 + 0.2601   2100.2961 + 0.5237
1113  JTT+I            -1843.7048   3699.4095 - 0.0000   3699.7139 - 0.0001   3721.2822 + 0.3123
1114  Dayhoff+F+G4     -2754.3373   5558.6746 + 0.1732   5561.6426 + 0.1850   5662.1717 + 0.3155
1115  FLU+F+G4         -4518.6770   9087.3540 + 0.3841   9089.1596 + 0.4025   9202.7222 + 0.8736
1116  LG+G4            -3058.2943   6128.5885 - 0.0000   6128.7172 - 0.0000   6155.5420 + 0.7700
1117  VT+G4             -978.3575   1968.7150 + 0.0541   1969.3150 + 0.2312   1986.6576 + 0.3342
1118  mtZOA+F+G4       -3736.2040   7522.4081 + 0.5735   7524.5675 + 0.6005   7633.4716 + 0.9401
1119  LG+I             -1071.7592   2155.5184 - 0.0016   2156.0184 + 0.0892   2174.5071 + 0.6276
1120  WAG+G4           -2663.1587   5338.3174 + 0.2965   5338.5004 + 0.4181   5363.1825 + 0.5821
1121  JTTDCMut+G4      -3740.8861   7493.7722 - 0.0000   7493.8995 - 0.0000   7520.7889 + 0.4766
1122  LG+I             -1468.7014   2949.4027 + 0.0563   2949.6573 + 0.2202   2972.3232 + 0.4938
1123  VT+F+G4          -4778.8510   9607.7020 + 0.2040   9609.5304 + 0.2102   9722.7667 + 0.3171
1124  LG+G4            -1340.6450   2693.2899 + 0.0399   2693.6093 + 0.1411   2714.8805 + 0.3202
1125  WAG+I            -3180.5504   6373.1008 + 0.0067   6373.3062 + 0.0295   6397.2849 + 0.4357
1126  LG+G4            -3330.1150   6672.2300 - 0.0031   6672.3350 - 0.0069   6700.3899 + 0.5844
1127  JTT+G4           -1653.2438   3318.4877 + 0.2283   3318.7277 + 0.2317   3341.7541 + 0.3115
1128  LG+I             -1268.6360   2549.2719 - 0.0000   2549.6106 - 0.0000   2570.5195 + 0.7899
1129  FLU+F+G4         -2514.1068   5078.2136 + 0.3764   5080.6077 + 0.3983   5186.8106 + 0.7350
1130  LG+G4            -4370.0453   8752.0906 - 0.0000   8752.1889 - 0.0000   8780.6462 + 0.7688
1131  LG+F+G4          -3205.0042   6460.0083 + 0.4697   6462.7280 + 0.4930   6565.5727 + 0.5483
1132  PMB              -1425.8165   2861.6331 + 0.0174   2861.8595 + 0.0411   2879.6436 + 0.1580
1133  LG               -1419.8942   2849.7885 - 0.0000   2849.9968 - 0.0000   2868.2063 + 0.8513
1134  LG               -1724.6758   3459.3517 - 0.0007   3459.5020 - 0.0034   3479.3711 + 0.4517
1135  LG+I             -1395.6029   2803.2057 - 0.0000   2803.5026 - 0.0000   2825.2250 + 0.3180
1136  JTT+G4           -1329.7537   2671.5075 - 0.0000   2672.0075 - 0.0003   2690.4962 + 0.3375
1137  LG+I              -951.5628   1915.1257 - 0.0002   1915.5950 + 0.0112   1934.4802 + 0.2035
1138  JTT+I            -1917.9529   3847.9059 + 0.2457   3848.1644 + 0.2514   3870.7367 + 0.4052
1139  Dayhoff+I         -930.1999   1872.3999 - 0.0000   1873.0773 - 0.0002   1889.6511 + 0.3220
1140  JTTDCMut          -603.8273   1217.6545 - 0.0024   1218.0627 + 0.0623   1232.8067 + 0.2356
1141  WAG+I            -2120.2546   4252.5093 - 0.0003   4252.7520 - 0.0023   4275.7081 + 0.8180
1142  JTT+G4           -1442.3492   2896.6984 + 0.3178   2897.1206 + 0.3276   2916.6657 + 0.4619
1143  JTT+G4           -1734.7283   3481.4566 - 0.0000   3481.7654 - 0.0000   3503.2439 + 0.1881
1144  JTT+G4           -1881.9101   3775.8201 - 0.0000   3776.0441 - 0.0000   3799.4926 + 0.2861
1145  LG+I             -2503.1883   5018.3765 - 0.0000   5018.5697 - 0.0000   5042.9244 + 0.4774
1146  Dayhoff+I        -1472.7548   2957.5096 + 0.1452   2957.8151 + 0.1494   2979.3611 + 0.1982
1147  LG+I             -2036.4163   4084.8325 + 0.3230   4085.0818 + 0.4989   4107.8764 + 0.7321
1148  Dayhoff+I        -1014.7630   2041.5259 - 0.0026   2042.0350 + 0.1124   2060.4109 + 0.3230
1149  LG+F+R2         -43630.2828  87312.5657 + 0.8286  87312.7516 + 0.8116  87492.8272 + 0.6297
1150  Dayhoff+I         -832.1767   1676.3534 - 0.0000   1676.9710 - 0.0000   1694.1305 + 0.2868
1151  LG+F+G4          -2316.7057   4683.4113 + 0.1950   4686.4416 + 0.2176   4786.4187 + 0.4043
1152  JTT               -753.6846   1517.3691 + 0.0522   1517.8306 + 0.0606   1531.9324 + 0.2126
1153  WAG+G4           -2819.9590   5651.9181 - 0.0000   5652.0711 - 0.0002   5677.8427 + 0.4805
1154  JTT+I            -2199.5447   4411.0894 - 0.0036   4411.3189 + 0.0208   4434.6189 + 0.3259
1155  WAG+I            -2178.1723   4368.3446 - 0.0000   4368.5600 - 0.0000   4392.2483 + 0.4161
1156  JTT+G4           -3347.9785   6707.9570 - 0.0000   6708.1126 - 0.0000   6733.7837 + 0.4272
1157  VT+I             -2457.4515   4926.9030 - 0.0000   4927.1288 - 0.0000   4950.5282 + 0.3504
1158  LG+I             -2083.9462   4179.8923 + 0.4303   4180.0972 + 0.4381   4204.0908 + 0.6254
1159  VT+F+G4          -2565.5389   5181.0778 + 0.2496   5184.5444 + 0.2667   5280.9268 + 0.3663
1160  WAG+G4           -1941.1666   3894.3333 - 0.0000   3894.5753 - 0.0000   3917.5491 + 0.3739
1161  LG+I              -987.7391   1987.4782 + 0.1785   1987.8961 + 0.1827   2007.5035 + 0.2210
1162  LG+G4            -1335.5380   2683.0759 + 0.2222   2683.4364 + 0.2657   2703.9598 + 0.3547
1163  WAG              -1302.4459   2614.8918 - 0.0000   2615.1646 - 0.0000   2631.9945 + 0.3538
1164  LG+G4            -2588.3967   5188.7935 - 0.0000   5188.9765 - 0.0001   5213.6586 + 0.6364
1165  PMB+G4           -1807.9607   3627.9215 - 0.0000   3628.2062 - 0.0000   3650.1840 + 0.5097
1166  DCMut+F+I        -2507.6603   5065.3206 + 0.2789   5068.6117 + 0.2973   5166.3864 + 0.4609
1167  LG                -630.9623   1271.9247 - 0.0000   1272.3502 - 0.0001   1286.8769 + 0.2976
1168  Dayhoff+I        -2108.2372   4228.4744 - 0.0000   4228.6855 - 0.0001   4252.4978 + 0.3937
1169  JTT+G4           -1762.1493   3536.2986 - 0.0000   3536.6230 - 0.0000   3557.7996 + 0.2931
1170  JTT+F+G4         -3127.4328   6304.8655 + 0.2122   6306.2988 + 0.2182   6425.8257 + 0.3929
1171  JTTDCMut+I       -2232.6348   4477.2697 + 0.1339   4477.4387 + 0.2279   4502.6051 + 0.3876
1172  mtZOA+R2         -1083.3447   2180.6894 + 0.0226   2181.1640 + 0.3131   2205.1696 + 0.9643
1173  LG+G4            -1357.3548   2726.7096 - 0.0000   2727.1059 - 0.0000   2747.0441 + 0.4036
1174  JTT+R2           -1476.7986   2967.5972 + 0.3665   2967.9573 + 0.3688   2993.9535 + 0.4429
1175  LG+I              -978.3415   1968.6830 + 0.2173   1968.9988 + 0.2261   1990.3399 + 0.2247
1176  LG+F+G4          -2590.0245   5230.0491 + 0.4894   5233.1591 + 0.5163   5332.4447 + 0.7579
1177  LG+I             -1548.8495   3109.6990 + 0.3429   3110.0148 + 0.3515   3131.3559 + 0.4714
1178  JTT               -730.2455   1470.4911 + 0.1282   1470.8320 + 0.1376   1486.5111 + 0.3551
1179  LG+I             -2372.0607   4756.1214 - 0.0000   4756.2932 - 0.0000   4781.3608 + 0.6295
1180  LG+I             -3022.8269   6057.6538 + 0.4891   6057.8129 + 0.4935   6083.3474 + 0.7437
1181  LG+F+R2          -1368.9280   2789.8561 + 0.8378   2797.4044 + 0.8769   2877.2497 + 0.8769
1182  JTT+G4           -1298.6550   2609.3100 - 0.0000   2609.7846 - 0.0012   2628.5996 + 0.2509
1183  LG+G4            -1182.3561   2376.7123 - 0.0000   2377.1066 - 0.0000   2397.0740 + 0.6056
1184  LG+G4            -3017.0413   6046.0826 - 0.0000   6046.2376 - 0.0000   6071.9312 + 0.7813
1185  LG+G4            -1599.7986   3211.5972 + 0.2799   3211.9118 + 0.2948   3233.2760 + 0.5742
1186  LG+I              -857.4260   1726.8520 + 0.3683   1727.4436 + 0.4830   1744.8757 + 0.6458
1187  LG+G4            -2157.9270   4327.8540 + 0.0220   4328.0427 + 0.0804   4352.5360 + 0.5544
1188  LG+G4            -2922.6192   5857.2383 - 0.0000   5857.4432 - 0.0000   5881.4368 + 0.4888
1189  JTT+I             -880.0547   1772.1095 - 0.0001   1772.6732 + 0.0092   1790.4086 + 0.4153
1190  LG+G4            -2402.9370   4817.8740 + 0.0488   4818.0586 + 0.1474   4842.6874 + 0.6439
1191  cpREV+F+G4       -1953.3323   3956.6645 + 0.1139   3960.5107 + 0.1312   4054.0934 + 0.3445
1192  Dayhoff+F+G4     -2841.8162   5733.6324 + 0.1787   5737.0445 + 0.1912   5833.8527 + 0.2993
1193  VT+I             -3154.6911   6321.3821 - 0.0000   6321.5478 - 0.0000   6346.8355 + 0.4025
1194  JTT+I            -2771.4557   5554.9113 - 0.0000   5555.0627 - 0.0000   5580.9004 + 0.2953
1195  rtREV+G4         -1956.7664   3925.5328 - 0.0006   3925.8486 - 0.0078   3947.1896 + 0.8906
1196  LG+I             -1501.7839   3015.5678 + 0.0517   3015.7545 + 0.1675   3040.3159 + 0.8082
1197  LG+G4            -1658.8546   3329.7091 + 0.3593   3329.9155 + 0.3696   3353.8643 + 0.5058
1198  WAG               -883.9772   1777.9545 + 0.1520   1778.2935 + 0.1702   1794.0019 + 0.5512
1199  Dayhoff           -367.4201    744.8402 + 0.0275    745.4009 + 0.2541    758.4771 + 0.3958
1200  LG               -1237.7295   2485.4589 + 0.2664   2485.6616 + 0.2752   2504.0111 + 0.5737
1201  WAG+I             -945.7354   1903.4709 + 0.1342   1903.9800 + 0.1370   1922.3559 + 0.1380
1202  JTT+G4           -2481.3908   4974.7816 - 0.0000   4974.9466 - 0.0000   5000.2582 + 0.3526
1203  LG+G4            -2170.4345   4352.8690 + 0.0188   4353.1426 + 0.1363   4375.3653 + 0.8608
1204  Dayhoff+F+I      -2023.0204   4096.0408 + 0.2480   4099.7027 + 0.2629   4194.6107 + 0.3661
1205  LG+I             -1475.6332   2963.2663 - 0.0012   2963.6106 + 0.0199   2984.4191 + 0.7202
1206  Dayhoff+G4        -563.5379   1139.0758 + 0.1296   1139.7372 + 0.1397   1156.4628 + 0.2428
1207  JTT+G4           -1351.7352   2715.4703 + 0.2056   2715.7138 + 0.2118   2738.6521 + 0.2688
1208  Dayhoff+G4       -1574.7595   3161.5189 + 0.1663   3161.8432 + 0.1732   3183.0199 + 0.2772
1209  LG+G4            -1036.0499   2084.0997 - 0.0024   2084.4650 + 0.0429   2104.9081 + 0.4236
1210  Dayhoff+F+G4     -4468.8404   8987.6809 + 0.2586   8989.5870 + 0.2670   9101.7420 + 0.4097
1211  JTT+I             -854.2743   1720.5486 + 0.0181   1721.2428 + 0.2485   1737.6607 + 0.3018
1212  LG                -894.4566   1798.9133 + 0.0907   1799.1836 + 0.0973   1816.0600 + 0.4112
1213  JTT+G4           -1280.7073   2573.4146 + 0.2573   2573.7574 + 0.2616   2594.5912 + 0.2935
1214  JTT+G4           -2689.2708   5390.5416 - 0.0000   5390.7321 - 0.0000   5415.1704 + 0.6621
1215  LG+G4            -1512.8435   3037.6870 - 0.0000   3038.0445 - 0.0000   3058.6206 + 0.2385
1216  JTTDCMut+G4       -477.4932    966.9864 + 0.1377    967.8524 + 0.1464    982.8527 + 0.1927
1217  LG+G4            -2012.3810   4036.7619 - 0.0107   4037.0486 + 0.0911   4058.9846 + 0.7868
1218  JTT+R2           -1269.3355   2552.6709 - 0.0046   2553.3001 + 0.1461   2575.2511 + 0.2787
1219  LG+G4            -8372.1087  16756.2173 - 0.0000  16756.2772 - 0.0000  16787.7254 + 0.9587
1220  JTTDCMut+G4      -2558.0344   5128.0689 - 0.0000   5128.2499 - 0.0000   5152.9980 + 0.3380
1221  LG+G4            -1677.4717   3366.9434 + 0.1645   3367.3102 + 0.1733   3387.7264 + 0.4863
1222  LG+G4            -2261.5338   4535.0676 - 0.0000   4535.2611 - 0.0000   4559.6018 + 0.3852
1223  DCMut+F+G4       -1787.6895   3625.3790 + 0.2249   3629.4037 + 0.2393   3721.7558 + 0.3212
1224  VT+I             -1276.9787   2565.9575 + 0.1406   2566.1870 + 0.1874   2589.4869 + 0.2757
1225  WAG+G4           -1062.2955   2136.5911 + 0.2298   2137.0852 + 0.2413   2155.6480 + 0.2991
1226  LG+G4            -1487.1298   2986.2596 - 0.0013   2986.5297 + 0.0110   3008.8319 + 0.3874
1227  LG+G4            -2000.3205   4012.6411 - 0.0000   4012.9488 - 0.0001   4034.4498 + 0.7651
1228  VT+I             -1987.3450   3986.6900 - 0.0026   3986.8934 + 0.0122   4010.9316 + 0.4146
1229  FLU+F+G4         -1156.7204   2363.4408 + 0.4918   2369.9734 + 0.5680   2448.8433 + 0.8422
1230  JTTDCMut+F       -1550.3724   3148.7449 + 0.0430   3152.3377 + 0.0519   3241.9446 + 0.2260
1231  PMB+G4           -1785.6876   3583.3751 - 0.0000   3583.6165 - 0.0000   3606.6078 + 0.3030
1232  WAG+I            -2857.2645   5726.5290 - 0.0000   5726.6779 - 0.0000   5752.6133 + 0.8696
1233  VT               -2770.4802   5550.9603 + 0.0114   5551.1270 + 0.0361   5570.4735 + 0.4853
1234  JTT+I            -2215.2152   4442.4304 - 0.0002   4442.6146 - 0.0008   4467.2567 + 0.3933
1235  JTT+G4           -2166.3149   4344.6298 + 0.1086   4344.8220 + 0.1106   4369.2047 + 0.4010
1236  JTT+I            -1591.1959   3194.3918 + 0.0815   3194.6245 + 0.2174   3217.8403 + 0.3135
1237  WAG+G4           -2306.0650   4624.1299 - 0.0001   4624.3784 - 0.0004   4647.1912 + 0.5826
1238  JTT+F            -1998.4316   4044.8633 + 0.2177   4046.9797 + 0.2372   4150.0674 + 0.5555
1239  PMB              -1320.8444   2651.6888 - 0.0000   2651.9046 - 0.0000   2669.9336 + 0.5171
1240  PMB              -2054.8766   4119.7531 - 0.0000   4119.9473 - 0.0001   4138.5160 + 0.6045
1241  VT               -1341.3310   2692.6619 - 0.0000   2692.9619 - 0.0000   2709.3013 + 0.6082
1242  JTT+I            -2440.0171   4892.0342 - 0.0000   4892.2152 - 0.0000   4916.9633 + 0.6104
1243  JTT+I            -1576.2981   3164.5962 - 0.0015   3164.9309 + 0.0205   3185.9140 + 0.2802
1244  WAG+I            -2844.3664   5700.7328 + 0.4044   5700.8592 + 0.4062   5727.7944 + 0.5242
1245  mtZOA+F+G4       -1890.7760   3831.5521 + 0.6609   3836.3315 + 0.7090   3923.9794 + 0.9222
1246  LG+R2            -2653.9168   5321.8335 + 0.6864   5322.0688 + 0.6769   5351.1081 + 0.7087
1247  Blosum62+G4      -2659.5180   5331.0361 - 0.0000   5331.2493 - 0.0000   5354.9998 + 0.3668
1248  LG+G4            -1440.1154   2892.2309 + 0.0530   2892.4862 + 0.1833   2915.1335 + 0.3632
1249  LG+I             -1860.1219   3732.2438 - 0.0000   3732.4771 - 0.0000   3755.6760 + 0.1649
1250  VT                -785.9304   1581.8608 + 0.0814   1582.1194 + 0.0867   1599.2222 + 0.3431
1251  JTT+G4           -3396.3675   6804.7350 - 0.0000   6804.9078 - 0.0000   6829.9380 + 0.5352
1252  Dayhoff+F+G4     -3312.6420   6675.2840 + 0.2511   6677.4616 + 0.2617   6786.1477 + 0.4225
1253  VT+R2            -1426.5143   2867.0286 - 0.0000   2867.5671 - 0.0000   2890.6556 + 0.3316
1254  JTT+I            -1476.6208   2965.2416 - 0.0005   2965.5598 - 0.0070   2986.8544 + 0.4914
1255  LG+G4            -1110.2296   2232.4593 - 0.0018   2232.8835 + 0.0481   2252.3973 + 0.2745
1256  LG+I             -2977.8400   5967.6800 + 0.0961   5967.8253 + 0.1822   5993.9096 + 0.4510
1257  LG+I             -1308.3757   2628.7513 + 0.2103   2628.9840 + 0.2211   2652.1998 + 0.2299
1258  FLU+G4           -3517.5325   7047.0651 - 0.0000   7047.2025 - 0.0000   7073.6240 + 0.9388
1259  LG+G4            -1610.9817   3233.9633 + 0.2550   3234.2852 + 0.3147   3255.5092 + 0.4793
1260  JTT+G4           -1872.7769   3757.5538 - 0.0000   3757.8163 - 0.0000   3780.2936 + 0.2059
1261  JTT              -1029.4721   2068.9443 + 0.0380   2069.3057 + 0.0464   2084.6817 + 0.1907
1262  LG+G4            -1724.2998   3460.5996 + 0.2495   3460.8565 + 0.4163   3483.4665 + 0.7691
1263  LG+G4            -4014.4365   8040.8729 - 0.0000   8040.9609 - 0.0000   8070.0870 + 0.5816

AIC, w-AIC   : Akaike information criterion scores and weights.
AICc, w-AICc : Corrected AIC scores and weights.
BIC, w-BIC   : Bayesian information criterion scores and weights.

Plus signs denote the 95% confidence sets.
Minus signs denote significant exclusion.

SUBSTITUTION PROCESS
--------------------

Proportional partition model with joint branch lengths and separate models between partitions

  ID  Model           Speed  Parameters
   1  LG+G4          0.3095  LG+G4{0.29186}
   2  LG+G4          3.1479  LG+G4{1.50838}
   3  DCMut+I        0.5903  DCMut+I{0.547582}
   4  WAG+G4         1.3880  WAG+G4{1.36132}
   5  LG+G4          1.0517  LG+G4{1.12745}
   6  LG+I           2.0520  LG+I{0.147788}
   7  JTT+G4         0.7111  JTT+G4{2.91207}
   8  Dayhoff+I      0.8110  Dayhoff+I{0.456905}
   9  JTT+G4         1.5485  JTT+G4{1.33652}
  10  WAG+F+G4       1.6493  WAG+G4{0.976528}
  11  LG+I           0.7908  LG+I{0.434757}
  12  PMB            0.2499  PMB
  13  JTT+I          1.5675  JTT+I{0.321915}
  14  DCMut+G4       0.9186  DCMut+G4{0.952648}
  15  JTT+G4         1.1565  JTT+G4{0.913362}
  16  JTTDCMut+G4    0.4594  JTTDCMut+G4{0.226147}
  17  JTT+I          0.6690  JTT+I{0.365528}
  18  Dayhoff+G4     0.3861  Dayhoff+G4{0.139392}
  19  LG+G4          0.9504  LG+G4{0.805492}
  20  LG+I           0.6414  LG+I{0.091196}
  21  JTT+G4         1.1843  JTT+G4{0.633688}
  22  JTT+I          1.1292  JTT+I{0.399989}
  23  FLU+F+G4       4.2696  FLU+G4{1.33717}
  24  PMB+G4         1.7931  PMB+G4{1.39221}
  25  JTT+G4         0.7356  JTT+G4{0.508228}
  26  LG+G4          2.3283  LG+G4{0.711265}
  27  WAG+G4         1.2763  WAG+G4{1.11968}
  28  JTT            0.9660  JTT
  29  Dayhoff+F+G4   1.7245  Dayhoff+G4{1.63977}
  30  LG+I           0.9365  LG+I{0.286079}
  31  PMB+I          2.5833  PMB+I{0.176104}
  32  LG+I           0.6105  LG+I{0.40495}
  33  LG+I           1.2455  LG+I{0.15334}
  34  JTTDCMut+F+G4  3.2546  JTTDCMut+G4{1.07277}
  35  LG+G4          0.7986  LG+G4{0.323801}
  36  JTTDCMut+I     0.4696  JTTDCMut+I{0.419967}
  37  JTT+I          1.2791  JTT+I{0.170705}
  38  LG+G4          0.6033  LG+G4{0.29878}
  39  LG+G4          1.0671  LG+G4{0.654344}
  40  LG+G4          1.1897  LG+G4{0.779627}
  41  WAG+I          2.2922  WAG+I{0.212373}
  42  JTT+G4         1.2958  JTT+G4{0.711899}
  43  WAG+G4         0.5991  WAG+G4{0.693578}
  44  LG             0.3091  LG
  45  WAG+I          0.8853  WAG+I{0.332333}
  46  cpREV+G4       0.4022  cpREV+G4{0.216002}
  47  VT+G4          1.0460  VT+G4{0.334441}
  48  WAG            1.9904  WAG
  49  LG+I           0.5042  LG+I{0.324498}
  50  Dayhoff+G4     1.0207  Dayhoff+G4{1.03033}
  51  WAG+G4         1.7960  WAG+G4{1.90048}
  52  JTTDCMut+I     0.1130  JTTDCMut+I{0.804432}
  53  PMB            0.5922  PMB
  54  JTTDCMut+G4    1.0766  JTTDCMut+G4{0.643303}
  55  LG+G4          1.1698  LG+G4{1.34503}
  56  LG+I           0.1888  LG+I{0.769328}
  57  WAG            0.3727  WAG
  58  LG+G4          0.9950  LG+G4{0.530061}
  59  LG+I           0.2715  LG+I{0.684924}
  60  LG+I           0.6019  LG+I{0.487749}
  61  JTT+F+G4       0.4338  JTT+G4{0.549633}
  62  rtREV+F+G4     4.1486  rtREV+G4{1.31774}
  63  LG+F+G4        1.1719  LG+G4{1.8355}
  64  WAG+G4         2.3161  WAG+G4{0.794556}
  65  JTT+G4         1.1771  JTT+G4{1.80829}
  66  LG             0.3671  LG
  67  FLU+F+G4       1.7323  FLU+G4{0.49579}
  68  LG+G4          0.9381  LG+G4{1.12788}
  69  JTT+G4         1.5404  JTT+G4{0.838548}
  70  JTTDCMut+G4    0.6116  JTTDCMut+G4{0.861766}
  71  JTT+G4         1.1210  JTT+G4{0.667672}
  72  LG+G4          1.0446  LG+G4{1.01592}
  73  WAG+I          0.5876  WAG+I{0.423248}
  74  Dayhoff+G4     0.3495  Dayhoff+G4{0.516097}
  75  JTT+G4         2.0857  JTT+G4{0.681893}
  76  JTT+I          0.1781  JTT+I{0.702517}
  77  VT+F+G4        7.8561  VT+G4{0.836529}
  78  DCMut+G4       1.0133  DCMut+G4{0.183086}
  79  LG             0.3748  LG
  80  LG+I           0.4837  LG+I{0.455417}
  81  PMB            0.8090  PMB
  82  JTT+I          1.2846  JTT+I{0.337116}
  83  JTT            0.2903  JTT
  84  WAG+I          0.9717  WAG+I{0.285722}
  85  JTT+I          0.7528  JTT+I{0.474573}
  86  WAG+G4         1.1019  WAG+G4{0.663011}
  87  LG             0.1565  LG
  88  JTTDCMut       0.4849  JTTDCMut
  89  LG+G4          0.9854  LG+G4{0.653861}
  90  JTT+G4         0.6382  JTT+G4{0.32152}
  91  JTT            0.5029  JTT
  92  LG+I           0.6066  LG+I{0.54951}
  93  LG+G4          0.8551  LG+G4{1.77972}
  94  JTT+G4         1.2908  JTT+G4{1.35766}
  95  WAG+G4         2.3631  WAG+G4{1.16599}
  96  JTT            0.4477  JTT
  97  LG+I           0.4629  LG+I{0.758109}
  98  LG+G4          1.1891  LG+G4{0.723782}
  99  JTT+I          0.5944  JTT+I{0.42608}
 100  rtREV+G4       0.7044  rtREV+G4{0.417232}
 101  LG             0.9536  LG
 102  JTTDCMut+I     0.5713  JTTDCMut+I{0.60203}
 103  cpREV+I        0.8972  cpREV+I{0.456691}
 104  mtZOA+F+G4     0.6666  mtZOA+G4{0.634803}
 105  LG+G4          1.1504  LG+G4{0.785443}
 106  JTTDCMut+G4    1.2196  JTTDCMut+G4{1.06575}
 107  cpREV+G4       1.2713  cpREV+G4{1.15528}
 108  JTTDCMut+G4    0.4067  JTTDCMut+G4{0.538086}
 109  JTT+G4         1.4811  JTT+G4{3.714}
 110  cpREV          0.3381  cpREV
 111  LG+I           0.2594  LG+I{0.604749}
 112  JTT+I          0.7736  JTT+I{0.245006}
 113  LG+I           0.5312  LG+I{0.483039}
 114  JTT+I          0.7957  JTT+I{0.42297}
 115  WAG+G4         0.4267  WAG+G4{0.539115}
 116  JTTDCMut+G4    0.5411  JTTDCMut+G4{0.471471}
 117  Dayhoff+F+G4   0.8762  Dayhoff+G4{0.392295}
 118  JTT            0.3611  JTT
 119  Dayhoff+F+G4   0.5127  Dayhoff+G4{0.445598}
 120  JTT+G4         2.8717  JTT+G4{0.756167}
 121  JTTDCMut+F+I   1.8272  JTTDCMut+I{0.291196}
 122  JTT+G4         0.6671  JTT+G4{0.991883}
 123  LG+I           0.5540  LG+I{0.357971}
 124  JTT+G4         0.7884  JTT+G4{2.30432}
 125  JTT+F+G4       2.2886  JTT+G4{0.467952}
 126  LG+G4          0.7486  LG+G4{0.485805}
 127  JTT+G4         0.6532  JTT+G4{0.451704}
 128  JTT+I          0.2379  JTT+I{0.772959}
 129  rtREV+F+G4     3.1951  rtREV+G4{1.1581}
 130  cpREV+G4       0.2803  cpREV+G4{0.633127}
 131  VT+G4          2.4553  VT+G4{1.68271}
 132  JTT+G4         0.4455  JTT+G4{0.786912}
 133  JTT+G4         2.2951  JTT+G4{2.27112}
 134  JTT+G4         1.1200  JTT+G4{0.721523}
 135  JTT+G4         1.9736  JTT+G4{0.942791}
 136  Dayhoff+F+G4   1.1954  Dayhoff+G4{1.59472}
 137  WAG+G4         0.3114  WAG+G4{0.377948}
 138  LG+G4          0.4895  LG+G4{0.531794}
 139  LG+G4          0.8969  LG+G4{1.65054}
 140  Dayhoff+G4     0.9583  Dayhoff+G4{0.604401}
 141  JTT+G4         0.6599  JTT+G4{0.582798}
 142  LG+I           0.5618  LG+I{0.466883}
 143  WAG+G4         0.7079  WAG+G4{0.679741}
 144  Dayhoff+G4     1.6327  Dayhoff+G4{1.21328}
 145  LG+G4          2.2725  LG+G4{0.976644}
 146  LG+G4          2.5843  LG+G4{0.5775}
 147  LG+G4          1.1315  LG+G4{0.789105}
 148  LG+G4          0.9793  LG+G4{0.736489}
 149  WAG+G4         1.7715  WAG+G4{1.1097}
 150  PMB+I          1.9374  PMB+I{0.216347}
 151  LG+G4          0.5259  LG+G4{0.31911}
 152  LG+G4          0.7201  LG+G4{0.831953}
 153  LG+G4          0.7686  LG+G4{0.577299}
 154  VT+G4          0.8157  VT+G4{0.572585}
 155  LG+G4          0.6755  LG+G4{0.369439}
 156  LG+F+I         1.8845  LG+I{0.157365}
 157  mtZOA+G4       1.0256  mtZOA+G4{0.430157}
 158  rtREV+F+G4     3.6433  rtREV+G4{1.25821}
 159  LG+G4          1.2222  LG+G4{0.379426}
 160  LG+F+G4        2.5826  LG+G4{1.06866}
 161  JTT+F+G4       0.5718  JTT+G4{1.04412}
 162  JTT+G4         2.1915  JTT+G4{1.98069}
 163  LG+I           0.1205  LG+I{0.855783}
 164  LG+G4          0.4098  LG+G4{0.313864}
 165  JTT+I          0.3655  JTT+I{0.572551}
 166  JTT+G4         2.4905  JTT+G4{1.1234}
 167  JTT+G4         1.6496  JTT+G4{1.23677}
 168  LG+G4          0.5705  LG+G4{0.578262}
 169  LG+G4          0.6007  LG+G4{0.68779}
 170  Dayhoff+G4     0.3597  Dayhoff+G4{0.651145}
 171  LG+F+G4        2.6439  LG+G4{3.0384}
 172  JTT+R2         0.2102  JTT+R2{0.981126,0.692922,0.0188741,16.9627}
 173  LG+I           0.2230  LG+I{0.578806}
 174  cpREV+G4       0.3451  cpREV+G4{0.144604}
 175  JTT+F+I        2.3154  JTT+I{0.129496}
 176  JTT+G4         0.7811  JTT+G4{0.595884}
 177  Dayhoff+G4     2.0683  Dayhoff+G4{2.0076}
 178  JTT+G4         1.2959  JTT+G4{0.952485}
 179  WAG+G4         2.5352  WAG+G4{2.42369}
 180  LG+I           0.3865  LG+I{0.632118}
 181  JTTDCMut+F+G4  3.1308  JTTDCMut+G4{1.17381}
 182  WAG+G4         1.0525  WAG+G4{0.289552}
 183  Dayhoff+F+G4   1.1369  Dayhoff+G4{0.352546}
 184  LG+G4          0.4103  LG+G4{0.0848207}
 185  LG+G4          0.7535  LG+G4{0.728127}
 186  JTT+I          0.2213  JTT+I{0.559216}
 187  LG+G4          0.3036  LG+G4{0.366085}
 188  JTT+F+G4       3.6920  JTT+G4{1.55007}
 189  JTTDCMut+G4    0.3570  JTTDCMut+G4{0.811029}
 190  LG+G4          2.5046  LG+G4{1.65441}
 191  Dayhoff        0.2986  Dayhoff
 192  JTT+G4         1.3409  JTT+G4{0.880362}
 193  LG+I           0.6634  LG+I{0.283144}
 194  JTT+G4         0.9133  JTT+G4{0.405613}
 195  LG+I           0.5334  LG+I{0.53532}
 196  JTT+G4         1.2684  JTT+G4{0.665659}
 197  JTT+G4         0.3399  JTT+G4{0.381913}
 198  Blosum62+F     2.1587  Blosum62
 199  WAG+G4         0.6161  WAG+G4{0.793688}
 200  JTTDCMut+G4    0.5535  JTTDCMut+G4{0.336164}
 201  WAG            0.3500  WAG
 202  JTTDCMut+G4    0.4777  JTTDCMut+G4{0.622522}
 203  JTTDCMut       0.8783  JTTDCMut
 204  LG+F+G4        3.2575  LG+G4{1.7914}
 205  LG+I           0.8031  LG+I{0.265569}
 206  JTT+G4         0.8900  JTT+G4{1.08213}
 207  mtZOA+F+G4     0.6063  mtZOA+G4{0.505152}
 208  Dayhoff+G4     0.2867  Dayhoff+G4{0.217364}
 209  LG+F+I         1.1919  LG+I{0.3435}
 210  WAG+I          0.6704  WAG+I{0.437466}
 211  Dayhoff+F+G4   1.6157  Dayhoff+G4{0.917168}
 212  LG+F+I         1.5505  LG+I{0.249559}
 213  LG+F+G4        1.1083  LG+G4{0.582312}
 214  WAG+G4         2.1861  WAG+G4{1.35028}
 215  LG+G4          0.2105  LG+G4{0.376722}
 216  LG+G4          0.2288  LG+G4{0.677966}
 217  JTT+G4         0.7702  JTT+G4{0.463626}
 218  JTT+G4         1.4105  JTT+G4{0.857058}
 219  JTT+G4         0.5282  JTT+G4{0.533575}
 220  JTT+G4         0.4431  JTT+G4{0.560447}
 221  JTT            0.2984  JTT
 222  JTT+G4         1.8000  JTT+G4{1.10544}
 223  LG             0.1417  LG
 224  WAG+I          2.0426  WAG+I{0.150894}
 225  Dayhoff+F+G4   1.7588  Dayhoff+G4{1.57119}
 226  LG+G4          0.3633  LG+G4{0.461039}
 227  LG+G4          0.4777  LG+G4{0.985825}
 228  WAG+F          1.9232  WAG
 229  LG+F+G4        0.8702  LG+G4{1.36179}
 230  WAG+G4         1.1184  WAG+G4{0.643546}
 231  JTT+G4         2.5929  JTT+G4{0.892008}
 232  JTTDCMut+G4    0.4668  JTTDCMut+G4{0.418802}
 233  LG+I           0.4704  LG+I{0.338615}
 234  JTTDCMut+G4    1.1040  JTTDCMut+G4{0.78522}
 235  LG+G4          0.4454  LG+G4{0.344977}
 236  JTT+G4         0.9671  JTT+G4{0.948035}
 237  Dayhoff+G4     0.4586  Dayhoff+G4{0.865378}
 238  cpREV+I        0.2426  cpREV+I{0.580349}
 239  mtZOA+R2       0.7702  mtZOA+R2{0.905916,0.46615,0.0940836,6.14036}
 240  JTT+G4         0.4254  JTT+G4{0.977914}
 241  LG+G4          2.7686  LG+G4{0.946373}
 242  Dayhoff+G4     0.6878  Dayhoff+G4{0.60596}
 243  PMB            1.1024  PMB
 244  Dayhoff+F+G4   1.3825  Dayhoff+G4{0.336213}
 245  JTTDCMut+G4    0.4076  JTTDCMut+G4{0.521717}
 246  DCMut+G4       1.1541  DCMut+G4{0.994568}
 247  JTT+G4         0.2393  JTT+G4{0.171223}
 248  Dayhoff+G4     3.4630  Dayhoff+G4{1.2786}
 249  LG+F+G4        2.2064  LG+G4{1.32808}
 250  JTT+I          1.1789  JTT+I{0.397916}
 251  Dayhoff+F+G4   2.2742  Dayhoff+G4{0.981313}
 252  LG+G4          1.4090  LG+G4{0.406745}
 253  LG+I           0.1491  LG+I{0.833209}
 254  mtZOA+R2       0.3526  mtZOA+R2{0.955224,0.361324,0.0447759,14.6252}
 255  LG+I           0.8669  LG+I{0.376656}
 256  WAG+G4         0.6376  WAG+G4{0.654732}
 257  JTT            0.1772  JTT
 258  LG+G4          0.5763  LG+G4{0.662867}
 259  JTT+I          0.5217  JTT+I{0.595006}
 260  LG+I           0.1103  LG+I{0.801604}
 261  LG+G4          0.1620  LG+G4{0.307928}
 262  JTT            0.2576  JTT
 263  JTT+G4         1.3450  JTT+G4{1.60003}
 264  Dayhoff+F+G4   1.5121  Dayhoff+G4{0.87186}
 265  DCMut+F+G4     0.3520  DCMut+G4{0.573147}
 266  LG+I           1.2644  LG+I{0.268008}
 267  JTT+G4         1.1180  JTT+G4{1.03767}
 268  Dayhoff+G4     1.3113  Dayhoff+G4{0.806798}
 269  JTT+G4         0.5224  JTT+G4{0.65135}
 270  JTTDCMut+F+G4  1.7831  JTTDCMut+G4{1.19235}
 271  WAG+G4         0.7167  WAG+G4{0.409292}
 272  LG             0.2218  LG
 273  VT+F           1.6599  VT
 274  LG+F+G4        0.9479  LG+G4{4.48004}
 275  WAG+I          0.7906  WAG+I{0.506015}
 276  JTT+I          0.6743  JTT+I{0.575441}
 277  LG+R2          1.6733  LG+R2{0.814861,0.364312,0.185139,3.79789}
 278  LG+F+I         1.4081  LG+I{0.160734}
 279  JTT+G4         1.0505  JTT+G4{0.958894}
 280  LG+G4          0.4943  LG+G4{0.282624}
 281  JTT+G4         1.3260  JTT+G4{0.628418}
 282  LG+I           0.6881  LG+I{0.356005}
 283  LG+G4          0.6755  LG+G4{0.753766}
 284  WAG+F+I        0.8541  WAG+I{0.362121}
 285  LG             0.4937  LG
 286  Dayhoff+I      0.3805  Dayhoff+I{0.605932}
 287  WAG+I          1.0031  WAG+I{0.351234}
 288  LG+F+G4        0.6129  LG+G4{0.461851}
 289  mtZOA          0.3349  mtZOA
 290  JTT+G4         1.0402  JTT+G4{0.727194}
 291  JTTDCMut+I     0.2778  JTTDCMut+I{0.576456}
 292  WAG+F+I        2.3121  WAG+I{0.185257}
 293  LG+G4          1.1182  LG+G4{0.71007}
 294  JTT+I          1.3093  JTT+I{0.187159}
 295  LG+G4          0.2296  LG+G4{0.424606}
 296  Dayhoff+I      0.8708  Dayhoff+I{0.340771}
 297  WAG+I          0.8824  WAG+I{0.330572}
 298  JTT+G4         1.0133  JTT+G4{0.946273}
 299  LG+G4          0.5849  LG+G4{0.700263}
 300  LG+I           0.5288  LG+I{0.476484}
 301  PMB+G4         0.1466  PMB+G4{0.144439}
 302  LG+I           0.6434  LG+I{0.380902}
 303  WAG+I          1.4422  WAG+I{0.307014}
 304  WAG+I          0.5162  WAG+I{0.388538}
 305  JTT+G4         1.9151  JTT+G4{0.761008}
 306  JTT+G4         0.6130  JTT+G4{1.14478}
 307  LG+G4          0.5715  LG+G4{0.858931}
 308  LG+G4          0.8706  LG+G4{0.391}
 309  DCMut+G4       0.8570  DCMut+G4{0.442124}
 310  LG             0.2493  LG
 311  JTTDCMut+I     0.3502  JTTDCMut+I{0.48562}
 312  LG+I           0.3612  LG+I{0.5002}
 313  JTT            0.7228  JTT
 314  JTT+I          0.2877  JTT+I{0.513469}
 315  WAG+G4         0.5668  WAG+G4{0.273921}
 316  LG+G4          2.3216  LG+G4{2.17035}
 317  LG+G4          0.4623  LG+G4{1.06762}
 318  LG+G4          1.1456  LG+G4{0.60047}
 319  WAG+G4         1.6844  WAG+G4{1.2426}
 320  LG+G4          0.8532  LG+G4{0.976384}
 321  JTT+G4         0.2581  JTT+G4{0.421256}
 322  JTT+G4         1.0916  JTT+G4{0.34273}
 323  WAG+G4         1.4212  WAG+G4{0.738271}
 324  LG+G4          0.6116  LG+G4{0.770796}
 325  WAG+G4         0.7892  WAG+G4{0.582415}
 326  JTTDCMut+G4    0.9967  JTTDCMut+G4{0.5065}
 327  JTT            0.4904  JTT
 328  JTTDCMut+R2    1.9467  JTTDCMut+R2{0.815274,0.225269,0.184726,4.41921}
 329  LG+I           0.3403  LG+I{0.633967}
 330  WAG+G4         0.5946  WAG+G4{0.608574}
 331  LG             0.1281  LG
 332  WAG+I          0.8326  WAG+I{0.371342}
 333  JTT+G4         0.9526  JTT+G4{0.817871}
 334  JTT+I          1.8315  JTT+I{0.277668}
 335  mtZOA+F+G4     0.7941  mtZOA+G4{1.5061}
 336  LG+I           0.6032  LG+I{0.431777}
 337  Dayhoff+I      0.6959  Dayhoff+I{0.411295}
 338  LG+G4          0.3432  LG+G4{0.589687}
 339  JTT+G4         0.6624  JTT+G4{1.29593}
 340  WAG+G4         1.1186  WAG+G4{0.793768}
 341  LG+F+I         0.6852  LG+I{0.523535}
 342  JTT+G4         1.0405  JTT+G4{0.766635}
 343  JTT+I          0.8711  JTT+I{0.22582}
 344  JTT+G4         0.4454  JTT+G4{0.21579}
 345  JTT+G4         0.4548  JTT+G4{0.7438}
 346  LG+G4          0.7965  LG+G4{0.668076}
 347  JTT+I          1.1214  JTT+I{0.301009}
 348  LG+I           0.2767  LG+I{0.773055}
 349  JTT+I          0.2510  JTT+I{0.818707}
 350  JTTDCMut+G4    0.7895  JTTDCMut+G4{1.65499}
 351  WAG+G4         1.4296  WAG+G4{0.701553}
 352  JTT            0.1324  JTT
 353  JTT+I          0.5282  JTT+I{0.447147}
 354  JTT+G4         0.8893  JTT+G4{0.290682}
 355  JTT+I          0.7094  JTT+I{0.203447}
 356  JTTDCMut+G4    0.8251  JTTDCMut+G4{0.58788}
 357  Dayhoff+F+G4   1.9733  Dayhoff+G4{0.547228}
 358  LG+I           1.0825  LG+I{0.340975}
 359  DCMut+G4       1.1526  DCMut+G4{0.696732}
 360  LG+F+I         0.5788  LG+I{0.456694}
 361  LG             0.2006  LG
 362  Dayhoff        0.2990  Dayhoff
 363  JTT+F+G4       1.6359  JTT+G4{0.506757}
 364  JTT            0.2428  JTT
 365  JTT+G4         2.1547  JTT+G4{1.06671}
 366  cpREV+G4       0.3272  cpREV+G4{0.586953}
 367  LG+G4          0.5394  LG+G4{0.395319}
 368  WAG+I          1.2136  WAG+I{0.202335}
 369  WAG            0.9937  WAG
 370  LG+G4          0.7115  LG+G4{1.54852}
 371  JTT+G4         0.8511  JTT+G4{0.943492}
 372  LG             0.5248  LG
 373  LG+G4          0.2012  LG+G4{0.140657}
 374  JTT+G4         1.1243  JTT+G4{0.415587}
 375  WAG+G4         1.7983  WAG+G4{1.07931}
 376  JTT+I          0.5401  JTT+I{0.499085}
 377  mtZOA+R2       0.8043  mtZOA+R2{0.895742,0.279538,0.104258,7.18994}
 378  LG+G4          0.2338  LG+G4{0.116698}
 379  WAG+I          0.2740  WAG+I{0.577795}
 380  LG+I           0.9521  LG+I{0.252677}
 381  JTT+G4         1.0020  JTT+G4{0.922643}
 382  LG+F+G4        0.8667  LG+G4{0.887926}
 383  JTTDCMut+G4    0.2964  JTTDCMut+G4{0.243399}
 384  LG+I           0.3119  LG+I{0.402215}
 385  Dayhoff+R2     0.8076  Dayhoff+R2{0.893621,0.498711,0.106379,5.21101}
 386  JTT+F+G4       1.0959  JTT+G4{1.23923}
 387  LG+F+G4        1.5762  LG+G4{2.92972}
 388  LG+I           0.3218  LG+I{0.54525}
 389  WAG+G4         1.0901  WAG+G4{0.730958}
 390  JTT+G4         1.8614  JTT+G4{2.07464}
 391  JTTDCMut+G4    0.8529  JTTDCMut+G4{0.534081}
 392  LG+G4          1.2032  LG+G4{0.581396}
 393  WAG            0.6640  WAG
 394  LG+I           0.4523  LG+I{0.320083}
 395  JTTDCMut+I     0.1269  JTTDCMut+I{0.791936}
 396  LG+G4          0.6374  LG+G4{0.707559}
 397  LG+I           0.2161  LG+I{0.654645}
 398  LG+F+G4        1.3749  LG+G4{1.14288}
 399  cpREV+I        0.5416  cpREV+I{0.593762}
 400  LG+G4          0.9457  LG+G4{1.03254}
 401  JTTDCMut+F+G4  0.6528  JTTDCMut+G4{1.13494}
 402  LG+I           0.5921  LG+I{0.45042}
 403  JTT+G4         0.9334  JTT+G4{0.77192}
 404  LG+G4          0.7695  LG+G4{0.442057}
 405  PMB            1.3467  PMB
 406  LG+G4          0.4094  LG+G4{0.335584}
 407  LG             0.5865  LG
 408  JTTDCMut+I     0.6679  JTTDCMut+I{0.386103}
 409  LG+F+G4        1.1227  LG+G4{0.519304}
 410  LG+G4          0.5217  LG+G4{0.292342}
 411  JTTDCMut+G4    2.4457  JTTDCMut+G4{0.256145}
 412  WAG+G4         0.4748  WAG+G4{0.402635}
 413  WAG+I          0.8574  WAG+I{0.405713}
 414  LG+F+I         0.8827  LG+I{0.419854}
 415  Dayhoff+G4     0.3727  Dayhoff+G4{0.235471}
 416  JTT+G4         0.6501  JTT+G4{0.810267}
 417  WAG+G4         0.8333  WAG+G4{1.68774}
 418  JTT+I          0.7319  JTT+I{0.29038}
 419  JTT+I          0.5945  JTT+I{0.327968}
 420  JTTDCMut+F+G4  0.6125  JTTDCMut+G4{0.950531}
 421  JTTDCMut+G4    0.6849  JTTDCMut+G4{0.550464}
 422  JTTDCMut+I     0.4876  JTTDCMut+I{0.807137}
 423  LG+G4          0.5123  LG+G4{0.287907}
 424  PMB+G4         1.9720  PMB+G4{0.434584}
 425  JTT+G4         0.4094  JTT+G4{0.391357}
 426  JTT+G4         1.0833  JTT+G4{2.0383}
 427  WAG+I          0.5621  WAG+I{0.490181}
 428  JTTDCMut+G4    0.6720  JTTDCMut+G4{0.309197}
 429  JTTDCMut+G4    0.8798  JTTDCMut+G4{1.3631}
 430  LG+I           0.2395  LG+I{0.660858}
 431  JTT+G4         0.6058  JTT+G4{0.436704}
 432  LG+I           0.2059  LG+I{0.568493}
 433  LG+G4          0.6183  LG+G4{0.666511}
 434  LG+F+G4        0.9638  LG+G4{0.967228}
 435  LG+G4          0.5237  LG+G4{0.321488}
 436  WAG+I          0.5628  WAG+I{0.503169}
 437  JTT+G4         0.8510  JTT+G4{0.59572}
 438  JTTDCMut+G4    0.8713  JTTDCMut+G4{0.297145}
 439  LG+I           0.4717  LG+I{0.395526}
 440  LG+G4          0.4427  LG+G4{0.257442}
 441  JTT+G4         0.5984  JTT+G4{0.417483}
 442  LG+G4          0.6514  LG+G4{0.375872}
 443  LG+I           0.1941  LG+I{0.681118}
 444  LG+I           0.2664  LG+I{0.616936}
 445  JTT+G4         0.2399  JTT+G4{0.273983}
 446  WAG+G4         0.8268  WAG+G4{0.611865}
 447  LG+G4          0.4952  LG+G4{0.212097}
 448  JTT+F+G4       1.8253  JTT+G4{0.712969}
 449  WAG+I          1.1317  WAG+I{0.289541}
 450  Dayhoff+G4     1.0507  Dayhoff+G4{0.868266}
 451  LG+G4          0.6541  LG+G4{0.358791}
 452  PMB+I          0.9998  PMB+I{0.265438}
 453  cpREV+G4       1.0635  cpREV+G4{1.1937}
 454  LG+I           0.5691  LG+I{0.482502}
 455  JTT+G4         1.6115  JTT+G4{0.53697}
 456  LG+G4          0.4393  LG+G4{0.582197}
 457  JTT+G4         1.0988  JTT+G4{0.331786}
 458  Dayhoff+F+G4   0.8418  Dayhoff+G4{1.07633}
 459  mtREV+F+G4     2.5639  mtREV+G4{0.575222}
 460  LG+F+G4        0.8189  LG+G4{0.913356}
 461  WAG+F+G4       1.9636  WAG+G4{2.20446}
 462  LG+G4          1.1844  LG+G4{1.14724}
 463  JTTDCMut+G4    0.6419  JTTDCMut+G4{2.12821}
 464  Dayhoff+G4     2.3390  Dayhoff+G4{0.871176}
 465  JTTDCMut+G4    1.1690  JTTDCMut+G4{0.851815}
 466  LG+G4          0.6277  LG+G4{1.11485}
 467  LG+I           0.1962  LG+I{0.839028}
 468  DCMut+G4       0.4753  DCMut+G4{0.366729}
 469  JTT+G4         1.1869  JTT+G4{0.753353}
 470  JTT+G4         0.3418  JTT+G4{0.520454}
 471  JTT+G4         0.6903  JTT+G4{0.491905}
 472  WAG+I          1.4228  WAG+I{0.243034}
 473  LG+I           0.9686  LG+I{0.371906}
 474  mtZOA+F+G4     1.1049  mtZOA+G4{0.45634}
 475  JTT+I          0.3211  JTT+I{0.754529}
 476  JTTDCMut+G4    0.3835  JTTDCMut+G4{0.193136}
 477  FLU+F+I+G4     2.2117  FLU+I{0.168994}+G4{2.06925}
 478  JTTDCMut+I     1.0234  JTTDCMut+I{0.356765}
 479  LG+G4          0.8243  LG+G4{0.433482}
 480  WAG+G4         0.6627  WAG+G4{0.549375}
 481  Dayhoff+F+G4   1.5692  Dayhoff+G4{0.945989}
 482  LG+F+G4        1.0805  LG+G4{1.54793}
 483  LG+G4          0.9344  LG+G4{0.331522}
 484  WAG+F+G4       5.0389  WAG+G4{1.21943}
 485  LG+I           0.1761  LG+I{0.749904}
 486  JTT+G4         0.5491  JTT+G4{0.636741}
 487  JTT+G4         0.2807  JTT+G4{0.325091}
 488  cpREV+F+I      0.7881  cpREV+I{0.50886}
 489  DCMut+F+G4     2.1773  DCMut+G4{0.887689}
 490  JTT+G4         2.6985  JTT+G4{0.655212}
 491  LG+F+G4        1.5413  LG+G4{2.51754}
 492  JTT+I          0.1063  JTT+I{0.828768}
 493  JTT+G4         0.8688  JTT+G4{1.5119}
 494  Dayhoff+G4     0.6621  Dayhoff+G4{0.720149}
 495  LG+F+G4        2.2647  LG+G4{0.758214}
 496  JTT+G4         0.2454  JTT+G4{1.01675}
 497  rtREV+G4       0.6303  rtREV+G4{0.530265}
 498  LG+I           0.3554  LG+I{0.601319}
 499  JTT+G4         0.6117  JTT+G4{0.273734}
 500  JTT+I          1.8719  JTT+I{0.173265}
 501  LG+G4          0.8876  LG+G4{0.425782}
 502  JTT+G4         0.8034  JTT+G4{0.625363}
 503  LG             1.1361  LG
 504  JTT+F+G4       0.8979  JTT+G4{0.568682}
 505  Dayhoff+F+G4   2.2054  Dayhoff+G4{0.362658}
 506  LG+I           0.1165  LG+I{0.699064}
 507  WAG+I          0.9919  WAG+I{0.333906}
 508  JTTDCMut+F+G4  0.7354  JTTDCMut+G4{0.67702}
 509  JTT+I          0.9269  JTT+I{0.311594}
 510  JTTDCMut+I     0.4002  JTTDCMut+I{0.579749}
 511  WAG+G4         0.6710  WAG+G4{0.514503}
 512  JTTDCMut+F+G4  1.1151  JTTDCMut+G4{2.15387}
 513  WAG+F+I        1.5844  WAG+I{0.148407}
 514  WAG+I          0.7266  WAG+I{0.479895}
 515  WAG+I          0.3182  WAG+I{0.59437}
 516  LG+G4          0.5557  LG+G4{0.398147}
 517  JTT+G4         2.2007  JTT+G4{2.35757}
 518  JTT+G4         0.5810  JTT+G4{0.429281}
 519  WAG+I          0.5821  WAG+I{0.582394}
 520  PMB            0.6116  PMB
 521  rtREV+I        1.7568  rtREV+I{0.163035}
 522  cpREV+F+G4     2.3923  cpREV+G4{1.18845}
 523  LG+I           0.5751  LG+I{0.374187}
 524  JTTDCMut+F+I   1.1836  JTTDCMut+I{0.413781}
 525  JTTDCMut       0.4828  JTTDCMut
 526  Dayhoff+G4     1.0588  Dayhoff+G4{0.505761}
 527  Dayhoff+I      0.8267  Dayhoff+I{0.355782}
 528  JTT+I          0.6073  JTT+I{0.532804}
 529  JTT+G4         1.2437  JTT+G4{0.794497}
 530  JTT+I          0.3846  JTT+I{0.583325}
 531  WAG+F+G4       1.9017  WAG+G4{0.933669}
 532  JTTDCMut+F+G4  1.6126  JTTDCMut+G4{0.843446}
 533  JTTDCMut+G4    0.6485  JTTDCMut+G4{1.00172}
 534  LG+G4          1.0987  LG+G4{0.625248}
 535  WAG+G4         1.1329  WAG+G4{0.761857}
 536  JTT+G4         4.2739  JTT+G4{0.418262}
 537  JTT+G4         1.4922  JTT+G4{2.23172}
 538  JTT+G4         4.5366  JTT+G4{1.3622}
 539  Dayhoff+G4     1.5052  Dayhoff+G4{1.63337}
 540  LG+G4          1.1141  LG+G4{0.30011}
 541  LG+G4          1.1052  LG+G4{1.306}
 542  JTT+G4         1.4112  JTT+G4{0.448034}
 543  WAG+I          0.7877  WAG+I{0.421591}
 544  cpREV          0.0075  cpREV
 545  FLU            0.3199  FLU
 546  JTT+G4         0.5946  JTT+G4{0.806492}
 547  LG+G4          0.4518  LG+G4{0.672475}
 548  LG+F+R2        1.3885  LG+R2{0.834977,0.401593,0.165023,4.0278}
 549  JTT+G4         1.0107  JTT+G4{0.580194}
 550  JTT+G4         3.6470  JTT+G4{1.18083}
 551  LG+I           0.7788  LG+I{0.42413}
 552  LG+G4          1.5048  LG+G4{0.785839}
 553  Dayhoff+F+G4   0.5253  Dayhoff+G4{0.879279}
 554  LG+I           0.5150  LG+I{0.558966}
 555  LG+G4          0.7502  LG+G4{0.672989}
 556  JTTDCMut+G4    0.7986  JTTDCMut+G4{0.649595}
 557  WAG            0.5940  WAG
 558  LG             0.0683  LG
 559  JTT+G4         0.6648  JTT+G4{0.469606}
 560  JTTDCMut+I     0.4996  JTTDCMut+I{0.443986}
 561  JTT+G4         1.1436  JTT+G4{0.816761}
 562  LG+G4          0.7525  LG+G4{0.506541}
 563  JTT+F+G4       1.5768  JTT+G4{0.538724}
 564  JTT+F+G4       0.6722  JTT+G4{0.30532}
 565  LG+I           0.6598  LG+I{0.317737}
 566  LG+G4          0.6640  LG+G4{0.256132}
 567  WAG+G4         0.4331  WAG+G4{0.502361}
 568  Dayhoff+G4     0.9610  Dayhoff+G4{1.00466}
 569  JTT+G4         1.3329  JTT+G4{0.307145}
 570  JTT+G4         0.5242  JTT+G4{0.508122}
 571  JTTDCMut+G4    0.4794  JTTDCMut+G4{0.819659}
 572  WAG+G4         0.6072  WAG+G4{0.869371}
 573  JTT+G4         0.9052  JTT+G4{1.20674}
 574  JTTDCMut+R2    0.6385  JTTDCMut+R2{0.881332,0.362095,0.118668,5.73766}
 575  LG+G4          1.0925  LG+G4{0.569956}
 576  JTTDCMut+G4    0.7637  JTTDCMut+G4{0.884171}
 577  LG+G4          0.9751  LG+G4{0.712691}
 578  Dayhoff+G4     1.3016  Dayhoff+G4{1.47226}
 579  JTTDCMut+G4    0.4066  JTTDCMut+G4{0.757363}
 580  cpREV+G4       0.5862  cpREV+G4{0.34098}
 581  JTT            0.4532  JTT
 582  LG+G4          0.2529  LG+G4{0.116342}
 583  JTTDCMut+G4    1.0667  JTTDCMut+G4{0.285629}
 584  LG+I           0.2931  LG+I{0.368223}
 585  WAG+I          1.6366  WAG+I{0.193804}
 586  LG+G4          1.4635  LG+G4{0.723303}
 587  JTT+G4         0.2819  JTT+G4{0.350823}
 588  JTT            0.3412  JTT
 589  WAG+G4         0.6563  WAG+G4{0.570355}
 590  LG+I           0.1892  LG+I{0.765644}
 591  FLU+F+I        0.4941  FLU+I{0.212682}
 592  Dayhoff+F      0.3370  Dayhoff
 593  LG+I           0.6441  LG+I{0.451834}
 594  JTT+G4         0.8105  JTT+G4{0.300928}
 595  Dayhoff+G4     1.9577  Dayhoff+G4{1.39973}
 596  JTT+I          0.4055  JTT+I{0.675964}
 597  rtREV+F+G4     0.8815  rtREV+G4{0.27487}
 598  JTT+F+I        2.0337  JTT+I{0.344312}
 599  LG+G4          0.5183  LG+G4{0.268486}
 600  LG+G4          1.6394  LG+G4{0.957429}
 601  LG+I           0.4774  LG+I{0.625526}
 602  LG+F+G4        0.9042  LG+G4{0.701484}
 603  Dayhoff+I      0.7333  Dayhoff+I{0.398884}
 604  WAG+G4         2.7438  WAG+G4{0.883849}
 605  Dayhoff+G4     0.7335  Dayhoff+G4{0.857147}
 606  PMB            1.9908  PMB
 607  LG+I           0.2347  LG+I{0.507143}
 608  LG+G4          1.3739  LG+G4{1.96616}
 609  WAG            0.2673  WAG
 610  LG+G4          0.5676  LG+G4{0.259332}
 611  WAG+I          1.2124  WAG+I{0.267096}
 612  JTT+G4         0.7890  JTT+G4{0.391958}
 613  JTT            0.4243  JTT
 614  LG+F+G4        1.0685  LG+G4{0.479273}
 615  JTT+I          0.8724  JTT+I{0.317032}
 616  LG+G4          0.5376  LG+G4{0.457948}
 617  JTTDCMut       0.6151  JTTDCMut
 618  LG+F+G4        2.7647  LG+G4{0.916216}
 619  LG             0.0755  LG
 620  Dayhoff+G4     1.1795  Dayhoff+G4{0.748867}
 621  JTT+F+G4       0.9471  JTT+G4{0.495767}
 622  LG+G4          0.9510  LG+G4{0.660273}
 623  LG+G4          0.1738  LG+G4{0.136355}
 624  LG+I           1.7454  LG+I{0.262179}
 625  LG+I           0.2640  LG+I{0.689448}
 626  LG+G4          0.6443  LG+G4{0.57634}
 627  LG+R2          1.1835  LG+R2{0.875438,0.372499,0.124562,5.41014}
 628  mtZOA+G4       0.8891  mtZOA+G4{0.399522}
 629  JTT            0.1315  JTT
 630  JTT+G4         0.8382  JTT+G4{1.09863}
 631  LG+G4          2.1777  LG+G4{0.796673}
 632  LG             1.0322  LG
 633  JTT+G4         2.1739  JTT+G4{0.811012}
 634  LG+F+R2        3.1910  LG+R2{0.795272,0.313107,0.204728,3.66825}
 635  WAG+I          1.7149  WAG+I{0.302105}
 636  LG+I           0.8518  LG+I{0.641237}
 637  JTT+I          2.2936  JTT+I{0.225449}
 638  LG+G4          1.0571  LG+G4{0.572831}
 639  JTT+G4         1.6304  JTT+G4{2.3033}
 640  WAG+F+G4       1.4702  WAG+G4{0.92999}
 641  LG+G4          1.1626  LG+G4{0.962047}
 642  cpREV+G4       0.4801  cpREV+G4{0.420859}
 643  mtZOA+G4       0.5768  mtZOA+G4{0.455956}
 644  JTT+G4         0.5999  JTT+G4{0.46123}
 645  JTT+G4         0.8173  JTT+G4{0.565113}
 646  JTTDCMut+F+G4  1.1965  JTTDCMut+G4{0.593725}
 647  JTTDCMut+G4    0.5359  JTTDCMut+G4{0.760549}
 648  Dayhoff+G4     0.5222  Dayhoff+G4{0.680812}
 649  WAG+G4         0.5098  WAG+G4{0.401344}
 650  DCMut+F+G4     1.1256  DCMut+G4{0.418906}
 651  cpREV+I        0.6197  cpREV+I{0.38233}
 652  LG+G4          1.2955  LG+G4{0.722164}
 653  JTT+G4         0.2919  JTT+G4{0.30456}
 654  JTT+G4         0.6090  JTT+G4{0.51251}
 655  DCMut+G4       1.5111  DCMut+G4{1.48526}
 656  LG+G4          0.3651  LG+G4{0.274238}
 657  WAG+G4         0.5733  WAG+G4{0.332904}
 658  LG+G4          0.2349  LG+G4{0.338797}
 659  LG+G4          0.5957  LG+G4{0.714543}
 660  Dayhoff+G4     2.9085  Dayhoff+G4{1.73096}
 661  LG+G4          0.3382  LG+G4{0.410562}
 662  WAG+G4         1.3974  WAG+G4{1.78821}
 663  JTTDCMut+G4    0.4059  JTTDCMut+G4{0.262614}
 664  LG+G4          0.3373  LG+G4{0.161896}
 665  LG+G4          0.5967  LG+G4{0.550646}
 666  Dayhoff+G4     1.5306  Dayhoff+G4{0.68531}
 667  JTT+G4         0.3165  JTT+G4{0.154201}
 668  LG+G4          1.9560  LG+G4{1.48807}
 669  LG+G4          1.4343  LG+G4{1.31799}
 670  JTT+I          0.3392  JTT+I{0.516559}
 671  WAG+I          0.6160  WAG+I{0.389818}
 672  LG+F+G4        0.7658  LG+G4{0.858516}
 673  JTT+F+G4       0.9945  JTT+G4{3.07462}
 674  Blosum62       0.8289  Blosum62
 675  VT+I           1.8379  VT+I{0.234287}
 676  LG+G4          0.2921  LG+G4{0.439331}
 677  JTT+I          0.6216  JTT+I{0.468586}
 678  LG+I           0.4472  LG+I{0.581818}
 679  JTTDCMut+F+I   0.9731  JTTDCMut+I{0.299201}
 680  Dayhoff+G4     2.3077  Dayhoff+G4{1.77403}
 681  LG+F+G4        0.7105  LG+G4{1.25152}
 682  LG+I           0.6849  LG+I{0.275992}
 683  PMB+G4         1.4792  PMB+G4{0.529478}
 684  Dayhoff        0.0478  Dayhoff
 685  WAG+R2         1.4671  WAG+R2{0.911942,0.375753,0.0880579,7.4648}
 686  JTT+G4         0.8629  JTT+G4{0.264815}
 687  Dayhoff+I      0.8258  Dayhoff+I{0.262101}
 688  cpREV+G4       0.4447  cpREV+G4{0.275941}
 689  JTTDCMut+I     0.3807  JTTDCMut+I{0.47045}
 690  LG+F+I         1.1678  LG+I{0.349164}
 691  JTT+G4         1.1735  JTT+G4{0.83375}
 692  LG+G4          1.6904  LG+G4{0.665239}
 693  LG+I           0.3446  LG+I{0.668611}
 694  Dayhoff+G4     0.7403  Dayhoff+G4{0.552535}
 695  LG+I           0.7147  LG+I{0.392017}
 696  WAG+G4         1.4712  WAG+G4{0.489164}
 697  LG+I           0.8711  LG+I{0.455203}
 698  FLU+F+G4       4.0428  FLU+G4{0.787749}
 699  LG+F+G4        2.1348  LG+G4{1.10115}
 700  LG+I           0.6351  LG+I{0.482945}
 701  WAG+I          0.4910  WAG+I{0.509329}
 702  LG+F+I         1.3775  LG+I{0.270927}
 703  JTT+F+I        1.6621  JTT+I{0.280067}
 704  Dayhoff+F+G4   1.4038  Dayhoff+G4{0.590028}
 705  LG+I           0.7097  LG+I{0.352541}
 706  Dayhoff+G4     0.9886  Dayhoff+G4{0.965738}
 707  JTT+F+G4       1.5244  JTT+G4{0.729957}
 708  DCMut+G4       0.7576  DCMut+G4{0.418756}
 709  JTT+G4         1.8097  JTT+G4{0.705734}
 710  Dayhoff+I      0.7433  Dayhoff+I{0.566762}
 711  LG+F+I         0.5964  LG+I{0.442357}
 712  WAG+I          2.5568  WAG+I{0.166475}
 713  LG+F+I         0.6514  LG+I{0.446804}
 714  LG+F+G4        1.2063  LG+G4{0.750731}
 715  DCMut          0.3824  DCMut
 716  LG+F+G4        1.9106  LG+G4{0.401439}
 717  WAG            0.6708  WAG
 718  WAG+F+G4       1.0835  WAG+G4{1.36378}
 719  JTT+G4         1.1918  JTT+G4{2.36542}
 720  JTTDCMut+G4    0.8618  JTTDCMut+G4{0.469407}
 721  WAG+I          1.0056  WAG+I{0.278932}
 722  LG             0.1119  LG
 723  Dayhoff+F+I    2.0820  Dayhoff+I{0.110472}
 724  LG+F+G4        1.4870  LG+G4{1.12288}
 725  cpREV+R2       0.7198  cpREV+R2{0.92417,0.389395,0.0758303,8.44165}
 726  Dayhoff+G4     0.8879  Dayhoff+G4{1.55591}
 727  Dayhoff+F+G4   1.0081  Dayhoff+G4{0.385459}
 728  JTTDCMut+F+G4  1.7058  JTTDCMut+G4{0.493066}
 729  JTT+R2         0.9025  JTT+R2{0.911279,0.527173,0.0887211,5.85654}
 730  JTT+F          1.6258  JTT
 731  JTT+I          0.9181  JTT+I{0.419949}
 732  LG+G4          0.7412  LG+G4{1.09999}
 733  LG+G4          0.3370  LG+G4{0.424226}
 734  JTT+R2         1.0907  JTT+R2{0.905153,0.454618,0.0948465,6.20477}
 735  LG             1.2918  LG
 736  JTT+G4         1.6465  JTT+G4{0.386817}
 737  Dayhoff+F+G4   1.7648  Dayhoff+G4{0.450542}
 738  WAG+I          0.6639  WAG+I{0.404402}
 739  LG+R2          0.1941  LG+R2{0.969795,0.24709,0.0302045,25.1742}
 740  JTT+F+I        1.4028  JTT+I{0.352415}
 741  JTT+G4         1.1607  JTT+G4{0.499006}
 742  JTT+G4         0.5561  JTT+G4{0.497574}
 743  LG+G4          0.5367  LG+G4{0.357245}
 744  Dayhoff+G4     1.0712  Dayhoff+G4{0.885004}
 745  JTT+I          0.4487  JTT+I{0.585616}
 746  WAG+I          0.5700  WAG+I{0.535252}
 747  JTT+I          0.6933  JTT+I{0.458821}
 748  JTT+F+G4       1.3611  JTT+G4{1.18376}
 749  JTT+I          0.7292  JTT+I{0.4406}
 750  HIVb           0.0323  HIVb
 751  LG+G4          0.8226  LG+G4{0.712467}
 752  DCMut+I        1.5074  DCMut+I{0.288765}
 753  mtZOA+F+G4     2.1656  mtZOA+G4{0.626894}
 754  JTT+I          0.8845  JTT+I{0.242919}
 755  LG+I           0.5042  LG+I{0.502654}
 756  JTT+F+G4       1.3634  JTT+G4{0.704177}
 757  JTT+F+G4       3.0958  JTT+G4{0.941544}
 758  LG             0.0745  LG
 759  LG+F+I         0.8697  LG+I{0.412211}
 760  JTT+I          0.2693  JTT+I{0.519418}
 761  JTT+I          3.2576  JTT+I{0.0979604}
 762  JTT+G4         1.4429  JTT+G4{0.800503}
 763  LG+G4          0.4836  LG+G4{0.656891}
 764  JTT+G4         0.5485  JTT+G4{0.69804}
 765  LG+G4          2.6563  LG+G4{0.202554}
 766  JTT+I          0.2542  JTT+I{0.71788}
 767  LG+R2          1.5522  LG+R2{0.833542,0.35906,0.166458,4.20952}
 768  Dayhoff+F+G4   1.0411  Dayhoff+G4{0.582865}
 769  JTT+G4         1.3426  JTT+G4{0.277617}
 770  LG+G4          1.2766  LG+G4{0.65637}
 771  Dayhoff+F+G4   1.3622  Dayhoff+G4{0.65948}
 772  LG+F+I         1.1567  LG+I{0.318512}
 773  JTT+G4         0.7361  JTT+G4{0.661405}
 774  JTT+F+G4       0.6300  JTT+G4{1.62487}
 775  LG+G4          0.7209  LG+G4{0.307364}
 776  JTTDCMut+F+G4  1.4366  JTTDCMut+G4{0.89492}
 777  LG+F+G4        0.9915  LG+G4{1.13646}
 778  LG+I           1.1168  LG+I{0.258119}
 779  JTT+F+I        1.0190  JTT+I{0.2964}
 780  WAG+I          1.6892  WAG+I{0.208068}
 781  WAG+I          1.7512  WAG+I{0.250635}
 782  JTT+G4         0.4530  JTT+G4{0.663988}
 783  JTT            0.1163  JTT
 784  Dayhoff+F+G4   0.8534  Dayhoff+G4{0.492629}
 785  LG+G4          1.5047  LG+G4{1.15974}
 786  LG+F+G4        0.6651  LG+G4{0.581335}
 787  WAG+G4         0.9605  WAG+G4{0.846903}
 788  WAG+G4         0.6622  WAG+G4{0.641181}
 789  JTT            0.4496  JTT
 790  rtREV+F+G4     1.8453  rtREV+G4{0.898803}
 791  LG+G4          0.2985  LG+G4{0.269253}
 792  Dayhoff+I      1.0299  Dayhoff+I{0.257375}
 793  JTT+F+G4       0.8562  JTT+G4{0.489932}
 794  JTT+G4         0.6580  JTT+G4{0.367526}
 795  PMB            1.8848  PMB
 796  JTT+G4         1.0274  JTT+G4{1.12972}
 797  LG+G4          0.3832  LG+G4{0.739305}
 798  LG             0.4284  LG
 799  Dayhoff+F+G4   1.7471  Dayhoff+G4{1.18112}
 800  LG+I           0.6991  LG+I{0.396451}
 801  JTT+G4         2.2961  JTT+G4{1.26829}
 802  cpREV+F+G4     2.7569  cpREV+G4{1.28403}
 803  mtZOA+F+G4     1.5824  mtZOA+G4{0.294822}
 804  VT+G4          0.9566  VT+G4{0.462428}
 805  Dayhoff+F+G4   1.6334  Dayhoff+G4{1.56904}
 806  LG+G4          1.1315  LG+G4{0.623332}
 807  LG+I           0.3020  LG+I{0.498846}
 808  JTTDCMut+G4    0.4463  JTTDCMut+G4{0.691707}
 809  JTTDCMut+F     1.1930  JTTDCMut
 810  rtREV+F+G4     0.9330  rtREV+G4{0.495122}
 811  JTT+I          0.4962  JTT+I{0.570541}
 812  JTTDCMut+F+G4  0.9157  JTTDCMut+G4{0.359109}
 813  LG+G4          0.6363  LG+G4{0.408451}
 814  JTT+F+G4       1.5703  JTT+G4{1.33154}
 815  JTT+G4         1.0298  JTT+G4{0.509877}
 816  JTT            0.7884  JTT
 817  LG+G4          1.1856  LG+G4{1.02057}
 818  JTT+G4         0.8765  JTT+G4{0.292279}
 819  JTT+G4         0.4630  JTT+G4{0.848061}
 820  mtREV+F+G4     1.7718  mtREV+G4{1.40605}
 821  JTT+G4         0.5849  JTT+G4{0.535835}
 822  Dayhoff+F+G4   1.8603  Dayhoff+G4{0.381046}
 823  LG+F+G4        2.5096  LG+G4{1.10283}
 824  JTTDCMut+G4    1.1044  JTTDCMut+G4{0.586762}
 825  LG             0.2346  LG
 826  WAG+G4         1.2885  WAG+G4{0.502081}
 827  JTT+G4         0.6719  JTT+G4{0.908065}
 828  Dayhoff+G4     1.4031  Dayhoff+G4{0.839669}
 829  LG+F+R2        3.8791  LG+R2{0.694849,0.22394,0.305151,2.76714}
 830  JTTDCMut+G4    0.3865  JTTDCMut+G4{0.307197}
 831  LG+I           0.4407  LG+I{0.430983}
 832  JTTDCMut+G4    0.8211  JTTDCMut+G4{0.112174}
 833  JTT+F+G4       1.6100  JTT+G4{0.579638}
 834  cpREV+I        0.9307  cpREV+I{0.265743}
 835  Dayhoff+I      0.6108  Dayhoff+I{0.702004}
 836  JTT+I          0.4989  JTT+I{0.371204}
 837  LG+G4          0.6108  LG+G4{0.302593}
 838  Dayhoff+F+G4   1.0667  Dayhoff+G4{1.14356}
 839  WAG+G4         0.5730  WAG+G4{0.479984}
 840  Dayhoff+F+I    0.7586  Dayhoff+I{0.436486}
 841  LG+F+G4        0.9570  LG+G4{1.04032}
 842  JTT+F+I        1.5502  JTT+I{0.191019}
 843  LG+I           0.1819  LG+I{0.776678}
 844  LG+G4          2.7923  LG+G4{2.0585}
 845  LG+G4          0.2685  LG+G4{0.11659}
 846  Dayhoff+F+G4   1.2717  Dayhoff+G4{0.192468}
 847  JTT+F+G4       1.8843  JTT+G4{0.831281}
 848  LG+G4          0.6899  LG+G4{1.52583}
 849  JTT+F+G4       1.1378  JTT+G4{0.741101}
 850  Dayhoff+F+G4   1.4551  Dayhoff+G4{1.88548}
 851  LG+G4          1.0322  LG+G4{0.763938}
 852  rtREV+F+G4     2.0016  rtREV+G4{0.54609}
 853  JTTDCMut+F+I   1.4126  JTTDCMut+I{0.222167}
 854  JTT+G4         0.6023  JTT+G4{0.474626}
 855  FLU+G4         2.3819  FLU+G4{1.64993}
 856  LG+I           0.1527  LG+I{0.777385}
 857  WAG+I          1.8264  WAG+I{0.176202}
 858  JTT+F+G4       0.3584  JTT+G4{0.523132}
 859  LG+I           0.5453  LG+I{0.558356}
 860  LG+I           0.3127  LG+I{0.60559}
 861  LG+G4          0.6533  LG+G4{0.554974}
 862  JTT+I          0.9624  JTT+I{0.294551}
 863  JTT+I          1.0147  JTT+I{0.310024}
 864  JTT+I          0.4776  JTT+I{0.43461}
 865  LG+I           0.4941  LG+I{0.497615}
 866  WAG+I          0.8591  WAG+I{0.311513}
 867  LG+G4          0.7244  LG+G4{0.9722}
 868  JTT+F+G4       0.5749  JTT+G4{0.652374}
 869  JTTDCMut+F+G4  1.7005  JTTDCMut+G4{1.06898}
 870  JTTDCMut+G4    0.6280  JTTDCMut+G4{0.613194}
 871  JTT+G4         0.2181  JTT+G4{0.408078}
 872  Dayhoff+I      0.2875  Dayhoff+I{0.632829}
 873  LG+F+G4        2.4573  LG+G4{1.10858}
 874  LG+I           0.3111  LG+I{0.616495}
 875  LG+G4          0.4434  LG+G4{0.219951}
 876  LG+G4          0.2489  LG+G4{0.14316}
 877  LG+G4          0.4785  LG+G4{0.495202}
 878  LG             0.2289  LG
 879  DCMut+I        1.5177  DCMut+I{0.214418}
 880  Dayhoff+I      0.8897  Dayhoff+I{0.349048}
 881  LG+F+G4        1.5751  LG+G4{0.439303}
 882  JTT+G4         1.0759  JTT+G4{0.746468}
 883  JTT+I          0.5486  JTT+I{0.441007}
 884  JTT+G4         1.4320  JTT+G4{1.34029}
 885  LG+I           1.3261  LG+I{0.274765}
 886  JTT+G4         1.0165  JTT+G4{0.625912}
 887  mtZOA+I        1.3874  mtZOA+I{0.164214}
 888  JTT+G4         0.9005  JTT+G4{0.689237}
 889  WAG+I          0.5297  WAG+I{0.689343}
 890  LG+F+G4        1.9163  LG+G4{0.797167}
 891  JTT+I          0.5629  JTT+I{0.463031}
 892  JTT+G4         0.9375  JTT+G4{0.673162}
 893  LG+F+I         0.6711  LG+I{0.33666}
 894  LG+I           0.1574  LG+I{0.684065}
 895  JTTDCMut+I     0.2533  JTTDCMut+I{0.586528}
 896  LG             0.1349  LG
 897  WAG+G4         0.8056  WAG+G4{0.448972}
 898  Dayhoff+G4     1.1795  Dayhoff+G4{0.454512}
 899  JTT            0.4892  JTT
 900  JTT            0.3054  JTT
 901  LG+G4          0.3590  LG+G4{0.388104}
 902  JTT+G4         0.4246  JTT+G4{0.311485}
 903  Dayhoff+I      0.5080  Dayhoff+I{0.546184}
 904  LG+I           0.4740  LG+I{0.512842}
 905  Dayhoff+F+G4   1.3619  Dayhoff+G4{0.830005}
 906  WAG+G4         0.6665  WAG+G4{0.438702}
 907  JTTDCMut+G4    0.6615  JTTDCMut+G4{0.224866}
 908  LG+I           0.4660  LG+I{0.545297}
 909  JTT+G4         1.2242  JTT+G4{0.597191}
 910  LG+G4          1.8275  LG+G4{0.700952}
 911  cpREV+G4       1.9027  cpREV+G4{1.27499}
 912  LG+G4          0.5552  LG+G4{0.321673}
 913  WAG+I          1.5076  WAG+I{0.305056}
 914  cpREV+I        0.8526  cpREV+I{0.242859}
 915  LG+G4          0.7506  LG+G4{0.689331}
 916  cpREV+G4       1.0145  cpREV+G4{0.36574}
 917  LG+G4          0.6827  LG+G4{1.32968}
 918  LG+G4          0.4307  LG+G4{0.431385}
 919  JTTDCMut+I     2.4601  JTTDCMut+I{0.133587}
 920  LG+F+G4        1.7634  LG+G4{1.31988}
 921  LG+G4          1.2269  LG+G4{0.240667}
 922  LG             0.4932  LG
 923  JTTDCMut+G4    1.1256  JTTDCMut+G4{0.345328}
 924  LG+I           0.4665  LG+I{0.571603}
 925  JTTDCMut+G4    2.2702  JTTDCMut+G4{1.23602}
 926  LG+G4          0.3984  LG+G4{0.210869}
 927  JTT+G4         1.3090  JTT+G4{0.446168}
 928  LG+F+G4        1.0835  LG+G4{1.10358}
 929  mtZOA+F+G4     0.9184  mtZOA+G4{0.326043}
 930  WAG+F+G4       3.0808  WAG+G4{0.828338}
 931  WAG+G4         0.6944  WAG+G4{0.745214}
 932  JTT+F+G4       1.4285  JTT+G4{1.47906}
 933  WAG+G4         0.4847  WAG+G4{0.210355}
 934  JTTDCMut+F+I   1.9416  JTTDCMut+I{0.179816}
 935  LG             0.2777  LG
 936  LG+I           0.3290  LG+I{0.70781}
 937  LG+F+G4        0.9636  LG+G4{0.981478}
 938  LG+R2          1.9907  LG+R2{0.905855,0.257289,0.0941446,8.14633}
 939  JTT+G4         1.4396  JTT+G4{0.891381}
 940  LG+G4          1.2767  LG+G4{0.935184}
 941  WAG+G4         0.7191  WAG+G4{1.01614}
 942  JTT+G4         0.4080  JTT+G4{0.479928}
 943  JTT+G4         1.7792  JTT+G4{1.59725}
 944  Dayhoff+G4     0.3910  Dayhoff+G4{0.27216}
 945  LG+F+G4        0.9456  LG+G4{0.566502}
 946  JTTDCMut+I     0.7444  JTTDCMut+I{0.599777}
 947  LG+F+I         0.6533  LG+I{0.369076}
 948  JTT+F+I        0.7531  JTT+I{0.558769}
 949  LG+G4          1.0571  LG+G4{1.39408}
 950  JTT+G4         0.2229  JTT+G4{0.426077}
 951  Dayhoff+G4     0.9268  Dayhoff+G4{0.67748}
 952  JTT+G4         1.2951  JTT+G4{0.887994}
 953  LG+G4          0.3340  LG+G4{0.376311}
 954  JTTDCMut+G4    0.8595  JTTDCMut+G4{0.58025}
 955  LG+G4          0.6693  LG+G4{1.20535}
 956  JTT+F+I        0.8186  JTT+I{0.292399}
 957  JTT+G4         0.4150  JTT+G4{0.87708}
 958  JTTDCMut+F     0.1716  JTTDCMut
 959  LG+F+G4        1.3030  LG+G4{0.417345}
 960  LG+G4          0.3310  LG+G4{0.439314}
 961  WAG+G4         1.3757  WAG+G4{0.614299}
 962  Dayhoff+I      1.3636  Dayhoff+I{0.23258}
 963  LG+F+G4        0.9007  LG+G4{0.92041}
 964  JTT+F+G4       2.9710  JTT+G4{1.18878}
 965  Dayhoff+G4     1.3045  Dayhoff+G4{0.654035}
 966  Dayhoff+G4     0.3334  Dayhoff+G4{0.3207}
 967  WAG+I          0.5953  WAG+I{0.38437}
 968  WAG+G4         0.7725  WAG+G4{0.366104}
 969  JTT+G4         0.7162  JTT+G4{0.747301}
 970  WAG+G4         1.7119  WAG+G4{0.513974}
 971  VT+I           1.5836  VT+I{0.319168}
 972  JTTDCMut       0.1108  JTTDCMut
 973  LG+F+G4        1.4954  LG+G4{0.677297}
 974  JTT+G4         1.0505  JTT+G4{0.365505}
 975  LG+G4          1.0601  LG+G4{0.949238}
 976  LG+I           0.6732  LG+I{0.442849}
 977  JTT+I          0.4197  JTT+I{0.516431}
 978  Dayhoff+G4     0.4882  Dayhoff+G4{0.187068}
 979  JTT+G4         2.1514  JTT+G4{1.61064}
 980  JTT+I          1.1865  JTT+I{0.336075}
 981  JTT+F+G4       0.8411  JTT+G4{0.897517}
 982  DCMut+G4       1.1465  DCMut+G4{0.970033}
 983  LG+G4          1.2759  LG+G4{0.739614}
 984  LG+F+G4        1.7566  LG+G4{0.943701}
 985  JTT+G4         0.4101  JTT+G4{0.258367}
 986  Dayhoff+F+I    1.2946  Dayhoff+I{0.4269}
 987  WAG+G4         1.5857  WAG+G4{2.14795}
 988  Dayhoff+G4     0.7598  Dayhoff+G4{0.730826}
 989  JTT+F+G4       0.8845  JTT+G4{0.764482}
 990  JTT+I          1.4293  JTT+I{0.456821}
 991  mtZOA+G4       0.8357  mtZOA+G4{0.588645}
 992  LG+F+G4        1.5465  LG+G4{1.07512}
 993  LG+G4          0.5128  LG+G4{0.60654}
 994  LG+F+I         1.1605  LG+I{0.287158}
 995  JTTDCMut+I     0.3083  JTTDCMut+I{0.674821}
 996  LG+I           0.3332  LG+I{0.551415}
 997  LG+G4          0.5321  LG+G4{0.509214}
 998  LG+R2          0.5507  LG+R2{0.921774,0.591314,0.0782256,5.81577}
 999  LG+F+G4        2.1508  LG+G4{0.83665}
1000  JTTDCMut+F+I   2.2038  JTTDCMut+I{0.138815}
1001  JTT+F+G4       2.4026  JTT+G4{0.72879}
1002  JTT+G4         0.4151  JTT+G4{0.274779}
1003  mtZOA+F+G4     1.9075  mtZOA+G4{0.56442}
1004  LG+I           0.4167  LG+I{0.582583}
1005  LG+G4          0.7081  LG+G4{0.770084}
1006  LG+F+G4        1.0074  LG+G4{1.17502}
1007  Dayhoff+F+I    1.3212  Dayhoff+I{0.247559}
1008  JTT+G4         0.9978  JTT+G4{0.383523}
1009  JTTDCMut       0.3696  JTTDCMut
1010  VT+F+I         1.5602  VT+I{0.17067}
1011  LG+G4          0.4935  LG+G4{0.639629}
1012  LG+G4          0.8450  LG+G4{1.40394}
1013  Dayhoff+G4     1.6370  Dayhoff+G4{0.56259}
1014  LG+G4          0.4973  LG+G4{0.649236}
1015  mtZOA+I        0.5555  mtZOA+I{0.515819}
1016  WAG+I          0.1755  WAG+I{0.787827}
1017  LG+I           0.8804  LG+I{0.418592}
1018  JTT+F+G4       0.9488  JTT+G4{1.31627}
1019  JTT+F+G4       2.0453  JTT+G4{0.780577}
1020  LG+G4          0.5914  LG+G4{0.710962}
1021  VT+I           2.3258  VT+I{0.257592}
1022  JTT+G4         0.7623  JTT+G4{1.15251}
1023  LG+G4          1.5580  LG+G4{2.42687}
1024  LG+G4          2.5522  LG+G4{0.452476}
1025  JTTDCMut+G4    1.6301  JTTDCMut+G4{2.13186}
1026  JTT+G4         0.7437  JTT+G4{0.578117}
1027  LG+F+I         0.7385  LG+I{0.403082}
1028  Dayhoff+G4     0.7949  Dayhoff+G4{0.776181}
1029  LG+F+G4        0.7949  LG+G4{0.597979}
1030  LG+F+I         2.8597  LG+I{0.131211}
1031  JTTDCMut+G4    0.8524  JTTDCMut+G4{1.039}
1032  LG             0.0516  LG
1033  JTT+G4         0.3944  JTT+G4{0.526354}
1034  Dayhoff+F+G4   2.1844  Dayhoff+G4{1.18987}
1035  LG+G4          0.8412  LG+G4{0.863926}
1036  LG+I           0.8895  LG+I{0.206563}
1037  WAG+G4         1.3849  WAG+G4{1.03059}
1038  JTTDCMut+F+G4  0.7931  JTTDCMut+G4{0.657877}
1039  LG+G4          1.3121  LG+G4{0.61914}
1040  JTT+R2         0.7303  JTT+R2{0.947696,0.555863,0.0523037,9.04736}
1041  WAG+I          0.7038  WAG+I{0.443712}
1042  rtREV+F        1.6108  rtREV
1043  LG+F+G4        1.0121  LG+G4{0.749958}
1044  Dayhoff+I      0.5817  Dayhoff+I{0.446019}
1045  VT+F           1.2112  VT
1046  JTT+G4         0.4642  JTT+G4{0.310555}
1047  LG+G4          0.8664  LG+G4{0.40696}
1048  WAG+F+G4       1.5413  WAG+G4{1.41124}
1049  LG+I           0.5859  LG+I{0.450801}
1050  LG+G4          1.8082  LG+G4{0.864793}
1051  mtZOA+F+G4     3.1019  mtZOA+G4{0.543279}
1052  JTTDCMut+G4    0.9983  JTTDCMut+G4{0.931266}
1053  LG+G4          2.9411  LG+G4{1.38213}
1054  JTT+G4         0.7548  JTT+G4{0.615174}
1055  JTT+G4         0.3428  JTT+G4{0.39751}
1056  LG+I           1.0185  LG+I{0.474916}
1057  JTT+G4         0.4858  JTT+G4{0.670123}
1058  Dayhoff+F+G4   0.8744  Dayhoff+G4{0.451599}
1059  LG+F+I         1.4589  LG+I{0.215183}
1060  JTT+G4         0.4917  JTT+G4{0.946462}
1061  Dayhoff+G4     0.8497  Dayhoff+G4{0.410294}
1062  WAG+F+G4       2.3419  WAG+G4{1.67675}
1063  LG+I           0.7400  LG+I{0.32569}
1064  JTT+G4         0.5951  JTT+G4{0.949507}
1065  LG+G4          0.8952  LG+G4{0.844887}
1066  WAG+I          0.6219  WAG+I{0.466293}
1067  JTTDCMut+G4    0.9016  JTTDCMut+G4{0.593278}
1068  WAG+I          1.6500  WAG+I{0.146952}
1069  rtREV+G4       0.3255  rtREV+G4{0.0775745}
1070  JTT+G4         0.4250  JTT+G4{0.331607}
1071  JTT+F+G4       0.9662  JTT+G4{1.10068}
1072  LG+G4          0.9811  LG+G4{0.637105}
1073  JTT+G4         1.3027  JTT+G4{0.807561}
1074  Blosum62       1.5493  Blosum62
1075  LG+I           0.7319  LG+I{0.387849}
1076  Dayhoff+I      0.6496  Dayhoff+I{0.422685}
1077  LG+G4          0.7865  LG+G4{0.372251}
1078  WAG+I          0.2781  WAG+I{0.634274}
1079  LG+G4          3.4590  LG+G4{0.768539}
1080  JTTDCMut+F+G4  0.3024  JTTDCMut+G4{0.528514}
1081  Dayhoff+G4     0.7669  Dayhoff+G4{0.772643}
1082  LG+G4          0.4315  LG+G4{0.930026}
1083  JTT+I          0.6235  JTT+I{0.438801}
1084  JTT+G4         0.4862  JTT+G4{0.381424}
1085  LG+G4          0.6635  LG+G4{0.491042}
1086  JTT+I          0.3874  JTT+I{0.421773}
1087  JTT+G4         0.6500  JTT+G4{0.618687}
1088  LG+F+G4        0.7273  LG+G4{3.84262}
1089  JTT+I          1.0384  JTT+I{0.365746}
1090  LG+F+G4        2.2235  LG+G4{0.792348}
1091  LG+I           0.6057  LG+I{0.385181}
1092  JTT            1.3518  JTT
1093  cpREV+I        0.8722  cpREV+I{0.404728}
1094  WAG+I          0.9764  WAG+I{0.342029}
1095  JTT+G4         1.1564  JTT+G4{0.822951}
1096  JTT+G4         0.2488  JTT+G4{0.418579}
1097  JTT            0.5388  JTT
1098  JTT+G4         1.6670  JTT+G4{1.90406}
1099  WAG+G4         1.5123  WAG+G4{0.403484}
1100  JTT+G4         0.6095  JTT+G4{0.670271}
1101  Dayhoff+F+G4   2.0824  Dayhoff+G4{0.885371}
1102  JTTDCMut+G4    0.8756  JTTDCMut+G4{0.717988}
1103  LG+F+G4        0.8017  LG+G4{0.806955}
1104  JTT+F+I        0.2319  JTT+I{0.464323}
1105  WAG+I          0.7546  WAG+I{0.25119}
1106  JTT+F+G4       1.8811  JTT+G4{0.353554}
1107  JTT+I          0.9704  JTT+I{0.353257}
1108  mtZOA+F+G4     1.3828  mtZOA+G4{0.685225}
1109  LG+R2          1.3407  LG+R2{0.94522,0.548751,0.0547801,8.7862}
1110  JTT+I          0.8965  JTT+I{0.513379}
1111  JTT+F+I        0.9837  JTT+I{0.348001}
1112  LG             0.2887  LG
1113  JTT+I          1.3350  JTT+I{0.248354}
1114  Dayhoff+F+G4   1.3562  Dayhoff+G4{0.854881}
1115  FLU+F+G4       4.2230  FLU+G4{0.998581}
1116  LG+G4          0.8938  LG+G4{0.615631}
1117  VT+G4          2.2213  VT+G4{0.761057}
1118  mtZOA+F+G4     1.5283  mtZOA+G4{0.970703}
1119  LG+I           1.0378  LG+I{0.312256}
1120  WAG+G4         3.5251  WAG+G4{1.28603}
1121  JTTDCMut+G4    0.7692  JTTDCMut+G4{0.836031}
1122  LG+I           0.3506  LG+I{0.510654}
1123  VT+F+G4        1.8703  VT+G4{1.32828}
1124  LG+G4          0.7112  LG+G4{0.46626}
1125  WAG+I          1.7464  WAG+I{0.165627}
1126  LG+G4          0.2710  LG+G4{0.178629}
1127  JTT+G4         0.3824  JTT+G4{0.343293}
1128  LG+I           0.7755  LG+I{0.379867}
1129  FLU+F+G4       2.1185  FLU+G4{0.469343}
1130  LG+G4          0.6506  LG+G4{0.419724}
1131  LG+F+G4        1.6471  LG+G4{0.908903}
1132  PMB            0.6327  PMB
1133  LG             0.3878  LG
1134  LG             0.2419  LG
1135  LG+I           1.2696  LG+I{0.305027}
1136  JTT+G4         3.2955  JTT+G4{1.11541}
1137  LG+I           0.6456  LG+I{0.532706}
1138  JTT+I          0.9944  JTT+I{0.453765}
1139  Dayhoff+I      1.9156  Dayhoff+I{0.185794}
1140  JTTDCMut       0.2084  JTTDCMut
1141  WAG+I          1.0505  WAG+I{0.40065}
1142  JTT+G4         2.7857  JTT+G4{1.85887}
1143  JTT+G4         1.5842  JTT+G4{1.02988}
1144  JTT+G4         0.6260  JTT+G4{0.354664}
1145  LG+I           0.7633  LG+I{0.370933}
1146  Dayhoff+I      0.5491  Dayhoff+I{0.489862}
1147  LG+I           0.8799  LG+I{0.35948}
1148  Dayhoff+I      0.9907  Dayhoff+I{0.300603}
1149  LG+F+R2        1.1680  LG+R2{0.687493,0.481319,0.312507,2.14106}
1150  Dayhoff+I      0.9573  Dayhoff+I{0.31043}
1151  LG+F+G4        1.0736  LG+G4{0.514507}
1152  JTT            0.5641  JTT
1153  WAG+G4         0.6080  WAG+G4{0.474923}
1154  JTT+I          0.9649  JTT+I{0.409896}
1155  WAG+I          0.7134  WAG+I{0.443564}
1156  JTT+G4         1.0805  JTT+G4{1.21673}
1157  VT+I           1.1450  VT+I{0.356121}
1158  LG+I           0.5420  LG+I{0.41322}
1159  VT+F+G4        3.9919  VT+G4{1.49322}
1160  WAG+G4         0.7381  WAG+G4{1.28061}
1161  LG+I           0.4481  LG+I{0.516179}
1162  LG+G4          0.8568  LG+G4{0.819753}
1163  WAG            1.6132  WAG
1164  LG+G4          0.8920  LG+G4{0.4449}
1165  PMB+G4         0.8727  PMB+G4{0.823754}
1166  DCMut+F+I      2.4438  DCMut+I{0.294981}
1167  LG             0.3455  LG
1168  Dayhoff+I      0.7397  Dayhoff+I{0.436403}
1169  JTT+G4         2.5456  JTT+G4{0.533169}
1170  JTT+F+G4       0.6786  JTT+G4{0.443042}
1171  JTTDCMut+I     0.3717  JTTDCMut+I{0.67146}
1172  mtZOA+R2       0.8303  mtZOA+R2{0.956941,0.37922,0.0430587,14.7963}
1173  LG+G4          1.6597  LG+G4{0.743101}
1174  JTT+R2         0.8848  JTT+R2{0.893931,0.181789,0.106069,7.89576}
1175  LG+I           0.1297  LG+I{0.719762}
1176  LG+F+G4        1.0716  LG+G4{0.940097}
1177  LG+I           0.8209  LG+I{0.351799}
1178  JTT            0.2679  JTT
1179  LG+I           0.4854  LG+I{0.521983}
1180  LG+I           0.7966  LG+I{0.38704}
1181  LG+F+R2        4.0453  LG+R2{0.744673,0.188222,0.255327,3.36759}
1182  JTT+G4         4.0093  JTT+G4{1.31208}
1183  LG+G4          0.7011  LG+G4{0.762581}
1184  LG+G4          0.7360  LG+G4{0.917101}
1185  LG+G4          1.0179  LG+G4{0.585649}
1186  LG+I           0.9930  LG+I{0.409125}
1187  LG+G4          0.4873  LG+G4{0.401578}
1188  LG+G4          2.0927  LG+G4{1.34881}
1189  JTT+I          0.7548  JTT+I{0.439262}
1190  LG+G4          0.7023  LG+G4{0.449353}
1191  cpREV+F+G4     3.7471  cpREV+G4{0.770994}
1192  Dayhoff+F+G4   2.5297  Dayhoff+G4{1.3842}
1193  VT+I           1.0791  VT+I{0.31417}
1194  JTT+I          0.6135  JTT+I{0.588649}
1195  rtREV+G4       2.2266  rtREV+G4{0.698116}
1196  LG+I           0.0878  LG+I{0.929532}
1197  LG+G4          0.2307  LG+G4{0.186277}
1198  WAG            0.5062  WAG
1199  Dayhoff        0.0557  Dayhoff
1200  LG             0.2239  LG
1201  WAG+I          0.6766  WAG+I{0.321434}
1202  JTT+G4         0.5572  JTT+G4{0.823727}
1203  LG+G4          1.9530  LG+G4{0.966247}
1204  Dayhoff+F+I    1.5279  Dayhoff+I{0.26283}
1205  LG+I           1.1346  LG+I{0.410502}
1206  Dayhoff+G4     0.3959  Dayhoff+G4{0.290962}
1207  JTT+G4         0.1784  JTT+G4{0.17379}
1208  Dayhoff+G4     0.9900  Dayhoff+G4{0.849269}
1209  LG+G4          0.3763  LG+G4{0.186589}
1210  Dayhoff+F+G4   1.9120  Dayhoff+G4{1.36637}
1211  JTT+I          1.4613  JTT+I{0.216979}
1212  LG             0.1849  LG
1213  JTT+G4         0.5676  JTT+G4{2.2045}
1214  JTT+G4         1.2848  JTT+G4{0.708757}
1215  LG+G4          1.8182  LG+G4{0.873402}
1216  JTTDCMut+G4    0.5408  JTTDCMut+G4{0.221384}
1217  LG+G4          1.6843  LG+G4{0.729399}
1218  JTT+R2         3.5347  JTT+R2{0.851806,0.375171,0.148194,4.59146}
1219  LG+G4          0.9994  LG+G4{0.795722}
1220  JTTDCMut+G4    1.2391  JTTDCMut+G4{0.964918}
1221  LG+G4          2.2417  LG+G4{1.15674}
1222  LG+G4          0.5519  LG+G4{0.848108}
1223  DCMut+F+G4     6.8350  DCMut+G4{0.677746}
1224  VT+I           0.2918  VT+I{0.814406}
1225  WAG+G4         2.1651  WAG+G4{0.817727}
1226  LG+G4          0.4270  LG+G4{0.304439}
1227  LG+G4          2.1165  LG+G4{1.37958}
1228  VT+I           1.0474  VT+I{0.290874}
1229  FLU+F+G4       3.2253  FLU+G4{0.48231}
1230  JTTDCMut+F     1.0786  JTTDCMut
1231  PMB+G4         1.8497  PMB+G4{2.59363}
1232  WAG+I          2.0161  WAG+I{0.219464}
1233  VT             1.7513  VT
1234  JTT+I          2.2300  JTT+I{0.247548}
1235  JTT+G4         0.6944  JTT+G4{0.562685}
1236  JTT+I          1.2096  JTT+I{0.268326}
1237  WAG+G4         1.5628  WAG+G4{2.60082}
1238  JTT+F          0.9049  JTT
1239  PMB            0.6777  PMB
1240  PMB            1.6576  PMB
1241  VT             2.1014  VT
1242  JTT+I          1.1025  JTT+I{0.341257}
1243  JTT+I          0.8882  JTT+I{0.269085}
1244  WAG+I          0.2695  WAG+I{0.613515}
1245  mtZOA+F+G4     3.8780  mtZOA+G4{0.668691}
1246  LG+R2          1.0046  LG+R2{0.833617,0.436071,0.166383,3.82542}
1247  Blosum62+G4    2.4020  Blosum62+G4{1.13371}
1248  LG+G4          0.3418  LG+G4{0.650878}
1249  LG+I           0.5425  LG+I{0.349486}
1250  VT             0.0807  VT
1251  JTT+G4         1.8057  JTT+G4{1.28386}
1252  Dayhoff+F+G4   1.2451  Dayhoff+G4{0.696882}
1253  VT+R2          4.0678  VT+R2{0.865473,0.373873,0.134527,5.02815}
1254  JTT+I          0.8990  JTT+I{0.355105}
1255  LG+G4          0.8122  LG+G4{0.375317}
1256  LG+I           1.1206  LG+I{0.338993}
1257  LG+I           0.1224  LG+I{0.70717}
1258  FLU+G4         1.0727  FLU+G4{0.537625}
1259  LG+G4          1.0753  LG+G4{0.755608}
1260  JTT+G4         0.9432  JTT+G4{1.2895}
1261  JTT            0.7636  JTT
1262  LG+G4          0.7515  LG+G4{0.254828}
1263  LG+G4          0.2809  LG+G4{0.271336}

MAXIMUM LIKELIHOOD TREE
-----------------------

Log-likelihood of the tree: -3226222.8580 (s.e. 2335.1755)
Unconstrained log-likelihood (without tree): -2896507.0706
Number of free parameters (#branches + #model parameters): 7140
Akaike information criterion (AIC) score: 6466725.7161
Corrected Akaike information criterion (AICc) score: 6466893.3879
Bayesian information criterion (BIC) score: 6547621.1163

Total tree length (sum of branch lengths): 1.0988
Sum of internal branch lengths: 0.1015 (9.2412% of tree length)

NOTE: Tree is UNROOTED although outgroup taxon 'Machtx_20180703_CroCo_cd995_pep_Machtx_20180703' is drawn at root
Numbers in parentheses are SH-aLRT support (%) / ultrafast bootstrap support (%)

+--------Machtx_20180703_CroCo_cd995_pep_Machtx_20180703
|
|       +--------------------------------------------------Macpus_20180703_CroCo_cd995_pep_Macpus_20180703
+-------| (100/100)
|       +------------Macspi_20180703_CroCo_cd995_pep_Macspi_20180703
|
+--------Mlig_RNA_3_7_DV1_v3_coregenes_bestORF_cd995_pep_Maclig_37v3

Tree in newick format:

(Machtx_20180703_CroCo_cd995_pep_Machtx_20180703:0.1159419670,(Macpus_20180703_CroCo_cd995_pep_Macpus_20180703:0.6094842745,Macspi_20180703_CroCo_cd995_pep_Macspi_20180703:0.1547493782)100/100:0.101541,Mlig_RNA_3_7_DV1_v3_coregenes_bestORF_cd995_pep_Maclig_37v3:0.1170696694);

CONSENSUS TREE
--------------

Consensus tree is constructed from 1000 bootstrap trees
Log-likelihood of consensus tree: -3226222.858078
Robinson-Foulds distance between ML tree and consensus tree: 0

Branches with bootstrap support >0.000000% are kept (extended consensus)
Branch lengths are optimized by maximum likelihood on original alignment
Numbers in parentheses are bootstrap supports (%)

+--------Machtx_20180703_CroCo_cd995_pep_Machtx_20180703
|
|       +--------------------------------------------------Macpus_20180703_CroCo_cd995_pep_Macpus_20180703
+-------| (100)
|       +------------Macspi_20180703_CroCo_cd995_pep_Macspi_20180703
|
+--------Mlig_RNA_3_7_DV1_v3_coregenes_bestORF_cd995_pep_Maclig_37v3


Consensus tree in newick format: 

(Machtx_20180703_CroCo_cd995_pep_Machtx_20180703:0.1159413493,(Macpus_20180703_CroCo_cd995_pep_Macpus_20180703:0.6094837565,Macspi_20180703_CroCo_cd995_pep_Macspi_20180703:0.1547572113)100:0.1015390000,Mlig_RNA_3_7_DV1_v3_coregenes_bestORF_cd995_pep_Maclig_37v3:0.1170712187);

TIME STAMP
----------

Date and time: Tue Oct  1 16:58:49 2019
Total CPU time used: 11068.22037 seconds (3h:4m:28s)
Total wall-clock time used: 493.9217439 seconds (0h:8m:13s)
