# Supplementary material for: RNA-Seq of three free-living flatworm species suggests rapid evolution of reproduction-related genes
Source: BMC Genomics. 2020 Jul 6;21:462. doi: 10.1186/s12864-020-06862-x (PMC7336406; doi:10.1186/s12864-020-06862-x)
Supplement: Supplementary file 4 — Additional file 4: Table S1. Orthogroups (OG) inferred by Orthofinder. [file 12864_2020_6862_MOESM4_ESM.xlsx]

## Sheet: Legend
Tab. S1 Orthogroups (OG) inferred by Orthofinder.

## Sheet: Data
OG	gene_id
OG0000000	Macspi_20180703@G41479_i8
OG0000000	Macspi_20180703@G92503_i4
OG0000000	Maclig_37v3@Mlig053504.g1
OG0000000	Machtx_20180703@G88876_i8
OG0000000	Machtx_20180703@G74748_i16
OG0000000	Maclig_37v3@Mlig050750.g1
OG0000000	Machtx_20180703@G88876_i7
OG0000000	Machtx_20180703@G52589_i1
OG0000000	Machtx_20180703@G52590_i1
OG0000000	Maclig_37v3@Mlig051702.g1
OG0000000	Macspi_20180703@G115035_i1
OG0000000	Maclig_37v3@Mlig057129.g1
OG0000000	Macspi_20180703@G49286_i2
OG0000000	Maclig_37v3@Mlig025985.g1
OG0000000	Machtx_20180703@G74748_i13
OG0000000	Macpus_20180703@G104226_i3
OG0000000	Macspi_20180703@G106225_i20
OG0000000	Machtx_20180703@G43638_i1
OG0000000	Macspi_20180703@G41478_i2
OG0000000	Macspi_20180703@G106225_i10
OG0000000	Macspi_20180703@G41479_i4
OG0000000	Maclig_37v3@Mlig056427.g1
OG0000000	Maclig_37v3@Mlig032070.g5
OG0000000	Machtx_20180703@G74748_i10
OG0000000	Maclig_37v3@Mlig039173.g1
OG0000000	Machtx_20180703@G88876_i1
OG0000000	Macspi_20180703@G41479_i9
OG0000000	Machtx_20180703@G33742_i11
OG0000000	Machtx_20180703@G88876_i6
OG0000000	Machtx_20180703@G43639_i1
OG0000000	Macspi_20180703@G106225_i14
OG0000000	Macspi_20180703@G106225_i22
OG0000000	Machtx_20180703@G74753_i1
OG0000000	Macspi_20180703@G20441_i1
OG0000000	Maclig_37v3@Mlig044005.g1
OG0000000	Macspi_20180703@G20441_i3
OG0000000	Machtx_20180703@G74748_i7
OG0000000	Machtx_20180703@G88876_i3
OG0000000	Machtx_20180703@G33742_i12
OG0000000	Machtx_20180703@G61525_i7
OG0000000	Maclig_37v3@Mlig034617.g1
OG0000000	Maclig_37v3@Mlig048561.g1
OG0000000	Machtx_20180703@G33740_i1
OG0000000	Maclig_37v3@Mlig040986.g1
OG0000000	Maclig_37v3@Mlig035459.g3
OG0000000	Machtx_20180703@G74748_i14
OG0000000	Maclig_37v3@Mlig059480.g1
OG0000000	Machtx_20180703@G74748_i9
OG0000000	Machtx_20180703@G33742_i1
OG0000000	Maclig_37v3@Mlig036470.g1
OG0000000	Maclig_37v3@Mlig004454.g2
OG0000000	Maclig_37v3@Mlig051382.g1
OG0000000	Machtx_20180703@G55360_i1
OG0000000	Machtx_20180703@G61525_i1
OG0000000	Macspi_20180703@G106225_i23
OG0000000	Macspi_20180703@G92503_i1
OG0000000	Maclig_37v3@Mlig038663.g1
OG0000000	Macspi_20180703@G158938_i1
OG0000000	Machtx_20180703@G88876_i10
OG0000000	Machtx_20180703@G88876_i11
OG0000000	Machtx_20180703@G74749_i1
OG0000000	Macspi_20180703@G169767_i2
OG0000000	Macspi_20180703@G125167_i1
OG0000000	Machtx_20180703@G36754_i1
OG0000000	Maclig_37v3@Mlig056030.g1
OG0000000	Maclig_37v3@Mlig046940.g1
OG0000000	Maclig_37v3@Mlig057521.g1
OG0000000	Machtx_20180703@G61525_i6
OG0000000	Macspi_20180703@G20441_i6
OG0000000	Macspi_20180703@G41479_i11
OG0000000	Macspi_20180703@G41479_i7
OG0000000	Machtx_20180703@G74749_i3
OG0000000	Machtx_20180703@G43646_i1
OG0000000	Macspi_20180703@G20848_i1
OG0000000	Maclig_37v3@Mlig044572.g2
OG0000000	Macpus_20180703@G36716_i2
OG0000000	Macspi_20180703@G106225_i21
OG0000000	Macspi_20180703@G106225_i5
OG0000000	Macpus_20180703@G48287_i1
OG0000000	Maclig_37v3@Mlig034862.g1
OG0000000	Macspi_20180703@G106225_i6
OG0000000	Machtx_20180703@G61525_i3
OG0000000	Macspi_20180703@G49285_i1
OG0000000	Macspi_20180703@G92504_i1
OG0000000	Maclig_37v3@Mlig042594.g1
OG0000000	Maclig_37v3@Mlig056036.g1
OG0000000	Maclig_37v3@Mlig043338.g1
OG0000000	Macspi_20180703@G20441_i2
OG0000000	Machtx_20180703@G61525_i8
OG0000000	Machtx_20180703@G89558_i3
OG0000000	Macspi_20180703@G169767_i4
OG0000000	Macspi_20180703@G106225_i9
OG0000000	Machtx_20180703@G61525_i2
OG0000000	Maclig_37v3@Mlig034871.g1
OG0000000	Maclig_37v3@Mlig035020.g2
OG0000000	Maclig_37v3@Mlig049819.g1
OG0000000	Maclig_37v3@Mlig046941.g1
OG0000000	Maclig_37v3@Mlig039731.g1
OG0000000	Machtx_20180703@G74748_i1
OG0000000	Maclig_37v3@Mlig048566.g1
OG0000000	Macspi_20180703@G20441_i9
OG0000000	Maclig_37v3@Mlig056026.g1
OG0000000	Maclig_37v3@Mlig055031.g1
OG0000000	Machtx_20180703@G61525_i5
OG0000000	Machtx_20180703@G33742_i10
OG0000000	Macspi_20180703@G115031_i4
OG0000000	Machtx_20180703@G61526_i3
OG0000000	Maclig_37v3@Mlig048565.g1
OG0000000	Macspi_20180703@G106225_i16
OG0000000	Maclig_37v3@Mlig055106.g1
OG0000000	Maclig_37v3@Mlig037562.g1
OG0000000	Maclig_37v3@Mlig027316.g5
OG0000000	Maclig_37v3@Mlig039665.g1
OG0000000	Maclig_37v3@Mlig011421.g4
OG0000000	Macspi_20180703@G115031_i1
OG0000000	Machtx_20180703@G33740_i3
OG0000000	Machtx_20180703@G11077_i1
OG0000000	Maclig_37v3@Mlig055029.g1
OG0000000	Macspi_20180703@G115032_i8
OG0000000	Machtx_20180703@G33733_i1
OG0000000	Maclig_37v3@Mlig000508.g9
OG0000000	Maclig_37v3@Mlig019652.g57
OG0000000	Macspi_20180703@G106225_i4
OG0000000	Macspi_20180703@G20848_i2
OG0000000	Macspi_20180703@G41479_i6
OG0000000	Maclig_37v3@Mlig039664.g1
OG0000000	Macspi_20180703@G115034_i3
OG0000000	Macspi_20180703@G20441_i8
OG0000000	Macspi_20180703@G41479_i5
OG0000000	Macspi_20180703@G115035_i2
OG0000000	Maclig_37v3@Mlig055643.g1
OG0000000	Maclig_37v3@Mlig055644.g1
OG0000000	Macspi_20180703@G169767_i1
OG0000000	Maclig_37v3@Mlig050765.g2
OG0000000	Macspi_20180703@G106225_i1
OG0000000	Macpus_20180703@G66396_i3
OG0000000	Maclig_37v3@Mlig048918.g1
OG0000000	Macspi_20180703@G20441_i7
OG0000000	Maclig_37v3@Mlig051235.g1
OG0000000	Macspi_20180703@G20441_i4
OG0000000	Macspi_20180703@G113638_i4
OG0000000	Maclig_37v3@Mlig040117.g1
OG0000000	Machtx_20180703@G89558_i2
OG0000000	Macspi_20180703@G115031_i3
OG0000000	Maclig_37v3@Mlig047213.g1
OG0000000	Maclig_37v3@Mlig047214.g1
OG0000000	Maclig_37v3@Mlig048567.g1
OG0000000	Maclig_37v3@Mlig057604.g1
OG0000000	Machtx_20180703@G36755_i1
OG0000000	Maclig_37v3@Mlig048919.g1
OG0000000	Maclig_37v3@Mlig038207.g1
OG0000000	Macspi_20180703@G41479_i1
OG0000000	Macspi_20180703@G106225_i7
OG0000000	Machtx_20180703@G74748_i4
OG0000000	Maclig_37v3@Mlig047215.g1
OG0000000	Machtx_20180703@G88876_i4
OG0000000	Maclig_37v3@Mlig040268.g1
OG0000000	Maclig_37v3@Mlig059955.g1
OG0000000	Maclig_37v3@Mlig032227.g1
OG0000000	Macspi_20180703@G115032_i2
OG0000000	Machtx_20180703@G89558_i1
OG0000000	Maclig_37v3@Mlig036925.g1
OG0000000	Maclig_37v3@Mlig048568.g1
OG0000000	Macspi_20180703@G106225_i11
OG0000000	Macpus_20180703@G66396_i1
OG0000000	Machtx_20180703@G88876_i9
OG0000000	Machtx_20180703@G74748_i5
OG0000000	Machtx_20180703@G74752_i1
OG0000000	Macspi_20180703@G115030_i1
OG0000000	Machtx_20180703@G74748_i2
OG0000000	Macspi_20180703@G115031_i2
OG0000000	Maclig_37v3@Mlig037391.g2
OG0000000	Maclig_37v3@Mlig022707.g5
OG0000000	Machtx_20180703@G28941_i1
OG0000000	Macspi_20180703@G109515_i1
OG0000000	Maclig_37v3@Mlig041328.g1
OG0000000	Macspi_20180703@G20845_i2
OG0000000	Macspi_20180703@G115034_i2
OG0000000	Macspi_20180703@G92503_i2
OG0000000	Macspi_20180703@G113638_i8
OG0000000	Maclig_37v3@Mlig056379.g1
OG0000000	Machtx_20180703@G74751_i2
OG0000000	Machtx_20180703@G74751_i1
OG0000000	Macspi_20180703@G158938_i2
OG0000000	Macspi_20180703@G158940_i3
OG0000000	Maclig_37v3@Mlig011375.g2
OG0000000	Maclig_37v3@Mlig039281.g1
OG0000000	Maclig_37v3@Mlig038954.g1
OG0000000	Maclig_37v3@Mlig056463.g1
OG0000000	Maclig_37v3@Mlig049025.g1
OG0000000	Maclig_37v3@Mlig049022.g1
OG0000000	Macspi_20180703@G115034_i4
OG0000000	Maclig_37v3@Mlig034973.g1
OG0000000	Maclig_37v3@Mlig056378.g1
OG0000000	Machtx_20180703@G74748_i8
OG0000000	Machtx_20180703@G74751_i3
OG0000000	Macpus_20180703@G104226_i11
OG0000000	Maclig_37v3@Mlig004579.g3
OG0000000	Macspi_20180703@G169770_i1
OG0000000	Maclig_37v3@Mlig041326.g1
OG0000000	Maclig_37v3@Mlig051813.g1
OG0000000	Macspi_20180703@G20845_i6
OG0000000	Macspi_20180703@G20845_i4
OG0000000	Macspi_20180703@G20845_i5
OG0000000	Macspi_20180703@G20845_i3
OG0000000	Machtx_20180703@G74748_i3
OG0000000	Maclig_37v3@Mlig015462.g3
OG0000000	Maclig_37v3@Mlig049019.g1
OG0000000	Maclig_37v3@Mlig039531.g1
OG0000000	Maclig_37v3@Mlig053593.g1
OG0000000	Maclig_37v3@Mlig001663.g19
OG0000000	Maclig_37v3@Mlig044109.g1
OG0000000	Maclig_37v3@Mlig041340.g1
OG0000000	Maclig_37v3@Mlig004470.g8
OG0000000	Maclig_37v3@Mlig041327.g1
OG0000000	Maclig_37v3@Mlig005317.g2
OG0000000	Maclig_37v3@Mlig001370.g3
OG0000001	Machtx_20180703@G01848_i1
OG0000001	Maclig_37v3@Mlig000361.g39
OG0000001	Machtx_20180703@G01845_i15
OG0000001	Machtx_20180703@G88312_i8
OG0000001	Maclig_37v3@Mlig038877.g1
OG0000001	Machtx_20180703@G30222_i5
OG0000001	Machtx_20180703@G80449_i2
OG0000001	Machtx_20180703@G54984_i4
OG0000001	Macspi_20180703@G144456_i1
OG0000001	Machtx_20180703@G14451_i12
OG0000001	Macspi_20180703@G66968_i1
OG0000001	Maclig_37v3@Mlig045632.g1
OG0000001	Maclig_37v3@Mlig055785.g1
OG0000001	Machtx_20180703@G54984_i5
OG0000001	Machtx_20180703@G55131_i6
OG0000001	Machtx_20180703@G30222_i4
OG0000001	Machtx_20180703@G85844_i3
OG0000001	Machtx_20180703@G88312_i7
OG0000001	Machtx_20180703@G88312_i3
OG0000001	Machtx_20180703@G14451_i4
OG0000001	Machtx_20180703@G01845_i17
OG0000001	Machtx_20180703@G51919_i8
OG0000001	Machtx_20180703@G51919_i1
OG0000001	Machtx_20180703@G54984_i7
OG0000001	Maclig_37v3@Mlig043830.g3
OG0000001	Macspi_20180703@G66968_i16
OG0000001	Machtx_20180703@G01845_i11
OG0000001	Machtx_20180703@G54984_i6
OG0000001	Machtx_20180703@G30222_i2
OG0000001	Macspi_20180703@G35708_i9
OG0000001	Machtx_20180703@G01845_i8
OG0000001	Macspi_20180703@G144455_i4
OG0000001	Machtx_20180703@G51919_i2
OG0000001	Machtx_20180703@G01845_i10
OG0000001	Macspi_20180703@G64664_i1
OG0000001	Macspi_20180703@G64664_i10
OG0000001	Maclig_37v3@Mlig043831.g1
OG0000001	Machtx_20180703@G01845_i13
OG0000001	Maclig_37v3@Mlig055784.g2
OG0000001	Maclig_37v3@Mlig043829.g2
OG0000001	Maclig_37v3@Mlig035511.g2
OG0000001	Machtx_20180703@G31113_i5
OG0000001	Machtx_20180703@G14451_i2
OG0000001	Macspi_20180703@G144456_i2
OG0000001	Macspi_20180703@G18520_i3
OG0000001	Machtx_20180703@G18594_i20
OG0000001	Machtx_20180703@G30222_i10
OG0000001	Macspi_20180703@G66968_i2
OG0000001	Machtx_20180703@G01845_i19
OG0000001	Machtx_20180703@G01845_i14
OG0000001	Macspi_20180703@G64664_i2
OG0000001	Macspi_20180703@G66968_i10
OG0000001	Machtx_20180703@G31114_i5
OG0000001	Machtx_20180703@G55131_i11
OG0000001	Machtx_20180703@G55131_i7
OG0000001	Maclig_37v3@Mlig045623.g3
OG0000001	Macspi_20180703@G64664_i8
OG0000001	Maclig_37v3@Mlig058500.g1
OG0000001	Machtx_20180703@G18405_i6
OG0000001	Maclig_37v3@Mlig053669.g2
OG0000001	Macspi_20180703@G64664_i5
OG0000001	Maclig_37v3@Mlig057127.g1
OG0000001	Macspi_20180703@G64664_i12
OG0000001	Macspi_20180703@G66968_i3
OG0000001	Macspi_20180703@G66968_i11
OG0000001	Machtx_20180703@G55131_i9
OG0000001	Macspi_20180703@G18520_i11
OG0000001	Machtx_20180703@G55131_i2
OG0000001	Maclig_37v3@Mlig057125.g1
OG0000001	Maclig_37v3@Mlig057128.g1
OG0000001	Maclig_37v3@Mlig044172.g1
OG0000001	Maclig_37v3@Mlig058501.g1
OG0000001	Macspi_20180703@G144457_i1
OG0000001	Machtx_20180703@G54984_i1
OG0000001	Machtx_20180703@G18408_i1
OG0000001	Maclig_37v3@Mlig044170.g1
OG0000001	Maclig_37v3@Mlig017072.g2
OG0000001	Machtx_20180703@G01845_i6
OG0000001	Macspi_20180703@G64664_i7
OG0000001	Macspi_20180703@G25612_i1
OG0000001	Maclig_37v3@Mlig044171.g1
OG0000001	Machtx_20180703@G18594_i18
OG0000001	Maclig_37v3@Mlig045626.g1
OG0000001	Machtx_20180703@G14451_i6
OG0000001	Machtx_20180703@G55131_i15
OG0000001	Macspi_20180703@G144456_i3
OG0000001	Machtx_20180703@G18594_i8
OG0000001	Machtx_20180703@G14451_i5
OG0000001	Machtx_20180703@G01845_i16
OG0000001	Maclig_37v3@Mlig029700.g1
OG0000001	Machtx_20180703@G85844_i4
OG0000001	Maclig_37v3@Mlig029700.g6
OG0000001	Machtx_20180703@G01845_i5
OG0000001	Machtx_20180703@G39784_i1
OG0000001	Macspi_20180703@G35706_i2
OG0000001	Macspi_20180703@G35708_i6
OG0000001	Macspi_20180703@G64664_i9
OG0000001	Machtx_20180703@G31114_i3
OG0000001	Maclig_37v3@Mlig045622.g1
OG0000001	Maclig_37v3@Mlig054582.g4
OG0000001	Machtx_20180703@G51919_i10
OG0000001	Machtx_20180703@G30222_i8
OG0000001	Macspi_20180703@G66968_i19
OG0000001	Macspi_20180703@G66968_i14
OG0000001	Macspi_20180703@G35708_i8
OG0000001	Macspi_20180703@G66968_i5
OG0000001	Maclig_37v3@Mlig045629.g1
OG0000001	Machtx_20180703@G18594_i19
OG0000001	Macspi_20180703@G35708_i12
OG0000001	Macspi_20180703@G66968_i7
OG0000001	Macspi_20180703@G18520_i5
OG0000001	Machtx_20180703@G01845_i4
OG0000001	Macspi_20180703@G144456_i8
OG0000001	Maclig_37v3@Mlig057134.g1
OG0000001	Machtx_20180703@G18405_i1
OG0000001	Machtx_20180703@G14450_i4
OG0000001	Macspi_20180703@G64664_i4
OG0000001	Macspi_20180703@G133456_i5
OG0000001	Machtx_20180703@G18594_i16
OG0000001	Maclig_37v3@Mlig057133.g1
OG0000001	Maclig_37v3@Mlig057123.g1
OG0000001	Macspi_20180703@G18520_i1
OG0000001	Macspi_20180703@G18520_i10
OG0000001	Machtx_20180703@G18594_i2
OG0000001	Machtx_20180703@G55131_i13
OG0000001	Machtx_20180703@G31114_i1
OG0000001	Maclig_37v3@Mlig057126.g1
OG0000001	Maclig_37v3@Mlig012084.g1
OG0000001	Machtx_20180703@G18594_i11
OG0000001	Macspi_20180703@G66968_i4
OG0000001	Machtx_20180703@G18594_i6
OG0000001	Macspi_20180703@G55020_i8
OG0000001	Maclig_37v3@Mlig045443.g1
OG0000001	Maclig_37v3@Mlig010596.g9
OG0000001	Machtx_20180703@G55131_i10
OG0000001	Macspi_20180703@G35708_i2
OG0000001	Macspi_20180703@G18520_i6
OG0000001	Macspi_20180703@G18520_i13
OG0000001	Maclig_37v3@Mlig057130.g1
OG0000001	Machtx_20180703@G88312_i6
OG0000001	Maclig_37v3@Mlig054583.g1
OG0000001	Maclig_37v3@Mlig021898.g4
OG0000001	Macspi_20180703@G35708_i11
OG0000001	Machtx_20180703@G18594_i7
OG0000001	Maclig_37v3@Mlig045441.g1
OG0000001	Machtx_20180703@G18594_i4
OG0000001	Maclig_37v3@Mlig057132.g2
OG0000001	Macspi_20180703@G133456_i3
OG0000001	Maclig_37v3@Mlig045631.g1
OG0000001	Macspi_20180703@G18520_i8
OG0000001	Macspi_20180703@G18520_i4
OG0000001	Maclig_37v3@Mlig045442.g1
OG0000001	Maclig_37v3@Mlig012084.g2
OG0000001	Machtx_20180703@G31113_i6
OG0000001	Machtx_20180703@G01849_i1
OG0000001	Machtx_20180703@G31113_i1
OG0000001	Machtx_20180703@G18594_i22
OG0000001	Machtx_20180703@G18594_i17
OG0000002	Maclig_37v3@Mlig038866.g2
OG0000002	Macspi_20180703@G112931_i11
OG0000002	Machtx_20180703@G32188_i2
OG0000002	Macspi_20180703@G112931_i1
OG0000002	Machtx_20180703@G64025_i1
OG0000002	Macspi_20180703@G112931_i14
OG0000002	Maclig_37v3@Mlig055687.g1
OG0000002	Macpus_20180703@G67905_i1
OG0000002	Maclig_37v3@Mlig023851.g4
OG0000002	Machtx_20180703@G65833_i2
OG0000002	Machtx_20180703@G32609_i1
OG0000002	Maclig_37v3@Mlig009800.g2
OG0000002	Macspi_20180703@G112928_i9
OG0000002	Macspi_20180703@G124392_i6
OG0000002	Macspi_20180703@G112928_i3
OG0000002	Machtx_20180703@G18560_i2
OG0000002	Macspi_20180703@G112931_i15
OG0000002	Macspi_20180703@G112931_i18
OG0000002	Machtx_20180703@G28067_i1
OG0000002	Macspi_20180703@G94042_i4
OG0000002	Macspi_20180703@G22961_i7
OG0000002	Macspi_20180703@G24638_i14
OG0000002	Maclig_37v3@Mlig041878.g1
OG0000002	Macspi_20180703@G66871_i15
OG0000002	Macspi_20180703@G151933_i17
OG0000002	Macspi_20180703@G151933_i14
OG0000002	Macspi_20180703@G112931_i4
OG0000002	Macspi_20180703@G112932_i3
OG0000002	Machtx_20180703@G87184_i1
OG0000002	Maclig_37v3@Mlig040804.g1
OG0000002	Macspi_20180703@G112931_i16
OG0000002	Machtx_20180703@G28067_i5
OG0000002	Macspi_20180703@G121701_i4
OG0000002	Macspi_20180703@G22961_i12
OG0000002	Macspi_20180703@G151933_i10
OG0000002	Machtx_20180703@G18559_i9
OG0000002	Machtx_20180703@G18565_i1
OG0000002	Maclig_37v3@Mlig053360.g1
OG0000002	Machtx_20180703@G18559_i8
OG0000002	Maclig_37v3@Mlig056974.g1
OG0000002	Macspi_20180703@G35952_i1
OG0000002	Macspi_20180703@G35945_i3
OG0000002	Maclig_37v3@Mlig053759.g1
OG0000002	Machtx_20180703@G67627_i1
OG0000002	Maclig_37v3@Mlig046964.g1
OG0000002	Maclig_37v3@Mlig000752.g4
OG0000002	Macspi_20180703@G24638_i16
OG0000002	Machtx_20180703@G18559_i6
OG0000002	Maclig_37v3@Mlig051083.g1
OG0000002	Macspi_20180703@G38529_i3
OG0000002	Macspi_20180703@G38529_i1
OG0000002	Maclig_37v3@Mlig048137.g1
OG0000002	Machtx_20180703@G28067_i4
OG0000002	Macspi_20180703@G35946_i2
OG0000002	Machtx_20180703@G28067_i3
OG0000002	Macspi_20180703@G35945_i5
OG0000002	Maclig_37v3@Mlig039319.g1
OG0000002	Machtx_20180703@G18564_i1
OG0000002	Maclig_37v3@Mlig057280.g1
OG0000002	Macpus_20180703@G52791_i1
OG0000002	Macspi_20180703@G24638_i1
OG0000002	Macspi_20180703@G38529_i2
OG0000002	Machtx_20180703@G18561_i1
OG0000002	Macspi_20180703@G38529_i4
OG0000002	Machtx_20180703@G31956_i1
OG0000002	Macspi_20180703@G124392_i1
OG0000002	Macspi_20180703@G35946_i3
OG0000002	Macspi_20180703@G35945_i2
OG0000002	Maclig_37v3@Mlig041319.g1
OG0000002	Macspi_20180703@G24638_i5
OG0000002	Maclig_37v3@Mlig046539.g1
OG0000002	Maclig_37v3@Mlig036999.g1
OG0000002	Machtx_20180703@G18565_i2
OG0000002	Machtx_20180703@G31956_i2
OG0000002	Macspi_20180703@G24638_i17
OG0000002	Macspi_20180703@G149521_i10
OG0000002	Maclig_37v3@Mlig021341.g5
OG0000002	Macspi_20180703@G52194_i2
OG0000002	Machtx_20180703@G89807_i1
OG0000002	Macspi_20180703@G35949_i2
OG0000002	Macspi_20180703@G35945_i1
OG0000002	Macspi_20180703@G52194_i1
OG0000002	Macspi_20180703@G47631_i6
OG0000002	Macspi_20180703@G168935_i27
OG0000002	Maclig_37v3@Mlig045150.g1
OG0000002	Machtx_20180703@G31955_i2
OG0000002	Machtx_20180703@G26414_i1
OG0000002	Macspi_20180703@G151933_i28
OG0000002	Maclig_37v3@Mlig041015.g1
OG0000002	Maclig_37v3@Mlig052458.g1
OG0000002	Macspi_20180703@G24638_i9
OG0000002	Macspi_20180703@G35945_i6
OG0000002	Machtx_20180703@G27388_i1
OG0000002	Macspi_20180703@G47631_i13
OG0000002	Macspi_20180703@G124392_i2
OG0000002	Macspi_20180703@G151933_i31
OG0000002	Maclig_37v3@Mlig040721.g1
OG0000002	Maclig_37v3@Mlig054695.g1
OG0000002	Machtx_20180703@G72603_i1
OG0000002	Machtx_20180703@G54266_i1
OG0000002	Macspi_20180703@G35945_i7
OG0000002	Maclig_37v3@Mlig002332.g2
OG0000002	Machtx_20180703@G88206_i2
OG0000002	Machtx_20180703@G69919_i1
OG0000002	Machtx_20180703@G01782_i2
OG0000002	Macspi_20180703@G47631_i4
OG0000002	Macspi_20180703@G124392_i14
OG0000002	Macspi_20180703@G151933_i18
OG0000002	Machtx_20180703@G35559_i1
OG0000002	Macspi_20180703@G112931_i2
OG0000002	Maclig_37v3@Mlig058923.g1
OG0000002	Maclig_37v3@Mlig000497.g7
OG0000002	Macspi_20180703@G66871_i16
OG0000002	Maclig_37v3@Mlig047175.g1
OG0000002	Maclig_37v3@Mlig045283.g1
OG0000002	Macspi_20180703@G35945_i8
OG0000002	Macspi_20180703@G24638_i4
OG0000002	Maclig_37v3@Mlig058925.g1
OG0000002	Maclig_37v3@Mlig039899.g1
OG0000003	Macpus_20180703@G75567_i3
OG0000003	Macpus_20180703@G43232_i28
OG0000003	Macpus_20180703@G43232_i2
OG0000003	Macpus_20180703@G104661_i7
OG0000003	Macpus_20180703@G110268_i1
OG0000003	Macpus_20180703@G43232_i10
OG0000003	Macpus_20180703@G104665_i3
OG0000003	Macpus_20180703@G104661_i13
OG0000003	Macpus_20180703@G104662_i4
OG0000003	Macpus_20180703@G104662_i3
OG0000003	Macpus_20180703@G43232_i1
OG0000003	Macpus_20180703@G43232_i32
OG0000003	Macpus_20180703@G104661_i16
OG0000003	Macpus_20180703@G43232_i17
OG0000003	Macpus_20180703@G104662_i10
OG0000003	Macpus_20180703@G47354_i3
OG0000003	Macpus_20180703@G75898_i2
OG0000003	Macpus_20180703@G52551_i5
OG0000003	Macpus_20180703@G43232_i26
OG0000003	Macpus_20180703@G77772_i1
OG0000003	Macpus_20180703@G47354_i2
OG0000003	Macpus_20180703@G110267_i1
OG0000003	Macpus_20180703@G47355_i6
OG0000003	Macpus_20180703@G43232_i4
OG0000003	Macpus_20180703@G77769_i2
OG0000003	Macpus_20180703@G47354_i5
OG0000003	Macspi_20180703@G127591_i3
OG0000003	Macpus_20180703@G43232_i36
OG0000003	Macpus_20180703@G12043_i3
OG0000003	Macpus_20180703@G42963_i1
OG0000003	Macpus_20180703@G66307_i5
OG0000003	Macpus_20180703@G77769_i1
OG0000003	Macpus_20180703@G104665_i1
OG0000003	Macpus_20180703@G91490_i13
OG0000003	Macpus_20180703@G23484_i2
OG0000003	Macpus_20180703@G47355_i2
OG0000003	Macpus_20180703@G47355_i3
OG0000003	Macpus_20180703@G75571_i1
OG0000003	Macpus_20180703@G01996_i9
OG0000003	Macpus_20180703@G104661_i1
OG0000003	Macpus_20180703@G43232_i35
OG0000003	Macpus_20180703@G43232_i20
OG0000003	Macspi_20180703@G119848_i7
OG0000003	Macspi_20180703@G119848_i4
OG0000003	Macpus_20180703@G12043_i4
OG0000003	Macpus_20180703@G66304_i5
OG0000003	Macspi_20180703@G127591_i24
OG0000003	Macpus_20180703@G43232_i22
OG0000003	Macpus_20180703@G52552_i4
OG0000003	Macpus_20180703@G12043_i13
OG0000003	Macspi_20180703@G48096_i7
OG0000003	Macpus_20180703@G91492_i2
OG0000003	Macpus_20180703@G12043_i17
OG0000003	Macpus_20180703@G01996_i7
OG0000003	Macpus_20180703@G91490_i10
OG0000003	Macpus_20180703@G42963_i4
OG0000003	Macpus_20180703@G66304_i2
OG0000003	Macpus_20180703@G47354_i4
OG0000003	Macpus_20180703@G47354_i1
OG0000003	Macspi_20180703@G58367_i10
OG0000003	Macpus_20180703@G75569_i1
OG0000003	Macpus_20180703@G104662_i14
OG0000003	Macpus_20180703@G104665_i2
OG0000003	Macpus_20180703@G91490_i15
OG0000003	Macspi_20180703@G124800_i3
OG0000003	Macpus_20180703@G43232_i9
OG0000003	Macpus_20180703@G66304_i8
OG0000003	Macpus_20180703@G52552_i5
OG0000003	Macspi_20180703@G127591_i25
OG0000003	Macpus_20180703@G24666_i2
OG0000003	Macpus_20180703@G12043_i6
OG0000003	Macpus_20180703@G43232_i30
OG0000003	Macspi_20180703@G48096_i20
OG0000003	Macpus_20180703@G42963_i9
OG0000003	Macpus_20180703@G75571_i2
OG0000003	Macspi_20180703@G124799_i1
OG0000003	Macspi_20180703@G119848_i1
OG0000003	Macpus_20180703@G52552_i15
OG0000003	Macpus_20180703@G01996_i2
OG0000003	Macpus_20180703@G43232_i5
OG0000003	Macpus_20180703@G52553_i4
OG0000003	Macpus_20180703@G52553_i2
OG0000003	Macpus_20180703@G47354_i6
OG0000003	Macpus_20180703@G91490_i7
OG0000003	Macpus_20180703@G43232_i31
OG0000003	Macpus_20180703@G12043_i2
OG0000003	Macpus_20180703@G66304_i7
OG0000003	Macpus_20180703@G52552_i14
OG0000003	Macpus_20180703@G91490_i5
OG0000003	Macpus_20180703@G12043_i16
OG0000003	Macpus_20180703@G52552_i7
OG0000003	Macpus_20180703@G52549_i1
OG0000003	Macspi_20180703@G124798_i2
OG0000003	Macpus_20180703@G47355_i1
OG0000003	Macpus_20180703@G66307_i1
OG0000003	Macpus_20180703@G52552_i13
OG0000003	Macpus_20180703@G52552_i3
OG0000003	Macpus_20180703@G23484_i1
OG0000003	Macpus_20180703@G42963_i7
OG0000003	Macpus_20180703@G52549_i2
OG0000003	Macpus_20180703@G66307_i2
OG0000003	Macpus_20180703@G12043_i10
OG0000003	Macpus_20180703@G43232_i8
OG0000003	Macpus_20180703@G66307_i4
OG0000003	Macpus_20180703@G66307_i3
OG0000003	Macpus_20180703@G66304_i9
OG0000003	Macpus_20180703@G91492_i5
OG0000004	Maclig_37v3@Mlig053825.g1
OG0000004	Machtx_20180703@G01698_i4
OG0000004	Maclig_37v3@Mlig034349.g3
OG0000004	Maclig_37v3@Mlig048723.g1
OG0000004	Maclig_37v3@Mlig042420.g1
OG0000004	Maclig_37v3@Mlig000837.g11
OG0000004	Macpus_20180703@G104954_i4
OG0000004	Maclig_37v3@Mlig034349.g16
OG0000004	Maclig_37v3@Mlig058798.g1
OG0000004	Maclig_37v3@Mlig046449.g1
OG0000004	Macpus_20180703@G38287_i1
OG0000004	Maclig_37v3@Mlig025859.g1
OG0000004	Maclig_37v3@Mlig039307.g1
OG0000004	Maclig_37v3@Mlig042578.g1
OG0000004	Maclig_37v3@Mlig000378.g12
OG0000004	Macpus_20180703@G56157_i2
OG0000004	Macpus_20180703@G94164_i1
OG0000004	Maclig_37v3@Mlig040056.g1
OG0000004	Maclig_37v3@Mlig054925.g1
OG0000004	Macspi_20180703@G133806_i3
OG0000004	Maclig_37v3@Mlig034349.g7
OG0000004	Macpus_20180703@G57916_i1
OG0000004	Maclig_37v3@Mlig026233.g21
OG0000004	Machtx_20180703@G51761_i2
OG0000004	Maclig_37v3@Mlig017827.g3
OG0000004	Maclig_37v3@Mlig006912.g1
OG0000004	Machtx_20180703@G31253_i9
OG0000004	Maclig_37v3@Mlig024512.g1
OG0000004	Macspi_20180703@G133806_i2
OG0000004	Macpus_20180703@G38287_i2
OG0000004	Machtx_20180703@G45822_i1
OG0000004	Machtx_20180703@G01698_i2
OG0000004	Maclig_37v3@Mlig034349.g6
OG0000004	Macpus_20180703@G38290_i2
OG0000004	Maclig_37v3@Mlig034349.g2
OG0000004	Macspi_20180703@G95360_i3
OG0000004	Macpus_20180703@G14247_i1
OG0000004	Macpus_20180703@G32058_i6
OG0000004	Macpus_20180703@G56152_i2
OG0000004	Maclig_37v3@Mlig055736.g1
OG0000004	Maclig_37v3@Mlig043002.g1
OG0000004	Machtx_20180703@G46851_i1
OG0000004	Macpus_20180703@G12490_i1
OG0000004	Maclig_37v3@Mlig010630.g1
OG0000004	Maclig_37v3@Mlig034349.g19
OG0000004	Maclig_37v3@Mlig000240.g8
OG0000004	Machtx_20180703@G45822_i3
OG0000004	Maclig_37v3@Mlig034349.g23
OG0000004	Macpus_20180703@G38290_i3
OG0000004	Maclig_37v3@Mlig030881.g1
OG0000004	Maclig_37v3@Mlig046808.g1
OG0000004	Maclig_37v3@Mlig056065.g1
OG0000004	Machtx_20180703@G31227_i4
OG0000004	Macpus_20180703@G33054_i1
OG0000004	Macpus_20180703@G97985_i4
OG0000004	Macpus_20180703@G104954_i5
OG0000004	Macspi_20180703@G141414_i5
OG0000004	Macspi_20180703@G141412_i1
OG0000004	Macspi_20180703@G141416_i7
OG0000004	Maclig_37v3@Mlig058822.g1
OG0000004	Machtx_20180703@G45825_i3
OG0000004	Maclig_37v3@Mlig040297.g1
OG0000004	Maclig_37v3@Mlig044904.g1
OG0000004	Maclig_37v3@Mlig055976.g1
OG0000004	Maclig_37v3@Mlig048085.g1
OG0000004	Maclig_37v3@Mlig002146.g57
OG0000004	Macpus_20180703@G61754_i1
OG0000004	Machtx_20180703@G01696_i10
OG0000004	Macpus_20180703@G12843_i2
OG0000004	Machtx_20180703@G87690_i3
OG0000004	Machtx_20180703@G01696_i3
OG0000004	Macspi_20180703@G95360_i4
OG0000004	Maclig_37v3@Mlig000111.g15
OG0000004	Machtx_20180703@G46851_i2
OG0000004	Macpus_20180703@G97986_i1
OG0000004	Maclig_37v3@Mlig045201.g1
OG0000004	Maclig_37v3@Mlig036728.g1
OG0000004	Macpus_20180703@G97982_i1
OG0000004	Maclig_37v3@Mlig048079.g1
OG0000004	Maclig_37v3@Mlig056154.g1
OG0000004	Maclig_37v3@Mlig047559.g1
OG0000004	Maclig_37v3@Mlig026218.g2
OG0000004	Maclig_37v3@Mlig041720.g1
OG0000004	Maclig_37v3@Mlig059202.g1
OG0000004	Maclig_37v3@Mlig060298.g1
OG0000004	Maclig_37v3@Mlig051599.g1
OG0000004	Macpus_20180703@G07506_i1
OG0000004	Maclig_37v3@Mlig057180.g8
OG0000004	Macpus_20180703@G104954_i2
OG0000004	Macpus_20180703@G97985_i5
OG0000004	Macspi_20180703@G47484_i1
OG0000004	Maclig_37v3@Mlig060295.g1
OG0000004	Maclig_37v3@Mlig034349.g14
OG0000005	Macspi_20180703@G82903_i10
OG0000005	Maclig_37v3@Mlig056098.g1
OG0000005	Machtx_20180703@G46022_i6
OG0000005	Maclig_37v3@Mlig052645.g1
OG0000005	Machtx_20180703@G52267_i4
OG0000005	Machtx_20180703@G51101_i1
OG0000005	Macspi_20180703@G82903_i9
OG0000005	Macspi_20180703@G07327_i3
OG0000005	Maclig_37v3@Mlig059180.g1
OG0000005	Machtx_20180703@G46022_i1
OG0000005	Macspi_20180703@G31857_i2
OG0000005	Maclig_37v3@Mlig024303.g8
OG0000005	Macspi_20180703@G07327_i2
OG0000005	Maclig_37v3@Mlig000498.g4
OG0000005	Macspi_20180703@G82903_i12
OG0000005	Maclig_37v3@Mlig052676.g1
OG0000005	Maclig_37v3@Mlig035704.g1
OG0000005	Machtx_20180703@G52267_i5
OG0000005	Machtx_20180703@G52267_i3
OG0000005	Machtx_20180703@G52267_i1
OG0000005	Macspi_20180703@G120704_i7
OG0000005	Macspi_20180703@G120704_i5
OG0000005	Macspi_20180703@G07328_i2
OG0000005	Macspi_20180703@G60356_i8
OG0000005	Macspi_20180703@G60356_i5
OG0000005	Maclig_37v3@Mlig010709.g5
OG0000005	Macspi_20180703@G62148_i4
OG0000005	Macspi_20180703@G17774_i12
OG0000005	Macspi_20180703@G07327_i10
OG0000005	Machtx_20180703@G52267_i8
OG0000005	Maclig_37v3@Mlig001414.g9
OG0000005	Macspi_20180703@G07327_i6
OG0000005	Maclig_37v3@Mlig053060.g2
OG0000005	Macspi_20180703@G17774_i3
OG0000005	Macspi_20180703@G108532_i1
OG0000005	Maclig_37v3@Mlig059182.g2
OG0000005	Maclig_37v3@Mlig044886.g1
OG0000005	Macspi_20180703@G120704_i8
OG0000005	Machtx_20180703@G52272_i1
OG0000005	Macspi_20180703@G82903_i8
OG0000005	Maclig_37v3@Mlig017149.g20
OG0000005	Macspi_20180703@G17774_i7
OG0000005	Maclig_37v3@Mlig036033.g1
OG0000005	Macspi_20180703@G07327_i17
OG0000005	Maclig_37v3@Mlig044271.g1
OG0000005	Macspi_20180703@G82903_i13
OG0000005	Macspi_20180703@G120704_i4
OG0000005	Maclig_37v3@Mlig001721.g7
OG0000005	Macspi_20180703@G17774_i9
OG0000005	Machtx_20180703@G44968_i1
OG0000005	Maclig_37v3@Mlig053061.g1
OG0000005	Macspi_20180703@G82903_i11
OG0000005	Maclig_37v3@Mlig044272.g1
OG0000005	Macspi_20180703@G07327_i4
OG0000005	Machtx_20180703@G04579_i1
OG0000005	Maclig_37v3@Mlig053059.g1
OG0000005	Macspi_20180703@G60356_i7
OG0000005	Maclig_37v3@Mlig012529.g1
OG0000005	Maclig_37v3@Mlig040239.g1
OG0000005	Macspi_20180703@G120704_i1
OG0000005	Maclig_37v3@Mlig053067.g1
OG0000005	Macspi_20180703@G82903_i4
OG0000005	Maclig_37v3@Mlig040262.g1
OG0000005	Maclig_37v3@Mlig010487.g1
OG0000005	Macspi_20180703@G60356_i6
OG0000005	Maclig_37v3@Mlig053073.g1
OG0000005	Macspi_20180703@G17774_i17
OG0000005	Macspi_20180703@G31857_i1
OG0000005	Maclig_37v3@Mlig042421.g1
OG0000005	Macspi_20180703@G17774_i4
OG0000005	Maclig_37v3@Mlig022869.g1
OG0000005	Macspi_20180703@G76066_i4
OG0000005	Maclig_37v3@Mlig011376.g1
OG0000005	Maclig_37v3@Mlig044424.g1
OG0000005	Maclig_37v3@Mlig053066.g1
OG0000005	Machtx_20180703@G89170_i1
OG0000005	Maclig_37v3@Mlig045485.g1
OG0000005	Maclig_37v3@Mlig036537.g1
OG0000005	Macspi_20180703@G76066_i1
OG0000005	Macspi_20180703@G76068_i1
OG0000005	Maclig_37v3@Mlig053069.g1
OG0000005	Macspi_20180703@G76066_i2
OG0000005	Maclig_37v3@Mlig058949.g1
OG0000005	Maclig_37v3@Mlig058951.g1
OG0000005	Macspi_20180703@G76066_i5
OG0000005	Macspi_20180703@G17774_i2
OG0000005	Macspi_20180703@G17774_i6
OG0000005	Maclig_37v3@Mlig012426.g6
OG0000005	Maclig_37v3@Mlig003596.g1
OG0000005	Macspi_20180703@G17774_i11
OG0000005	Machtx_20180703@G51099_i2
OG0000005	Macspi_20180703@G82903_i7
OG0000006	Macspi_20180703@G97367_i1
OG0000006	Macspi_20180703@G97365_i2
OG0000006	Macspi_20180703@G91266_i2
OG0000006	Machtx_20180703@G67325_i10
OG0000006	Machtx_20180703@G48026_i5
OG0000006	Macspi_20180703@G133663_i4
OG0000006	Macspi_20180703@G97366_i1
OG0000006	Macspi_20180703@G131829_i3
OG0000006	Macspi_20180703@G133663_i12
OG0000006	Machtx_20180703@G67325_i1
OG0000006	Macspi_20180703@G111881_i6
OG0000006	Machtx_20180703@G74590_i6
OG0000006	Machtx_20180703@G47916_i1
OG0000006	Macspi_20180703@G25246_i2
OG0000006	Machtx_20180703@G48122_i17
OG0000006	Machtx_20180703@G33868_i8
OG0000006	Machtx_20180703@G71068_i1
OG0000006	Macspi_20180703@G111881_i3
OG0000006	Macspi_20180703@G133666_i2
OG0000006	Macspi_20180703@G167641_i1
OG0000006	Macspi_20180703@G03716_i6
OG0000006	Machtx_20180703@G31790_i1
OG0000006	Machtx_20180703@G48026_i1
OG0000006	Macspi_20180703@G58200_i3
OG0000006	Maclig_37v3@Mlig027521.g3
OG0000006	Machtx_20180703@G77626_i4
OG0000006	Macspi_20180703@G132946_i2
OG0000006	Macspi_20180703@G131831_i2
OG0000006	Machtx_20180703@G16478_i1
OG0000006	Macspi_20180703@G155184_i10
OG0000006	Macspi_20180703@G03716_i10
OG0000006	Maclig_37v3@Mlig050996.g1
OG0000006	Macspi_20180703@G69651_i1
OG0000006	Macspi_20180703@G58200_i1
OG0000006	Machtx_20180703@G31790_i2
OG0000006	Macspi_20180703@G99447_i10
OG0000006	Macspi_20180703@G97365_i1
OG0000006	Macspi_20180703@G97365_i5
OG0000006	Macspi_20180703@G127748_i6
OG0000006	Machtx_20180703@G84003_i11
OG0000006	Macspi_20180703@G135740_i1
OG0000006	Macspi_20180703@G29032_i2
OG0000006	Macspi_20180703@G167641_i4
OG0000006	Macspi_20180703@G131831_i4
OG0000006	Machtx_20180703@G33870_i1
OG0000006	Machtx_20180703@G48026_i2
OG0000006	Macspi_20180703@G131829_i2
OG0000006	Machtx_20180703@G43678_i2
OG0000006	Macpus_20180703@G96614_i1
OG0000006	Maclig_37v3@Mlig000361.g38
OG0000006	Machtx_20180703@G48026_i8
OG0000006	Macspi_20180703@G127748_i16
OG0000006	Macspi_20180703@G127748_i9
OG0000006	Macspi_20180703@G167641_i2
OG0000006	Macspi_20180703@G130303_i1
OG0000006	Machtx_20180703@G01665_i1
OG0000006	Machtx_20180703@G33868_i2
OG0000006	Macpus_20180703@G32909_i1
OG0000006	Machtx_20180703@G67325_i15
OG0000006	Macspi_20180703@G130300_i2
OG0000006	Machtx_20180703@G27010_i2
OG0000006	Machtx_20180703@G31789_i10
OG0000006	Macspi_20180703@G34696_i14
OG0000006	Machtx_20180703@G55523_i3
OG0000006	Macspi_20180703@G66714_i1
OG0000006	Macspi_20180703@G133451_i1
OG0000006	Machtx_20180703@G33868_i4
OG0000006	Maclig_37v3@Mlig019896.g5
OG0000006	Machtx_20180703@G33868_i5
OG0000006	Macspi_20180703@G143880_i3
OG0000006	Machtx_20180703@G27010_i1
OG0000006	Machtx_20180703@G27009_i1
OG0000006	Macspi_20180703@G131831_i3
OG0000006	Machtx_20180703@G27010_i3
OG0000006	Macspi_20180703@G34696_i3
OG0000006	Machtx_20180703@G43678_i6
OG0000006	Macspi_20180703@G130300_i1
OG0000006	Macpus_20180703@G63464_i1
OG0000006	Macpus_20180703@G72411_i1
OG0000006	Macspi_20180703@G111881_i1
OG0000006	Macspi_20180703@G111881_i7
OG0000006	Macpus_20180703@G48694_i1
OG0000006	Macpus_20180703@G13216_i2
OG0000006	Machtx_20180703@G67325_i4
OG0000006	Machtx_20180703@G31789_i4
OG0000006	Macspi_20180703@G155184_i4
OG0000006	Machtx_20180703@G67325_i8
OG0000007	Macspi_20180703@G28372_i2
OG0000007	Machtx_20180703@G63593_i6
OG0000007	Machtx_20180703@G15567_i2
OG0000007	Macspi_20180703@G28372_i8
OG0000007	Machtx_20180703@G63593_i2
OG0000007	Machtx_20180703@G15568_i6
OG0000007	Macspi_20180703@G28372_i3
OG0000007	Machtx_20180703@G63593_i3
OG0000007	Macspi_20180703@G116858_i7
OG0000007	Macspi_20180703@G28372_i18
OG0000007	Macspi_20180703@G28372_i16
OG0000007	Machtx_20180703@G18516_i23
OG0000007	Maclig_37v3@Mlig013227.g1
OG0000007	Machtx_20180703@G15568_i1
OG0000007	Machtx_20180703@G79051_i4
OG0000007	Machtx_20180703@G63593_i5
OG0000007	Macspi_20180703@G28372_i17
OG0000007	Machtx_20180703@G63593_i4
OG0000007	Machtx_20180703@G89854_i7
OG0000007	Macspi_20180703@G28372_i12
OG0000007	Machtx_20180703@G89854_i28
OG0000007	Macspi_20180703@G28372_i21
OG0000007	Maclig_37v3@Mlig031677.g4
OG0000007	Maclig_37v3@Mlig032612.g2
OG0000007	Machtx_20180703@G89854_i18
OG0000007	Maclig_37v3@Mlig022199.g2
OG0000007	Machtx_20180703@G15568_i5
OG0000007	Macspi_20180703@G116858_i4
OG0000007	Maclig_37v3@Mlig031840.g1
OG0000007	Machtx_20180703@G89854_i23
OG0000007	Machtx_20180703@G30963_i6
OG0000007	Machtx_20180703@G89854_i10
OG0000007	Maclig_37v3@Mlig030849.g6
OG0000007	Machtx_20180703@G15567_i1
OG0000007	Machtx_20180703@G15568_i2
OG0000007	Machtx_20180703@G63593_i1
OG0000007	Maclig_37v3@Mlig004709.g2
OG0000007	Maclig_37v3@Mlig023257.g1
OG0000007	Macspi_20180703@G110628_i21
OG0000007	Maclig_37v3@Mlig057022.g1
OG0000007	Macspi_20180703@G110628_i11
OG0000007	Maclig_37v3@Mlig042297.g1
OG0000007	Maclig_37v3@Mlig016805.g1
OG0000007	Maclig_37v3@Mlig004709.g6
OG0000007	Maclig_37v3@Mlig022199.g7
OG0000007	Maclig_37v3@Mlig035707.g1
OG0000007	Machtx_20180703@G79051_i5
OG0000007	Maclig_37v3@Mlig029201.g2
OG0000007	Maclig_37v3@Mlig057020.g1
OG0000007	Maclig_37v3@Mlig032151.g1
OG0000007	Macspi_20180703@G28372_i1
OG0000007	Maclig_37v3@Mlig022199.g5
OG0000007	Machtx_20180703@G18516_i10
OG0000007	Macspi_20180703@G28372_i22
OG0000007	Maclig_37v3@Mlig032142.g4
OG0000007	Maclig_37v3@Mlig016353.g1
OG0000007	Macspi_20180703@G28372_i5
OG0000007	Macspi_20180703@G110628_i1
OG0000007	Maclig_37v3@Mlig058382.g1
OG0000007	Maclig_37v3@Mlig012253.g1
OG0000007	Macspi_20180703@G110628_i17
OG0000007	Maclig_37v3@Mlig012253.g2
OG0000007	Macspi_20180703@G110628_i13
OG0000007	Machtx_20180703@G89854_i21
OG0000007	Maclig_37v3@Mlig032151.g2
OG0000007	Machtx_20180703@G89854_i6
OG0000007	Machtx_20180703@G79051_i1
OG0000007	Macspi_20180703@G116858_i5
OG0000007	Maclig_37v3@Mlig012473.g1
OG0000007	Maclig_37v3@Mlig039627.g2
OG0000007	Maclig_37v3@Mlig041755.g1
OG0000007	Macpus_20180703@G72242_i1
OG0000007	Machtx_20180703@G30963_i7
OG0000007	Macspi_20180703@G28372_i4
OG0000007	Macspi_20180703@G110628_i9
OG0000007	Macspi_20180703@G110628_i7
OG0000007	Macspi_20180703@G116858_i1
OG0000007	Macspi_20180703@G110628_i8
OG0000007	Maclig_37v3@Mlig019213.g1
OG0000007	Maclig_37v3@Mlig017144.g1
OG0000007	Maclig_37v3@Mlig018047.g3
OG0000007	Macspi_20180703@G116858_i6
OG0000007	Machtx_20180703@G15568_i3
OG0000007	Maclig_37v3@Mlig050277.g2
OG0000007	Maclig_37v3@Mlig030550.g1
OG0000007	Machtx_20180703@G15568_i4
OG0000007	Machtx_20180703@G89854_i19
OG0000008	Macpus_20180703@G43343_i28
OG0000008	Macpus_20180703@G43343_i30
OG0000008	Macpus_20180703@G42774_i2
OG0000008	Macspi_20180703@G62401_i4
OG0000008	Macpus_20180703@G43344_i2
OG0000008	Macpus_20180703@G43343_i31
OG0000008	Macspi_20180703@G20541_i17
OG0000008	Macpus_20180703@G43343_i23
OG0000008	Macspi_20180703@G35639_i2
OG0000008	Macspi_20180703@G20544_i1
OG0000008	Macspi_20180703@G98292_i8
OG0000008	Macpus_20180703@G43343_i26
OG0000008	Macspi_20180703@G98292_i1
OG0000008	Macspi_20180703@G76327_i11
OG0000008	Macspi_20180703@G02573_i3
OG0000008	Macspi_20180703@G115676_i3
OG0000008	Macspi_20180703@G148137_i1
OG0000008	Macspi_20180703@G123792_i1
OG0000008	Macspi_20180703@G35640_i2
OG0000008	Macspi_20180703@G79178_i2
OG0000008	Macpus_20180703@G43343_i6
OG0000008	Macspi_20180703@G139188_i1
OG0000008	Macspi_20180703@G85517_i1
OG0000008	Macspi_20180703@G139188_i2
OG0000008	Macpus_20180703@G43343_i1
OG0000008	Macspi_20180703@G167848_i1
OG0000008	Macspi_20180703@G85517_i6
OG0000008	Macspi_20180703@G85517_i4
OG0000008	Macpus_20180703@G43343_i11
OG0000008	Macpus_20180703@G43344_i3
OG0000008	Macspi_20180703@G139186_i2
OG0000008	Macspi_20180703@G98292_i3
OG0000008	Macspi_20180703@G81655_i1
OG0000008	Macspi_20180703@G158734_i18
OG0000008	Macspi_20180703@G76327_i10
OG0000008	Macspi_20180703@G62401_i1
OG0000008	Macspi_20180703@G11307_i1
OG0000008	Macspi_20180703@G160610_i1
OG0000008	Macspi_20180703@G81657_i1
OG0000008	Macspi_20180703@G85516_i1
OG0000008	Macspi_20180703@G97947_i1
OG0000008	Macspi_20180703@G76327_i4
OG0000008	Macpus_20180703@G43343_i4
OG0000008	Macspi_20180703@G55935_i3
OG0000008	Maclig_37v3@Mlig018798.g1
OG0000008	Macpus_20180703@G42771_i4
OG0000008	Macpus_20180703@G43343_i2
OG0000008	Macpus_20180703@G42771_i7
OG0000008	Macpus_20180703@G42771_i8
OG0000008	Macspi_20180703@G85517_i10
OG0000008	Macpus_20180703@G43343_i7
OG0000008	Macpus_20180703@G37316_i2
OG0000008	Macspi_20180703@G158734_i12
OG0000008	Macspi_20180703@G11307_i4
OG0000008	Macspi_20180703@G165736_i1
OG0000008	Macspi_20180703@G55935_i1
OG0000008	Macpus_20180703@G43343_i15
OG0000008	Macspi_20180703@G165736_i7
OG0000008	Macpus_20180703@G43343_i14
OG0000008	Macspi_20180703@G55935_i6
OG0000008	Macspi_20180703@G35640_i3
OG0000008	Macspi_20180703@G165736_i3
OG0000008	Macspi_20180703@G90921_i1
OG0000008	Macspi_20180703@G158734_i5
OG0000008	Macspi_20180703@G55937_i1
OG0000008	Macspi_20180703@G55935_i5
OG0000008	Macspi_20180703@G165736_i8
OG0000008	Macspi_20180703@G141450_i29
OG0000008	Macspi_20180703@G48537_i1
OG0000008	Macpus_20180703@G43343_i20
OG0000008	Macspi_20180703@G154396_i2
OG0000008	Maclig_37v3@Mlig018798.g19
OG0000008	Macspi_20180703@G158734_i11
OG0000008	Macspi_20180703@G55935_i2
OG0000008	Macspi_20180703@G90921_i3
OG0000008	Macspi_20180703@G165736_i6
OG0000008	Macspi_20180703@G76327_i16
OG0000008	Macspi_20180703@G02573_i2
OG0000008	Macspi_20180703@G141450_i21
OG0000008	Maclig_37v3@Mlig018798.g5
OG0000008	Macspi_20180703@G165736_i4
OG0000008	Macspi_20180703@G116415_i3
OG0000008	Macspi_20180703@G141450_i25
OG0000008	Macpus_20180703@G43343_i17
OG0000008	Macpus_20180703@G43345_i1
OG0000009	Macpus_20180703@G08466_i2
OG0000009	Macspi_20180703@G20365_i17
OG0000009	Macspi_20180703@G20365_i1
OG0000009	Maclig_37v3@Mlig034674.g1
OG0000009	Macspi_20180703@G20365_i11
OG0000009	Machtx_20180703@G56054_i1
OG0000009	Maclig_37v3@Mlig032533.g10
OG0000009	Macspi_20180703@G20365_i2
OG0000009	Macspi_20180703@G20365_i15
OG0000009	Maclig_37v3@Mlig055580.g1
OG0000009	Maclig_37v3@Mlig046312.g1
OG0000009	Macspi_20180703@G20365_i9
OG0000009	Maclig_37v3@Mlig046310.g1
OG0000009	Maclig_37v3@Mlig046307.g1
OG0000009	Machtx_20180703@G48850_i1
OG0000009	Maclig_37v3@Mlig050705.g1
OG0000009	Macpus_20180703@G08466_i5
OG0000009	Macspi_20180703@G20365_i8
OG0000009	Maclig_37v3@Mlig035711.g1
OG0000009	Maclig_37v3@Mlig050702.g1
OG0000009	Maclig_37v3@Mlig053921.g1
OG0000009	Machtx_20180703@G45350_i2
OG0000009	Maclig_37v3@Mlig046313.g1
OG0000009	Macspi_20180703@G20365_i14
OG0000009	Maclig_37v3@Mlig055525.g1
OG0000009	Maclig_37v3@Mlig046306.g1
OG0000009	Macspi_20180703@G160013_i2
OG0000009	Maclig_37v3@Mlig050706.g1
OG0000009	Macspi_20180703@G143469_i2
OG0000009	Maclig_37v3@Mlig046305.g1
OG0000009	Machtx_20180703@G29348_i1
OG0000009	Macspi_20180703@G160013_i13
OG0000009	Macspi_20180703@G126148_i4
OG0000009	Maclig_37v3@Mlig044646.g1
OG0000009	Maclig_37v3@Mlig052746.g1
OG0000009	Maclig_37v3@Mlig046308.g1
OG0000009	Maclig_37v3@Mlig055945.g1
OG0000009	Maclig_37v3@Mlig053435.g1
OG0000009	Maclig_37v3@Mlig046309.g1
OG0000009	Maclig_37v3@Mlig050704.g1
OG0000009	Macspi_20180703@G160013_i1
OG0000009	Macspi_20180703@G160013_i9
OG0000009	Macspi_20180703@G160013_i5
OG0000009	Maclig_37v3@Mlig018311.g10
OG0000009	Macspi_20180703@G20365_i3
OG0000009	Maclig_37v3@Mlig002330.g8
OG0000009	Maclig_37v3@Mlig041883.g1
OG0000009	Maclig_37v3@Mlig002136.g27
OG0000009	Maclig_37v3@Mlig055526.g1
OG0000009	Maclig_37v3@Mlig046314.g1
OG0000009	Maclig_37v3@Mlig040381.g1
OG0000009	Macspi_20180703@G160013_i6
OG0000009	Macspi_20180703@G160013_i11
OG0000009	Machtx_20180703@G45350_i1
OG0000009	Macspi_20180703@G160013_i8
OG0000009	Macspi_20180703@G124747_i1
OG0000009	Maclig_37v3@Mlig049330.g1
OG0000009	Maclig_37v3@Mlig053346.g1
OG0000009	Macspi_20180703@G126148_i8
OG0000009	Macspi_20180703@G160013_i7
OG0000009	Maclig_37v3@Mlig049332.g1
OG0000009	Macpus_20180703@G22761_i1
OG0000009	Maclig_37v3@Mlig047295.g1
OG0000009	Macspi_20180703@G145984_i1
OG0000009	Machtx_20180703@G45352_i1
OG0000009	Macpus_20180703@G08468_i2
OG0000009	Machtx_20180703@G45349_i1
OG0000009	Macspi_20180703@G160013_i12
OG0000009	Macspi_20180703@G20365_i12
OG0000009	Maclig_37v3@Mlig033226.g1
OG0000009	Maclig_37v3@Mlig015876.g5
OG0000009	Macpus_20180703@G08468_i1
OG0000009	Maclig_37v3@Mlig049329.g1
OG0000009	Machtx_20180703@G45355_i1
OG0000009	Machtx_20180703@G45353_i1
OG0000009	Macspi_20180703@G126148_i10
OG0000009	Macspi_20180703@G126148_i6
OG0000009	Macspi_20180703@G126148_i3
OG0000009	Macspi_20180703@G126148_i2
OG0000009	Maclig_37v3@Mlig053922.g1
OG0000009	Maclig_37v3@Mlig043527.g1
OG0000009	Macspi_20180703@G126148_i5
OG0000010	Machtx_20180703@G71667_i1
OG0000010	Macspi_20180703@G142492_i3
OG0000010	Maclig_37v3@Mlig047981.g1
OG0000010	Macspi_20180703@G164304_i8
OG0000010	Macspi_20180703@G48735_i4
OG0000010	Macspi_20180703@G142492_i5
OG0000010	Macspi_20180703@G48735_i6
OG0000010	Macspi_20180703@G48735_i21
OG0000010	Machtx_20180703@G47823_i1
OG0000010	Macspi_20180703@G48735_i19
OG0000010	Macspi_20180703@G164304_i4
OG0000010	Macspi_20180703@G48735_i12
OG0000010	Machtx_20180703@G15766_i1
OG0000010	Maclig_37v3@Mlig044025.g1
OG0000010	Machtx_20180703@G15772_i2
OG0000010	Macspi_20180703@G12665_i2
OG0000010	Maclig_37v3@Mlig031043.g1
OG0000010	Macspi_20180703@G48735_i8
OG0000010	Macspi_20180703@G142492_i2
OG0000010	Macspi_20180703@G164304_i9
OG0000010	Macspi_20180703@G12667_i1
OG0000010	Maclig_37v3@Mlig038893.g1
OG0000010	Maclig_37v3@Mlig013087.g2
OG0000010	Macspi_20180703@G164304_i2
OG0000010	Macspi_20180703@G48740_i1
OG0000010	Macspi_20180703@G48735_i2
OG0000010	Macspi_20180703@G142492_i9
OG0000010	Macspi_20180703@G48735_i24
OG0000010	Macspi_20180703@G142492_i4
OG0000010	Maclig_37v3@Mlig045349.g1
OG0000010	Maclig_37v3@Mlig035307.g1
OG0000010	Maclig_37v3@Mlig040113.g1
OG0000010	Maclig_37v3@Mlig014784.g3
OG0000010	Macspi_20180703@G12667_i2
OG0000010	Macspi_20180703@G142492_i10
OG0000010	Macspi_20180703@G48735_i16
OG0000010	Maclig_37v3@Mlig032365.g3
OG0000010	Maclig_37v3@Mlig036869.g1
OG0000010	Maclig_37v3@Mlig004426.g7
OG0000010	Maclig_37v3@Mlig045905.g1
OG0000010	Macspi_20180703@G164304_i6
OG0000010	Maclig_37v3@Mlig056496.g1
OG0000010	Maclig_37v3@Mlig021119.g5
OG0000010	Macspi_20180703@G142492_i7
OG0000010	Machtx_20180703@G15768_i1
OG0000010	Maclig_37v3@Mlig014183.g3
OG0000010	Machtx_20180703@G47824_i1
OG0000010	Macspi_20180703@G142492_i1
OG0000010	Maclig_37v3@Mlig006121.g5
OG0000010	Machtx_20180703@G47820_i2
OG0000010	Maclig_37v3@Mlig059030.g1
OG0000010	Maclig_37v3@Mlig039275.g1
OG0000010	Macspi_20180703@G142490_i1
OG0000010	Macspi_20180703@G164304_i1
OG0000010	Machtx_20180703@G15768_i5
OG0000010	Maclig_37v3@Mlig056860.g1
OG0000010	Machtx_20180703@G15769_i1
OG0000010	Maclig_37v3@Mlig019004.g4
OG0000010	Macspi_20180703@G164304_i5
OG0000010	Machtx_20180703@G47820_i7
OG0000010	Maclig_37v3@Mlig033017.g3
OG0000010	Maclig_37v3@Mlig000053.g2
OG0000010	Macspi_20180703@G142492_i6
OG0000010	Macspi_20180703@G164304_i11
OG0000010	Machtx_20180703@G15772_i3
OG0000010	Machtx_20180703@G15768_i3
OG0000010	Machtx_20180703@G47815_i2
OG0000010	Machtx_20180703@G47825_i1
OG0000010	Machtx_20180703@G15673_i1
OG0000010	Macspi_20180703@G48735_i15
OG0000010	Maclig_37v3@Mlig056491.g1
OG0000010	Maclig_37v3@Mlig035708.g1
OG0000010	Maclig_37v3@Mlig035180.g1
OG0000010	Maclig_37v3@Mlig000529.g3
OG0000010	Machtx_20180703@G28618_i1
OG0000010	Machtx_20180703@G47828_i2
OG0000010	Machtx_20180703@G47820_i6
OG0000010	Maclig_37v3@Mlig008970.g5
OG0000010	Machtx_20180703@G46641_i1
OG0000010	Macspi_20180703@G48735_i1
OG0000010	Maclig_37v3@Mlig028491.g1
OG0000010	Machtx_20180703@G47820_i19
OG0000011	Machtx_20180703@G30190_i9
OG0000011	Maclig_37v3@Mlig044624.g1
OG0000011	Maclig_37v3@Mlig057508.g1
OG0000011	Macpus_20180703@G43214_i4
OG0000011	Machtx_20180703@G30190_i21
OG0000011	Macspi_20180703@G108290_i4
OG0000011	Machtx_20180703@G30190_i5
OG0000011	Machtx_20180703@G30190_i22
OG0000011	Macpus_20180703@G43217_i1
OG0000011	Machtx_20180703@G30190_i10
OG0000011	Maclig_37v3@Mlig056067.g1
OG0000011	Macpus_20180703@G34540_i1
OG0000011	Machtx_20180703@G30190_i23
OG0000011	Maclig_37v3@Mlig050553.g1
OG0000011	Macspi_20180703@G144233_i4
OG0000011	Maclig_37v3@Mlig037042.g1
OG0000011	Machtx_20180703@G30190_i13
OG0000011	Machtx_20180703@G30190_i1
OG0000011	Maclig_37v3@Mlig038333.g2
OG0000011	Maclig_37v3@Mlig051227.g2
OG0000011	Machtx_20180703@G42173_i1
OG0000011	Macspi_20180703@G143491_i2
OG0000011	Maclig_37v3@Mlig011588.g3
OG0000011	Maclig_37v3@Mlig050552.g1
OG0000011	Maclig_37v3@Mlig004375.g5
OG0000011	Maclig_37v3@Mlig025185.g6
OG0000011	Maclig_37v3@Mlig046430.g1
OG0000011	Machtx_20180703@G39399_i1
OG0000011	Machtx_20180703@G30190_i20
OG0000011	Machtx_20180703@G30190_i14
OG0000011	Machtx_20180703@G30190_i2
OG0000011	Macspi_20180703@G112975_i1
OG0000011	Macpus_20180703@G34533_i4
OG0000011	Macspi_20180703@G125003_i3
OG0000011	Macspi_20180703@G112971_i3
OG0000011	Maclig_37v3@Mlig047478.g1
OG0000011	Macspi_20180703@G112963_i1
OG0000011	Machtx_20180703@G75462_i1
OG0000011	Machtx_20180703@G48634_i1
OG0000011	Macspi_20180703@G125003_i4
OG0000011	Macpus_20180703@G34538_i1
OG0000011	Macspi_20180703@G108290_i5
OG0000011	Maclig_37v3@Mlig046431.g1
OG0000011	Maclig_37v3@Mlig002539.g10
OG0000011	Macspi_20180703@G112968_i2
OG0000011	Machtx_20180703@G42263_i1
OG0000011	Maclig_37v3@Mlig057509.g1
OG0000011	Macspi_20180703@G125003_i1
OG0000011	Maclig_37v3@Mlig036685.g1
OG0000011	Macspi_20180703@G112968_i3
OG0000011	Macspi_20180703@G112976_i1
OG0000011	Machtx_20180703@G30190_i15
OG0000011	Maclig_37v3@Mlig037211.g1
OG0000011	Macspi_20180703@G143491_i1
OG0000011	Maclig_37v3@Mlig046294.g1
OG0000011	Maclig_37v3@Mlig039358.g1
OG0000011	Maclig_37v3@Mlig041570.g1
OG0000011	Macspi_20180703@G96096_i1
OG0000011	Macspi_20180703@G125010_i1
OG0000011	Macspi_20180703@G138390_i1
OG0000011	Maclig_37v3@Mlig047373.g1
OG0000011	Macpus_20180703@G64855_i1
OG0000011	Maclig_37v3@Mlig060136.g1
OG0000011	Maclig_37v3@Mlig043718.g2
OG0000011	Maclig_37v3@Mlig040350.g1
OG0000011	Macspi_20180703@G125003_i2
OG0000011	Macspi_20180703@G112971_i2
OG0000011	Machtx_20180703@G21707_i1
OG0000011	Macspi_20180703@G112965_i2
OG0000011	Macspi_20180703@G125003_i8
OG0000011	Macspi_20180703@G125003_i6
OG0000011	Maclig_37v3@Mlig041762.g1
OG0000011	Macspi_20180703@G112968_i1
OG0000011	Macspi_20180703@G112971_i1
OG0000011	Macspi_20180703@G125003_i5
OG0000011	Maclig_37v3@Mlig047479.g1
OG0000011	Macspi_20180703@G37642_i1
OG0000011	Maclig_37v3@Mlig059258.g1
OG0000011	Macspi_20180703@G132548_i1
OG0000011	Maclig_37v3@Mlig057395.g1
OG0000012	Macspi_20180703@G109072_i1
OG0000012	Machtx_20180703@G41253_i10
OG0000012	Macspi_20180703@G160926_i12
OG0000012	Machtx_20180703@G41253_i5
OG0000012	Maclig_37v3@Mlig024348.g1
OG0000012	Machtx_20180703@G41253_i3
OG0000012	Maclig_37v3@Mlig026586.g5
OG0000012	Machtx_20180703@G41253_i4
OG0000012	Machtx_20180703@G54944_i12
OG0000012	Maclig_37v3@Mlig042275.g3
OG0000012	Macspi_20180703@G140932_i3
OG0000012	Machtx_20180703@G41253_i12
OG0000012	Maclig_37v3@Mlig029271.g12
OG0000012	Maclig_37v3@Mlig042634.g1
OG0000012	Machtx_20180703@G54944_i4
OG0000012	Maclig_37v3@Mlig040870.g1
OG0000012	Maclig_37v3@Mlig040342.g1
OG0000012	Macspi_20180703@G160926_i1
OG0000012	Machtx_20180703@G54944_i15
OG0000012	Maclig_37v3@Mlig056210.g1
OG0000012	Machtx_20180703@G26438_i3
OG0000012	Machtx_20180703@G54944_i3
OG0000012	Maclig_37v3@Mlig050451.g2
OG0000012	Maclig_37v3@Mlig013355.g3
OG0000012	Maclig_37v3@Mlig029271.g1
OG0000012	Machtx_20180703@G13211_i1
OG0000012	Macspi_20180703@G73235_i1
OG0000012	Macspi_20180703@G160926_i14
OG0000012	Maclig_37v3@Mlig056197.g1
OG0000012	Macspi_20180703@G160926_i4
OG0000012	Maclig_37v3@Mlig033810.g3
OG0000012	Machtx_20180703@G14122_i6
OG0000012	Machtx_20180703@G32753_i2
OG0000012	Macspi_20180703@G111111_i1
OG0000012	Maclig_37v3@Mlig052413.g1
OG0000012	Machtx_20180703@G26438_i10
OG0000012	Maclig_37v3@Mlig002193.g1
OG0000012	Macspi_20180703@G160926_i6
OG0000012	Macspi_20180703@G160926_i10
OG0000012	Maclig_37v3@Mlig046071.g1
OG0000012	Machtx_20180703@G54944_i18
OG0000012	Maclig_37v3@Mlig028168.g7
OG0000012	Maclig_37v3@Mlig055534.g1
OG0000012	Maclig_37v3@Mlig006056.g4
OG0000012	Maclig_37v3@Mlig052415.g2
OG0000012	Machtx_20180703@G32752_i1
OG0000012	Maclig_37v3@Mlig056569.g1
OG0000012	Maclig_37v3@Mlig051259.g1
OG0000012	Maclig_37v3@Mlig056198.g1
OG0000012	Machtx_20180703@G54944_i6
OG0000012	Macspi_20180703@G73235_i2
OG0000012	Macspi_20180703@G160926_i9
OG0000012	Maclig_37v3@Mlig034226.g2
OG0000012	Maclig_37v3@Mlig008057.g5
OG0000012	Machtx_20180703@G54944_i13
OG0000012	Maclig_37v3@Mlig049337.g1
OG0000012	Machtx_20180703@G26438_i6
OG0000012	Maclig_37v3@Mlig042666.g1
OG0000012	Macspi_20180703@G64723_i2
OG0000012	Macspi_20180703@G160926_i5
OG0000012	Machtx_20180703@G14122_i8
OG0000012	Maclig_37v3@Mlig046668.g2
OG0000012	Machtx_20180703@G54944_i5
OG0000012	Maclig_37v3@Mlig001893.g9
OG0000012	Maclig_37v3@Mlig033605.g3
OG0000012	Machtx_20180703@G48447_i2
OG0000012	Maclig_37v3@Mlig006056.g9
OG0000012	Macspi_20180703@G111111_i2
OG0000012	Maclig_37v3@Mlig038582.g2
OG0000012	Maclig_37v3@Mlig006398.g2
OG0000012	Machtx_20180703@G14122_i1
OG0000012	Maclig_37v3@Mlig032837.g3
OG0000012	Machtx_20180703@G10759_i4
OG0000012	Maclig_37v3@Mlig056570.g1
OG0000012	Machtx_20180703@G14122_i7
OG0000012	Machtx_20180703@G54944_i17
OG0000013	Maclig_37v3@Mlig009952.g1
OG0000013	Maclig_37v3@Mlig005235.g1
OG0000013	Macspi_20180703@G121579_i7
OG0000013	Maclig_37v3@Mlig034536.g1
OG0000013	Maclig_37v3@Mlig018440.g1
OG0000013	Maclig_37v3@Mlig046556.g1
OG0000013	Machtx_20180703@G16184_i1
OG0000013	Maclig_37v3@Mlig055330.g2
OG0000013	Maclig_37v3@Mlig022458.g3
OG0000013	Macspi_20180703@G90928_i2
OG0000013	Maclig_37v3@Mlig041245.g1
OG0000013	Maclig_37v3@Mlig032061.g4
OG0000013	Maclig_37v3@Mlig044694.g1
OG0000013	Maclig_37v3@Mlig059677.g1
OG0000013	Machtx_20180703@G90700_i2
OG0000013	Maclig_37v3@Mlig028886.g1
OG0000013	Macspi_20180703@G121579_i3
OG0000013	Macspi_20180703@G76187_i4
OG0000013	Maclig_37v3@Mlig005204.g1
OG0000013	Macspi_20180703@G90925_i9
OG0000013	Maclig_37v3@Mlig009728.g1
OG0000013	Macspi_20180703@G90925_i5
OG0000013	Macspi_20180703@G45498_i1
OG0000013	Maclig_37v3@Mlig046565.g1
OG0000013	Macspi_20180703@G47584_i5
OG0000013	Maclig_37v3@Mlig040213.g1
OG0000013	Machtx_20180703@G83079_i3
OG0000013	Machtx_20180703@G02671_i3
OG0000013	Macspi_20180703@G45497_i1
OG0000013	Macspi_20180703@G90928_i1
OG0000013	Macpus_20180703@G31651_i1
OG0000013	Macspi_20180703@G90929_i1
OG0000013	Maclig_37v3@Mlig046533.g2
OG0000013	Macspi_20180703@G76187_i5
OG0000013	Maclig_37v3@Mlig008991.g1
OG0000013	Maclig_37v3@Mlig007832.g1
OG0000013	Maclig_37v3@Mlig007464.g1
OG0000013	Maclig_37v3@Mlig002900.g4
OG0000013	Maclig_37v3@Mlig015280.g2
OG0000013	Macspi_20180703@G90925_i8
OG0000013	Macspi_20180703@G90925_i7
OG0000013	Machtx_20180703@G26441_i1
OG0000013	Maclig_37v3@Mlig012268.g3
OG0000013	Machtx_20180703@G67430_i1
OG0000013	Macspi_20180703@G121579_i1
OG0000013	Machtx_20180703@G83078_i3
OG0000013	Machtx_20180703@G67430_i10
OG0000013	Macpus_20180703@G60409_i4
OG0000013	Macspi_20180703@G76188_i8
OG0000013	Maclig_37v3@Mlig054123.g1
OG0000013	Macpus_20180703@G60409_i2
OG0000013	Maclig_37v3@Mlig015280.g1
OG0000013	Maclig_37v3@Mlig008347.g1
OG0000013	Maclig_37v3@Mlig020446.g3
OG0000013	Macpus_20180703@G102683_i3
OG0000013	Maclig_37v3@Mlig045597.g1
OG0000013	Maclig_37v3@Mlig008815.g1
OG0000013	Macpus_20180703@G102683_i2
OG0000013	Maclig_37v3@Mlig015280.g3
OG0000013	Maclig_37v3@Mlig023526.g1
OG0000013	Maclig_37v3@Mlig009808.g1
OG0000013	Macspi_20180703@G76188_i10
OG0000013	Maclig_37v3@Mlig020446.g2
OG0000013	Maclig_37v3@Mlig024086.g1
OG0000013	Macspi_20180703@G45497_i7
OG0000013	Machtx_20180703@G02671_i5
OG0000013	Maclig_37v3@Mlig055269.g1
OG0000013	Maclig_37v3@Mlig009647.g1
OG0000013	Machtx_20180703@G83078_i4
OG0000013	Maclig_37v3@Mlig013667.g1
OG0000013	Maclig_37v3@Mlig023755.g2
OG0000013	Maclig_37v3@Mlig032079.g4
OG0000013	Macpus_20180703@G102683_i4
OG0000014	Macspi_20180703@G121282_i6
OG0000014	Maclig_37v3@Mlig009453.g1
OG0000014	Macspi_20180703@G16340_i1
OG0000014	Macspi_20180703@G113266_i2
OG0000014	Macspi_20180703@G121282_i7
OG0000014	Maclig_37v3@Mlig019144.g5
OG0000014	Maclig_37v3@Mlig015699.g2
OG0000014	Maclig_37v3@Mlig015850.g15
OG0000014	Macspi_20180703@G121282_i13
OG0000014	Macspi_20180703@G121282_i11
OG0000014	Macspi_20180703@G121282_i1
OG0000014	Macspi_20180703@G113272_i4
OG0000014	Machtx_20180703@G15813_i3
OG0000014	Machtx_20180703@G31912_i6
OG0000014	Maclig_37v3@Mlig052601.g1
OG0000014	Macspi_20180703@G153985_i3
OG0000014	Maclig_37v3@Mlig040084.g1
OG0000014	Machtx_20180703@G31912_i2
OG0000014	Maclig_37v3@Mlig041220.g1
OG0000014	Maclig_37v3@Mlig009582.g1
OG0000014	Maclig_37v3@Mlig006328.g1
OG0000014	Macspi_20180703@G113266_i4
OG0000014	Macspi_20180703@G28286_i1
OG0000014	Maclig_37v3@Mlig024225.g1
OG0000014	Maclig_37v3@Mlig019144.g2
OG0000014	Macspi_20180703@G113266_i6
OG0000014	Maclig_37v3@Mlig011340.g1
OG0000014	Macspi_20180703@G113268_i1
OG0000014	Machtx_20180703@G31912_i14
OG0000014	Maclig_37v3@Mlig020063.g7
OG0000014	Machtx_20180703@G31912_i12
OG0000014	Macspi_20180703@G121282_i5
OG0000014	Machtx_20180703@G31912_i24
OG0000014	Maclig_37v3@Mlig020063.g1
OG0000014	Macspi_20180703@G121282_i12
OG0000014	Macspi_20180703@G113266_i5
OG0000014	Macspi_20180703@G153985_i4
OG0000014	Maclig_37v3@Mlig013556.g4
OG0000014	Machtx_20180703@G31912_i16
OG0000014	Machtx_20180703@G31912_i8
OG0000014	Maclig_37v3@Mlig015699.g1
OG0000014	Maclig_37v3@Mlig020099.g6
OG0000014	Macspi_20180703@G113265_i4
OG0000014	Machtx_20180703@G31912_i17
OG0000014	Machtx_20180703@G15812_i8
OG0000014	Maclig_37v3@Mlig020063.g6
OG0000014	Maclig_37v3@Mlig044289.g1
OG0000014	Machtx_20180703@G31912_i13
OG0000014	Macspi_20180703@G121282_i3
OG0000014	Machtx_20180703@G31912_i9
OG0000014	Machtx_20180703@G31912_i11
OG0000014	Macspi_20180703@G121282_i14
OG0000014	Macspi_20180703@G121282_i10
OG0000014	Maclig_37v3@Mlig011909.g1
OG0000014	Maclig_37v3@Mlig006198.g1
OG0000014	Machtx_20180703@G31912_i23
OG0000014	Maclig_37v3@Mlig038167.g1
OG0000014	Macspi_20180703@G121282_i9
OG0000014	Machtx_20180703@G31912_i10
OG0000014	Maclig_37v3@Mlig006198.g4
OG0000014	Macspi_20180703@G113270_i1
OG0000014	Machtx_20180703@G15812_i2
OG0000014	Maclig_37v3@Mlig006328.g2
OG0000014	Maclig_37v3@Mlig039613.g3
OG0000014	Machtx_20180703@G31912_i7
OG0000014	Macspi_20180703@G113269_i1
OG0000014	Machtx_20180703@G31912_i22
OG0000014	Macspi_20180703@G121282_i2
OG0000014	Macspi_20180703@G16339_i1
OG0000014	Maclig_37v3@Mlig005731.g1
OG0000014	Machtx_20180703@G31912_i3
OG0000014	Machtx_20180703@G31912_i19
OG0000014	Machtx_20180703@G31912_i20
OG0000015	Machtx_20180703@G67747_i8
OG0000015	Macspi_20180703@G125170_i2
OG0000015	Macspi_20180703@G103040_i4
OG0000015	Macpus_20180703@G59449_i2
OG0000015	Macspi_20180703@G26719_i1
OG0000015	Macspi_20180703@G121850_i12
OG0000015	Macspi_20180703@G82981_i3
OG0000015	Macspi_20180703@G82981_i1
OG0000015	Macpus_20180703@G33574_i1
OG0000015	Macspi_20180703@G26713_i7
OG0000015	Macspi_20180703@G70645_i25
OG0000015	Macspi_20180703@G82979_i6
OG0000015	Macspi_20180703@G125170_i9
OG0000015	Machtx_20180703@G87714_i15
OG0000015	Maclig_37v3@Mlig002831.g7
OG0000015	Macspi_20180703@G26722_i1
OG0000015	Macspi_20180703@G26713_i1
OG0000015	Macspi_20180703@G26713_i4
OG0000015	Macspi_20180703@G70645_i3
OG0000015	Macspi_20180703@G103043_i1
OG0000015	Macspi_20180703@G98857_i3
OG0000015	Macspi_20180703@G121296_i1
OG0000015	Macspi_20180703@G116943_i1
OG0000015	Macpus_20180703@G16934_i1
OG0000015	Macspi_20180703@G98857_i5
OG0000015	Machtx_20180703@G84194_i13
OG0000015	Macspi_20180703@G121784_i18
OG0000015	Macspi_20180703@G121784_i16
OG0000015	Machtx_20180703@G14624_i6
OG0000015	Macspi_20180703@G125172_i1
OG0000015	Macspi_20180703@G121850_i11
OG0000015	Macspi_20180703@G125170_i4
OG0000015	Macspi_20180703@G121850_i17
OG0000015	Macpus_20180703@G43144_i3
OG0000015	Maclig_37v3@Mlig048308.g1
OG0000015	Machtx_20180703@G87714_i17
OG0000015	Macspi_20180703@G103040_i3
OG0000015	Macspi_20180703@G116942_i1
OG0000015	Macspi_20180703@G125170_i7
OG0000015	Macspi_20180703@G125170_i11
OG0000015	Macspi_20180703@G146356_i2
OG0000015	Macspi_20180703@G48659_i10
OG0000015	Macspi_20180703@G103040_i2
OG0000015	Macspi_20180703@G103040_i1
OG0000015	Macspi_20180703@G30862_i3
OG0000015	Macspi_20180703@G26713_i2
OG0000015	Machtx_20180703@G47263_i3
OG0000015	Maclig_37v3@Mlig054498.g1
OG0000015	Maclig_37v3@Mlig002037.g7
OG0000015	Macspi_20180703@G125170_i10
OG0000015	Macspi_20180703@G121784_i23
OG0000015	Macspi_20180703@G121850_i18
OG0000015	Machtx_20180703@G87714_i16
OG0000015	Maclig_37v3@Mlig005496.g11
OG0000015	Machtx_20180703@G47262_i1
OG0000015	Macpus_20180703@G33577_i1
OG0000015	Machtx_20180703@G47263_i9
OG0000015	Macspi_20180703@G125170_i5
OG0000015	Machtx_20180703@G01834_i1
OG0000015	Macspi_20180703@G121295_i2
OG0000015	Macspi_20180703@G121784_i7
OG0000015	Macspi_20180703@G125174_i1
OG0000015	Machtx_20180703@G47263_i5
OG0000015	Maclig_37v3@Mlig040727.g2
OG0000015	Machtx_20180703@G87714_i5
OG0000015	Machtx_20180703@G87714_i2
OG0000015	Machtx_20180703@G34725_i1
OG0000015	Macspi_20180703@G48659_i1
OG0000015	Machtx_20180703@G47263_i10
OG0000015	Machtx_20180703@G47263_i14
OG0000015	Macspi_20180703@G121784_i4
OG0000015	Machtx_20180703@G47263_i12
OG0000016	Maclig_37v3@Mlig048606.g1
OG0000016	Macspi_20180703@G124699_i13
OG0000016	Macspi_20180703@G40064_i1
OG0000016	Machtx_20180703@G76155_i1
OG0000016	Machtx_20180703@G01644_i1
OG0000016	Macspi_20180703@G124699_i2
OG0000016	Macpus_20180703@G89420_i1
OG0000016	Macspi_20180703@G124699_i16
OG0000016	Macspi_20180703@G95117_i1
OG0000016	Maclig_37v3@Mlig033047.g1
OG0000016	Maclig_37v3@Mlig010115.g3
OG0000016	Maclig_37v3@Mlig051876.g1
OG0000016	Maclig_37v3@Mlig039332.g1
OG0000016	Macspi_20180703@G124699_i10
OG0000016	Machtx_20180703@G39186_i1
OG0000016	Macspi_20180703@G160718_i2
OG0000016	Macspi_20180703@G124699_i19
OG0000016	Maclig_37v3@Mlig043053.g1
OG0000016	Maclig_37v3@Mlig045137.g1
OG0000016	Maclig_37v3@Mlig024449.g7
OG0000016	Maclig_37v3@Mlig053689.g1
OG0000016	Macspi_20180703@G124701_i1
OG0000016	Maclig_37v3@Mlig006621.g11
OG0000016	Machtx_20180703@G11409_i1
OG0000016	Maclig_37v3@Mlig036176.g1
OG0000016	Macspi_20180703@G160718_i1
OG0000016	Maclig_37v3@Mlig001506.g57
OG0000016	Machtx_20180703@G74188_i1
OG0000016	Machtx_20180703@G72184_i1
OG0000016	Macspi_20180703@G124699_i1
OG0000016	Machtx_20180703@G74690_i1
OG0000016	Maclig_37v3@Mlig034844.g2
OG0000016	Maclig_37v3@Mlig036229.g3
OG0000016	Macpus_20180703@G25017_i1
OG0000016	Machtx_20180703@G60033_i1
OG0000016	Maclig_37v3@Mlig053620.g1
OG0000016	Maclig_37v3@Mlig001042.g17
OG0000016	Maclig_37v3@Mlig041292.g1
OG0000016	Macspi_20180703@G124700_i1
OG0000016	Maclig_37v3@Mlig048603.g1
OG0000016	Maclig_37v3@Mlig045135.g1
OG0000016	Macspi_20180703@G124699_i18
OG0000016	Maclig_37v3@Mlig045138.g1
OG0000016	Macspi_20180703@G124699_i5
OG0000016	Macspi_20180703@G124702_i1
OG0000016	Macpus_20180703@G99839_i1
OG0000016	Maclig_37v3@Mlig049418.g1
OG0000016	Maclig_37v3@Mlig036927.g5
OG0000016	Machtx_20180703@G56124_i1
OG0000016	Macspi_20180703@G135234_i1
OG0000016	Maclig_37v3@Mlig034125.g2
OG0000016	Macspi_20180703@G124699_i7
OG0000016	Maclig_37v3@Mlig048605.g1
OG0000016	Maclig_37v3@Mlig039340.g1
OG0000016	Macspi_20180703@G121900_i1
OG0000016	Maclig_37v3@Mlig037808.g2
OG0000016	Macspi_20180703@G109709_i2
OG0000016	Maclig_37v3@Mlig057594.g3
OG0000016	Maclig_37v3@Mlig011913.g5
OG0000016	Maclig_37v3@Mlig018027.g2
OG0000016	Maclig_37v3@Mlig000075.g162
OG0000016	Machtx_20180703@G74688_i1
OG0000016	Macpus_20180703@G83807_i1
OG0000016	Maclig_37v3@Mlig048604.g1
OG0000016	Maclig_37v3@Mlig040173.g1
OG0000016	Maclig_37v3@Mlig048607.g1
OG0000016	Macspi_20180703@G109709_i1
OG0000016	Machtx_20180703@G19886_i1
OG0000016	Maclig_37v3@Mlig039343.g1
OG0000016	Macspi_20180703@G160718_i3
OG0000016	Macspi_20180703@G160718_i4
OG0000017	Maclig_37v3@Mlig044205.g1
OG0000017	Maclig_37v3@Mlig023599.g18
OG0000017	Macspi_20180703@G122582_i22
OG0000017	Macspi_20180703@G26729_i2
OG0000017	Macspi_20180703@G124800_i2
OG0000017	Macspi_20180703@G122582_i25
OG0000017	Macspi_20180703@G102998_i1
OG0000017	Macspi_20180703@G127591_i23
OG0000017	Macspi_20180703@G127591_i16
OG0000017	Machtx_20180703@G32538_i1
OG0000017	Macspi_20180703@G127591_i12
OG0000017	Macspi_20180703@G26729_i4
OG0000017	Machtx_20180703@G31806_i3
OG0000017	Macspi_20180703@G124800_i4
OG0000017	Macspi_20180703@G127591_i22
OG0000017	Macspi_20180703@G122582_i28
OG0000017	Macspi_20180703@G122582_i11
OG0000017	Macspi_20180703@G124794_i1
OG0000017	Macspi_20180703@G26729_i24
OG0000017	Macspi_20180703@G119851_i1
OG0000017	Macspi_20180703@G26729_i11
OG0000017	Macspi_20180703@G127591_i21
OG0000017	Macspi_20180703@G127591_i19
OG0000017	Macspi_20180703@G124805_i1
OG0000017	Macspi_20180703@G122582_i29
OG0000017	Macspi_20180703@G127592_i1
OG0000017	Maclig_37v3@Mlig009161.g15
OG0000017	Macspi_20180703@G127591_i8
OG0000017	Maclig_37v3@Mlig058182.g1
OG0000017	Macspi_20180703@G127591_i15
OG0000017	Macspi_20180703@G127591_i20
OG0000017	Macspi_20180703@G122582_i20
OG0000017	Macspi_20180703@G49164_i6
OG0000017	Maclig_37v3@Mlig038978.g1
OG0000017	Macspi_20180703@G122582_i31
OG0000017	Macspi_20180703@G91594_i3
OG0000017	Macspi_20180703@G122582_i4
OG0000017	Macspi_20180703@G127591_i4
OG0000017	Maclig_37v3@Mlig042986.g1
OG0000017	Macspi_20180703@G122580_i1
OG0000017	Macspi_20180703@G48096_i19
OG0000017	Macspi_20180703@G127591_i10
OG0000017	Macspi_20180703@G127591_i27
OG0000017	Macspi_20180703@G49164_i8
OG0000017	Macspi_20180703@G127591_i6
OG0000017	Machtx_20180703@G31806_i4
OG0000017	Machtx_20180703@G03299_i5
OG0000017	Maclig_37v3@Mlig034667.g1
OG0000017	Macspi_20180703@G122582_i3
OG0000017	Macspi_20180703@G122582_i34
OG0000017	Macspi_20180703@G122582_i30
OG0000017	Macspi_20180703@G127592_i2
OG0000017	Macspi_20180703@G122582_i9
OG0000017	Macspi_20180703@G48096_i3
OG0000017	Macspi_20180703@G49402_i7
OG0000017	Machtx_20180703@G03299_i1
OG0000017	Machtx_20180703@G67354_i14
OG0000017	Maclig_37v3@Mlig058189.g1
OG0000017	Macspi_20180703@G127591_i14
OG0000017	Macspi_20180703@G122582_i27
OG0000017	Macspi_20180703@G127591_i26
OG0000017	Macspi_20180703@G122582_i2
OG0000017	Macspi_20180703@G49164_i2
OG0000017	Machtx_20180703@G15967_i5
OG0000017	Macspi_20180703@G127591_i9
OG0000017	Macspi_20180703@G48095_i2
OG0000017	Macspi_20180703@G48096_i12
OG0000017	Machtx_20180703@G15967_i6
OG0000017	Machtx_20180703@G15967_i1
OG0000017	Macspi_20180703@G49402_i8
OG0000017	Macspi_20180703@G49164_i10
OG0000018	Maclig_37v3@Mlig032495.g1
OG0000018	Maclig_37v3@Mlig059223.g1
OG0000018	Maclig_37v3@Mlig008171.g2
OG0000018	Maclig_37v3@Mlig047737.g1
OG0000018	Maclig_37v3@Mlig005205.g1
OG0000018	Machtx_20180703@G32248_i3
OG0000018	Machtx_20180703@G32248_i1
OG0000018	Maclig_37v3@Mlig023416.g1
OG0000018	Maclig_37v3@Mlig012867.g3
OG0000018	Maclig_37v3@Mlig033621.g24
OG0000018	Maclig_37v3@Mlig042151.g1
OG0000018	Maclig_37v3@Mlig048175.g1
OG0000018	Maclig_37v3@Mlig046118.g1
OG0000018	Maclig_37v3@Mlig040035.g1
OG0000018	Maclig_37v3@Mlig025200.g1
OG0000018	Maclig_37v3@Mlig033621.g50
OG0000018	Maclig_37v3@Mlig045770.g1
OG0000018	Maclig_37v3@Mlig000728.g4
OG0000018	Maclig_37v3@Mlig033621.g12
OG0000018	Maclig_37v3@Mlig033621.g19
OG0000018	Maclig_37v3@Mlig053905.g1
OG0000018	Maclig_37v3@Mlig018448.g1
OG0000018	Macspi_20180703@G142407_i11
OG0000018	Maclig_37v3@Mlig025234.g1
OG0000018	Maclig_37v3@Mlig033621.g48
OG0000018	Maclig_37v3@Mlig051678.g1
OG0000018	Maclig_37v3@Mlig046879.g1
OG0000018	Maclig_37v3@Mlig008933.g9
OG0000018	Maclig_37v3@Mlig047620.g2
OG0000018	Maclig_37v3@Mlig025234.g14
OG0000018	Maclig_37v3@Mlig054326.g1
OG0000018	Maclig_37v3@Mlig009698.g7
OG0000018	Maclig_37v3@Mlig053501.g1
OG0000018	Macspi_20180703@G121417_i1
OG0000018	Macspi_20180703@G142407_i14
OG0000018	Maclig_37v3@Mlig008171.g4
OG0000018	Macspi_20180703@G142407_i13
OG0000018	Maclig_37v3@Mlig052596.g1
OG0000018	Macspi_20180703@G121420_i12
OG0000018	Maclig_37v3@Mlig033621.g62
OG0000018	Maclig_37v3@Mlig018898.g4
OG0000018	Maclig_37v3@Mlig025234.g3
OG0000018	Maclig_37v3@Mlig033621.g7
OG0000018	Machtx_20180703@G67946_i1
OG0000018	Maclig_37v3@Mlig056486.g1
OG0000018	Macspi_20180703@G121420_i1
OG0000018	Maclig_37v3@Mlig025723.g1
OG0000018	Maclig_37v3@Mlig025234.g5
OG0000018	Maclig_37v3@Mlig006316.g5
OG0000018	Machtx_20180703@G67946_i13
OG0000018	Maclig_37v3@Mlig054292.g1
OG0000018	Machtx_20180703@G67946_i14
OG0000018	Maclig_37v3@Mlig058889.g1
OG0000018	Maclig_37v3@Mlig057946.g1
OG0000018	Maclig_37v3@Mlig034669.g1
OG0000018	Maclig_37v3@Mlig007454.g8
OG0000018	Maclig_37v3@Mlig053134.g1
OG0000018	Maclig_37v3@Mlig052631.g1
OG0000018	Maclig_37v3@Mlig060187.g1
OG0000018	Machtx_20180703@G67946_i2
OG0000018	Maclig_37v3@Mlig033621.g75
OG0000018	Maclig_37v3@Mlig019827.g2
OG0000018	Maclig_37v3@Mlig040050.g1
OG0000018	Machtx_20180703@G67946_i12
OG0000018	Maclig_37v3@Mlig017662.g4
OG0000018	Maclig_37v3@Mlig021904.g2
OG0000018	Maclig_37v3@Mlig042272.g1
OG0000018	Maclig_37v3@Mlig030234.g1
OG0000018	Maclig_37v3@Mlig025234.g12
OG0000018	Machtx_20180703@G67946_i3
OG0000018	Maclig_37v3@Mlig044546.g1
OG0000019	Macpus_20180703@G23321_i6
OG0000019	Macspi_20180703@G156204_i5
OG0000019	Macpus_20180703@G03881_i20
OG0000019	Macpus_20180703@G101813_i3
OG0000019	Macspi_20180703@G156204_i6
OG0000019	Macspi_20180703@G156205_i2
OG0000019	Macpus_20180703@G95529_i16
OG0000019	Macpus_20180703@G44274_i2
OG0000019	Maclig_37v3@Mlig015054.g2
OG0000019	Macpus_20180703@G44272_i6
OG0000019	Macpus_20180703@G46602_i1
OG0000019	Macpus_20180703@G75857_i2
OG0000019	Macpus_20180703@G104961_i3
OG0000019	Macpus_20180703@G42541_i3
OG0000019	Macpus_20180703@G00881_i7
OG0000019	Macpus_20180703@G55838_i1
OG0000019	Macpus_20180703@G82736_i1
OG0000019	Macpus_20180703@G53588_i1
OG0000019	Maclig_37v3@Mlig053516.g1
OG0000019	Macpus_20180703@G75857_i3
OG0000019	Macpus_20180703@G44354_i1
OG0000019	Machtx_20180703@G32187_i9
OG0000019	Maclig_37v3@Mlig060037.g1
OG0000019	Machtx_20180703@G18524_i4
OG0000019	Machtx_20180703@G18524_i9
OG0000019	Macpus_20180703@G97402_i1
OG0000019	Machtx_20180703@G18524_i1
OG0000019	Macpus_20180703@G29142_i1
OG0000019	Machtx_20180703@G18524_i12
OG0000019	Maclig_37v3@Mlig045238.g1
OG0000019	Macpus_20180703@G84454_i1
OG0000019	Macpus_20180703@G101813_i4
OG0000019	Macpus_20180703@G23321_i2
OG0000019	Macpus_20180703@G92534_i1
OG0000019	Macpus_20180703@G110511_i7
OG0000019	Macpus_20180703@G95529_i5
OG0000019	Macpus_20180703@G04833_i2
OG0000019	Macpus_20180703@G44274_i1
OG0000019	Macpus_20180703@G44274_i5
OG0000019	Macpus_20180703@G34869_i2
OG0000019	Macpus_20180703@G110984_i11
OG0000019	Macpus_20180703@G76832_i2
OG0000019	Macpus_20180703@G109639_i1
OG0000019	Maclig_37v3@Mlig018763.g1
OG0000019	Macpus_20180703@G51100_i1
OG0000019	Macpus_20180703@G103472_i1
OG0000019	Machtx_20180703@G32187_i8
OG0000019	Macpus_20180703@G43321_i1
OG0000019	Maclig_37v3@Mlig045413.g1
OG0000019	Macpus_20180703@G44354_i3
OG0000019	Macpus_20180703@G04833_i1
OG0000019	Macpus_20180703@G110984_i6
OG0000019	Macpus_20180703@G55834_i3
OG0000019	Macpus_20180703@G103336_i1
OG0000019	Macpus_20180703@G34869_i1
OG0000019	Maclig_37v3@Mlig039860.g1
OG0000019	Macpus_20180703@G110984_i5
OG0000019	Maclig_37v3@Mlig010793.g12
OG0000019	Macpus_20180703@G55834_i1
OG0000019	Machtx_20180703@G32187_i11
OG0000019	Maclig_37v3@Mlig029962.g1
OG0000019	Machtx_20180703@G32187_i10
OG0000019	Macpus_20180703@G55838_i3
OG0000019	Maclig_37v3@Mlig046202.g1
OG0000019	Macpus_20180703@G106110_i1
OG0000019	Maclig_37v3@Mlig036073.g1
OG0000019	Maclig_37v3@Mlig009284.g3
OG0000019	Macpus_20180703@G101813_i2
OG0000019	Macpus_20180703@G43321_i3
OG0000019	Macpus_20180703@G101813_i8
OG0000020	Macpus_20180703@G101739_i21
OG0000020	Macspi_20180703@G43422_i8
OG0000020	Macpus_20180703@G37034_i4
OG0000020	Macpus_20180703@G101739_i14
OG0000020	Macpus_20180703@G37034_i10
OG0000020	Macspi_20180703@G116935_i1
OG0000020	Macpus_20180703@G71845_i6
OG0000020	Macpus_20180703@G31641_i8
OG0000020	Maclig_37v3@Mlig001640.g43
OG0000020	Macpus_20180703@G31641_i17
OG0000020	Macspi_20180703@G91230_i3
OG0000020	Macspi_20180703@G43422_i10
OG0000020	Macspi_20180703@G43422_i9
OG0000020	Macspi_20180703@G167137_i3
OG0000020	Macspi_20180703@G43422_i14
OG0000020	Macspi_20180703@G43422_i12
OG0000020	Macspi_20180703@G43422_i3
OG0000020	Macspi_20180703@G168592_i4
OG0000020	Macpus_20180703@G60073_i2
OG0000020	Macpus_20180703@G31641_i4
OG0000020	Macpus_20180703@G46358_i19
OG0000020	Macpus_20180703@G37034_i9
OG0000020	Macspi_20180703@G167137_i2
OG0000020	Macpus_20180703@G37034_i12
OG0000020	Macspi_20180703@G43422_i1
OG0000020	Macspi_20180703@G167139_i1
OG0000020	Macpus_20180703@G46358_i8
OG0000020	Macpus_20180703@G31641_i12
OG0000020	Macspi_20180703@G91230_i15
OG0000020	Macspi_20180703@G103038_i1
OG0000020	Macspi_20180703@G91230_i12
OG0000020	Macspi_20180703@G43422_i13
OG0000020	Macpus_20180703@G37034_i8
OG0000020	Macpus_20180703@G46358_i7
OG0000020	Macpus_20180703@G46358_i14
OG0000020	Macspi_20180703@G116935_i2
OG0000020	Macspi_20180703@G121298_i11
OG0000020	Machtx_20180703@G10931_i1
OG0000020	Macspi_20180703@G168592_i9
OG0000020	Macspi_20180703@G168592_i6
OG0000020	Macpus_20180703@G37034_i2
OG0000020	Macpus_20180703@G31641_i1
OG0000020	Macpus_20180703@G31640_i1
OG0000020	Macspi_20180703@G43422_i15
OG0000020	Macpus_20180703@G46358_i15
OG0000020	Maclig_37v3@Mlig058829.g1
OG0000020	Macspi_20180703@G121298_i9
OG0000020	Macpus_20180703@G46358_i9
OG0000020	Macpus_20180703@G46358_i3
OG0000020	Machtx_20180703@G86763_i3
OG0000020	Machtx_20180703@G86744_i2
OG0000020	Macpus_20180703@G37034_i17
OG0000020	Macpus_20180703@G31641_i11
OG0000020	Macpus_20180703@G37034_i1
OG0000020	Macpus_20180703@G46358_i2
OG0000020	Macpus_20180703@G37034_i14
OG0000020	Macspi_20180703@G91230_i22
OG0000020	Macpus_20180703@G31641_i15
OG0000020	Macpus_20180703@G31641_i18
OG0000020	Macspi_20180703@G121298_i10
OG0000020	Macpus_20180703@G31641_i19
OG0000020	Macpus_20180703@G46358_i13
OG0000020	Macspi_20180703@G121298_i3
OG0000020	Macpus_20180703@G37034_i11
OG0000020	Macpus_20180703@G46358_i18
OG0000020	Macpus_20180703@G46358_i11
OG0000020	Macspi_20180703@G121298_i14
OG0000021	Macspi_20180703@G92205_i1
OG0000021	Macspi_20180703@G92205_i4
OG0000021	Maclig_37v3@Mlig046530.g2
OG0000021	Machtx_20180703@G61760_i3
OG0000021	Maclig_37v3@Mlig040606.g1
OG0000021	Machtx_20180703@G14387_i2
OG0000021	Maclig_37v3@Mlig021702.g3
OG0000021	Maclig_37v3@Mlig000448.g6
OG0000021	Macspi_20180703@G169775_i3
OG0000021	Machtx_20180703@G61757_i8
OG0000021	Maclig_37v3@Mlig051295.g1
OG0000021	Maclig_37v3@Mlig034970.g1
OG0000021	Machtx_20180703@G13336_i1
OG0000021	Macspi_20180703@G120476_i1
OG0000021	Maclig_37v3@Mlig042169.g1
OG0000021	Maclig_37v3@Mlig046288.g1
OG0000021	Macspi_20180703@G120484_i1
OG0000021	Macspi_20180703@G120476_i4
OG0000021	Maclig_37v3@Mlig041025.g1
OG0000021	Macspi_20180703@G102609_i3
OG0000021	Macspi_20180703@G102609_i4
OG0000021	Macspi_20180703@G169775_i4
OG0000021	Maclig_37v3@Mlig017608.g5
OG0000021	Macspi_20180703@G95933_i3
OG0000021	Maclig_37v3@Mlig041157.g1
OG0000021	Macspi_20180703@G102609_i6
OG0000021	Maclig_37v3@Mlig058665.g1
OG0000021	Maclig_37v3@Mlig041717.g1
OG0000021	Machtx_20180703@G61522_i3
OG0000021	Machtx_20180703@G10035_i3
OG0000021	Macspi_20180703@G92205_i5
OG0000021	Machtx_20180703@G61520_i2
OG0000021	Machtx_20180703@G67622_i23
OG0000021	Machtx_20180703@G31899_i13
OG0000021	Macspi_20180703@G92205_i6
OG0000021	Maclig_37v3@Mlig041701.g1
OG0000021	Maclig_37v3@Mlig036472.g1
OG0000021	Machtx_20180703@G14387_i1
OG0000021	Maclig_37v3@Mlig036183.g1
OG0000021	Machtx_20180703@G31899_i9
OG0000021	Maclig_37v3@Mlig051890.g1
OG0000021	Maclig_37v3@Mlig058570.g1
OG0000021	Machtx_20180703@G61520_i1
OG0000021	Machtx_20180703@G31899_i4
OG0000021	Machtx_20180703@G14387_i3
OG0000021	Macspi_20180703@G169775_i5
OG0000021	Macspi_20180703@G97949_i2
OG0000021	Macspi_20180703@G169775_i1
OG0000021	Machtx_20180703@G10035_i2
OG0000021	Machtx_20180703@G10035_i4
OG0000021	Machtx_20180703@G31899_i5
OG0000021	Maclig_37v3@Mlig055618.g1
OG0000021	Macspi_20180703@G121399_i4
OG0000021	Macspi_20180703@G95930_i3
OG0000021	Machtx_20180703@G61757_i2
OG0000021	Machtx_20180703@G31899_i16
OG0000021	Maclig_37v3@Mlig055333.g1
OG0000021	Maclig_37v3@Mlig054281.g1
OG0000021	Machtx_20180703@G61522_i10
OG0000021	Maclig_37v3@Mlig058567.g1
OG0000021	Machtx_20180703@G67770_i2
OG0000021	Maclig_37v3@Mlig004473.g4
OG0000021	Machtx_20180703@G10035_i5
OG0000021	Macspi_20180703@G97949_i1
OG0000021	Machtx_20180703@G61522_i4
OG0000021	Macspi_20180703@G84775_i2
[truncated: 152,374 more rows]
