# Supplementary material for: RNA-Seq of three free-living flatworm species suggests rapid evolution of reproduction-related genes
Source: BMC Genomics. 2020 Jul 6;21:462. doi: 10.1186/s12864-020-06862-x (PMC7336406; doi:10.1186/s12864-020-06862-x)
Supplement: Supplementary file 5 — Additional file 5: Table S2. DE results comparing adults versus hatchlings (AvH). [file 12864_2020_6862_MOESM5_ESM.xlsx]

## Sheet: Legend
Tab. S2 DE results comparing Adults versus Hatchlings (AvH)
baseMean	The mean expression of the transcript across all samples
log2FoldChange	The log2(fold change) in expression between adults and hatchlings
lfcSE	The SE of the log2(fold change) estimate
stat	The test statistic for comparing expression between adults and hatchlings
pvalue	The p-value from statistical test of differential expression
padj	The Benjamini-Hochberg adjusted p-value from a statistical test of differential expression
gene_id	The ID of the transcript of the form: ASSEMBLY@GENE_ID

## Sheet: M. hystrix
baseMean	log2FoldChange	lfcSE	stat	pvalue	padj	gene_id
2.81499	-0.33137	1.01771	-0.325605	0.744723	0.901078	Machtx_20180703@G00010_i1
4.80235	1.98194	1.00402	1.974	0.0483817	0.173977	Machtx_20180703@G00032_i1
2.54852	-0.0336551	1.09916	-0.030619	0.975573	0.993242	Machtx_20180703@G00089_i1
38.495	-0.221902	0.32996	-0.67251	0.501259	0.758051	Machtx_20180703@G00107_i1
380.053	8.31287	0.538009	15.4512	7.40703e-54	1.9803e-51	Machtx_20180703@G00113_i1
460.492	8.43724	0.544762	15.4879	4.18513e-54	1.13298e-51	Machtx_20180703@G00118_i1
21.3407	0.428826	0.615071	0.697197	0.48568	0.745798	Machtx_20180703@G00153_i1
21.0684	-0.48634	0.383733	-1.26739	0.205016	0.459548	Machtx_20180703@G00166_i1
46.0733	-1.02942	0.319579	-3.22116	0.00127673	0.00964976	Machtx_20180703@G00167_i1
13.8221	-1.46285	1.49273	-0.979982	0.327095	0.605049	Machtx_20180703@G00169_i10
16.9754	-1.15196	1.95646	-0.588798	0.555997	0.79602	Machtx_20180703@G00169_i14
780.959	0.137208	0.165727	0.827916	0.407718	0.682607	Machtx_20180703@G00169_i17
67.7649	-0.323579	0.252966	-1.27914	0.200848	0.454274	Machtx_20180703@G00170_i2
46.0312	-1.15062	0.280189	-4.10659	4.01547e-05	0.000463259	Machtx_20180703@G00174_i3
114.483	-0.492892	0.371304	-1.32746	0.184355	0.430616	Machtx_20180703@G00178_i1
44.1551	0.275963	0.503474	0.548119	0.58361	0.813311	Machtx_20180703@G00182_i12
522.189	0.0453623	0.132077	0.343453	0.731258	0.893933	Machtx_20180703@G00182_i8
13.8274	0.582807	0.52626	1.10745	0.2681	0.538727	Machtx_20180703@G00186_i2
1386.36	0.182746	0.0934657	1.95523	0.0505565	0.179572	Machtx_20180703@G00187_i2
41.0509	-0.101574	0.292916	-0.346769	0.728765	0.892888	Machtx_20180703@G00190_i2
24.703	-0.556808	0.954236	-0.583512	0.559549	0.797894	Machtx_20180703@G00190_i5
108.302	-0.0716235	0.19803	-0.36168	0.717591	0.887767	Machtx_20180703@G00190_i6
93.4771	-0.25495	0.207826	-1.22675	0.219918	0.478619	Machtx_20180703@G00194_i2
6.76398	-0.421533	0.812603	-0.518745	0.603939	0.825509	Machtx_20180703@G00195_i1
6.40609	-2.29838	1.81594	-1.26567	0.205632	0.460329	Machtx_20180703@G00196_i1
208.66	-0.541495	0.152647	-3.54737	0.000389105	0.00347698	Machtx_20180703@G00196_i3
29.7578	0.612339	0.554034	1.10524	0.269056	0.539707	Machtx_20180703@G00196_i7
150.362	0.0385412	0.206081	0.18702	0.851645	0.947033	Machtx_20180703@G00198_i1
45.5624	-0.550461	0.591298	-0.930938	0.351886	0.629616	Machtx_20180703@G00200_i1
10.0004	-1.19666	2.1806	-0.548775	0.58316	0.813049	Machtx_20180703@G00200_i2
28.1483	-0.366993	0.34784	-1.05506	0.291397	0.565733	Machtx_20180703@G00201_i1
3.16977	0.271678	1.00117	0.27136	0.786114	0.920046	Machtx_20180703@G00202_i4
83.109	0.106169	0.36455	0.291233	0.770873	0.912915	Machtx_20180703@G00204_i1
194.796	0.414557	0.171667	2.41489	0.0157401	0.074682	Machtx_20180703@G00205_i1
15.2848	0.205197	1.05664	0.194199	0.84602	0.944942	Machtx_20180703@G00208_i1
77.4603	-0.553002	0.330804	-1.67169	0.0945856	0.278935	Machtx_20180703@G00208_i14
41.076	-0.884162	0.347364	-2.54534	0.010917	0.0562701	Machtx_20180703@G00208_i15
2.5742	-1.56624	1.15521	-1.35581	0.17516	0.416776	Machtx_20180703@G00208_i2
2.61679	1.31191	1.59246	0.823821	0.410041	0.684579	Machtx_20180703@G00208_i3
49.3441	-0.437138	0.323536	-1.35112	0.176656	0.419229	Machtx_20180703@G00208_i6
65.5696	-0.517301	0.302335	-1.71102	0.0870777	0.263344	Machtx_20180703@G00208_i7
12.0396	0.523541	1.59056	0.329155	0.742039	0.899866	Machtx_20180703@G00208_i8
14.251	0.157062	1.26088	0.124565	0.900868	0.965828	Machtx_20180703@G00210_i2
410.286	-0.0177461	0.169196	-0.104885	0.916467	0.973163	Machtx_20180703@G00210_i7
85.4415	0.0288636	0.306704	0.0941092	0.925022	0.976832	Machtx_20180703@G00212_i3
62.7567	-0.751351	0.282093	-2.66349	0.00773344	0.042836	Machtx_20180703@G00213_i10
8.82917	-1.19447	0.644785	-1.8525	0.0639535	0.211393	Machtx_20180703@G00213_i2
6.70036	-1.12322	0.811662	-1.38386	0.166402	0.403581	Machtx_20180703@G00213_i5
5.1697	-1.64092	1.49143	-1.10023	0.271231	0.542486	Machtx_20180703@G00213_i9
4.62551	0.0576027	0.918903	0.0626864	0.950016	0.985433	Machtx_20180703@G00218_i1
87.2435	0.541217	0.225948	2.39531	0.0166062	0.0777969	Machtx_20180703@G00218_i3
15.1909	-0.652817	1.7639	-0.370099	0.711308	0.885438	Machtx_20180703@G00224_i1
179.025	0.467905	0.206934	2.26113	0.0237511	0.103079	Machtx_20180703@G00224_i2
229.72	0.0977883	0.216856	0.450936	0.652036	0.853184	Machtx_20180703@G00225_i1
1787.39	0.33459	0.215056	1.55583	0.119749	0.327019	Machtx_20180703@G00229_i1
135.388	0.327648	0.171351	1.91215	0.0558576	0.192193	Machtx_20180703@G00234_i1
556.511	-0.506235	0.21315	-2.37502	0.0175482	0.0814213	Machtx_20180703@G00235_i3
23.9125	-0.177605	0.510579	-0.347851	0.727952	0.892554	Machtx_20180703@G00235_i4
394.944	0.685007	0.173202	3.95496	7.6549e-05	0.000829342	Machtx_20180703@G00238_i1
28.5544	-0.699021	0.395227	-1.76866	0.0769508	0.240945	Machtx_20180703@G00246_i2
40.4564	-0.693334	0.526676	-1.31643	0.188029	0.436	Machtx_20180703@G00246_i3
5.23862	-0.306686	0.750818	-0.408469	0.68293	0.871329	Machtx_20180703@G00246_i4
6.08753	3.0688	1.97937	1.55039	0.121048	0.32971	Machtx_20180703@G00247_i2
597.888	0.387685	0.181583	2.13503	0.0327586	0.13068	Machtx_20180703@G00248_i4
231.562	0.528266	0.167189	3.15968	0.00157941	0.0115738	Machtx_20180703@G00248_i6
326.253	-0.0429791	0.170252	-0.252444	0.800698	0.926182	Machtx_20180703@G00249_i1
190.962	-0.0993066	0.205452	-0.483356	0.628843	0.839942	Machtx_20180703@G00250_i1
1319.18	-0.192631	0.0983892	-1.95785	0.0502481	0.178839	Machtx_20180703@G00251_i3
36.4717	0.503331	0.299053	1.68308	0.0923594	0.27433	Machtx_20180703@G00252_i1
3.9407	1.57543	0.978541	1.60998	0.107403	0.304289	Machtx_20180703@G00253_i1
52.1703	-0.0830552	0.534261	-0.155458	0.87646	0.956343	Machtx_20180703@G00254_i1
734.335	0.0564872	0.160345	0.352285	0.724624	0.89096	Machtx_20180703@G00254_i10
8.94851	-0.213827	0.754342	-0.283461	0.776823	0.915285	Machtx_20180703@G00254_i14
24.3942	1.22393	0.592121	2.06703	0.0387313	0.148178	Machtx_20180703@G00254_i15
76.2247	-0.284007	1.01628	-0.279458	0.779893	0.916805	Machtx_20180703@G00254_i4
13.0893	-1.69204	1.38669	-1.22021	0.222387	0.481559	Machtx_20180703@G00256_i1
2852.62	-0.0470056	0.113981	-0.412399	0.680047	0.869687	Machtx_20180703@G00256_i2
75.1314	0.117266	0.520061	0.225484	0.821602	0.934089	Machtx_20180703@G00258_i3
105.637	0.214194	0.214798	0.997188	0.318673	0.595045	Machtx_20180703@G00258_i4
8.13341	3.58727	1.81746	1.97378	0.0484066	0.173992	Machtx_20180703@G00258_i5
141.117	0.20813	0.34523	0.602872	0.546594	0.790233	Machtx_20180703@G00258_i6
38.6181	-0.71732	0.320272	-2.23972	0.0251091	0.107371	Machtx_20180703@G00261_i1
122.393	-0.0390518	0.411753	-0.0948428	0.92444	0.976552	Machtx_20180703@G00262_i1
4.19602	-2.07374	1.61912	-1.28079	0.200268	0.453487	Machtx_20180703@G00266_i10
20.1533	0.225329	0.443904	0.507606	0.61173	0.830265	Machtx_20180703@G00266_i16
35.7376	-0.453298	0.341089	-1.32898	0.183856	0.429847	Machtx_20180703@G00266_i6
11.9221	1.05683	0.68497	1.54289	0.122859	0.332934	Machtx_20180703@G00266_i8
31.5103	-0.615655	0.30743	-2.00259	0.0452217	0.165155	Machtx_20180703@G00266_i9
7.59196	0.085698	0.719371	0.119129	0.905173	0.967738	Machtx_20180703@G00267_i3
13.3699	0.318015	0.900271	0.353244	0.723906	0.890738	Machtx_20180703@G00267_i4
195.652	-0.141464	0.255983	-0.552629	0.580517	0.811598	Machtx_20180703@G00267_i7
40.0131	-1.06004	0.388573	-2.72802	0.00637148	0.036783	Machtx_20180703@G00269_i1
222.49	0.0847836	0.180753	0.469058	0.639028	0.845657	Machtx_20180703@G00270_i4
240.625	0.428587	0.367312	1.16682	0.243283	0.50832	Machtx_20180703@G00271_i3
383.4	0.244386	0.174923	1.39711	0.162381	0.397561	Machtx_20180703@G00271_i7
42.5409	0.118405	2.69576	0.0439227	0.964966	0.989599	Machtx_20180703@G00271_i8
74.52	-0.325024	0.237477	-1.36865	0.171108	0.410877	Machtx_20180703@G00272_i1
64.0594	-0.461093	0.249589	-1.84741	0.0646879	0.213117	Machtx_20180703@G00274_i1
60.5062	-0.147781	0.242517	-0.609365	0.542283	0.787201	Machtx_20180703@G00275_i1
2.59556	2.86038	2.88807	0.990412	0.321973	0.599026	Machtx_20180703@G00283_i1
2.80476	-0.19754	1.53519	-0.128674	0.897615	0.96461	Machtx_20180703@G00283_i2
2.63605	-0.867474	1.64542	-0.527204	0.598052	0.822055	Machtx_20180703@G00289_i1
30.7381	-0.40489	0.443921	-0.912076	0.361729	0.639856	Machtx_20180703@G00291_i1
12.7165	-0.0341693	1.53656	-0.0222375	0.982258	0.995564	Machtx_20180703@G00292_i1
99.2989	0.713202	0.901934	0.790748	0.429091	0.70075	Machtx_20180703@G00292_i3
49.5289	-0.951928	3.38131	-0.281526	NA	NA	Machtx_20180703@G00292_i5
38.0889	-0.132489	0.402258	-0.329363	0.741881	0.899859	Machtx_20180703@G00292_i6
64.9951	-1.09956	0.857039	-1.28297	0.199503	0.452373	Machtx_20180703@G00293_i5
111.085	0.66419	0.934096	0.711051	0.477053	0.738935	Machtx_20180703@G00293_i8
341.717	0.332535	0.133886	2.48371	0.0130022	0.0643959	Machtx_20180703@G00295_i1
16.8232	-0.530468	1.40722	-0.376963	0.706201	0.88283	Machtx_20180703@G00297_i1
90.6099	-0.396726	0.517447	-0.766698	0.443261	0.71257	Machtx_20180703@G00297_i2
16.4714	-1.31925	1.45557	-0.906347	0.364752	0.642773	Machtx_20180703@G00297_i3
181.723	-0.766467	0.364343	-2.10369	0.0354052	0.138438	Machtx_20180703@G00297_i4
539.964	0.334954	0.153653	2.17994	0.0292616	0.120185	Machtx_20180703@G00298_i1
239.836	0.528676	0.20795	2.54233	0.0110117	0.0566836	Machtx_20180703@G00299_i1
25.1683	-1.00884	0.603536	-1.67156	0.094612	0.278963	Machtx_20180703@G00300_i1
10.6432	-1.40293	0.947989	-1.4799	0.1389	0.361279	Machtx_20180703@G00305_i1
6.18901	-1.46911	2.14053	-0.686331	0.492504	0.75167	Machtx_20180703@G00305_i4
5.5108	-2.13086	1.74425	-1.22165	0.221839	0.480881	Machtx_20180703@G00305_i5
12.0811	-0.231899	0.645109	-0.359473	0.719242	0.888415	Machtx_20180703@G00305_i7
4.92394	1.35328	1.48231	0.912958	0.361265	0.639345	Machtx_20180703@G00307_i2
59.819	0.134302	0.289164	0.464448	0.642326	0.847302	Machtx_20180703@G00307_i4
138.303	0.226202	0.17904	1.26342	0.206439	0.461441	Machtx_20180703@G00308_i1
518.302	-0.112552	0.140912	-0.798738	0.424442	0.69669	Machtx_20180703@G00309_i1
222.094	0.50392	0.166796	3.02119	0.00251786	0.0170972	Machtx_20180703@G00312_i1
3.74606	0.154747	1.03226	0.149911	0.880835	0.958074	Machtx_20180703@G00312_i3
85.8893	1.07986	0.211609	5.10312	3.34105e-07	5.59798e-06	Machtx_20180703@G00313_i1
343.71	-0.206491	0.152993	-1.34968	0.17712	0.41982	Machtx_20180703@G00320_i1
124.492	-0.0121755	0.265013	-0.0459431	0.963356	0.989222	Machtx_20180703@G00321_i1
12.1627	-0.209009	0.597219	-0.34997	0.726361	0.891923	Machtx_20180703@G00321_i10
30.7567	0.331317	0.368987	0.897908	0.369234	0.647149	Machtx_20180703@G00321_i3
30.4127	0.0502098	0.441277	0.113783	0.90941	0.969502	Machtx_20180703@G00321_i6
156.45	0.728357	0.178061	4.09049	4.30466e-05	0.000492923	Machtx_20180703@G00325_i1
271.566	0.0312172	0.15307	0.203941	0.8384	0.941608	Machtx_20180703@G00334_i3
22.6948	-1.58722	1.35109	-1.17478	0.240084	0.504033	Machtx_20180703@G00334_i4
26.6184	-0.629022	0.365472	-1.72112	0.0852287	0.259283	Machtx_20180703@G00337_i1
4.39887	-1.26063	0.941398	-1.33911	0.180536	0.424783	Machtx_20180703@G00346_i1
4.24538	-0.735562	0.892542	-0.82412	0.409871	0.684402	Machtx_20180703@G00347_i1
49.4758	-0.474812	0.343174	-1.38359	0.166484	0.403704	Machtx_20180703@G00349_i1
41.1089	0.0665911	0.31721	0.209927	0.833725	0.939446	Machtx_20180703@G00350_i1
46.1146	-0.683519	0.532533	-1.28352	0.199309	0.452025	Machtx_20180703@G00351_i2
68.018	-0.691221	0.304354	-2.2711	0.0231407	0.101011	Machtx_20180703@G00351_i3
10.0821	-1.03242	0.852533	-1.21101	0.225893	0.486284	Machtx_20180703@G00351_i4
11.7123	-1.53405	0.79946	-1.91886	0.0550025	0.190163	Machtx_20180703@G00351_i6
16.0889	0.545168	0.460143	1.18478	0.236104	0.498694	Machtx_20180703@G00353_i1
30.2365	2.73504	0.42343	6.45923	1.05236e-10	2.71081e-09	Machtx_20180703@G00354_i1
76.3159	-0.794182	0.292835	-2.71205	0.0066869	0.0382296	Machtx_20180703@G00355_i1
111.754	-0.0550733	0.195065	-0.282333	0.777688	0.915785	Machtx_20180703@G00357_i1
19.2658	-0.744204	0.417128	-1.78412	0.0744049	0.235717	Machtx_20180703@G00358_i1
75.5316	-0.284234	0.239561	-1.18648	0.235434	0.497945	Machtx_20180703@G00359_i1
8.3984	-0.0186078	0.777607	-0.0239295	0.980909	0.995407	Machtx_20180703@G00360_i1
10.0468	-0.490702	0.902244	-0.543868	0.586533	0.815436	Machtx_20180703@G00360_i2
33.27	-0.598074	0.308796	-1.93679	0.0527709	0.185049	Machtx_20180703@G00361_i1
30.5339	0.0364576	0.415628	0.0877169	0.930102	0.978643	Machtx_20180703@G00368_i12
9.06001	-0.328529	0.805756	-0.407728	0.683473	0.871661	Machtx_20180703@G00368_i2
196.097	-0.0132493	0.1916	-0.0691507	0.94487	0.98358	Machtx_20180703@G00371_i5
1692.37	-0.676155	0.187217	-3.61161	0.000304301	0.00280598	Machtx_20180703@G00372_i17
433.833	0.118922	0.225588	0.527165	0.598079	0.822056	Machtx_20180703@G00374_i2
18.9542	-0.610501	3.73499	-0.163454	NA	NA	Machtx_20180703@G00374_i3
66.074	0.0920256	0.264354	0.348115	0.727754	0.892464	Machtx_20180703@G00375_i1
13.5266	-0.0287165	0.513752	-0.0558955	0.955425	0.986613	Machtx_20180703@G00378_i4
6.09951	-1.84546	0.818743	-2.25402	0.0241948	0.104478	Machtx_20180703@G00379_i2
10.4959	-0.588614	0.641322	-0.917814	0.358716	0.63683	Machtx_20180703@G00379_i4
6.16379	0.273424	0.854001	0.320168	0.748841	0.903217	Machtx_20180703@G00380_i1
8.31232	-2.06189	0.753132	-2.73775	0.00618604	0.0359293	Machtx_20180703@G00381_i1
2.87166	-4.83754	2.67274	-1.80996	0.0703021	0.226283	Machtx_20180703@G00383_i1
21.2551	0.146455	0.593656	0.246701	0.80514	0.927853	Machtx_20180703@G00383_i4
4.01177	-0.119065	1.17491	-0.10134	0.919281	0.974355	Machtx_20180703@G00384_i1
170.518	-0.0822867	0.275484	-0.298699	0.76517	0.910764	Machtx_20180703@G00386_i1
11.7541	-0.394749	0.826328	-0.477714	0.632854	0.842159	Machtx_20180703@G00386_i5
19.5797	-0.00446625	0.861434	-0.00518467	0.995863	0.998787	Machtx_20180703@G00388_i10
5.51133	0.970345	1.60363	0.605093	0.545117	0.788866	Machtx_20180703@G00388_i16
118.022	0.609668	0.260509	2.3403	0.0192682	0.0876168	Machtx_20180703@G00388_i18
86.1776	-0.732264	0.453636	-1.61421	0.106481	0.302659	Machtx_20180703@G00388_i4
10.8925	-0.475981	0.834699	-0.570242	0.568514	0.804254	Machtx_20180703@G00388_i8
197.856	0.21809	0.138611	1.5734	0.115627	0.320022	Machtx_20180703@G00390_i1
1276.27	0.352938	0.153728	2.29586	0.0216839	0.0960447	Machtx_20180703@G00392_i2
72.5283	0.13962	0.447666	0.311885	0.755128	0.906449	Machtx_20180703@G00392_i3
42.7189	-0.201252	1.34435	-0.149703	0.880999	0.958074	Machtx_20180703@G00392_i7
113.185	0.387059	0.241889	1.60015	0.109565	0.308525	Machtx_20180703@G00394_i1
38.93	-0.35465	0.298081	-1.18978	0.234133	0.496452	Machtx_20180703@G00398_i1
15.4725	-1.24569	0.63826	-1.9517	0.0509736	0.180737	Machtx_20180703@G00399_i1
3.1575	-0.460498	1.79306	-0.256822	0.797316	0.924535	Machtx_20180703@G00399_i2
11.4594	-0.546369	0.878839	-0.621695	0.534143	0.781581	Machtx_20180703@G00400_i1
66.8857	0.524467	0.286571	1.83015	0.0672276	0.219107	Machtx_20180703@G00400_i10
213.673	0.181058	0.228315	0.793019	0.427767	0.699495	Machtx_20180703@G00400_i11
18.1291	0.0543085	0.491393	0.110519	0.911997	0.970935	Machtx_20180703@G00400_i15
285.231	0.05273	0.240084	0.219631	0.826158	0.936214	Machtx_20180703@G00400_i7
140.391	-0.0110038	0.154368	-0.0712827	0.943173	0.983157	Machtx_20180703@G00402_i1
9.40753	0.750173	0.739055	1.01504	0.310085	0.586025	Machtx_20180703@G00403_i2
4.74173	-0.0204006	1.1943	-0.0170816	0.986372	0.996945	Machtx_20180703@G00403_i3
98.2147	-0.258474	0.238865	-1.08209	0.27921	0.551857	Machtx_20180703@G00408_i12
19.3033	-2.27016	1.36774	-1.65979	0.0969564	0.283633	Machtx_20180703@G00411_i11
70.6641	-1.09797	0.270197	-4.06358	4.83252e-05	0.000549421	Machtx_20180703@G00411_i7
7.93288	-6.82937	1.74833	-3.90623	9.37466e-05	0.000989511	Machtx_20180703@G00411_i8
147.008	0.186626	0.308292	0.605356	0.544942	0.788692	Machtx_20180703@G00412_i1
197.48	0.0796276	0.162783	0.489164	0.624726	0.837599	Machtx_20180703@G00412_i3
230.667	7.25719	0.51356	14.1311	2.44147e-45	4.62954e-43	Machtx_20180703@G00418_i2
3.44702	4.73346	2.67626	1.76868	0.0769473	0.240945	Machtx_20180703@G00418_i3
18.2167	-0.215954	0.39075	-0.552665	0.580493	0.811598	Machtx_20180703@G00421_i1
117.414	0.0337024	0.216012	0.156021	0.876017	0.956042	Machtx_20180703@G00422_i1
23.7538	0.0500779	0.858319	0.0583442	0.953474	0.986345	Machtx_20180703@G00423_i2
415.204	-0.385413	0.139336	-2.76606	0.00567383	0.0335355	Machtx_20180703@G00423_i4
214.83	0.650648	0.135705	4.79457	1.63024e-06	2.49723e-05	Machtx_20180703@G00425_i2
14.5282	0.368667	0.581575	0.633911	0.526139	0.776038	Machtx_20180703@G00430_i1
16.8048	-0.901191	1.06375	-0.847181	0.396894	0.673444	Machtx_20180703@G00430_i11
60.762	0.927488	0.303533	3.05564	0.00224582	0.0155242	Machtx_20180703@G00430_i12
2.6911	5.61762	3.91644	1.43437	0.151467	0.381206	Machtx_20180703@G00430_i3
37.6306	-0.0730673	0.379027	-0.192776	0.847134	0.94535	Machtx_20180703@G00430_i7
3.23569	-0.405604	1.17922	-0.343959	0.730877	0.893752	Machtx_20180703@G00432_i1
19.8972	-0.559544	0.410412	-1.36337	0.172766	0.413187	Machtx_20180703@G00432_i12
3.4561	5.18889	3.91979	1.32377	0.18558	0.43249	Machtx_20180703@G00432_i13
25.3183	-0.560304	0.438385	-1.27811	0.201211	0.454727	Machtx_20180703@G00432_i15
357.232	-0.366309	0.158976	-2.30418	0.0212128	0.0944179	Machtx_20180703@G00432_i16
3.82395	-0.507292	1.55302	-0.326648	0.743934	0.900858	Machtx_20180703@G00432_i5
5.12802	-0.476039	1.15661	-0.411583	0.680645	0.87009	Machtx_20180703@G00436_i1
36.9365	-0.223139	0.327938	-0.680432	0.496231	0.754336	Machtx_20180703@G00436_i2
1616.39	-0.698591	0.181902	-3.84048	0.000122795	0.00125758	Machtx_20180703@G00437_i1
2.57701	-0.753423	3.77054	-0.199818	0.841623	0.943236	Machtx_20180703@G00437_i2
32.0125	-1.97942	1.1046	-1.79198	0.0731369	0.232676	Machtx_20180703@G00437_i3
61.8161	-1.18721	0.72856	-1.62953	0.103202	0.296523	Machtx_20180703@G00437_i5
28.0344	-0.604807	0.327034	-1.84937	0.0644049	0.212481	Machtx_20180703@G00438_i1
29.6816	-0.345546	0.328047	-1.05335	0.292183	0.56677	Machtx_20180703@G00439_i1
108.181	0.168913	0.193901	0.871131	0.383682	0.661149	Machtx_20180703@G00440_i1
4.8214	0.191608	1.5696	0.122074	0.90284	0.966877	Machtx_20180703@G00441_i1
311.622	-0.685198	0.316823	-2.16271	0.0305633	0.124192	Machtx_20180703@G00441_i4
13.3826	6.86674	1.56799	4.37934	1.19041e-05	0.000153597	Machtx_20180703@G00441_i5
38.1628	-0.709227	0.344003	-2.06168	0.0392377	0.149743	Machtx_20180703@G00442_i1
131.745	0.0403184	0.219298	0.183852	0.85413	0.948114	Machtx_20180703@G00443_i1
99.5359	-0.138145	0.181306	-0.761945	0.446093	0.714717	Machtx_20180703@G00444_i2
84.4926	-0.978189	0.254813	-3.83885	0.000123612	0.00126384	Machtx_20180703@G00445_i1
31.9663	0.603859	0.896531	0.673551	0.500597	0.757655	Machtx_20180703@G00445_i2
22.3548	-0.813762	0.429861	-1.89308	0.0583469	0.198215	Machtx_20180703@G00450_i1
48.2401	-0.714341	0.335641	-2.12829	0.0333134	0.132319	Machtx_20180703@G00451_i2
46.2359	-0.014041	0.518644	-0.0270725	0.978402	0.994405	Machtx_20180703@G00454_i10
35.4007	-0.0916117	0.839763	-0.109092	0.913129	0.971564	Machtx_20180703@G00454_i4
160.474	-0.0704661	0.145293	-0.484992	0.627682	0.839379	Machtx_20180703@G00454_i6
43.7422	0.518259	0.476555	1.08751	0.276811	0.548752	Machtx_20180703@G00456_i2
208.077	0.120772	0.18096	0.667396	0.504519	0.760221	Machtx_20180703@G00456_i3
119.108	-0.0849892	0.22921	-0.370792	0.710793	0.885326	Machtx_20180703@G00457_i1
182.599	0.320755	0.163734	1.959	0.0501124	0.178489	Machtx_20180703@G00458_i1
5.47944	0.704713	2.91913	0.241412	0.809236	0.929551	Machtx_20180703@G00458_i4
10.315	4.53288	1.22938	3.68714	0.000226791	0.00217416	Machtx_20180703@G00459_i1
200.277	4.69294	0.362232	12.9556	2.18348e-38	3.22975e-36	Machtx_20180703@G00462_i1
66.5959	-1.49513	0.480466	-3.11184	0.00185927	0.0132544	Machtx_20180703@G00464_i2
181.442	-0.685074	0.287473	-2.38309	0.017168	0.0799388	Machtx_20180703@G00464_i5
236.525	4.5835	0.560941	8.17109	3.05624e-16	1.34375e-14	Machtx_20180703@G00464_i6
134.657	-0.745434	0.357594	-2.08458	0.0371072	0.143392	Machtx_20180703@G00464_i7
11.0856	7.35765	3.09905	2.37417	0.0175886	0.0815122	Machtx_20180703@G00465_i1
46.7417	0.980593	1.0806	0.907453	0.364167	0.642296	Machtx_20180703@G00465_i19
19.156	0.420465	0.394686	1.06532	0.286733	0.560526	Machtx_20180703@G00465_i2
155.19	-0.42517	0.292501	-1.45357	0.146066	0.372554	Machtx_20180703@G00465_i24
5.53934	-4.50009	1.81673	-2.47704	0.0132479	0.0653347	Machtx_20180703@G00466_i1
4.53416	-2.12485	1.77759	-1.19536	0.231946	0.494261	Machtx_20180703@G00466_i7
73.6171	-1.09801	0.285091	-3.85144	0.000117425	0.00120814	Machtx_20180703@G00466_i9
37.81	-0.522127	0.382581	-1.36475	0.172332	0.41254	Machtx_20180703@G00467_i3
49.7265	-0.248609	0.348525	-0.713319	0.475649	0.738008	Machtx_20180703@G00468_i4
3.1856	4.67689	2.26175	2.06782	0.0386567	0.147932	Machtx_20180703@G00468_i5
1462.3	-2.88262	0.373484	-7.71819	1.17991e-14	4.52658e-13	Machtx_20180703@G00469_i1
248.891	-3.13288	0.531906	-5.88992	3.86394e-09	8.28284e-08	Machtx_20180703@G00469_i3
10.0016	2.79193	0.707179	3.94798	7.88119e-05	0.000851501	Machtx_20180703@G00476_i3
50.6449	1.1173	0.423293	2.63954	0.0083019	0.0452911	Machtx_20180703@G00477_i3
193.665	1.1541	0.180314	6.40053	1.54842e-10	3.91159e-09	Machtx_20180703@G00477_i4
43.8621	-0.373168	0.29613	-1.26015	0.207616	0.462678	Machtx_20180703@G00482_i10
7.39751	-1.99915	1.89823	-1.05317	0.292264	0.566829	Machtx_20180703@G00482_i2
116.845	-0.400002	0.223188	-1.79222	0.0730975	0.232585	Machtx_20180703@G00482_i3
85.9628	0.439299	0.201339	2.18189	0.0291179	0.119765	Machtx_20180703@G00483_i3
70.864	0.658032	0.424059	1.55175	0.120723	0.329032	Machtx_20180703@G00484_i1
207.093	0.503508	0.228149	2.20693	0.0273192	0.114334	Machtx_20180703@G00484_i4
141.213	0.295017	0.17042	1.73112	0.0834306	0.2554	Machtx_20180703@G00485_i2
380.137	-0.378347	0.141626	-2.67146	0.00755222	0.0420268	Machtx_20180703@G00491_i1
123.81	0.891559	0.179504	4.96678	6.80725e-07	1.09783e-05	Machtx_20180703@G00492_i1
43.4867	0.0298674	0.402705	0.074167	0.940877	0.982358	Machtx_20180703@G00493_i10
83.2155	0.17194	0.46845	0.367041	0.713588	0.886367	Machtx_20180703@G00493_i18
139.488	-0.50352	0.34664	-1.45257	0.146342	0.373023	Machtx_20180703@G00493_i21
8.75132	0.0446152	0.692093	0.0644642	0.948601	0.984943	Machtx_20180703@G00493_i6
50.5645	-0.413925	0.474332	-0.87265	0.382854	0.660742	Machtx_20180703@G00493_i9
205.921	0.0100917	0.162587	0.0620698	0.950507	0.98549	Machtx_20180703@G00498_i1
217.926	0.0954441	0.191029	0.499632	0.617334	0.833387	Machtx_20180703@G00499_i1
6.01607	0.737254	2.48072	0.297193	0.766319	0.91127	Machtx_20180703@G00499_i2
12.1809	6.31002	2.49318	2.53091	NA	NA	Machtx_20180703@G00500_i1
892.141	0.243852	0.153449	1.58914	0.112028	0.312984	Machtx_20180703@G00500_i2
412.698	-0.0645528	0.136258	-0.473752	0.635676	0.843994	Machtx_20180703@G00501_i2
914.554	0.416307	0.155508	2.67708	0.00742659	0.0414833	Machtx_20180703@G00502_i1
680.576	0.62179	0.120717	5.15079	2.59392e-07	4.39751e-06	Machtx_20180703@G00503_i1
63.8481	-0.135775	0.252186	-0.538393	0.590306	0.817585	Machtx_20180703@G00508_i2
3.50715	-0.0434434	1.16421	-0.0373157	0.970233	0.991447	Machtx_20180703@G00510_i3
28.9709	-0.474838	0.33413	-1.42112	0.155283	0.386948	Machtx_20180703@G00510_i6
7.07784	-0.62567	1.52975	-0.409002	0.682538	0.870996	Machtx_20180703@G00510_i7
25.4268	-1.15829	0.434009	-2.66882	0.00761183	0.042282	Machtx_20180703@G00512_i5
2.90503	-0.0273092	2.36136	-0.011565	0.990773	0.997704	Machtx_20180703@G00514_i11
12.2072	0.59416	0.780504	0.761251	0.446507	0.714983	Machtx_20180703@G00514_i13
137.182	0.187849	0.191272	0.982108	0.326047	0.603862	Machtx_20180703@G00514_i5
1854.29	0.518565	0.107321	4.8319	1.35234e-06	2.10221e-05	Machtx_20180703@G00515_i1
155.169	3.45545	0.466121	7.41322	1.23272e-13	4.27568e-12	Machtx_20180703@G00517_i1
7.69007	-0.104312	2.97904	-0.0350154	0.972067	0.992173	Machtx_20180703@G00517_i13
218.777	0.10945	0.200857	0.544913	0.585813	0.814841	Machtx_20180703@G00517_i14
60.5999	0.105385	0.298838	0.352649	0.724351	0.890955	Machtx_20180703@G00518_i2
83.5922	0.328478	0.353344	0.929626	0.352565	0.630152	Machtx_20180703@G00518_i5
175.059	0.169218	0.170729	0.99115	0.321612	0.598741	Machtx_20180703@G00520_i1
3.07526	1.13685	1.10745	1.02655	0.304635	0.580079	Machtx_20180703@G00521_i2
3147.84	-0.867047	0.248898	-3.48354	0.000494832	0.00426759	Machtx_20180703@G00522_i3
674.933	-1.12551	0.407591	-2.76137	0.00575601	0.0339353	Machtx_20180703@G00522_i4
11.6578	-0.969365	0.599561	-1.61679	0.105923	0.301625	Machtx_20180703@G00523_i1
1119.5	1.30003	0.156977	8.28169	1.21441e-16	5.51986e-15	Machtx_20180703@G00525_i1
62.3027	-0.565164	0.237999	-2.37465	0.0175654	0.0814574	Machtx_20180703@G00528_i1
75.9503	0.134376	0.253127	0.530863	0.595514	0.820397	Machtx_20180703@G00528_i3
53.2819	0.0579269	0.256766	0.225602	0.821511	0.934089	Machtx_20180703@G00530_i1
54.3321	-0.0894136	0.267781	-0.333906	0.73845	0.897782	Machtx_20180703@G00531_i1
171.818	0.113663	0.155762	0.729721	0.465561	0.729992	Machtx_20180703@G00534_i1
4.0944	-1.23002	1.45174	-0.847272	0.396844	0.673436	Machtx_20180703@G00534_i2
3.85267	-1.26374	2.28534	-0.552977	0.580279	0.811598	Machtx_20180703@G00534_i3
24.9038	0.874232	1.4134	0.618533	0.536224	0.783288	Machtx_20180703@G00536_i1
25.57	-2.37688	1.64714	-1.44304	0.14901	0.377304	Machtx_20180703@G00536_i2
788.134	0.350974	0.130399	2.69155	0.00711213	0.0401225	Machtx_20180703@G00538_i1
261.98	0.371939	0.161189	2.30747	0.0210289	0.0937841	Machtx_20180703@G00542_i1
695.634	0.21528	0.121106	1.77762	0.0754659	0.237926	Machtx_20180703@G00543_i1
134.142	0.743563	0.181443	4.09806	4.1663e-05	0.000478352	Machtx_20180703@G00548_i11
3.5521	1.2323	1.59369	0.773238	0.439382	0.709633	Machtx_20180703@G00548_i2
69.3805	-0.12606	0.312917	-0.402855	0.687055	0.873332	Machtx_20180703@G00549_i2
88.3572	0.150642	0.206297	0.730219	0.465256	0.729937	Machtx_20180703@G00551_i1
43.0297	0.0176478	0.339134	0.0520378	0.958499	0.987612	Machtx_20180703@G00552_i1
148.977	0.71243	0.183163	3.8896	0.000100408	0.00105004	Machtx_20180703@G00553_i1
52.4962	-0.362773	0.286932	-1.26432	0.206115	0.460981	Machtx_20180703@G00554_i1
28.1088	0.170986	0.356327	0.479857	0.631329	0.841479	Machtx_20180703@G00556_i3
96.1727	1.465	0.254734	5.75108	8.86763e-09	1.82863e-07	Machtx_20180703@G00557_i2
777.243	0.624055	0.239312	2.60771	0.00911515	0.0488426	Machtx_20180703@G00558_i1
5.0921	0.526772	2.40015	0.219475	0.82628	0.936242	Machtx_20180703@G00558_i3
5.6096	-2.31715	1.69814	-1.36452	0.172404	0.412665	Machtx_20180703@G00558_i4
1272.7	0.420119	0.151537	2.77239	0.00556467	0.0329925	Machtx_20180703@G00559_i1
6.82986	-1.42996	2.35195	-0.607992	0.543193	0.787627	Machtx_20180703@G00559_i3
84.8771	0.0539585	0.214544	0.251503	0.801426	0.926434	Machtx_20180703@G00560_i2
118.401	0.0383438	0.222005	0.172716	0.862875	0.951011	Machtx_20180703@G00560_i3
16.7761	-1.1279	1.38528	-0.814205	0.415528	0.689274	Machtx_20180703@G00560_i6
108.306	0.000479088	0.272229	0.00175987	0.998596	0.999647	Machtx_20180703@G00561_i1
280.206	0.0381233	0.134149	0.284187	0.776267	0.915174	Machtx_20180703@G00561_i2
1433.68	0.288494	0.117841	2.44817	0.0143585	0.0695297	Machtx_20180703@G00561_i4
113.04	0.525084	0.231975	2.26354	0.0236025	0.10261	Machtx_20180703@G00566_i2
19.5783	-1.52096	0.407507	-3.73236	0.000189696	0.00185751	Machtx_20180703@G00569_i1
321.434	0.111213	0.148057	0.751151	0.452562	0.72009	Machtx_20180703@G00572_i7
4.10923	-1.60027	3.1899	-0.501669	0.6159	0.832514	Machtx_20180703@G00572_i8
14.6144	-0.129293	0.596113	-0.216894	0.828291	0.937192	Machtx_20180703@G00573_i4
468.916	-0.256057	0.134057	-1.91006	0.056126	0.192772	Machtx_20180703@G00573_i6
9.56117	0.623914	2.41743	0.25809	0.796337	0.92421	Machtx_20180703@G00579_i10
1892.86	-0.297286	0.102347	-2.9047	0.00367601	0.0234464	Machtx_20180703@G00579_i11
143.029	-0.143587	0.189386	-0.758169	0.44835	0.71668	Machtx_20180703@G00579_i5
1953.02	-0.288122	0.198504	-1.45146	0.14665	0.37356	Machtx_20180703@G00580_i1
54.0445	9.27091	1.21311	7.64224	2.13473e-14	8.00413e-13	Machtx_20180703@G00581_i2
95.0152	0.142169	0.228329	0.622647	0.533516	0.781321	Machtx_20180703@G00585_i1
625.374	0.443629	0.110863	4.00158	6.29197e-05	0.000695301	Machtx_20180703@G00586_i1
32.7594	0.0582301	0.383234	0.151944	0.879231	0.957366	Machtx_20180703@G00588_i2
58.5321	0.161123	0.318877	0.505282	0.613361	0.831064	Machtx_20180703@G00588_i8
115.025	-0.513081	0.193095	-2.65714	0.00788077	0.0434786	Machtx_20180703@G00597_i1
453.995	0.267945	0.139141	1.92571	0.0541403	0.187997	Machtx_20180703@G00599_i1
307.078	-0.278536	0.266921	-1.04352	0.296709	0.571383	Machtx_20180703@G00600_i1
58.3828	0.196903	0.30581	0.643875	0.519656	0.7715	Machtx_20180703@G00602_i3
124.322	0.737179	0.285321	2.58368	0.00977524	0.0516276	Machtx_20180703@G00602_i5
43.6656	0.514488	0.488638	1.0529	0.292386	0.566939	Machtx_20180703@G00602_i6
3.15165	-0.178037	1.03259	-0.172418	0.863109	0.951041	Machtx_20180703@G00608_i1
6.76563	-2.95629	1.13354	-2.60801	0.00910716	0.0488119	Machtx_20180703@G00610_i2
9.78651	1.80717	1.93163	0.935568	0.349496	0.627448	Machtx_20180703@G00610_i3
5.25443	-4.54321	1.96261	-2.31488	0.0206194	0.0924235	Machtx_20180703@G00610_i4
60.8501	-0.35919	0.356476	-1.00761	0.313641	0.589587	Machtx_20180703@G00610_i5
40.3328	0.811233	0.31515	2.57411	0.0100497	0.0527588	Machtx_20180703@G00611_i1
59.2735	-0.373598	0.268302	-1.39245	0.163786	0.399887	Machtx_20180703@G00612_i3
2.88026	2.58007	1.48075	1.74242	0.0814358	0.250911	Machtx_20180703@G00616_i1
20.1701	-0.609938	0.671576	-0.908218	0.363763	0.641828	Machtx_20180703@G00617_i1
56.7932	-1.35248	0.262062	-5.16091	2.45751e-07	4.18272e-06	Machtx_20180703@G00618_i1
149.424	-1.18602	0.199612	-5.94161	2.8223e-09	6.15416e-08	Machtx_20180703@G00618_i2
5.80992	-0.114201	0.7624	-0.149791	0.88093	0.958074	Machtx_20180703@G00619_i1
8.43336	0.122136	0.600488	0.203394	0.838827	0.941965	Machtx_20180703@G00621_i4
5.37025	1.01629	1.11321	0.912935	0.361277	0.639345	Machtx_20180703@G00621_i6
6.41156	-0.137517	0.832665	-0.165153	0.868823	0.953163	Machtx_20180703@G00621_i7
41.8457	-0.129863	0.339924	-0.382035	0.702435	0.881094	Machtx_20180703@G00632_i1
3.29958	-1.12276	1.88338	-0.596142	0.551081	0.792831	Machtx_20180703@G00632_i2
14.1844	-1.51472	1.85789	-0.815292	0.414905	0.688852	Machtx_20180703@G00632_i3
336.958	0.200642	0.100559	1.99528	0.0460125	0.167263	Machtx_20180703@G00633_i2
724.633	0.331874	0.0916986	3.61918	0.00029554	0.00273811	Machtx_20180703@G00634_i1
84.8912	0.740457	0.262434	2.8215	0.00478003	0.0290979	Machtx_20180703@G00634_i4
3.49481	-0.80502	2.2325	-0.360592	0.718405	0.888102	Machtx_20180703@G00634_i9
96.3837	0.339868	0.244727	1.38876	0.164906	0.401307	Machtx_20180703@G00638_i3
32.4895	-0.419103	0.350611	-1.19535	0.23195	0.494261	Machtx_20180703@G00638_i7
5.06626	0.629915	0.934568	0.674017	0.5003	0.757362	Machtx_20180703@G00639_i1
3.0731	-0.556461	1.191	-0.46722	0.640342	0.846111	Machtx_20180703@G00639_i11
4.25164	-3.5628	1.63994	-2.17251	0.0298169	0.121895	Machtx_20180703@G00639_i12
181.759	0.103165	0.182289	0.56594	0.571434	0.806289	Machtx_20180703@G00639_i13
14.016	0.373877	0.529761	0.705747	0.480346	0.741687	Machtx_20180703@G00639_i3
23.4737	-1.57061	0.383609	-4.09429	4.23462e-05	0.000485678	Machtx_20180703@G00639_i8
63.564	-0.7315	0.290971	-2.514	0.0119371	0.0603288	Machtx_20180703@G00646_i1
56.5074	0.191499	0.256465	0.746686	0.455253	0.72213	Machtx_20180703@G00651_i4
182.642	0.746889	0.168733	4.42645	9.57978e-06	0.000126101	Machtx_20180703@G00652_i5
28.2472	0.401128	0.453287	0.884932	0.376193	0.653671	Machtx_20180703@G00655_i1
3.72228	-1.78486	1.1515	-1.55002	0.121136	0.329781	Machtx_20180703@G00656_i2
104.832	3.68386	0.401365	9.17832	4.37877e-20	2.61052e-18	Machtx_20180703@G00657_i2
180.245	0.0303023	0.171063	0.177141	0.859397	0.949947	Machtx_20180703@G00659_i1
25.4055	-1.13018	1.02595	-1.1016	0.270637	0.541886	Machtx_20180703@G00659_i4
11.7066	-1.08281	0.629089	-1.72124	0.0852078	0.259274	Machtx_20180703@G00664_i2
4.78292	1.13161	2.643	0.428155	0.668538	0.863353	Machtx_20180703@G00664_i3
113.152	-0.148115	0.236749	-0.625619	0.531565	0.780059	Machtx_20180703@G00664_i5
119.6	0.332651	0.204473	1.62687	0.103766	0.297586	Machtx_20180703@G00664_i6
165.905	0.580177	0.218376	2.65678	0.00788912	0.0435135	Machtx_20180703@G00665_i1
57.1347	-0.328626	0.602114	-0.545787	0.585212	0.814521	Machtx_20180703@G00665_i2
34.4896	-0.142656	0.404855	-0.352363	0.724566	0.89096	Machtx_20180703@G00665_i3
317.772	0.685645	0.254199	2.69728	0.00699094	0.0395945	Machtx_20180703@G00667_i1
235.261	0.490645	0.198394	2.47308	0.0133953	0.0659558	Machtx_20180703@G00667_i2
78.0227	0.304511	0.248489	1.22545	0.220405	0.479074	Machtx_20180703@G00668_i2
676.478	-0.759525	0.14096	-5.38822	7.11589e-08	1.30617e-06	Machtx_20180703@G00671_i1
132.334	0.154755	0.223304	0.693025	0.488294	0.748063	Machtx_20180703@G00672_i2
4.43844	2.86736	1.69396	1.6927	0.0905121	0.270612	Machtx_20180703@G00672_i3
122.466	-0.615157	0.200731	-3.06458	0.00217975	0.0151404	Machtx_20180703@G00673_i1
395.348	0.386259	0.147812	2.61318	0.00897042	0.0482068	Machtx_20180703@G00675_i1
14.9009	0.0337754	0.691076	0.0488737	0.96102	0.988694	Machtx_20180703@G00677_i1
180.923	0.122224	0.248385	0.492073	0.622668	0.83652	Machtx_20180703@G00677_i11
51.546	0.441365	1.17162	0.376714	0.706386	0.882936	Machtx_20180703@G00677_i14
67.1702	0.626208	0.341083	1.83594	0.0663662	0.217006	Machtx_20180703@G00677_i17
19.0054	0.674762	1.07107	0.629988	0.528702	0.778112	Machtx_20180703@G00677_i8
631.996	0.0502643	0.112613	0.446347	0.655347	0.855251	Machtx_20180703@G00678_i1
15.1338	0.559149	0.508107	1.10045	0.271134	0.542387	Machtx_20180703@G00679_i1
37.974	-0.0969966	0.292695	-0.331392	0.740349	0.898919	Machtx_20180703@G00680_i1
31.6731	-0.775744	0.374136	-2.07343	0.0381327	0.146304	Machtx_20180703@G00684_i2
6.47116	0.0531179	0.930404	0.0570912	0.954473	0.986613	Machtx_20180703@G00684_i3
4.9823	0.68558	1.49806	0.457645	0.647207	0.850569	Machtx_20180703@G00684_i5
29.5393	-0.0365145	0.36442	-0.100199	0.920186	0.974736	Machtx_20180703@G00686_i1
284.201	-0.449563	0.201037	-2.23622	0.0253372	0.108121	Machtx_20180703@G00686_i4
8.56082	0.443563	0.739594	0.599738	0.548681	0.791574	Machtx_20180703@G00690_i2
280.739	0.0863873	0.122449	0.705494	0.480503	0.741823	Machtx_20180703@G00693_i1
84.1344	-0.303627	0.278876	-1.08875	0.276262	0.548172	Machtx_20180703@G00694_i1
322.191	-0.488622	0.154395	-3.16476	0.0015521	0.0113919	Machtx_20180703@G00694_i4
122.457	0.23926	0.260448	0.918648	0.35828	0.636317	Machtx_20180703@G00695_i10
58.8383	0.180352	0.392471	0.45953	0.645853	0.849821	Machtx_20180703@G00695_i2
48.8457	-0.311155	0.428286	-0.726512	0.467525	0.731708	Machtx_20180703@G00695_i5
34.1131	0.0926417	0.392279	0.236163	0.813307	0.930959	Machtx_20180703@G00695_i7
187.664	0.114541	0.177798	0.644221	0.519432	0.771408	Machtx_20180703@G00696_i1
58.9632	0.211433	0.431392	0.490118	0.62405	0.837216	Machtx_20180703@G00696_i10
663.396	0.508507	0.102528	4.95969	7.06057e-07	1.13613e-05	Machtx_20180703@G00696_i12
10.1593	-0.889752	1.53369	-0.580136	0.561823	0.799335	Machtx_20180703@G00696_i3
195.56	-0.00432421	0.184028	-0.0234976	0.981253	0.995456	Machtx_20180703@G00696_i7
3.15454	-0.395324	1.04219	-0.37932	0.704451	0.881951	Machtx_20180703@G00701_i1
63.8734	0.411153	0.27522	1.49391	0.1352	0.355176	Machtx_20180703@G00704_i1
81.808	3.21715	1.34783	2.38691	0.0169909	0.0792195	Machtx_20180703@G00704_i2
123.377	-0.82927	0.270557	-3.06504	0.00217639	0.0151195	Machtx_20180703@G00704_i3
24.5187	3.19134	0.545295	5.8525	4.84227e-09	1.02625e-07	Machtx_20180703@G00704_i4
428.801	-1.29065	0.190939	-6.75949	1.38478e-11	3.93963e-10	Machtx_20180703@G00704_i5
17.7871	4.95996	1.07631	4.60829	4.05994e-06	5.75993e-05	Machtx_20180703@G00704_i6
133.012	-1.11316	0.239	-4.65757	3.1996e-06	4.6278e-05	Machtx_20180703@G00706_i1
246.15	0.0347601	0.157161	0.221175	0.824956	0.935519	Machtx_20180703@G00707_i1
12.375	-1.22074	0.567138	-2.15246	0.0313614	0.126539	Machtx_20180703@G00707_i4
495.733	-0.357687	0.136218	-2.62585	0.00864317	0.0467735	Machtx_20180703@G00708_i10
97.6672	0.0406793	0.368527	0.110383	0.912105	0.970972	Machtx_20180703@G00708_i11
107.302	-0.524029	0.240294	-2.18078	0.0291994	0.119995	Machtx_20180703@G00708_i13
184.8	-0.368743	0.212771	-1.73305	0.0830861	0.254654	Machtx_20180703@G00708_i14
304.058	-0.504902	0.223888	-2.25515	0.0241238	0.104245	Machtx_20180703@G00708_i16
831.058	-0.368578	0.186719	-1.97397	0.0483849	0.173977	Machtx_20180703@G00708_i3
51.6431	0.0354372	0.417638	0.0848516	0.932379	0.979244	Machtx_20180703@G00709_i11
108.903	0.431849	0.273746	1.57756	0.114667	0.318194	Machtx_20180703@G00709_i4
21.2174	0.220601	0.581208	0.379556	0.704275	0.881855	Machtx_20180703@G00709_i5
21.8473	-0.132427	0.533772	-0.248097	0.804059	0.927283	Machtx_20180703@G00709_i6
22.4246	-1.23163	0.423929	-2.90526	0.00366943	0.0234134	Machtx_20180703@G00712_i1
70.2098	0.129277	0.356436	0.362693	0.716834	0.887545	Machtx_20180703@G00713_i2
10.5963	3.40275	0.916801	3.71155	0.000205997	0.00199751	Machtx_20180703@G00713_i6
7.5306	-0.0544271	2.52295	-0.0215728	0.982789	0.995767	Machtx_20180703@G00713_i7
10.5301	-2.375	2.24015	-1.0602	0.289055	0.56322	Machtx_20180703@G00713_i9
163.562	0.121025	0.166569	0.726574	0.467487	0.731674	Machtx_20180703@G00715_i1
6.02514	0.395069	0.91193	0.433223	0.664853	0.861078	Machtx_20180703@G00716_i2
3.40782	-2.1157	1.89358	-1.1173	0.263867	0.533184	Machtx_20180703@G00716_i5
13.1892	0.40342	1.11824	0.360764	0.718276	0.887999	Machtx_20180703@G00717_i3
8.59724	-0.205357	0.688649	-0.298204	0.765548	0.910872	Machtx_20180703@G00717_i5
697.227	-0.0820121	0.147494	-0.556035	0.578187	0.810455	Machtx_20180703@G00717_i6
316.105	-0.216296	0.199886	-1.0821	0.27921	0.551857	Machtx_20180703@G00717_i7
3.0352	-4.99667	2.55368	-1.95666	0.0503875	0.179172	Machtx_20180703@G00718_i10
22.1627	-0.346929	0.412104	-0.841849	0.399872	0.675833	Machtx_20180703@G00718_i11
9.33386	-1.02166	1.46056	-0.699499	0.48424	0.744628	Machtx_20180703@G00718_i2
2.70427	-0.120519	3.77994	-0.0318837	0.974565	0.992944	Machtx_20180703@G00718_i4
3.79924	1.30216	2.35208	0.55362	0.579839	0.811368	Machtx_20180703@G00718_i7
8.33252	-1.70931	0.807643	-2.11642	0.034309	0.135224	Machtx_20180703@G00719_i1
4.88975	0.0199866	0.821477	0.0243301	0.980589	0.995285	Machtx_20180703@G00720_i2
149.565	0.475074	0.165008	2.87909	0.0039882	0.0250775	Machtx_20180703@G00722_i1
1154.93	0.632909	0.101387	6.24252	4.30587e-10	1.02683e-08	Machtx_20180703@G00723_i1
262.414	-0.185538	0.219184	-0.846493	0.397278	0.67359	Machtx_20180703@G00724_i1
80.5174	-0.133545	0.295528	-0.451888	0.65135	0.852923	Machtx_20180703@G00725_i2
22.5417	-0.627491	0.504825	-1.24299	0.213873	0.470964	Machtx_20180703@G00725_i3
375.17	-0.496163	0.135682	-3.65682	0.000255365	0.00240629	Machtx_20180703@G00726_i4
130.957	-0.203142	0.240984	-0.84297	0.399245	0.675409	Machtx_20180703@G00727_i4
108.457	0.99635	0.260046	3.83144	0.000127395	0.00129623	Machtx_20180703@G00733_i1
188.349	0.489824	0.14261	3.43471	0.000593182	0.00499959	Machtx_20180703@G00734_i1
16.961	0.19824	0.436797	0.453849	0.649938	0.852051	Machtx_20180703@G00736_i2
19.8278	0.336265	0.385568	0.872129	0.383138	0.660967	Machtx_20180703@G00736_i3
135.025	0.199712	0.182852	1.0922	0.274744	0.546618	Machtx_20180703@G00736_i4
3.99737	-1.36807	2.71324	-0.504221	0.614106	0.831323	Machtx_20180703@G00737_i2
49.969	-0.528192	0.408644	-1.29255	0.196167	0.447473	Machtx_20180703@G00737_i5
5.58114	-1.99109	1.39571	-1.42658	0.153702	0.384693	Machtx_20180703@G00737_i6
25.2736	0.202446	1.49853	0.135097	0.892535	0.96243	Machtx_20180703@G00738_i10
17.3738	1.02664	2.96838	0.345859	0.729449	0.893044	Machtx_20180703@G00738_i11
440.587	-0.0986517	0.146834	-0.671857	0.501675	0.758263	Machtx_20180703@G00738_i5
2162.05	0.0790749	0.162976	0.485193	0.62754	0.839358	Machtx_20180703@G00739_i1
1108.96	-1.23532	0.444663	-2.77809	0.00546787	0.0325081	Machtx_20180703@G00741_i1
16.4699	-0.279365	0.849763	-0.328757	0.742339	0.89994	Machtx_20180703@G00742_i11
58.1423	-1.5821	0.453959	-3.48512	0.000491918	0.00424672	Machtx_20180703@G00742_i2
35.3317	-0.620287	0.398989	-1.55465	0.12003	0.327683	Machtx_20180703@G00742_i4
70.1701	-0.63674	0.376742	-1.69012	0.091005	0.271746	Machtx_20180703@G00745_i2
150.784	0.0385892	0.202509	0.190556	0.848874	0.945938	Machtx_20180703@G00745_i3
307.299	0.358904	0.197927	1.81332	0.069783	0.225005	Machtx_20180703@G00746_i2
3.58706	-6.07061	2.1521	-2.82078	0.00479066	0.0291338	Machtx_20180703@G00750_i12
6.07551	0.0286891	2.41771	0.0118663	0.990532	0.997704	Machtx_20180703@G00750_i31
409.761	-0.298642	0.119816	-2.49251	0.0126845	0.0631093	Machtx_20180703@G00750_i5
28.0469	-0.122703	0.40775	-0.300928	0.763469	0.909997	Machtx_20180703@G00750_i7
24.8506	-2.1574	0.522477	-4.12918	3.64054e-05	0.000423867	Machtx_20180703@G00751_i4
89.7816	-0.203708	0.243871	-0.835311	0.403543	0.679263	Machtx_20180703@G00753_i1
32.0955	-0.77019	0.358642	-2.14752	0.031752	0.127684	Machtx_20180703@G00753_i2
416.811	-0.157271	0.14307	-1.09927	0.271652	0.543098	Machtx_20180703@G00758_i2
97.1578	-0.785436	0.671361	-1.16992	0.242035	0.506621	Machtx_20180703@G00758_i8
180.177	0.377414	0.191173	1.97419	0.0483596	0.173944	Machtx_20180703@G00760_i1
2614.13	0.598426	0.189622	3.15589	0.0016001	0.011695	Machtx_20180703@G00760_i2
108.436	-0.318802	0.460173	-0.692787	0.488443	0.748231	Machtx_20180703@G00761_i2
521.799	0.155427	0.103246	1.5054	0.13222	0.350077	Machtx_20180703@G00761_i4
6.56585	-0.969742	0.740968	-1.30875	0.190619	0.43997	Machtx_20180703@G00778_i1
268.055	0.230045	0.126091	1.82444	0.0680858	0.221084	Machtx_20180703@G00779_i3
211.512	0.0621878	0.161968	0.383952	0.701014	0.880271	Machtx_20180703@G00780_i1
4.42395	-0.495514	1.05615	-0.469172	0.638947	0.845617	Machtx_20180703@G00781_i1
3.49517	-1.19004	1.13858	-1.04519	0.295934	0.570634	Machtx_20180703@G00782_i2
4.11735	-0.189061	0.925739	-0.204227	0.838176	0.941419	Machtx_20180703@G00782_i6
73.9789	0.304587	0.320681	0.949813	0.342207	0.62004	Machtx_20180703@G00783_i1
528.345	8.16799	0.441459	18.5023	1.97934e-76	1.29089e-73	Machtx_20180703@G00784_i1
886.75	0.662124	0.107608	6.15311	7.5977e-10	1.76776e-08	Machtx_20180703@G00787_i10
7.28831	6.01765	3.38495	1.77777	0.0754418	0.237916	Machtx_20180703@G00788_i11
2.64483	1.25627	2.42195	0.518703	0.603968	0.825512	Machtx_20180703@G00788_i12
100.514	-0.0860656	0.366479	-0.234844	0.814329	0.931449	Machtx_20180703@G00788_i14
180.403	0.730921	0.270171	2.7054	0.00682218	0.0388123	Machtx_20180703@G00788_i15
4.93878	1.18081	1.83569	0.643252	0.52006	0.771858	Machtx_20180703@G00788_i9
3.7187	5.14959	3.92015	1.31362	0.188974	0.437323	Machtx_20180703@G00790_i1
25.8603	3.79185	0.656363	5.77706	7.60183e-09	1.57769e-07	Machtx_20180703@G00790_i2
14.1928	2.80379	1.13424	2.47195	0.013438	0.0661056	Machtx_20180703@G00790_i4
140.062	-0.0870144	0.303187	-0.286999	0.774113	0.914295	Machtx_20180703@G00790_i5
217.621	0.668794	0.241982	2.76382	0.00571291	0.0337182	Machtx_20180703@G00790_i6
17.7432	7.71388	1.95987	3.9359	8.28839e-05	0.00088836	Machtx_20180703@G00790_i7
10.536	-0.740251	2.14205	-0.34558	0.729658	0.893094	Machtx_20180703@G00790_i9
167.754	-1.51654	0.291077	-5.21009	1.88748e-07	3.276e-06	Machtx_20180703@G00793_i1
5843.26	0.070075	0.118481	0.591443	0.554224	0.794973	Machtx_20180703@G00793_i11
30.982	0.394231	0.438742	0.89855	0.368892	0.646775	Machtx_20180703@G00793_i12
7794.9	-0.0754407	0.22115	-0.341128	0.733007	0.894856	Machtx_20180703@G00793_i14
484.514	1.06484	0.202306	5.2635	1.41339e-07	2.49132e-06	Machtx_20180703@G00793_i2
1168.78	-1.07641	0.224992	-4.78421	1.71662e-06	2.61651e-05	Machtx_20180703@G00793_i3
2280.65	0.259445	0.110315	2.35185	0.0186803	0.085567	Machtx_20180703@G00793_i6
3.22463	0.256333	2.38184	0.10762	0.914297	0.972182	Machtx_20180703@G00793_i7
59.3969	0.109247	0.281618	0.387926	0.698071	0.878854	Machtx_20180703@G00793_i9
966.019	0.444728	0.129285	3.4399	0.000581927	0.00492015	Machtx_20180703@G00794_i1
5.33995	0.0137909	0.961772	0.0143391	0.988559	0.997263	Machtx_20180703@G00795_i1
86.034	-0.0856616	0.264371	-0.324021	0.745922	0.901906	Machtx_20180703@G00796_i2
199.003	-0.149239	0.140754	-1.06028	0.289017	0.563186	Machtx_20180703@G00796_i4
16.0425	-0.800358	0.515426	-1.55281	0.120469	0.328523	Machtx_20180703@G00797_i1
23.8644	-0.516985	0.923227	-0.559975	0.575496	0.808844	Machtx_20180703@G00799_i1
15.6501	-1.46603	0.840873	-1.74346	0.0812536	0.250536	Machtx_20180703@G00799_i2
303.846	0.155096	0.17451	0.888754	0.374135	0.651679	Machtx_20180703@G00800_i1
528.33	-0.205744	0.22037	-0.933631	0.350494	0.628402	Machtx_20180703@G00802_i1
35.9159	0.57099	0.567786	1.00564	0.314588	0.590654	Machtx_20180703@G00802_i2
13.4944	-1.09313	2.32988	-0.469177	0.638943	0.845617	Machtx_20180703@G00802_i3
19.0565	-0.265456	0.685717	-0.387122	0.698666	0.879066	Machtx_20180703@G00803_i1
95.906	0.134987	0.215533	0.626292	0.531124	0.779757	Machtx_20180703@G00803_i10
11.0803	1.57035	1.33651	1.17496	0.240011	0.503952	Machtx_20180703@G00803_i3
69.636	-0.362908	0.318262	-1.14028	0.254168	0.52137	Machtx_20180703@G00803_i5
13.2883	-0.508604	0.852237	-0.596788	0.550649	0.792714	Machtx_20180703@G00803_i7
81.615	0.193187	0.248265	0.778149	0.436481	0.707403	Machtx_20180703@G00805_i4
157.881	-0.376333	0.152983	-2.45996	0.0138951	0.0678426	Machtx_20180703@G00806_i1
15.4353	0.224939	0.493219	0.456062	0.648345	0.851153	Machtx_20180703@G00806_i15
82.7552	-0.305433	0.258084	-1.18346	0.236626	0.499354	Machtx_20180703@G00806_i5
267.968	0.128355	0.171633	0.747846	0.454553	0.721714	Machtx_20180703@G00807_i1
82.0495	0.0476204	0.30164	0.157872	0.874558	0.95538	Machtx_20180703@G00807_i3
14.1818	-2.33702	1.76035	-1.32759	0.184313	0.430616	Machtx_20180703@G00810_i1
4.62687	2.11193	3.04531	0.693503	0.487994	0.747836	Machtx_20180703@G00810_i11
8.33404	-1.19384	0.91885	-1.29927	0.19385	0.444355	Machtx_20180703@G00810_i12
14.4925	-0.0124667	1.93226	-0.00645185	0.994852	0.998402	Machtx_20180703@G00810_i17
4.9353	-1.53976	2.3137	-0.665495	0.505734	0.761095	Machtx_20180703@G00810_i19
5.52006	0.0286799	2.48061	0.0115616	0.990775	0.997704	Machtx_20180703@G00810_i24
7.3138	-1.97639	3.04093	-0.64993	0.515738	0.768198	Machtx_20180703@G00810_i27
13.0966	-0.661619	1.22923	-0.53824	0.590411	0.817657	Machtx_20180703@G00810_i28
3.53631	-1.85619	3.1777	-0.58413	0.559133	0.797723	Machtx_20180703@G00810_i29
2.91401	0.43194	1.69628	0.25464	0.799001	0.925289	Machtx_20180703@G00810_i3
4.82054	-1.35921	1.25761	-1.08079	0.27979	0.552443	Machtx_20180703@G00810_i4
59.2824	-0.885034	0.334288	-2.64752	0.00810841	0.0444995	Machtx_20180703@G00810_i5
32.3281	-0.934738	0.43951	-2.12677	0.0334389	0.132683	Machtx_20180703@G00810_i7
2.99873	-0.291452	3.76208	-0.0774711	0.938249	0.981348	Machtx_20180703@G00810_i9
8.83312	-0.915191	0.709008	-1.2908	0.196772	0.448211	Machtx_20180703@G00811_i1
5.81346	-6.27342	1.47689	-4.24772	2.15956e-05	0.000264681	Machtx_20180703@G00811_i4
13.3801	-1.02886	0.508968	-2.02147	0.0432315	0.16017	Machtx_20180703@G00811_i7
3.50729	1.04324	1.43167	0.728688	0.466193	0.730573	Machtx_20180703@G00811_i8
6.11266	-0.354443	0.89947	-0.394058	0.693539	0.876113	Machtx_20180703@G00811_i9
44.104	-0.0309815	0.413035	-0.0750093	0.940207	0.982182	Machtx_20180703@G00815_i1
84.9334	-1.42128	0.286917	-4.95361	7.28484e-07	1.17047e-05	Machtx_20180703@G00816_i4
637.867	0.118807	0.0862008	1.37826	0.168122	0.406485	Machtx_20180703@G00817_i1
8.51273	0.316703	2.41894	0.130927	0.895833	0.963906	Machtx_20180703@G00817_i2
7195.08	0.183288	0.131769	1.39098	0.164231	0.400474	Machtx_20180703@G00819_i2
303.991	0.433197	0.158838	2.72729	0.00638561	0.03683	Machtx_20180703@G00820_i1
9.8132	-1.02076	0.77079	-1.3243	0.185402	0.432218	Machtx_20180703@G00822_i1
15.2929	-1.26016	0.575851	-2.18834	0.0286447	0.118351	Machtx_20180703@G00831_i1
228.209	0.0580134	0.196684	0.294958	0.768026	0.911932	Machtx_20180703@G00831_i2
15.725	1.14548	2.25831	0.50723	0.611994	0.830347	Machtx_20180703@G00831_i4
5.7485	-1.81936	2.36385	-0.76966	0.441502	0.710885	Machtx_20180703@G00831_i6
130.757	-0.027419	0.225281	-0.121711	0.903128	0.967021	Machtx_20180703@G00833_i1
2.86959	-5.49111	2.22656	-2.46618	0.0136561	0.0668957	Machtx_20180703@G00834_i4
228.288	-1.13876	0.162634	-7.00197	2.52384e-12	7.75417e-11	Machtx_20180703@G00834_i5
188.687	0.542378	0.173887	3.11914	0.0018138	0.0130014	Machtx_20180703@G00842_i1
48.4202	-0.6975	0.286116	-2.43782	0.014776	0.071119	Machtx_20180703@G00842_i10
17.1526	-0.890854	0.469738	-1.89649	0.0578953	0.197187	Machtx_20180703@G00843_i1
60.0439	-0.469026	0.297542	-1.57634	0.114948	0.318741	Machtx_20180703@G00847_i2
13.719	-0.171833	0.680738	-0.252421	0.800715	0.926182	Machtx_20180703@G00847_i3
42.1194	-0.0454755	0.427417	-0.106396	0.915268	0.972627	Machtx_20180703@G00848_i1
421.134	0.191241	0.114252	1.67385	0.0941605	0.277996	Machtx_20180703@G00849_i3
29.3353	-0.00350808	0.363756	-0.00964404	0.992305	0.997711	Machtx_20180703@G00850_i1
33.6266	-0.726099	0.512031	-1.41808	0.156168	0.388472	Machtx_20180703@G00851_i1
132.177	0.0290915	0.19564	0.148699	0.881791	0.958345	Machtx_20180703@G00852_i2
54.2022	0.0762916	0.261494	0.291752	0.770476	0.912774	Machtx_20180703@G00852_i3
21.3542	0.403976	0.522322	0.773423	0.439272	0.709633	Machtx_20180703@G00854_i10
13.0502	-0.999899	0.928197	-1.07725	0.281369	0.554104	Machtx_20180703@G00854_i11
17.5016	-0.162062	0.493945	-0.328098	0.742838	0.900265	Machtx_20180703@G00854_i6
9.80596	0.22282	1.03517	0.21525	0.829572	0.937516	Machtx_20180703@G00857_i3
72.0404	-0.158004	0.362026	-0.436445	0.662514	0.85942	Machtx_20180703@G00857_i5
2.77795	1.91806	1.39455	1.3754	0.169007	0.407846	Machtx_20180703@G00875_i1
59.8779	6.17946	0.791843	7.80389	6.00276e-15	2.37703e-13	Machtx_20180703@G00886_i1
146.485	9.71957	1.25156	7.76595	8.1037e-15	3.17105e-13	Machtx_20180703@G00894_i1
3.19787	1.06901	0.979192	1.09173	0.274952	0.546724	Machtx_20180703@G00898_i1
20.1471	-1.69837	0.450055	-3.77369	0.000160853	0.00159791	Machtx_20180703@G00901_i1
848.768	-0.0286348	0.222345	-0.128786	0.897527	0.964597	Machtx_20180703@G00932_i1
104.464	8.17142	1.03473	7.89714	2.85382e-15	1.15887e-13	Machtx_20180703@G00937_i1
126.626	-0.181528	0.167195	-1.08573	0.2776	0.549735	Machtx_20180703@G01057_i1
101.399	0.64874	0.223174	2.90688	0.00365048	0.0233167	Machtx_20180703@G01058_i1
269.457	0.405258	0.149723	2.70672	0.00679508	0.0386873	Machtx_20180703@G01072_i1
379.139	8.37275	0.591882	14.146	1.97759e-45	3.78327e-43	Machtx_20180703@G01077_i1
3.34081	-0.118711	0.9852	-0.120495	0.904091	0.967541	Machtx_20180703@G01082_i1
42.2391	-1.10192	0.344848	-3.1954	0.00139639	0.010417	Machtx_20180703@G01111_i1
176.46	-1.01804	0.241976	-4.20721	2.58548e-05	0.000311212	Machtx_20180703@G01123_i1
433.29	0.507522	0.157963	3.21291	0.00131395	0.00989293	Machtx_20180703@G01130_i1
632.267	-0.176167	0.172255	-1.02271	0.306444	0.581877	Machtx_20180703@G01131_i1
59.78	0.311908	0.241288	1.29268	0.196121	0.447392	Machtx_20180703@G01135_i1
5.82839	-0.838633	0.847954	-0.989008	0.322659	0.59973	Machtx_20180703@G01137_i2
7.28991	-0.814045	0.897227	-0.90729	0.364254	0.642372	Machtx_20180703@G01138_i1
794.456	0.355754	0.124687	2.85318	0.00432837	0.0268227	Machtx_20180703@G01145_i1
545.413	-0.351451	0.154048	-2.28144	0.0225226	0.0989448	Machtx_20180703@G01152_i1
78.9787	0.26531	0.295623	0.897462	0.369472	0.647355	Machtx_20180703@G01153_i1
16.8926	2.59026	0.667198	3.8823	0.000103474	0.0010785	Machtx_20180703@G01156_i1
9.85479	-0.815098	0.834342	-0.976935	0.328601	0.606634	Machtx_20180703@G01156_i2
6.08858	-1.1861	0.733044	-1.61804	0.105653	0.301354	Machtx_20180703@G01171_i2
2.68147	0.0122523	1.43628	0.00853056	0.993194	0.998063	Machtx_20180703@G01174_i2
6.41525	-1.0425	0.700244	-1.48877	0.136549	0.357183	Machtx_20180703@G01177_i5
16.118	0.753968	0.948175	0.795178	0.42651	0.698129	Machtx_20180703@G01179_i1
19.6084	-0.439276	0.574366	-0.764801	0.44439	0.713427	Machtx_20180703@G01179_i2
9.42203	-1.34268	2.27369	-0.590528	0.554837	0.795398	Machtx_20180703@G01179_i3
6816.68	7.61293	0.894243	8.51327	1.69097e-17	8.20588e-16	Machtx_20180703@G01203_i1
3.05254	-1.07452	1.29446	-0.830095	0.406485	0.681737	Machtx_20180703@G01206_i2
9.28821	-1.54966	0.853285	-1.81611	0.0693528	0.223965	Machtx_20180703@G01220_i1
4.3947	0.912579	0.959545	0.951054	0.341577	0.619462	Machtx_20180703@G01228_i2
28.847	0.501252	0.426058	1.17649	0.2394	0.503137	Machtx_20180703@G01251_i3
5.33298	3.45077	2.75866	1.25089	0.210976	0.467454	Machtx_20180703@G01251_i4
764.103	2.21767	0.417126	5.31654	1.05758e-07	1.90232e-06	Machtx_20180703@G01256_i1
42.0871	-0.0679945	0.263584	-0.257962	0.796436	0.92421	Machtx_20180703@G01260_i1
501.037	-0.804056	0.135997	-5.9123	3.37373e-09	7.27914e-08	Machtx_20180703@G01262_i1
6.02403	-1.98749	2.18265	-0.910587	0.362513	0.640727	Machtx_20180703@G01262_i3
3.10951	-0.472163	1.57657	-0.299488	0.764568	0.910583	Machtx_20180703@G01263_i6
332.791	0.338255	0.21644	1.56282	0.118096	0.324232	Machtx_20180703@G01272_i3
220.59	-0.818668	0.254394	-3.2181	0.00129041	0.00973928	Machtx_20180703@G01274_i1
154.899	-0.234002	0.492955	-0.474692	0.635007	0.843558	Machtx_20180703@G01275_i1
5.01419	-1.88833	0.844281	-2.23662	0.0253113	0.108064	Machtx_20180703@G01277_i1
21.0279	-0.199842	0.450283	-0.443814	0.657177	0.856456	Machtx_20180703@G01283_i1
120.604	-0.500125	0.205446	-2.43433	0.0149193	0.0716164	Machtx_20180703@G01288_i1
35.3254	0.102396	0.329161	0.311083	0.755737	0.906506	Machtx_20180703@G01289_i1
13.862	-0.906554	0.807777	-1.12228	0.261742	0.530559	Machtx_20180703@G01293_i3
8.14181	-1.17731	0.992782	-1.18587	0.235675	0.498252	Machtx_20180703@G01293_i4
9.06909	-0.654271	0.633998	-1.03198	0.302083	0.577289	Machtx_20180703@G01293_i5
99.7661	0.0544966	0.219378	0.248414	0.803814	0.927199	Machtx_20180703@G01296_i1
6.19773	0.184423	0.696723	0.2647	0.79124	0.921999	Machtx_20180703@G01309_i1
123.041	0.040324	0.222654	0.181106	0.856284	0.948737	Machtx_20180703@G01400_i1
363.096	9.2882	0.862864	10.7644	5.07031e-27	4.4359e-25	Machtx_20180703@G01402_i1
36.3903	6.25529	1.10756	5.64782	1.62498e-08	3.24897e-07	Machtx_20180703@G01409_i4
139.767	0.570376	0.158894	3.58968	0.000331089	0.00301873	Machtx_20180703@G01411_i1
3.57048	-0.611326	1.15235	-0.530502	0.595764	0.820602	Machtx_20180703@G01412_i1
120.655	0.179366	0.231797	0.773808	0.439044	0.709446	Machtx_20180703@G01415_i1
29.4611	-0.798987	0.414298	-1.92853	0.053789	0.187144	Machtx_20180703@G01421_i1
102.484	0.131205	0.200828	0.653322	0.513549	0.766477	Machtx_20180703@G01424_i1
110.963	0.752995	0.338909	2.22182	0.0262954	0.11125	Machtx_20180703@G01426_i1
226.188	8.13481	0.672341	12.0992	1.06606e-33	1.30362e-31	Machtx_20180703@G01428_i3
1730.52	0.261347	0.112811	2.31668	0.0205211	0.0921075	Machtx_20180703@G01434_i1
59.1303	0.711081	2.83359	0.250947	0.801855	0.926478	Machtx_20180703@G01434_i2
2156.31	-0.0484553	0.101178	-0.478909	0.632003	0.841811	Machtx_20180703@G01435_i1
1199.55	0.328276	0.126169	2.60188	0.00927151	0.0495096	Machtx_20180703@G01441_i2
5.66679	1.92619	1.0339	1.86304	0.062457	0.20792	Machtx_20180703@G01442_i1
10.3406	2.4819	1.4204	1.74733	0.0805806	0.249014	Machtx_20180703@G01448_i1
140.229	4.2293	0.673641	6.27826	3.42373e-10	8.27928e-09	Machtx_20180703@G01448_i2
52.0226	4.57436	0.605621	7.55318	4.24755e-14	1.55205e-12	Machtx_20180703@G01448_i3
12.1002	-0.831023	0.614891	-1.3515	0.176537	0.41897	Machtx_20180703@G01450_i2
481.192	0.0993002	0.142052	0.69904	0.484527	0.744867	Machtx_20180703@G01455_i1
95.5929	0.0498556	0.231093	0.215738	0.829192	0.937276	Machtx_20180703@G01458_i3
5.85129	-2.09973	0.815016	-2.57631	0.00998617	0.0525098	Machtx_20180703@G01460_i1
140.944	0.189491	0.173854	1.08994	0.275739	0.547585	Machtx_20180703@G01461_i2
2154.41	0.980351	0.108184	9.06192	1.28169e-19	7.44524e-18	Machtx_20180703@G01462_i2
8.78968	-2.11337	0.962597	-2.19549	0.0281288	0.116712	Machtx_20180703@G01463_i3
4.01419	-1.39469	1.09945	-1.26853	0.204608	0.459135	Machtx_20180703@G01464_i1
267.1	-1.01463	0.228938	-4.43188	9.3414e-06	0.000123303	Machtx_20180703@G01466_i1
63.8814	1.1424	0.282081	4.0499	5.12385e-05	0.000577509	Machtx_20180703@G01468_i2
232.67	0.357249	0.17361	2.05777	0.0396122	0.150678	Machtx_20180703@G01469_i1
293.745	7.34303	0.497814	14.7505	3.0524e-49	6.66941e-47	Machtx_20180703@G01474_i2
3.97502	0.833099	1.02685	0.811312	0.417187	0.690408	Machtx_20180703@G01480_i2
33.6627	4.19259	0.676726	6.1954	5.8139e-10	1.369e-08	Machtx_20180703@G01481_i1
8.99572	2.52897	0.870842	2.90405	0.00368364	0.0234832	Machtx_20180703@G01483_i1
9.85173	-3.5386	1.19897	-2.95135	0.00316385	0.0207157	Machtx_20180703@G01507_i1
3.06458	4.9537	1.50697	3.2872	0.00101189	0.00794668	Machtx_20180703@G01521_i1
5.30529	-0.819063	0.846809	-0.967234	0.333427	0.611482	Machtx_20180703@G01524_i1
8.15226	-0.569677	0.686315	-0.830052	0.406509	0.681737	Machtx_20180703@G01531_i1
141.267	-0.0867594	0.236102	-0.367466	0.713271	0.88619	Machtx_20180703@G01533_i1
2.59905	0.247744	1.03357	0.239698	0.810564	0.930125	Machtx_20180703@G01555_i1
2.74567	-1.13044	1.14908	-0.983778	0.325225	0.602794	Machtx_20180703@G01558_i1
540.74	8.38752	0.520689	16.1085	2.22283e-58	7.30377e-56	Machtx_20180703@G01560_i1
5.42961	-0.811831	0.869172	-0.934028	0.35029	0.628252	Machtx_20180703@G01561_i1
62.8267	6.9879	0.950764	7.34977	1.9855e-13	6.74538e-12	Machtx_20180703@G01563_i1
154.562	7.43532	0.673212	11.0445	2.32936e-28	2.17495e-26	Machtx_20180703@G01574_i1
389.982	-0.666854	0.259616	-2.56862	0.0102105	0.0533895	Machtx_20180703@G01597_i1
11.6954	0.425542	0.669385	0.635721	0.524958	0.77532	Machtx_20180703@G01665_i1
147.357	0.450867	0.18638	2.41908	0.0155599	0.0739497	Machtx_20180703@G01666_i1
6.39263	-0.459707	0.687858	-0.668317	0.503932	0.75963	Machtx_20180703@G01671_i1
11.2612	0.948575	0.668166	1.41967	0.155704	0.387653	Machtx_20180703@G01679_i3
3.39081	0.602998	1.2093	0.498635	0.618036	0.83364	Machtx_20180703@G01679_i7
30.092	-0.673019	0.413401	-1.62801	0.103524	0.297032	Machtx_20180703@G01681_i1
63.2091	0.507515	0.47049	1.07869	0.280724	0.553273	Machtx_20180703@G01687_i10
10.0207	-2.04338	2.33166	-0.876365	0.380832	0.658784	Machtx_20180703@G01687_i16
3.40136	-0.0403098	4.08046	-0.00987874	0.992118	0.997704	Machtx_20180703@G01687_i3
23.7465	-0.610699	0.987924	-0.618164	0.536467	0.783354	Machtx_20180703@G01687_i6
65.2047	0.827084	0.528624	1.5646	0.117677	0.323494	Machtx_20180703@G01687_i7
21.5234	-0.403296	0.931069	-0.433153	0.664904	0.861118	Machtx_20180703@G01687_i8
66.6573	-0.00977458	0.292439	-0.0334243	0.973336	0.992445	Machtx_20180703@G01688_i12
3.12104	-4.86706	2.99919	-1.62279	0.104634	0.299421	Machtx_20180703@G01688_i16
46.7967	-0.243895	0.504556	-0.483386	0.628822	0.839942	Machtx_20180703@G01688_i3
158.975	-0.238857	0.187269	-1.27547	0.202141	0.455715	Machtx_20180703@G01689_i2
285.09	-0.331683	0.130063	-2.55018	0.0107668	0.0556425	Machtx_20180703@G01689_i4
67.8008	0.0181341	0.231253	0.0784167	0.937497	0.981097	Machtx_20180703@G01690_i2
344.209	0.0521732	0.124581	0.418788	0.675371	0.867048	Machtx_20180703@G01694_i1
37.9847	-0.368886	0.336509	-1.09621	0.272986	0.544548	Machtx_20180703@G01696_i1
14.1283	0.812642	0.502777	1.61631	0.106027	0.301722	Machtx_20180703@G01696_i3
6.46943	-0.673654	0.825881	-0.815679	0.414684	0.688617	Machtx_20180703@G01696_i6
881.66	-0.00276621	0.0896553	-0.0308539	0.975386	0.993242	Machtx_20180703@G01700_i1
194.41	0.0679213	0.157393	0.431539	0.666077	0.861806	Machtx_20180703@G01702_i1
607.957	-0.149142	0.16215	-0.919774	0.357691	0.635691	Machtx_20180703@G01705_i12
409.541	0.127822	0.129007	0.990819	0.321774	0.598898	Machtx_20180703@G01705_i17
56.7902	0.0293047	0.281879	0.103962	0.917199	0.973489	Machtx_20180703@G01705_i18
595.213	0.0113611	0.207426	0.0547719	0.95632	0.986719	Machtx_20180703@G01705_i5
17.8362	-0.14621	0.742021	-0.197043	0.843794	0.943923	Machtx_20180703@G01705_i7
506.374	0.478037	0.132283	3.61374	0.000301817	0.00278726	Machtx_20180703@G01707_i1
24.3172	-0.492456	0.502618	-0.979781	0.327194	0.605102	Machtx_20180703@G01708_i2
31.873	-0.0657692	0.42557	-0.154544	0.877181	0.956437	Machtx_20180703@G01708_i3
8.49247	5.49917	1.33727	4.11222	3.91869e-05	0.000453187	Machtx_20180703@G01721_i3
189.765	-0.109463	0.211263	-0.518138	0.604362	0.825684	Machtx_20180703@G01721_i4
139.998	0.230299	0.199448	1.15468	0.24822	0.514666	Machtx_20180703@G01722_i1
57.6411	-0.70043	0.967205	-0.72418	0.468955	0.732906	Machtx_20180703@G01726_i13
112.258	-0.0382066	0.353859	-0.107971	0.914018	0.97208	Machtx_20180703@G01726_i17
13.4996	0.332463	0.692354	0.480193	0.63109	0.841324	Machtx_20180703@G01726_i19
142.488	0.939582	0.210845	4.45628	8.3395e-06	0.000111273	Machtx_20180703@G01726_i4
18.3718	-0.115686	0.462549	-0.250105	0.802506	0.926695	Machtx_20180703@G01726_i5
276.209	0.621047	0.1504	4.12929	3.63882e-05	0.000423787	Machtx_20180703@G01727_i1
169.345	-0.173617	0.197339	-0.879792	0.378972	0.656675	Machtx_20180703@G01730_i1
2.89496	-1.34405	1.18874	-1.13065	0.258204	0.526388	Machtx_20180703@G01735_i2
196.032	0.0511071	0.142433	0.358815	0.719734	0.888528	Machtx_20180703@G01737_i12
10.6312	-0.510378	0.573919	-0.889286	0.373849	0.651518	Machtx_20180703@G01737_i13
18.7669	-0.43349	0.970714	-0.446568	0.655187	0.855251	Machtx_20180703@G01737_i27
38.2641	0.000772594	0.372812	0.00207234	0.998347	0.999585	Machtx_20180703@G01737_i32
262.106	0.221488	0.284262	0.779168	0.435881	0.706988	Machtx_20180703@G01737_i39
82.3374	0.334656	0.298661	1.12052	0.262492	0.53149	Machtx_20180703@G01737_i4
236.171	0.0360001	0.201367	0.178778	0.858112	0.949502	Machtx_20180703@G01740_i1
169.331	0.217898	0.195897	1.11231	0.266005	0.535794	Machtx_20180703@G01745_i1
239.372	0.190039	0.155842	1.21944	0.222679	0.481779	Machtx_20180703@G01745_i5
30.854	0.16446	0.452991	0.363053	0.716565	0.887467	Machtx_20180703@G01745_i6
62.2737	0.537641	0.417866	1.28663	0.198222	0.450394	Machtx_20180703@G01745_i8
235.24	0.0127788	0.120427	0.106112	0.915493	0.972691	Machtx_20180703@G01747_i17
20.0323	-0.653929	0.459291	-1.42378	0.154511	0.386022	Machtx_20180703@G01747_i6
193.531	0.213408	0.223531	0.954716	0.339721	0.617857	Machtx_20180703@G01748_i5
14.4822	-0.295248	0.483044	-0.611224	0.541052	0.786631	Machtx_20180703@G01751_i1
9.73617	0.532038	0.595596	0.893286	0.371704	0.649367	Machtx_20180703@G01751_i10
39.8492	-0.0473375	0.291774	-0.16224	0.871117	0.954057	Machtx_20180703@G01751_i3
6.36734	-0.229051	0.71527	-0.32023	0.748794	0.903217	Machtx_20180703@G01751_i8
2.72574	2.58374	1.41321	1.82827	0.0675084	0.219761	Machtx_20180703@G01753_i1
49.0702	0.043989	0.27298	0.161143	0.87198	0.954435	Machtx_20180703@G01753_i2
919.522	0.648342	0.139967	4.63211	3.61962e-06	5.18043e-05	Machtx_20180703@G01755_i2
90.5716	0.52619	0.262093	2.00765	0.0446806	0.163699	Machtx_20180703@G01755_i3
85.1426	0.641918	0.221894	2.8929	0.00381702	0.0241741	Machtx_20180703@G01756_i1
75.0083	-0.153117	0.302372	-0.506386	0.612586	0.830598	Machtx_20180703@G01758_i1
6.03525	5.78739	1.80606	3.20443	0.00135331	0.0101402	Machtx_20180703@G01759_i1
31.6184	0.599412	0.320675	1.86922	0.0615921	0.205948	Machtx_20180703@G01759_i3
20.2063	0.427267	0.54787	0.779869	0.435468	0.706585	Machtx_20180703@G01761_i1
111.6	-0.736833	0.320939	-2.29587	0.0216835	0.0960447	Machtx_20180703@G01763_i1
7.32419	-0.18617	1.01206	-0.183951	0.854052	0.948114	Machtx_20180703@G01763_i2
45.9144	0.176713	1.1917	0.148286	0.882117	0.958495	Machtx_20180703@G01763_i3
30.7608	-0.0732997	0.437742	-0.167449	0.867016	0.952474	Machtx_20180703@G01764_i1
52.6366	-0.260949	0.425046	-0.613933	0.53926	0.785171	Machtx_20180703@G01764_i4
104.063	-0.0659657	0.295778	-0.223024	0.823517	0.934828	Machtx_20180703@G01765_i1
184.208	-0.147761	0.337063	-0.438377	0.661113	0.858586	Machtx_20180703@G01766_i1
177.154	0.245191	0.190394	1.28781	0.197812	0.449724	Machtx_20180703@G01768_i2
12.7153	-0.376929	1.39806	-0.269609	0.787461	0.920252	Machtx_20180703@G01768_i3
19.3227	-0.103028	0.47075	-0.21886	0.826759	0.936416	Machtx_20180703@G01768_i7
221.627	1.45494	0.182356	7.97858	1.48028e-15	6.12076e-14	Machtx_20180703@G01769_i11
3.41681	0.978908	1.60824	0.608682	0.542736	0.787352	Machtx_20180703@G01769_i2
16.1599	-0.92554	1.50516	-0.614909	0.538615	0.784865	Machtx_20180703@G01769_i3
7.78187	0.996305	1.91618	0.519945	0.603102	0.824915	Machtx_20180703@G01769_i5
55.1125	0.0110581	0.347057	0.0318625	0.974582	0.992944	Machtx_20180703@G01770_i1
598.23	-0.150972	0.101767	-1.48352	0.137938	0.359717	Machtx_20180703@G01770_i3
70.697	-0.108951	0.30589	-0.356177	0.721708	0.889661	Machtx_20180703@G01770_i4
488.253	0.106201	0.19577	0.54248	0.587488	0.816076	Machtx_20180703@G01771_i1
2.78113	-0.817047	1.60058	-0.510471	0.609722	0.829104	Machtx_20180703@G01772_i1
368.548	-0.436024	0.17808	-2.44847	0.0143463	0.069497	Machtx_20180703@G01772_i4
133.184	-0.480012	0.191733	-2.50355	0.0122956	0.0616843	Machtx_20180703@G01772_i5
131.082	-0.441838	0.429057	-1.02979	0.30311	0.57844	Machtx_20180703@G01772_i7
113.031	0.649438	0.198325	3.27462	0.00105804	0.00824295	Machtx_20180703@G01775_i1
258.796	0.17675	0.152156	1.16164	0.245384	0.51107	Machtx_20180703@G01777_i1
116.967	0.299029	0.315393	0.948115	0.343071	0.620935	Machtx_20180703@G01777_i2
21.1874	-0.255599	0.618062	-0.413549	0.679205	0.869063	Machtx_20180703@G01777_i3
216.272	0.528386	0.224075	2.35808	0.0183699	0.0844147	Machtx_20180703@G01777_i4
237.882	0.0788408	0.226433	0.348186	0.7277	0.892464	Machtx_20180703@G01777_i5
61.461	0.138948	0.594757	0.233622	0.815279	0.93161	Machtx_20180703@G01777_i6
269.661	-0.15995	0.197859	-0.808404	0.418858	0.692033	Machtx_20180703@G01777_i7
110.799	0.658443	0.404234	1.62887	0.103341	0.296695	Machtx_20180703@G01777_i8
18.9718	1.04647	0.544754	1.92099	0.0547331	0.189597	Machtx_20180703@G01779_i1
302.993	0.298065	0.113117	2.63502	0.0084133	0.0457435	Machtx_20180703@G01780_i2
18.9158	0.402011	0.985437	0.407952	0.683309	0.871555	Machtx_20180703@G01780_i3
4.56348	0.318682	1.00491	0.317126	0.751148	0.904378	Machtx_20180703@G01782_i2
4.49522	-2.869	1.61098	-1.78091	0.0749279	0.236816	Machtx_20180703@G01783_i2
15.0831	-1.22439	0.651322	-1.87985	0.0601282	0.202548	Machtx_20180703@G01783_i4
11.0345	-1.54241	0.571952	-2.69675	0.00700203	0.0396364	Machtx_20180703@G01784_i1
13.7248	-0.520449	0.632793	-0.822464	0.410813	0.685256	Machtx_20180703@G01785_i2
11.2672	-1.21049	0.524377	-2.30843	0.0209752	0.0936381	Machtx_20180703@G01791_i7
7.77199	0.306322	1.97477	0.155117	0.876729	0.956437	Machtx_20180703@G01791_i8
4934.64	0.557786	0.153373	3.63679	0.000276059	0.00257402	Machtx_20180703@G01791_i9
2.5922	-0.859687	1.17656	-0.730677	0.464977	0.729815	Machtx_20180703@G01792_i1
27.0167	0.671212	0.480098	1.39807	0.162091	0.397119	Machtx_20180703@G01794_i2
250.793	0.316277	0.158371	1.99707	0.0458175	0.166737	Machtx_20180703@G01794_i3
50.9276	0.125213	0.302755	0.413578	0.679183	0.869063	Machtx_20180703@G01794_i4
16.9078	4.14407	0.900093	4.60404	4.14373e-06	5.8585e-05	Machtx_20180703@G01797_i1
64.2502	-2.21314	0.312251	-7.08769	1.36366e-12	4.28136e-11	Machtx_20180703@G01797_i5
82.3	-2.22296	0.285215	-7.79397	6.49344e-15	2.5619e-13	Machtx_20180703@G01797_i6
44.2872	5.06175	0.827243	6.11881	9.42739e-10	2.17817e-08	Machtx_20180703@G01799_i3
5.34539	-0.225049	2.24187	-0.100385	0.920039	0.974678	Machtx_20180703@G01799_i6
9.39799	-2.19803	0.701491	-3.13338	0.00172808	0.0124596	Machtx_20180703@G01800_i3
96.0378	0.332792	0.189224	1.75872	0.0786255	0.244729	Machtx_20180703@G01801_i1
263.703	1.04027	0.196175	5.30275	1.1407e-07	2.0399e-06	Machtx_20180703@G01803_i1
16.5937	-0.268784	1.50223	-0.178924	0.857998	0.949502	Machtx_20180703@G01803_i2
43.2491	-0.381844	0.445863	-0.856414	0.391769	0.668851	Machtx_20180703@G01803_i3
88.5798	-0.9014	0.231187	-3.899	9.65909e-05	0.00101629	Machtx_20180703@G01803_i6
15.8101	0.39455	0.696823	0.566213	0.571249	0.806165	Machtx_20180703@G01803_i8
38.9342	-0.945806	0.470801	-2.00893	0.0445446	0.16339	Machtx_20180703@G01803_i9
24.9503	0.55222	0.420795	1.31233	0.18941	0.438025	Machtx_20180703@G01804_i11
25.9769	-0.50967	1.11245	-0.458151	0.646844	0.850303	Machtx_20180703@G01804_i12
65.5405	-1.06876	0.966549	-1.10575	0.268835	0.53945	Machtx_20180703@G01804_i4
9.49962	-0.758572	1.41739	-0.535188	0.59252	0.819077	Machtx_20180703@G01804_i5
23.6262	0.0283424	0.465795	0.0608474	0.951481	0.98564	Machtx_20180703@G01805_i2
24.7661	-0.432465	0.348861	-1.23965	0.215105	0.472444	Machtx_20180703@G01807_i2
67.1944	0.414179	0.303441	1.36494	0.172272	0.412511	Machtx_20180703@G01808_i2
3.10803	4.12895	3.44828	1.19739	0.231154	0.493272	Machtx_20180703@G01808_i3
38.0374	-1.44679	0.391392	-3.69652	0.000218572	0.00210522	Machtx_20180703@G01809_i1
3.6774	0.204398	1.53858	0.132848	0.894313	0.963334	Machtx_20180703@G01809_i4
14.0792	-1.221	0.559586	-2.18197	0.0291119	0.119765	Machtx_20180703@G01811_i1
51.8824	-0.0643002	0.390418	-0.164696	0.869183	0.953322	Machtx_20180703@G01812_i1
3.89465	-1.85207	1.00032	-1.85147	0.0641016	0.211741	Machtx_20180703@G01815_i1
132.48	-0.280039	0.154282	-1.81512	0.0695059	0.224392	Machtx_20180703@G01816_i2
141.384	-0.672101	0.229331	-2.93071	0.00338192	0.0219135	Machtx_20180703@G01817_i3
297.094	0.428696	0.132543	3.23438	0.00121905	0.00928559	Machtx_20180703@G01821_i1
2.58016	-2.81029	1.47615	-1.90381	0.0569355	0.194843	Machtx_20180703@G01829_i1
48.2055	-0.551404	0.305975	-1.80212	0.0715262	0.228854	Machtx_20180703@G01833_i1
8.1142	0.210348	0.780154	0.269624	0.787449	0.920252	Machtx_20180703@G01833_i2
19.6759	-1.48346	0.457933	-3.23946	0.00119756	0.0091575	Machtx_20180703@G01834_i1
210.803	-0.00980651	0.146926	-0.0667448	0.946785	0.984129	Machtx_20180703@G01836_i1
159.971	0.52727	0.191016	2.76034	0.00577415	0.0340283	Machtx_20180703@G01839_i1
6.71562	-2.65091	1.65046	-1.60616	0.108239	0.30587	Machtx_20180703@G01840_i10
43.7912	0.292775	0.322488	0.907863	0.363951	0.642071	Machtx_20180703@G01840_i11
3.34663	-0.969063	1.18134	-0.820311	0.412039	0.686469	Machtx_20180703@G01840_i12
36.1444	1.79648	1.0373	1.73187	0.0832968	0.255172	Machtx_20180703@G01840_i2
2.87863	-0.527015	1.08626	-0.485167	0.627558	0.839358	Machtx_20180703@G01840_i5
9.14587	-0.956361	0.928061	-1.03049	0.302779	0.578003	Machtx_20180703@G01840_i8
5.92822	5.46935	1.58335	3.45428	0.000551759	0.00469459	Machtx_20180703@G01845_i10
3.20725	3.1556	2.2546	1.39963	0.161625	0.396456	Machtx_20180703@G01845_i14
6.76721	5.20757	1.53493	3.3927	0.000692068	0.00572432	Machtx_20180703@G01845_i15
6.85303	6.37895	1.74002	3.66603	0.000246346	0.00233562	Machtx_20180703@G01845_i16
18.9827	4.63173	0.873993	5.2995	1.1612e-07	2.07226e-06	Machtx_20180703@G01845_i17
13.1343	4.97192	1.12474	4.42052	9.84625e-06	0.000129293	Machtx_20180703@G01845_i19
8.01959	1.24605	1.01307	1.22997	0.218708	0.476951	Machtx_20180703@G01845_i2
4.69804	4.87724	1.4167	3.44267	0.000576007	0.00487488	Machtx_20180703@G01845_i21
5.72541	4.74032	3.31888	1.42829	0.153208	0.384016	Machtx_20180703@G01845_i5
14.7882	2.88297	0.755158	3.8177	0.0001347	0.00136424	Machtx_20180703@G01845_i6
27.4755	5.28767	0.914188	5.78401	7.29423e-09	1.51971e-07	Machtx_20180703@G01845_i8
3.15715	4.30039	2.60214	1.65264	0.0984047	0.286411	Machtx_20180703@G01847_i3
15.2729	0.644665	0.469803	1.3722	0.17	0.409233	Machtx_20180703@G01848_i1
2.72452	4.51885	2.17259	2.07993	0.0375319	0.144654	Machtx_20180703@G01849_i1
5789.15	0.686765	0.114359	6.00534	1.90932e-09	4.24946e-08	Machtx_20180703@G01851_i1
40.7041	0.369331	0.399152	0.925288	0.354816	0.632664	Machtx_20180703@G01855_i1
7.20071	0.253449	1.44888	0.174927	0.861137	0.950382	Machtx_20180703@G01855_i11
156.535	0.139383	0.216398	0.644106	0.519507	0.771408	Machtx_20180703@G01855_i3
313.005	0.222876	0.145782	1.52883	0.126306	0.339202	Machtx_20180703@G01856_i1
4.75502	1.85157	1.18696	1.55992	0.118779	0.325269	Machtx_20180703@G01856_i13
105.055	0.425257	0.260848	1.63029	0.103041	0.296319	Machtx_20180703@G01856_i2
35.1659	0.479842	0.463912	1.03434	0.300978	0.576201	Machtx_20180703@G01856_i8
34.9067	-0.133785	0.338888	-0.394776	0.693008	0.87588	Machtx_20180703@G01866_i10
36.1454	-0.0480542	0.513556	-0.0935713	0.92545	0.976942	Machtx_20180703@G01866_i15
65.1744	-0.237732	0.329832	-0.720767	0.471053	0.734184	Machtx_20180703@G01866_i18
31.4263	-0.432636	1.05137	-0.411496	0.680709	0.870122	Machtx_20180703@G01866_i4
242.536	-1.10566	0.369603	-2.99148	0.00277627	0.0185504	Machtx_20180703@G01867_i1
5.10128	-0.661149	1.89924	-0.348113	0.727755	0.892464	Machtx_20180703@G01867_i2
3.03009	4.65066	3.44758	1.34896	0.177348	0.420223	Machtx_20180703@G01867_i3
11.0132	6.27915	1.39262	4.50887	6.51745e-06	8.91443e-05	Machtx_20180703@G01867_i5
1811.62	-0.750118	0.337275	-2.22406	0.0261446	0.110667	Machtx_20180703@G01867_i8
10.4482	4.31574	2.2159	1.94762	0.0514605	0.181786	Machtx_20180703@G01867_i9
84.9007	-1.00922	0.387859	-2.60203	0.00926744	0.0494984	Machtx_20180703@G01869_i3
15.5862	-1.38089	1.44057	-0.958573	0.337774	0.616183	Machtx_20180703@G01869_i4
9.38564	-0.0654802	2.35442	-0.0278116	0.977812	0.994144	Machtx_20180703@G01869_i6
25.9273	-0.788895	0.583578	-1.35183	0.176431	0.418788	Machtx_20180703@G01874_i1
61.6546	-2.17668	0.289559	-7.51723	5.59472e-14	2.01186e-12	Machtx_20180703@G01874_i10
119.864	-0.926443	0.233519	-3.96731	7.26876e-05	0.000792494	Machtx_20180703@G01874_i5
58.8707	-1.46466	0.331346	-4.42035	9.85433e-06	0.00012936	Machtx_20180703@G01874_i6
174.937	0.438349	0.254232	1.72421	0.0846695	0.258238	Machtx_20180703@G01874_i9
15.2793	-0.50944	1.94708	-0.261644	0.793596	0.923131	Machtx_20180703@G01875_i1
502.903	-0.412539	0.0990311	-4.16576	3.10324e-05	0.000367572	Machtx_20180703@G01875_i2
114.484	0.108711	0.292268	0.371958	0.709924	0.884866	Machtx_20180703@G01879_i12
82.7713	-0.330603	0.414556	-0.797487	0.425168	0.697283	Machtx_20180703@G01879_i14
51.2896	0.385231	0.762739	0.505063	0.613515	0.831165	Machtx_20180703@G01879_i18
29.9186	-0.659338	0.368667	-1.78844	0.0737049	0.234016	Machtx_20180703@G01879_i8
212.175	0.249656	0.133765	1.86638	0.0619881	0.206823	Machtx_20180703@G01881_i1
105.494	0.210585	0.367868	0.572448	0.567019	0.803276	Machtx_20180703@G01881_i2
13.5372	6.98593	3.24399	2.1535	0.0312794	0.126297	Machtx_20180703@G01881_i5
44.6043	-0.222591	0.397947	-0.559348	0.575924	0.809067	Machtx_20180703@G01881_i7
149.183	-1.04885	0.249201	-4.20883	2.56691e-05	0.000309323	Machtx_20180703@G01883_i14
10.7482	-0.720153	1.41973	-0.507248	0.611981	0.830347	Machtx_20180703@G01883_i19
40.2099	-0.850121	0.485842	-1.74979	0.0801549	0.248072	Machtx_20180703@G01883_i7
6.2348	-1.35274	2.1661	-0.624504	0.532297	0.780468	Machtx_20180703@G01885_i10
3.91948	-1.11003	1.90636	-0.582279	0.560378	0.798521	Machtx_20180703@G01885_i2
7.34262	0.208351	2.18993	0.0951405	0.924203	0.976398	Machtx_20180703@G01885_i5
5.47879	-1.37689	2.08743	-0.659611	0.509503	0.763595	Machtx_20180703@G01885_i6
12.164	-2.17276	2.01899	-1.07616	0.281854	0.554789	Machtx_20180703@G01885_i7
11.3012	2.99138	0.980545	3.05073	0.00228283	0.0157497	Machtx_20180703@G01886_i11
8.36497	3.25004	1.1697	2.77852	0.00546075	0.0324703	Machtx_20180703@G01886_i12
3.96329	5.19958	1.51901	3.42301	0.000619309	0.0051873	Machtx_20180703@G01886_i14
16.8232	1.90545	0.575038	3.31361	0.000921006	0.00732922	Machtx_20180703@G01886_i17
4.66034	0.257601	0.93034	0.276889	0.781866	0.917876	Machtx_20180703@G01889_i1
2.87777	-0.31945	1.08987	-0.293107	0.76944	0.912387	Machtx_20180703@G01890_i1
64.8097	0.546997	0.266203	2.05482	0.0398968	0.151439	Machtx_20180703@G01891_i13
5.99257	-6.30488	3.24173	-1.94491	0.0517858	0.182606	Machtx_20180703@G01891_i14
2.88748	0.555709	3.7696	0.147419	0.882802	0.958592	Machtx_20180703@G01891_i4
4.1642	1.17142	2.20822	0.530483	0.595777	0.820602	Machtx_20180703@G01891_i9
24.2644	0.0944623	0.456057	0.207128	0.83591	0.940382	Machtx_20180703@G01892_i1
57.3413	0.203659	0.29228	0.696793	0.485932	0.745898	Machtx_20180703@G01892_i3
27.8767	-0.392366	0.330637	-1.1867	0.235348	0.497877	Machtx_20180703@G01892_i4
17.3373	-0.121333	0.432998	-0.280217	0.779311	0.91644	Machtx_20180703@G01892_i6
34.4973	-0.527519	0.424284	-1.24331	0.213752	0.470794	Machtx_20180703@G01892_i9
22.4467	-0.19526	0.423461	-0.461105	0.644723	0.849286	Machtx_20180703@G01893_i1
184.763	-0.549538	0.174779	-3.14419	0.00166545	0.0120931	Machtx_20180703@G01894_i2
24.7918	-0.537881	0.50593	-1.06315	0.287713	0.561711	Machtx_20180703@G01895_i1
647.503	-0.205895	0.0920262	-2.23735	0.0252633	0.107886	Machtx_20180703@G01898_i14
13.4794	-0.492104	0.487591	-1.00926	0.312852	0.588771	Machtx_20180703@G01898_i16
17.0641	-0.258556	0.468879	-0.551433	0.581337	0.81191	Machtx_20180703@G01900_i1
74.0041	0.140634	0.293776	0.478713	0.632143	0.841868	Machtx_20180703@G01908_i2
2.63208	-1.4688	3.30225	-0.444789	0.656472	0.855889	Machtx_20180703@G01908_i3
2.93938	-1.67745	1.33309	-1.25832	0.208276	0.463694	Machtx_20180703@G01910_i1
3.92143	-0.936555	2.83373	-0.330502	0.741021	0.899426	Machtx_20180703@G01910_i2
135.474	0.443297	0.173422	2.55617	0.0105832	0.0549309	Machtx_20180703@G01910_i8
3.57682	0.668278	1.51377	0.441467	0.658875	0.857492	Machtx_20180703@G01910_i9
302.236	0.882915	0.14526	6.07817	1.21565e-09	2.7686e-08	Machtx_20180703@G01916_i1
297.548	0.573656	0.133082	4.31056	1.62843e-05	0.000204834	Machtx_20180703@G01927_i1
122.942	0.438158	0.182709	2.39812	0.0164796	0.0773704	Machtx_20180703@G01929_i4
136.51	0.569799	0.196083	2.90592	0.0036618	0.0233682	Machtx_20180703@G01932_i1
74.3791	-0.225849	0.261071	-0.865086	0.386992	0.664194	Machtx_20180703@G01941_i1
43.2383	0.536115	0.46754	1.14667	0.251517	0.518094	Machtx_20180703@G01945_i1
10.7433	0.238899	0.629424	0.379551	0.704279	0.881855	Machtx_20180703@G01945_i2
9.64382	-0.804518	0.823948	-0.976418	0.328857	0.606874	Machtx_20180703@G01948_i2
244.077	0.20187	0.21697	0.930404	0.352162	0.629792	Machtx_20180703@G01948_i4
20.3806	-0.627882	0.868755	-0.722738	0.469841	0.733589	Machtx_20180703@G01948_i7
39.3534	-0.55704	0.3601	-1.5469	0.121887	0.330988	Machtx_20180703@G01948_i8
157.769	0.0611065	0.160315	0.381166	0.70308	0.881415	Machtx_20180703@G01949_i1
50.7878	1.10512	0.315191	3.50618	0.000454582	0.00397058	Machtx_20180703@G01950_i1
7.0511	4.39269	1.43417	3.06289	0.00219214	0.0152142	Machtx_20180703@G01950_i9
170.458	-0.3972	0.34177	-1.16219	0.24516	0.510827	Machtx_20180703@G01951_i1
28.3212	0.764976	0.732717	1.04403	0.296473	0.571096	Machtx_20180703@G01951_i2
3.68768	-4.8713	3.92378	-1.24148	0.214428	0.471599	Machtx_20180703@G01951_i4
159.792	8.20492	0.776206	10.5705	4.08128e-26	3.45137e-24	Machtx_20180703@G01952_i1
21.318	0.230443	0.384562	0.599234	0.549017	0.791636	Machtx_20180703@G01953_i1
14.6445	-0.429033	0.440848	-0.973199	0.330454	0.60857	Machtx_20180703@G01953_i2
3.88883	0.402899	0.952101	0.423168	0.672173	0.865169	Machtx_20180703@G01954_i1
398.401	7.68769	0.437241	17.5823	3.36852e-69	1.62915e-66	Machtx_20180703@G01956_i1
235.905	-0.0468675	0.120501	-0.38894	0.697321	0.878534	Machtx_20180703@G01958_i2
5.35388	-0.172828	1.12453	-0.153689	0.877855	0.956723	Machtx_20180703@G01958_i4
4.25498	-0.0340252	2.87857	-0.0118202	0.990569	0.997704	Machtx_20180703@G01961_i1
345.583	0.254134	0.109657	2.31752	0.0204753	0.09194	Machtx_20180703@G01961_i4
19.2408	0.0642748	0.41736	0.154003	0.877607	0.956634	Machtx_20180703@G01963_i11
18.4382	0.00035722	0.407205	0.000877248	0.9993	0.999765	Machtx_20180703@G01963_i16
20.2898	-0.0386519	0.80493	-0.048019	0.961701	0.98871	Machtx_20180703@G01963_i7
7.90621	-0.123005	0.941191	-0.13069	0.89602	0.963918	Machtx_20180703@G01963_i9
74.1286	-0.231679	0.294811	-0.785857	0.431952	0.703398	Machtx_20180703@G01964_i1
681.815	0.0756045	0.0972329	0.777561	0.436828	0.707778	Machtx_20180703@G01967_i1
6561.03	0.20139	0.122316	1.64647	0.0996676	0.289226	Machtx_20180703@G01969_i4
2.99763	-0.626301	3.78665	-0.165397	0.868631	0.953078	Machtx_20180703@G01971_i1
288.347	0.0352701	0.195098	0.180782	0.856539	0.9488	Machtx_20180703@G01971_i3
3.54181	-0.204254	0.928155	-0.220065	0.825821	0.936053	Machtx_20180703@G01976_i1
30.7863	0.408033	0.469031	0.86995	0.384328	0.661731	Machtx_20180703@G01977_i2
3595.18	0.167763	0.0993085	1.68931	0.0911603	0.27202	Machtx_20180703@G01979_i1
12.2423	-1.33205	0.583472	-2.28297	0.0224319	0.0986168	Machtx_20180703@G01981_i1
28.4465	-0.831778	0.82738	-1.00532	0.314745	0.59081	Machtx_20180703@G01982_i10
308.029	-0.743887	0.268095	-2.77471	0.00552502	0.0328026	Machtx_20180703@G01982_i2
9.66055	-6.7044	2.43129	-2.75754	0.00582373	0.0342314	Machtx_20180703@G01982_i3
25.694	-7.17243	1.74945	-4.09983	4.13456e-05	0.000475203	Machtx_20180703@G01982_i6
96.2151	2.02106	0.952281	2.12233	0.0338098	0.133698	Machtx_20180703@G01982_i7
8.24676	-0.195639	0.634887	-0.308147	0.757971	0.907717	Machtx_20180703@G01987_i1
2.58085	0.626283	1.17669	0.53224	0.59456	0.820001	Machtx_20180703@G01988_i1
2.64009	-0.941441	1.53849	-0.611924	0.540588	0.786226	Machtx_20180703@G01990_i10
11.055	0.492614	0.557107	0.884235	0.376569	0.654065	Machtx_20180703@G01991_i1
7.9096	-0.67325	0.643514	-1.04621	0.295465	0.570308	Machtx_20180703@G01994_i2
87.5365	0.170476	0.190484	0.894961	0.370808	0.648526	Machtx_20180703@G01995_i1
11.0063	-0.477156	0.737873	-0.646663	0.51785	0.769827	Machtx_20180703@G01995_i3
65.4715	-0.654814	0.392167	-1.66973	0.0949723	0.279693	Machtx_20180703@G01996_i2
7.7538	0.614081	1.83266	0.335076	0.737567	0.897295	Machtx_20180703@G01999_i1
65.8715	0.713477	0.359938	1.98222	0.0474548	0.171313	Machtx_20180703@G01999_i2
551.414	0.311007	0.0920564	3.37844	0.000728972	0.00598016	Machtx_20180703@G02002_i3
98.1551	4.94969	0.441149	11.22	3.25198e-29	3.24775e-27	Machtx_20180703@G02003_i1
30.1457	-0.554623	0.401957	-1.37981	0.167646	0.405743	Machtx_20180703@G02004_i1
28.9972	0.180786	0.362355	0.498919	0.617836	0.83362	Machtx_20180703@G02004_i2
74.3363	0.721797	0.372736	1.93648	0.0528085	0.185148	Machtx_20180703@G02009_i1
5.47849	-0.239083	0.806309	-0.296515	0.766837	0.911387	Machtx_20180703@G02011_i1
125.843	-0.609096	0.296787	-2.0523	0.0401407	0.152106	Machtx_20180703@G02011_i4
72.5743	0.0119072	0.295296	0.0403228	0.967836	0.990765	Machtx_20180703@G02013_i1
922.137	0.386828	0.163133	2.37125	0.0177282	0.0820178	Machtx_20180703@G02014_i12
136.053	-0.51789	0.252724	-2.04923	0.0404393	0.152824	Machtx_20180703@G02014_i13
40.5022	-0.0771648	1.2403	-0.0622145	0.950392	0.985487	Machtx_20180703@G02014_i3
24.7955	0.699844	0.479959	1.45813	0.144804	0.370612	Machtx_20180703@G02015_i1
212.304	0.340091	0.160248	2.12229	0.0338137	0.133698	Machtx_20180703@G02018_i2
7.31352	0.776199	2.4819	0.312743	0.754476	0.90615	Machtx_20180703@G02018_i4
10.5714	-0.827862	0.61198	-1.35276	0.176132	0.418401	Machtx_20180703@G02022_i1
75.1707	-0.461554	0.303846	-1.51904	0.128752	0.34384	Machtx_20180703@G02024_i2
27.1597	-0.658538	0.391385	-1.68258	0.0924559	0.274517	Machtx_20180703@G02024_i3
28.3308	-0.152248	0.329789	-0.461653	0.64433	0.849034	Machtx_20180703@G02024_i6
96.2604	-1.04991	0.205176	-5.11712	3.10232e-07	5.2183e-06	Machtx_20180703@G02029_i2
2.56793	0.218348	1.31236	0.166379	0.867859	0.952747	Machtx_20180703@G02033_i1
56.6497	0.477016	0.27229	1.75186	0.0797974	0.247303	Machtx_20180703@G02036_i1
7.35396	0.614839	1.90306	0.32308	0.746635	0.902168	Machtx_20180703@G02037_i1
178.505	0.472381	0.201842	2.34034	0.019266	0.0876161	Machtx_20180703@G02037_i2
68.9079	0.177417	0.295262	0.60088	0.54792	0.791192	Machtx_20180703@G02038_i10
28.5108	0.511326	0.364297	1.4036	0.160439	0.394919	Machtx_20180703@G02038_i5
282.008	-0.151776	0.279349	-0.543319	0.58691	0.815597	Machtx_20180703@G02038_i6
334.355	-0.225744	0.331152	-0.681693	0.495433	0.753762	Machtx_20180703@G02038_i9
3.93229	-0.227912	0.978414	-0.23294	0.815808	0.931798	Machtx_20180703@G02039_i2
31.0475	-0.177733	0.372829	-0.476715	0.633565	0.842602	Machtx_20180703@G02040_i1
211.421	-0.0770766	0.191624	-0.402228	0.687516	0.873395	Machtx_20180703@G02040_i5
532.006	0.305309	0.109732	2.78231	0.00539738	0.0321468	Machtx_20180703@G02042_i2
14.133	-1.83005	0.534114	-3.42632	0.000611813	0.00513751	Machtx_20180703@G02043_i3
90.0687	0.0949394	0.226323	0.419486	0.674861	0.866768	Machtx_20180703@G02045_i1
7.04423	1.41258	1.46323	0.965385	0.334352	0.612367	Machtx_20180703@G02046_i1
232.598	-0.0190432	0.259636	-0.0733459	0.941531	0.982574	Machtx_20180703@G02046_i2
77.6285	0.109406	0.510288	0.214402	0.830234	0.937708	Machtx_20180703@G02046_i6
28.9376	0.193959	3.18795	0.0608414	0.951486	0.98564	Machtx_20180703@G02046_i7
92.3593	0.139813	0.259245	0.539309	0.589674	0.817243	Machtx_20180703@G02047_i1
148.884	0.585263	0.165143	3.54397	0.000394146	0.00351609	Machtx_20180703@G02047_i2
33.9887	-0.454111	0.400079	-1.13505	0.256353	0.524104	Machtx_20180703@G02048_i10
52.8594	0.257459	0.673722	0.382145	0.702354	0.881094	Machtx_20180703@G02048_i4
274.818	0.0552019	0.179905	0.306839	0.758966	0.908043	Machtx_20180703@G02048_i9
33.7878	1.55152	0.397125	3.90687	9.34984e-05	0.000987376	Machtx_20180703@G02051_i1
13.1399	2.00629	0.636447	3.15233	0.00161972	0.0118128	Machtx_20180703@G02051_i2
19.3395	4.6155	0.934799	4.93742	7.9163e-07	1.26532e-05	Machtx_20180703@G02052_i2
465.596	7.14583	0.384878	18.5665	5.99932e-77	3.97284e-74	Machtx_20180703@G02053_i1
3.22251	5.87417	3.90911	1.50269	0.13292	0.351199	Machtx_20180703@G02053_i2
88.1267	0.0424528	0.299257	0.141861	0.88719	0.960444	Machtx_20180703@G02054_i2
176.833	0.462775	0.224441	2.0619	0.0392175	0.149679	Machtx_20180703@G02054_i3
86.2926	-0.286575	0.296269	-0.967279	0.333405	0.611482	Machtx_20180703@G02056_i4
73.8088	-0.370878	0.638924	-0.580473	0.561596	0.799171	Machtx_20180703@G02058_i2
405.831	-0.180951	0.319393	-0.566548	0.571021	0.806029	Machtx_20180703@G02058_i3
5.9417	-0.696593	3.68389	-0.189092	0.850021	0.946422	Machtx_20180703@G02058_i5
5.91861	0.32358	2.08776	0.154989	0.87683	0.956437	Machtx_20180703@G02058_i6
18.3807	-0.288828	0.437359	-0.660392	0.509002	0.763225	Machtx_20180703@G02063_i2
60.794	0.0506033	0.242121	0.209	0.834448	0.939764	Machtx_20180703@G02063_i4
4.70009	-1.34924	1.72401	-0.782621	0.43385	0.705037	Machtx_20180703@G02063_i5
5.75913	-0.396821	1.20685	-0.328807	0.742302	0.899933	Machtx_20180703@G02063_i6
258.267	0.36517	0.164665	2.21766	0.0265779	0.112115	Machtx_20180703@G02064_i1
30.6664	-0.511087	0.35128	-1.45493	0.14569	0.371993	Machtx_20180703@G02070_i1
14.106	0.0221088	0.455243	0.0485647	0.961266	0.988694	Machtx_20180703@G02070_i11
3.04168	-2.1579	1.36132	-1.58515	0.112932	0.314867	Machtx_20180703@G02070_i12
8.48656	-0.58234	0.668043	-0.871709	0.383367	0.661058	Machtx_20180703@G02070_i13
3.82887	-0.207772	0.990034	-0.209863	0.833774	0.939453	Machtx_20180703@G02070_i2
8.53321	1.14664	1.4312	0.801178	0.423029	0.695818	Machtx_20180703@G02070_i5
148.021	-0.222776	0.15641	-1.42431	0.154357	0.385704	Machtx_20180703@G02078_i1
22.4016	-0.264708	1.09121	-0.242582	0.808329	0.929005	Machtx_20180703@G02080_i1
12.1997	0.865667	1.12154	0.771854	0.440201	0.710163	Machtx_20180703@G02080_i3
385.705	0.129134	0.127798	1.01046	0.312277	0.588257	Machtx_20180703@G02080_i5
24.8901	-0.613035	0.339942	-1.80335	0.0713328	0.228473	Machtx_20180703@G02082_i2
11.6614	0.899644	0.756097	1.18985	0.234104	0.496452	Machtx_20180703@G02083_i1
4.96371	1.24453	1.50433	0.827297	0.408069	0.68284	Machtx_20180703@G02083_i2
2.64484	-0.0263862	1.03832	-0.0254123	0.979726	0.995	Machtx_20180703@G02088_i1
52.5977	-0.355206	0.253569	-1.40083	0.161266	0.396129	Machtx_20180703@G02092_i1
32.2244	8.25801	1.22477	6.74252	1.55661e-11	4.37641e-10	Machtx_20180703@G02094_i5
19.9591	0.279627	0.466619	0.599263	0.548998	0.791636	Machtx_20180703@G02095_i3
132.014	-0.375734	0.369599	-1.0166	0.309344	0.585292	Machtx_20180703@G02095_i4
2.87899	-1.32266	1.35339	-0.977298	0.328421	0.60639	Machtx_20180703@G02095_i7
12.0947	-0.0347206	1.51041	-0.0229875	0.98166	0.995553	Machtx_20180703@G02095_i9
7.86705	-0.817301	2.3994	-0.340627	0.733384	0.895185	Machtx_20180703@G02096_i1
356.844	0.523593	0.137258	3.81467	0.000136363	0.00137849	Machtx_20180703@G02096_i2
16.4762	0.569646	0.599275	0.950559	0.341828	0.619705	Machtx_20180703@G02096_i3
1060.91	0.203853	0.118591	1.71895	0.0856227	0.260168	Machtx_20180703@G02097_i4
315.82	0.159717	0.144547	1.10495	0.269181	0.539841	Machtx_20180703@G02098_i1
77.2277	-0.448816	0.218969	-2.04967	0.0403962	0.152747	Machtx_20180703@G02099_i1
348.117	0.909385	0.242666	3.74748	0.000178621	0.00176075	Machtx_20180703@G02101_i2
4.0031	-0.976015	3.75572	-0.259874	0.794961	0.923493	Machtx_20180703@G02101_i5
62.9002	-0.182916	0.249131	-0.734215	0.462817	0.727727	Machtx_20180703@G02105_i12
326.917	0.357638	0.180784	1.97826	0.0478992	0.172577	Machtx_20180703@G02108_i1
27.9822	-0.303287	1.03742	-0.292347	0.770022	0.912593	Machtx_20180703@G02109_i12
17.4267	0.00984395	1.50852	0.00652557	0.994793	0.998402	Machtx_20180703@G02109_i13
8.2389	0.644808	0.658065	0.979854	0.327158	0.605081	Machtx_20180703@G02109_i2
16.6926	-0.0993216	0.454491	-0.218534	0.827013	0.936468	Machtx_20180703@G02109_i3
19.6273	-0.689831	0.452522	-1.52442	0.127405	0.341456	Machtx_20180703@G02109_i6
2.97241	-0.666218	2.20483	-0.302163	0.762528	0.909656	Machtx_20180703@G02109_i9
13.6155	-0.750518	1.4484	-0.51817	0.604339	0.825684	Machtx_20180703@G02110_i2
23.6545	0.785673	1.11274	0.706067	0.480146	0.741622	Machtx_20180703@G02110_i4
87.4527	0.224432	0.210852	1.06441	0.287145	0.560895	Machtx_20180703@G02110_i6
34.5962	0.276962	0.347354	0.797349	0.425248	0.697283	Machtx_20180703@G02113_i1
158.34	0.155038	0.232924	0.665613	0.505658	0.761092	Machtx_20180703@G02115_i1
7.4399	2.23937	2.89998	0.772202	0.439995	0.710035	Machtx_20180703@G02115_i14
94.6852	0.214443	0.228887	0.936898	0.348811	0.626686	Machtx_20180703@G02115_i15
10.3477	0.788774	1.17445	0.67161	0.501832	0.758326	Machtx_20180703@G02115_i2
27.9655	-0.386463	0.967378	-0.399495	0.689528	0.874074	Machtx_20180703@G02115_i3
9.79729	3.77493	1.62029	2.32978	0.0198176	0.0895099	Machtx_20180703@G02115_i6
70.1849	0.0503249	0.321445	0.156559	0.875593	0.95583	Machtx_20180703@G02115_i9
23.2035	0.594711	1.1024	0.539469	0.589564	0.817169	Machtx_20180703@G02116_i1
145.641	-0.0964346	0.440698	-0.218823	0.826788	0.936416	Machtx_20180703@G02116_i10
333.969	-0.26181	0.338045	-0.774483	0.438645	0.709147	Machtx_20180703@G02116_i5
164.21	0.544934	0.343534	1.58626	0.11268	0.314315	Machtx_20180703@G02116_i7
123.117	-0.107307	0.235946	-0.454797	0.649256	0.851673	Machtx_20180703@G02116_i8
1208.5	0.387288	0.198573	1.95035	0.051134	0.181049	Machtx_20180703@G02117_i1
57.0233	0.38414	0.309181	1.24245	0.214072	0.471211	Machtx_20180703@G02118_i1
22.2468	0.21995	0.50123	0.43882	0.660792	0.858323	Machtx_20180703@G02119_i1
53.6303	0.421519	0.528641	0.797363	0.42524	0.697283	Machtx_20180703@G02120_i1
78.8271	0.0466863	0.209764	0.222566	0.823873	0.934929	Machtx_20180703@G02123_i14
60.1561	0.145123	0.254135	0.571046	0.567969	0.804014	Machtx_20180703@G02123_i15
10.5579	0.296388	0.648991	0.45669	0.647894	0.851098	Machtx_20180703@G02128_i2
8.13281	-0.0614765	0.965898	-0.063647	0.949251	0.985233	Machtx_20180703@G02128_i4
16.5414	0.217947	0.454544	0.479485	0.631594	0.841604	Machtx_20180703@G02128_i6
2.77769	0.393095	1.17502	0.334543	0.73797	0.897474	Machtx_20180703@G02134_i1
507.278	0.323002	0.180082	1.79364	0.0728708	0.232032	Machtx_20180703@G02142_i1
4.30948	-1.07221	1.13175	-0.947389	0.34344	0.621241	Machtx_20180703@G02143_i1
3.02097	1.42105	1.12737	1.2605	0.207488	0.462489	Machtx_20180703@G02143_i2
27.2787	0.07295	0.375622	0.194211	0.846011	0.944942	Machtx_20180703@G02145_i1
55.7311	-0.878798	0.348292	-2.52317	0.0116303	0.0591394	Machtx_20180703@G02148_i2
527.681	-0.0361097	0.125154	-0.288523	0.772946	0.913882	Machtx_20180703@G02149_i1
5.639	-0.542904	1.01627	-0.534214	0.593194	0.81943	Machtx_20180703@G02152_i3
3.8761	-0.596107	1.7413	-0.342334	0.732099	0.894479	Machtx_20180703@G02152_i4
8.46083	-0.667336	0.787395	-0.847524	0.396703	0.673392	Machtx_20180703@G02153_i1
269.162	0.28071	0.197141	1.4239	0.154475	0.385955	Machtx_20180703@G02162_i1
234.767	0.303584	0.201162	1.50915	0.13126	0.348118	Machtx_20180703@G02162_i2
562.534	0.170546	0.162075	1.05227	0.292677	0.567349	Machtx_20180703@G02163_i2
1833.21	-0.115524	0.199698	-0.578494	0.56293	0.799986	Machtx_20180703@G02164_i1
36.9723	-0.160319	0.422643	-0.379325	0.704447	0.881951	Machtx_20180703@G02166_i1
27.0324	-0.19168	0.340426	-0.56306	0.573394	0.807657	Machtx_20180703@G02168_i1
97.4389	0.0144198	0.275438	0.0523521	0.958248	0.987597	Machtx_20180703@G02169_i1
9.38653	2.62976	1.28072	2.05334	0.0400393	0.151846	Machtx_20180703@G02170_i2
9.38565	-2.06877	1.14313	-1.80974	0.0703355	0.22634	Machtx_20180703@G02170_i3
71.6495	7.55233	1.06134	7.11586	1.11213e-12	3.52249e-11	Machtx_20180703@G02170_i4
643.619	-0.0688904	0.141212	-0.487851	0.625655	0.838246	Machtx_20180703@G02171_i1
177.33	0.496182	0.144598	3.43146	0.000600348	0.00505405	Machtx_20180703@G02174_i1
23.0612	-0.59193	0.374414	-1.58095	0.11389	0.316684	Machtx_20180703@G02175_i1
27.7742	-2.38503	2.09942	-1.13604	NA	NA	Machtx_20180703@G02177_i1
3.32444	-2.19905	1.45626	-1.51007	0.131025	0.347826	Machtx_20180703@G02177_i2
8.19451	1.54711	2.36106	0.65526	0.512301	0.765676	Machtx_20180703@G02177_i3
2.60879	-1.10018	1.56366	-0.703597	0.481684	0.742714	Machtx_20180703@G02177_i5
5.22003	-1.36463	0.933137	-1.46241	0.143628	0.368699	Machtx_20180703@G02178_i2
1614.69	0.34004	0.192283	1.76844	0.0769874	0.241024	Machtx_20180703@G02179_i1
9.62056	-0.82676	0.659605	-1.25342	0.210054	0.466234	Machtx_20180703@G02179_i2
14.7687	-0.354709	0.614177	-0.577535	0.563578	0.800453	Machtx_20180703@G02182_i1
13.6155	-0.742091	0.505692	-1.46748	0.142246	0.366615	Machtx_20180703@G02182_i2
6.52916	-2.10272	1.23849	-1.69781	0.0895427	0.268647	Machtx_20180703@G02185_i1
294.399	-0.176556	0.14075	-1.25439	0.2097	0.465802	Machtx_20180703@G02185_i10
32.0115	-2.08405	1.44025	-1.447	0.147897	0.375625	Machtx_20180703@G02186_i1
4.45432	0.151357	1.96167	0.0771574	0.938498	0.981408	Machtx_20180703@G02186_i12
106.255	0.0597243	0.391374	0.152601	0.878713	0.957106	Machtx_20180703@G02186_i14
7.45815	6.20943	3.91319	1.5868	0.112559	0.314038	Machtx_20180703@G02186_i15
83.5368	0.0645501	0.345578	0.186789	0.851826	0.947033	Machtx_20180703@G02186_i16
48.8945	0.341357	0.511539	0.667315	0.504571	0.760221	Machtx_20180703@G02186_i18
3.28448	0.390952	1.69213	0.231042	0.817282	0.932283	Machtx_20180703@G02186_i8
201.73	3.41378	0.32895	10.3778	3.12843e-25	2.52172e-23	Machtx_20180703@G02189_i1
11.3933	0.167662	0.783427	0.214011	0.830538	0.937746	Machtx_20180703@G02190_i2
6.60663	0.0777787	1.18637	0.0655601	0.947728	0.98451	Machtx_20180703@G02190_i3
4.11932	0.511474	0.956824	0.534553	0.592959	0.819263	Machtx_20180703@G02190_i4
10.3511	0.292843	0.995101	0.294284	0.768541	0.912	Machtx_20180703@G02196_i10
8.1003	1.6358	1.50644	1.08587	0.277537	0.549634	Machtx_20180703@G02196_i12
49.6479	0.600899	0.357435	1.68114	0.0927348	0.275134	Machtx_20180703@G02196_i15
6.90304	-1.37347	2.18282	-0.629216	0.529208	0.778481	Machtx_20180703@G02196_i4
501.335	0.24974	0.156262	1.59821	0.109996	0.309394	Machtx_20180703@G02196_i5
179.899	-0.111698	0.218815	-0.510471	0.609722	0.829104	Machtx_20180703@G02196_i9
179.95	0.384097	0.189801	2.02369	0.0430025	0.159597	Machtx_20180703@G02197_i2
193.303	0.111651	0.201551	0.553957	0.579608	0.811239	Machtx_20180703@G02197_i3
5884.22	0.16601	0.146676	1.13182	0.257711	0.52583	Machtx_20180703@G02199_i1
462.933	0.738367	0.16487	4.47848	7.51767e-06	0.000101471	Machtx_20180703@G02203_i1
195.085	0.914267	0.178567	5.12003	3.05493e-07	5.14261e-06	Machtx_20180703@G02203_i13
101.198	1.32254	0.348157	3.79869	0.000145461	0.00145847	Machtx_20180703@G02203_i14
6.36311	-5.51163	2.5375	-2.17207	0.0298502	0.121962	Machtx_20180703@G02203_i3
139.138	0.559506	0.412482	1.35644	0.17496	0.416595	Machtx_20180703@G02203_i5
282.432	0.00782024	0.206851	0.0378061	0.969842	0.991342	Machtx_20180703@G02205_i1
2006.25	0.353816	0.229923	1.53885	0.123842	0.334861	Machtx_20180703@G02205_i2
353.317	0.389228	0.123362	3.15517	0.00160403	0.0117163	Machtx_20180703@G02206_i1
20.4401	7.34501	1.31729	5.57585	2.46322e-08	4.81066e-07	Machtx_20180703@G02209_i1
30.5504	7.76433	1.24952	6.21385	5.17034e-10	1.22618e-08	Machtx_20180703@G02209_i2
162.416	6.69206	0.63769	10.4942	9.18407e-26	7.60229e-24	Machtx_20180703@G02210_i1
12.8533	1.67497	0.543017	3.08456	0.00203852	0.0143176	Machtx_20180703@G02210_i12
2.80203	1.11168	1.85593	0.598987	0.549182	0.79166	Machtx_20180703@G02210_i15
250.868	0.229527	0.162553	1.41201	0.157947	0.390953	Machtx_20180703@G02210_i3
184.946	0.786989	0.152223	5.16998	2.34119e-07	4.00375e-06	Machtx_20180703@G02210_i6
5.737	-0.404048	0.936472	-0.431458	0.666136	0.861806	Machtx_20180703@G02216_i1
5.89982	-0.492458	1.13745	-0.432949	0.665051	0.861135	Machtx_20180703@G02216_i2
4.14649	0.605488	1.09759	0.551654	0.581185	0.811803	Machtx_20180703@G02216_i3
22.4816	-0.127909	0.444078	-0.288033	0.773322	0.913882	Machtx_20180703@G02216_i5
18.5678	-0.108032	0.587638	-0.18384	0.854139	0.948114	Machtx_20180703@G02216_i6
7.50326	-0.921947	1.50928	-0.610852	0.541298	0.786722	Machtx_20180703@G02216_i8
50.7964	-0.121333	0.349958	-0.346708	0.72881	0.892893	Machtx_20180703@G02217_i1
75.2083	0.129198	0.34478	0.374725	0.707865	0.883806	Machtx_20180703@G02218_i1
3.99642	-0.70468	1.09777	-0.641918	0.520926	0.772665	Machtx_20180703@G02220_i15
4.37195	-0.686932	1.4188	-0.484163	0.62827	0.839707	Machtx_20180703@G02220_i3
87.524	-0.266165	0.360391	-0.738545	0.460183	0.725759	Machtx_20180703@G02220_i5
24.485	0.0268966	0.601426	0.0447213	0.964329	0.989424	Machtx_20180703@G02220_i9
547.221	0.464271	0.219394	2.11615	0.0343322	0.135282	Machtx_20180703@G02224_i1
2172.4	0.719889	0.139314	5.1674	2.37378e-07	4.04956e-06	Machtx_20180703@G02224_i2
21.2642	0.0126232	0.496131	0.0254432	0.979701	0.995	Machtx_20180703@G02225_i4
26.0492	-1.96977	1.38121	-1.42612	0.153833	0.384953	Machtx_20180703@G02227_i3
291.47	-0.2035	0.192427	-1.05755	0.290262	0.564397	Machtx_20180703@G02227_i6
88.8323	-0.0717028	0.234438	-0.305849	0.75972	0.90824	Machtx_20180703@G02230_i1
546.035	-0.240051	0.307222	-0.78136	0.434591	0.7058	Machtx_20180703@G02230_i2
428.606	0.541995	0.0997124	5.43558	5.4617e-08	1.02037e-06	Machtx_20180703@G02234_i6
106.872	0.0656985	0.24872	0.264146	0.791667	0.922283	Machtx_20180703@G02234_i8
33.0721	0.206991	0.588545	0.351699	0.725064	0.891144	Machtx_20180703@G02237_i2
21.4008	-0.303975	0.680004	-0.447019	0.654861	0.855136	Machtx_20180703@G02237_i7
48.6083	0.389528	0.389682	0.999607	0.317501	0.59386	Machtx_20180703@G02241_i1
35.6911	0.246863	0.304037	0.81195	0.41682	0.690189	Machtx_20180703@G02241_i2
3.26416	-2.31387	1.29046	-1.79305	0.0729648	0.232239	Machtx_20180703@G02241_i3
366.202	0.398572	0.118379	3.36691	0.000760166	0.00619708	Machtx_20180703@G02241_i9
17.3781	-0.271931	0.605232	-0.4493	0.653215	0.854126	Machtx_20180703@G02242_i1
33.5468	-0.689985	0.500754	-1.37789	0.168237	0.406648	Machtx_20180703@G02242_i14
118.575	0.116687	0.191943	0.607926	0.543237	0.787627	Machtx_20180703@G02242_i19
6.1742	-0.237239	0.916488	-0.258856	0.795746	0.923885	Machtx_20180703@G02245_i1
38.3224	-0.402432	0.367859	-1.09398	0.273963	0.545745	Machtx_20180703@G02247_i2
3.54074	-0.390783	1.20106	-0.325366	0.744904	0.901222	Machtx_20180703@G02250_i4
13.1313	-0.87294	1.03776	-0.841175	0.40025	0.676072	Machtx_20180703@G02252_i2
42.6415	-0.183167	0.310851	-0.589245	0.555697	0.795808	Machtx_20180703@G02252_i4
20.8556	-0.73839	0.446185	-1.6549	0.097945	0.285459	Machtx_20180703@G02253_i1
4.2445	-0.770169	0.840997	-0.915781	0.359782	0.637871	Machtx_20180703@G02255_i1
3.47654	-0.6382	1.16334	-0.548592	0.583286	0.813049	Machtx_20180703@G02255_i3
18.3767	-1.45222	0.433969	-3.34637	0.000818763	0.0066007	Machtx_20180703@G02255_i5
15.3223	-0.376538	0.443305	-0.849388	0.395666	0.672578	Machtx_20180703@G02257_i2
85.2361	1.90858	0.25789	7.40074	1.35423e-13	4.68204e-12	Machtx_20180703@G02258_i1
590.289	0.015572	0.18761	0.0830019	0.93385	0.979784	Machtx_20180703@G02259_i1
23.3675	-0.804011	0.747619	-1.07543	0.282183	0.555246	Machtx_20180703@G02261_i1
16.103	-0.327384	0.878108	-0.372829	0.709276	0.88457	Machtx_20180703@G02261_i11
117.261	-0.436417	0.620625	-0.70319	0.481937	0.742923	Machtx_20180703@G02261_i13
6.91799	-0.650126	0.996667	-0.6523	0.514208	0.766902	Machtx_20180703@G02261_i2
5.04338	-0.941055	2.04069	-0.461146	0.644694	0.849286	Machtx_20180703@G02261_i4
11.0939	0.0416274	0.665806	0.0625217	0.950147	0.98545	Machtx_20180703@G02261_i7
350.965	0.231365	0.128154	1.80537	0.0710173	0.22787	Machtx_20180703@G02263_i1
30.449	-0.231451	0.397556	-0.582185	0.560442	0.798532	Machtx_20180703@G02266_i3
743.707	0.132749	0.10431	1.27264	0.203147	0.457144	Machtx_20180703@G02268_i2
28.8843	1.76776	1.57765	1.12051	0.262499	0.53149	Machtx_20180703@G02268_i5
2.75861	-4.48334	1.58123	-2.83536	0.00457747	0.0280673	Machtx_20180703@G02274_i4
160.384	0.0515309	0.225814	0.2282	0.81949	0.93343	Machtx_20180703@G02274_i5
143.16	0.00125393	0.155395	0.00806932	0.993562	0.998223	Machtx_20180703@G02274_i6
150.154	0.248882	0.251683	0.988869	0.322727	0.599735	Machtx_20180703@G02274_i7
25.8589	3.97831	1.99014	1.99901	0.0456071	0.166232	Machtx_20180703@G02274_i8
1158.42	-0.116173	0.0965213	-1.2036	0.228746	0.490076	Machtx_20180703@G02275_i1
72.1742	-1.19098	0.481632	-2.47281	0.0134055	0.0659766	Machtx_20180703@G02276_i12
41.9687	-1.53053	0.691144	-2.21448	0.0267957	0.112785	Machtx_20180703@G02276_i8
61.9793	0.713377	0.311022	2.29366	0.0218102	0.0964055	Machtx_20180703@G02281_i1
20.9116	0.227761	0.452372	0.503481	0.614626	0.831635	Machtx_20180703@G02281_i2
19.3787	-0.107324	0.441484	-0.243098	0.807929	0.928949	Machtx_20180703@G02281_i3
35.8501	0.0249242	0.372869	0.0668444	0.946706	0.984085	Machtx_20180703@G02281_i5
22.2008	0.0204004	0.397228	0.0513568	0.959041	0.987772	Machtx_20180703@G02285_i1
6.11338	1.06582	0.753754	1.41401	0.157359	0.390215	Machtx_20180703@G02286_i1
17.6608	-0.418588	0.400885	-1.04416	0.296411	0.571096	Machtx_20180703@G02287_i1
36.7903	-0.179674	0.326553	-0.550214	0.582173	0.812471	Machtx_20180703@G02288_i2
4.84722	-0.450548	0.787813	-0.571897	0.567392	0.803461	Machtx_20180703@G02289_i4
19.6264	0.507129	0.541223	0.937007	0.348755	0.626641	Machtx_20180703@G02290_i3
18.7385	7.55603	1.30115	5.80721	6.35219e-09	1.33442e-07	Machtx_20180703@G02291_i1
16.1603	0.438314	0.448117	0.978124	0.328013	0.605963	Machtx_20180703@G02291_i2
292.444	-0.870011	0.204455	-4.25527	2.08801e-05	0.000256719	Machtx_20180703@G02292_i1
23.1495	0.634936	0.446509	1.422	0.155026	0.386681	Machtx_20180703@G02292_i2
248.448	0.173212	0.16633	1.04137	0.297702	0.572424	Machtx_20180703@G02295_i1
27.9325	-0.226773	0.639575	-0.354568	0.722914	0.890151	Machtx_20180703@G02300_i2
5.18421	-0.12089	2.3281	-0.0519263	0.958587	0.987612	Machtx_20180703@G02301_i1
1248.79	-1.40281	0.323238	-4.33987	1.42565e-05	0.00018118	Machtx_20180703@G02301_i2
11.819	0.154972	0.774917	0.199985	0.841492	0.943211	Machtx_20180703@G02303_i1
19.5046	-0.310924	1.13947	-0.272866	0.784956	0.919417	Machtx_20180703@G02303_i11
17.162	0.342629	0.607853	0.563671	0.572978	0.807361	Machtx_20180703@G02303_i14
275.86	0.393408	0.208147	1.89004	0.0587521	0.199175	Machtx_20180703@G02303_i3
200.009	0.473681	0.221003	2.14332	0.0320872	0.128711	Machtx_20180703@G02304_i1
39.9569	0.0551963	0.338112	0.163249	0.870323	0.953818	Machtx_20180703@G02305_i2
25.2245	0.716189	0.633919	1.12978	0.258569	0.526856	Machtx_20180703@G02308_i1
28.6838	1.37185	0.346706	3.95681	7.59589e-05	0.000823778	Machtx_20180703@G02308_i3
249.724	0.045441	0.202514	0.224385	0.822458	0.934382	Machtx_20180703@G02309_i5
21.1913	0.0730052	0.694926	0.105055	0.916332	0.973075	Machtx_20180703@G02310_i1
115.5	0.0924593	0.29669	0.311636	0.755317	0.906506	Machtx_20180703@G02310_i5
53.6887	0.774141	0.379697	2.03884	0.0414664	0.15553	Machtx_20180703@G02314_i2
60.7602	0.745607	0.328081	2.27263	0.0230486	0.100677	Machtx_20180703@G02314_i3
6.38834	-0.660617	2.3538	-0.28066	0.778971	0.916347	Machtx_20180703@G02314_i6
245.188	0.217725	0.170058	1.2803	0.20044	0.453685	Machtx_20180703@G02317_i1
3.96508	0.254241	1.1387	0.223273	0.823323	0.934708	Machtx_20180703@G02317_i12
1415.94	0.336835	0.0979799	3.4378	0.000586458	0.00495165	Machtx_20180703@G02317_i14
31.4363	-0.1278	0.354989	-0.36001	0.718839	0.888238	Machtx_20180703@G02317_i2
981.925	0.263608	0.181144	1.45524	0.145602	0.371901	Machtx_20180703@G02317_i5
65.2302	-0.0387164	0.263968	-0.146671	0.883392	0.958985	Machtx_20180703@G02317_i9
38.5341	-0.194327	0.314541	-0.617811	0.5367	0.783525	Machtx_20180703@G02325_i1
78.9723	-0.279986	0.273742	-1.02281	0.306398	0.58184	Machtx_20180703@G02325_i2
383.662	-0.23017	0.148058	-1.5546	0.120041	0.327693	Machtx_20180703@G02325_i4
11.9109	0.0334857	0.799225	0.0418977	0.96658	0.990173	Machtx_20180703@G02325_i5
645.854	-0.159875	0.134843	-1.18564	0.235763	0.498338	Machtx_20180703@G02327_i1
41.0214	-0.637932	0.4221	-1.51133	0.130704	0.347242	Machtx_20180703@G02328_i5
73.6013	-0.169465	0.254452	-0.665999	0.505412	0.760981	Machtx_20180703@G02328_i6
37.0915	-0.605527	0.412047	-1.46956	0.141681	0.365707	Machtx_20180703@G02328_i8
5.09618	0.929274	1.02158	0.90964	0.363012	0.641099	Machtx_20180703@G02330_i1
49.6999	-1.29897	0.295911	-4.38973	1.1349e-05	0.000147274	Machtx_20180703@G02335_i1
115.663	0.141946	0.1778	0.798346	0.42467	0.696865	Machtx_20180703@G02337_i2
60.6919	0.0794017	0.302189	0.262755	0.792739	0.922781	Machtx_20180703@G02341_i1
269.352	-0.236594	0.132155	-1.79027	0.07341	0.233321	Machtx_20180703@G02344_i1
30.8135	7.9678	1.22088	6.52629	6.7419e-11	1.76842e-09	Machtx_20180703@G02348_i3
1426.64	0.38937	0.133553	2.91547	0.00355152	0.0228133	Machtx_20180703@G02352_i10
3259.54	0.0872949	0.141138	0.618508	0.53624	0.783288	Machtx_20180703@G02352_i15
30.0644	-0.312931	0.331268	-0.944647	0.344839	0.622933	Machtx_20180703@G02355_i2
24.8111	-0.2298	0.355003	-0.647317	0.517427	0.76941	Machtx_20180703@G02356_i1
135.685	0.199106	0.17659	1.1275	0.25953	0.52774	Machtx_20180703@G02356_i3
1084.31	0.397892	0.103474	3.84534	0.000120384	0.00123405	Machtx_20180703@G02358_i1
222.453	0.110566	0.208168	0.531137	0.595324	0.820288	Machtx_20180703@G02359_i1
49.5716	0.681412	0.760891	0.895545	0.370496	0.648251	Machtx_20180703@G02359_i2
27.7338	-0.0340021	0.365105	-0.0931298	0.9258	0.977142	Machtx_20180703@G02360_i1
16.8683	0.069914	0.655539	0.106651	0.915066	0.972569	Machtx_20180703@G02360_i2
4.65287	-0.0651521	0.864811	-0.0753368	0.939947	0.982159	Machtx_20180703@G02360_i3
178.028	0.442585	0.18695	2.36739	0.017914	0.0827441	Machtx_20180703@G02361_i1
259.164	0.107218	0.166688	0.643227	0.520077	0.771858	Machtx_20180703@G02363_i5
221.759	-0.930718	0.309943	-3.00286	0.00267452	0.0179794	Machtx_20180703@G02366_i1
2.63333	4.25244	3.93165	1.08159	0.279434	0.552046	Machtx_20180703@G02366_i2
196.61	0.580798	0.181783	3.195	0.0013983	0.0104294	Machtx_20180703@G02367_i1
64.8545	2.85514	0.342306	8.34091	7.37197e-17	3.40837e-15	Machtx_20180703@G02368_i2
6.08627	-1.37161	0.777536	-1.76405	0.0777244	0.242661	Machtx_20180703@G02369_i1
117.041	0.0508419	0.235782	0.215631	0.829275	0.937276	Machtx_20180703@G02371_i1
192.124	0.125556	0.224504	0.559257	0.575986	0.809067	Machtx_20180703@G02371_i3
3.184	1.83407	3.21376	0.570694	0.568207	0.804111	Machtx_20180703@G02373_i3
581.1	0.293632	0.130021	2.25834	0.0239246	0.103655	Machtx_20180703@G02373_i5
120.944	0.600551	0.276288	2.17364	0.0297323	0.12163	Machtx_20180703@G02374_i1
44.6564	-0.23646	0.451651	-0.523546	0.600594	0.82342	Machtx_20180703@G02374_i2
10.0954	-1.37328	1.60685	-0.854645	0.392748	0.669825	Machtx_20180703@G02374_i3
22.6928	-0.557924	1.01688	-0.548663	0.583236	0.813049	Machtx_20180703@G02374_i4
10.4343	0.963349	0.630965	1.52679	0.126814	0.340225	Machtx_20180703@G02375_i1
174.052	-0.0331492	0.159332	-0.208051	0.835189	0.940108	Machtx_20180703@G02376_i1
182.14	0.48915	0.194181	2.51905	0.0117673	0.05966	Machtx_20180703@G02378_i1
299.144	-0.235253	0.327343	-0.718675	0.472341	0.735128	Machtx_20180703@G02381_i1
20.3909	0.401436	0.502247	0.799279	0.424128	0.696503	Machtx_20180703@G02385_i1
45.6487	6.2961	0.898222	7.00951	2.39146e-12	7.37378e-11	Machtx_20180703@G02387_i1
16.9142	-0.161126	1.00247	-0.16073	0.872306	0.954534	Machtx_20180703@G02388_i1
232.974	-0.0598764	0.171444	-0.349248	0.726903	0.892109	Machtx_20180703@G02388_i4
330.751	-0.0765116	0.120494	-0.634982	0.52544	0.775512	Machtx_20180703@G02389_i2
12.0718	-0.646903	2.00643	-0.322415	0.747138	0.902453	Machtx_20180703@G02389_i5
5.20695	3.30903	1.43672	2.30318	0.0212688	0.0945952	Machtx_20180703@G02394_i1
8.18952	-0.692167	0.643844	-1.07505	0.28235	0.555283	Machtx_20180703@G02395_i3
384.927	0.486036	0.152954	3.17767	0.00148466	0.0109728	Machtx_20180703@G02396_i1
6.35204	-0.517795	1.39688	-0.370679	0.710877	0.885326	Machtx_20180703@G02397_i1
169.982	0.281008	0.183924	1.52785	0.12655	0.339698	Machtx_20180703@G02397_i2
144.835	0.167398	0.246176	0.679992	0.49651	0.75452	Machtx_20180703@G02397_i3
547.205	0.214292	0.141866	1.51053	0.130909	0.347658	Machtx_20180703@G02397_i7
26.9246	0.348935	0.522667	0.667605	0.504385	0.760048	Machtx_20180703@G02398_i1
230.173	0.930395	0.156492	5.94533	2.75899e-09	6.02221e-08	Machtx_20180703@G02398_i2
30.0622	-0.251025	0.639262	-0.392679	0.694557	0.876884	Machtx_20180703@G02398_i4
5.03517	-0.873989	3.15195	-0.277285	0.781561	0.917752	Machtx_20180703@G02398_i5
1194.43	0.315693	0.120392	2.62221	0.00873626	0.0471587	Machtx_20180703@G02400_i1
13.6612	-0.369376	0.590115	-0.62594	0.531355	0.779887	Machtx_20180703@G02403_i5
26.389	-0.304246	0.414611	-0.73381	0.463064	0.727902	Machtx_20180703@G02403_i6
143.994	1.15716	0.299123	3.86852	0.000109498	0.00113353	Machtx_20180703@G02408_i3
33.8466	0.565194	1.06325	0.531573	0.595022	0.820206	Machtx_20180703@G02408_i4
7.39766	2.59465	0.934826	2.77554	0.005511	0.0327239	Machtx_20180703@G02410_i4
4.32675	-1.07862	1.18511	-0.910139	0.362749	0.640895	Machtx_20180703@G02411_i1
4.88693	-1.76924	0.971957	-1.82029	0.068715	0.222453	Machtx_20180703@G02412_i1
26.1283	-0.0329962	0.349103	-0.094517	0.924698	0.976685	Machtx_20180703@G02415_i2
138.086	-0.147326	0.239316	-0.615614	0.538149	0.784532	Machtx_20180703@G02415_i4
7.08816	2.62531	1.77514	1.47893	0.139158	0.361775	Machtx_20180703@G02419_i1
2.90841	0.0335059	3.41544	0.00981015	0.992173	0.997704	Machtx_20180703@G02419_i2
35.1925	-0.563275	0.585535	-0.961984	0.336057	0.614314	Machtx_20180703@G02419_i3
188.241	0.0866346	0.228607	0.378967	0.704713	0.882009	Machtx_20180703@G02419_i5
116.973	0.210331	0.310082	0.678307	0.497577	0.755317	Machtx_20180703@G02419_i7
97.7674	0.30512	0.282481	1.08014	0.28008	0.552686	Machtx_20180703@G02419_i8
16.9749	-0.874001	1.5054	-0.580576	0.561526	0.799114	Machtx_20180703@G02422_i1
8.68126	-1.07472	0.827102	-1.29938	0.193814	0.444296	Machtx_20180703@G02422_i11
172.092	0.544623	0.37782	1.44149	0.149447	0.377992	Machtx_20180703@G02422_i2
154.071	-0.0518313	0.19195	-0.270025	0.787141	0.920252	Machtx_20180703@G02422_i3
45.9234	-0.848168	0.869249	-0.975747	0.32919	0.607124	Machtx_20180703@G02422_i8
281.856	0.159895	0.189016	0.845931	0.397591	0.673935	Machtx_20180703@G02423_i1
41.7433	-0.730561	0.750317	-0.97367	0.330221	0.60838	Machtx_20180703@G02424_i2
30.906	-0.477309	0.603906	-0.79037	0.429312	0.700849	Machtx_20180703@G02424_i4
64.226	-0.81397	0.333211	-2.44281	0.0145734	0.0704116	Machtx_20180703@G02425_i1
113.216	0.400886	0.376629	1.06441	0.287145	0.560895	Machtx_20180703@G02426_i5
70.8364	-0.179922	0.916144	-0.19639	0.844305	0.944249	Machtx_20180703@G02426_i7
33.6199	-0.273696	0.333569	-0.820509	0.411926	0.686469	Machtx_20180703@G02428_i1
14.1977	-0.807626	0.535071	-1.50938	0.131201	0.348048	Machtx_20180703@G02428_i3
151.941	0.0309541	0.176486	0.175391	0.860773	0.950221	Machtx_20180703@G02429_i2
40.6201	0.599834	0.339483	1.7669	0.0772442	0.241616	Machtx_20180703@G02430_i2
5.93243	0.443303	0.737358	0.601205	0.547703	0.791012	Machtx_20180703@G02431_i13
5.85889	-0.516906	0.763772	-0.67678	0.498546	0.756076	Machtx_20180703@G02431_i15
5.12365	-5.59486	2.00394	-2.79192	0.00523962	0.0313896	Machtx_20180703@G02431_i17
6.42744	4.05103	1.79475	2.25715	0.0239986	0.103829	Machtx_20180703@G02431_i20
8.57531	1.2694	0.806803	1.57337	0.115633	0.320022	Machtx_20180703@G02431_i21
74.7174	0.716661	0.509261	1.40726	0.159351	0.393233	Machtx_20180703@G02431_i24
12.8134	0.658114	1.46759	0.448433	0.653841	0.854489	Machtx_20180703@G02431_i28
20.0224	-0.474428	0.404705	-1.17228	0.241085	0.505369	Machtx_20180703@G02431_i33
6.4655	-0.861516	0.728335	-1.18286	0.236866	0.499788	Machtx_20180703@G02431_i35
4.02929	5.86284	3.91493	1.49756	0.134248	0.35343	Machtx_20180703@G02431_i36
5.30568	-5.66978	2.00585	-2.82662	0.00470421	0.0287339	Machtx_20180703@G02431_i5
11118.6	0.177731	0.131123	1.35546	0.175271	0.416931	Machtx_20180703@G02433_i1
4.92007	0.177214	2.36655	0.0748829	0.940308	0.982182	Machtx_20180703@G02433_i4
38.4716	0.0600772	0.318507	0.188621	0.85039	0.946587	Machtx_20180703@G02434_i1
19.8134	-0.258714	0.862236	-0.30005	0.764139	0.910296	Machtx_20180703@G02434_i10
202.546	0.190076	0.149336	1.27281	0.203086	0.457056	Machtx_20180703@G02434_i2
28.4397	-0.209098	0.358272	-0.583629	0.55947	0.797887	Machtx_20180703@G02439_i1
28.9645	-1.38918	0.40698	-3.41339	0.000641596	0.00535314	Machtx_20180703@G02439_i2
32.6662	-1.43789	0.410714	-3.50096	0.000463591	0.00404107	Machtx_20180703@G02439_i5
25.7142	-0.132419	0.346342	-0.382337	0.702212	0.881001	Machtx_20180703@G02439_i6
47.1187	-0.88408	0.273387	-3.23381	0.00122152	0.00930096	Machtx_20180703@G02439_i7
10.9685	0.409624	0.577341	0.709501	0.478014	0.739678	Machtx_20180703@G02441_i1
5.08622	-0.996064	1.12751	-0.883418	0.377011	0.654462	Machtx_20180703@G02442_i1
3.65674	0.127153	1.0358	0.122758	0.902299	0.966707	Machtx_20180703@G02445_i3
3.32803	-0.724242	0.985076	-0.735215	0.462209	0.727354	Machtx_20180703@G02445_i5
3.04458	-2.50325	1.60639	-1.55831	0.11916	0.325904	Machtx_20180703@G02445_i7
523.473	0.172176	0.0957028	1.79907	0.0720073	0.229978	Machtx_20180703@G02447_i2
172.846	0.241236	0.196927	1.225	0.220574	0.479224	Machtx_20180703@G02450_i1
51.7234	-0.206529	0.554682	-0.372337	0.709642	0.884766	Machtx_20180703@G02451_i1
402.085	0.367746	0.111651	3.2937	0.000988765	0.00779209	Machtx_20180703@G02451_i2
26.0869	-0.322158	0.643424	-0.500694	0.616587	0.832998	Machtx_20180703@G02453_i1
956.085	0.252122	0.141814	1.77783	0.0754319	0.237916	Machtx_20180703@G02454_i11
4.55218	-1.92329	2.27263	-0.846286	0.397393	0.673706	Machtx_20180703@G02454_i2
5.684	-0.870935	0.78451	-1.11016	0.266928	0.537126	Machtx_20180703@G02454_i7
54.9104	-0.145514	1.2584	-0.115635	0.907942	0.968833	Machtx_20180703@G02454_i8
8.52149	-0.949134	0.681457	-1.3928	0.16368	0.399685	Machtx_20180703@G02455_i1
2.71982	-0.903623	1.25386	-0.720671	0.471112	0.734184	Machtx_20180703@G02455_i4
70.1379	0.447544	0.381117	1.17429	0.240277	0.50434	Machtx_20180703@G02456_i3
92.4277	0.421566	0.241944	1.74241	0.081436	0.250911	Machtx_20180703@G02456_i7
142.185	0.923831	0.221195	4.17655	2.95967e-05	0.000351632	Machtx_20180703@G02456_i8
4.03835	-0.958521	0.989917	-0.968284	0.332903	0.610908	Machtx_20180703@G02458_i1
36.6842	-0.413317	0.489481	-0.844399	0.398447	0.674668	Machtx_20180703@G02459_i3
242.953	0.64711	0.168093	3.84972	0.000118252	0.001215	Machtx_20180703@G02459_i6
41.2191	-0.114733	0.50553	-0.226956	0.820458	0.933716	Machtx_20180703@G02459_i8
907.259	0.339637	0.139529	2.43417	0.0149259	0.0716323	Machtx_20180703@G02463_i1
15.5386	-0.982156	0.464713	-2.11347	0.0345607	0.135968	Machtx_20180703@G02465_i1
7.01775	-1.08152	0.662984	-1.6313	0.102827	0.295823	Machtx_20180703@G02465_i2
209.884	0.627972	0.184901	3.39627	0.000683117	0.00566226	Machtx_20180703@G02467_i1
10.419	-0.326556	0.562454	-0.580593	0.561515	0.799114	Machtx_20180703@G02467_i3
8.10513	-0.488273	0.93375	-0.522916	0.601033	0.823676	Machtx_20180703@G02468_i12
3.35293	0.290715	1.20151	0.241957	0.808814	0.929278	Machtx_20180703@G02468_i2
37.048	-0.678225	0.377807	-1.79516	0.0726277	0.231467	Machtx_20180703@G02468_i4
169.395	0.204296	0.312195	0.654387	0.512863	0.766078	Machtx_20180703@G02470_i1
27.405	0.191971	0.48937	0.392282	0.69485	0.877035	Machtx_20180703@G02470_i2
272.585	0.048666	0.15915	0.305788	0.759766	0.908247	Machtx_20180703@G02470_i5
5.29742	1.57663	1.09133	1.44468	0.148547	0.376652	Machtx_20180703@G02472_i4
3.70815	1.44005	1.07611	1.3382	0.180832	0.425202	Machtx_20180703@G02473_i1
87.8109	-1.89989	0.207975	-9.13517	6.53048e-20	3.84539e-18	Machtx_20180703@G02478_i2
688.653	-0.118122	0.115128	-1.026	0.30489	0.580258	Machtx_20180703@G02481_i2
2.80256	2.29156	1.88467	1.2159	0.224025	0.483621	Machtx_20180703@G02482_i4
37.5254	-0.583716	0.361431	-1.61501	0.106308	0.302283	Machtx_20180703@G02482_i6
32.4216	-0.588809	0.364942	-1.61343	0.10665	0.302821	Machtx_20180703@G02492_i1
1488.08	0.286993	0.0996853	2.87899	0.00398949	0.0250801	Machtx_20180703@G02493_i1
162.931	-0.358887	0.238663	-1.50374	0.132649	0.350702	Machtx_20180703@G02494_i1
87.0315	-0.127921	0.236004	-0.54203	0.587798	0.816212	Machtx_20180703@G02496_i2
118.648	-0.0713223	0.222517	-0.320525	0.74857	0.903217	Machtx_20180703@G02497_i1
9.14736	0.107254	0.884176	0.121304	0.90345	0.967218	Machtx_20180703@G02497_i3
270.984	0.158024	0.155848	1.01396	0.3106	0.586495	Machtx_20180703@G02497_i4
383.128	0.548922	0.135022	4.06542	4.79461e-05	0.0005454	Machtx_20180703@G02497_i5
3.61684	1.23695	1.91711	0.645213	0.518789	0.77085	Machtx_20180703@G02497_i9
204.89	-0.228149	0.159457	-1.43079	0.152491	0.382856	Machtx_20180703@G02498_i7
201.598	0.196206	0.177889	1.10297	0.27004	0.541212	Machtx_20180703@G02499_i1
34.6444	0.0358337	1.33932	0.0267552	0.978655	0.994505	Machtx_20180703@G02500_i2
36.0557	1.17964	1.99914	0.590072	0.555143	0.795537	Machtx_20180703@G02500_i3
112.25	0.671346	0.298479	2.24922	0.0244983	0.105398	Machtx_20180703@G02500_i4
70.245	-0.304924	0.252588	-1.2072	0.227356	0.48834	Machtx_20180703@G02502_i1
5.59692	3.79497	2.90456	1.30656	0.191363	0.441026	Machtx_20180703@G02502_i4
3669.89	1.22426	0.163868	7.47101	7.95817e-14	2.81935e-12	Machtx_20180703@G02504_i1
3430.72	1.34528	0.163364	8.23485	1.79783e-16	8.07784e-15	Machtx_20180703@G02504_i13
865.236	0.989682	0.209864	4.71581	2.40746e-06	3.56841e-05	Machtx_20180703@G02504_i3
291.285	1.6882	1.14587	1.47328	0.140675	0.364222	Machtx_20180703@G02504_i4
1184.97	0.963693	0.193167	4.98891	6.07197e-07	9.86271e-06	Machtx_20180703@G02504_i5
208.636	0.248684	0.935299	0.265887	0.790326	0.921822	Machtx_20180703@G02504_i9
177.33	0.951649	0.249862	3.8087	0.000139698	0.00140857	Machtx_20180703@G02505_i1
73.006	0.250045	0.30728	0.813734	0.415797	0.689376	Machtx_20180703@G02507_i2
433.822	-0.140227	0.154103	-0.90996	0.362843	0.640906	Machtx_20180703@G02517_i1
199.449	-0.401538	0.172039	-2.334	0.019596	0.0887846	Machtx_20180703@G02517_i5
23.936	0.142108	0.471776	0.30122	0.763247	0.909949	Machtx_20180703@G02519_i12
86.5633	-0.191335	0.25862	-0.739832	0.459402	0.725031	Machtx_20180703@G02519_i7
192.378	0.144845	0.163192	0.887573	0.374771	0.652204	Machtx_20180703@G02519_i9
304.344	0.460876	0.168518	2.73487	0.00624047	0.0361917	Machtx_20180703@G02522_i1
3.65037	-0.0628809	0.999974	-0.0628825	0.94986	0.985366	Machtx_20180703@G02523_i2
200.624	0.58367	0.154038	3.78913	0.000151173	0.00150942	Machtx_20180703@G02526_i2
197.073	0.833668	0.21053	3.95986	7.49948e-05	0.000813732	Machtx_20180703@G02527_i1
4.99064	0.541991	1.49864	0.361656	0.717609	0.887767	Machtx_20180703@G02527_i12
3.23177	-1.34753	1.6036	-0.840316	0.400731	0.676567	Machtx_20180703@G02527_i6
4.50391	-4.10741	3.31386	-1.23946	0.215174	0.472492	Machtx_20180703@G02527_i7
190.722	0.262614	0.237967	1.10357	0.269778	0.540812	Machtx_20180703@G02530_i1
5.83194	2.95468	3.69195	0.800303	0.423535	0.696065	Machtx_20180703@G02530_i4
6.71026	-0.351704	0.641165	-0.548539	0.583322	0.813073	Machtx_20180703@G02531_i1
2.69008	-0.382393	1.62338	-0.235553	0.813779	0.93128	Machtx_20180703@G02531_i2
54.6272	-0.232221	0.286032	-0.811869	0.416867	0.690189	Machtx_20180703@G02531_i5
209.699	0.511751	0.147207	3.4764	0.000508186	0.00436876	Machtx_20180703@G02534_i1
7.37721	0.386252	0.734702	0.525726	0.599079	0.822784	Machtx_20180703@G02535_i3
72.1734	-0.177137	0.309496	-0.572339	0.567092	0.803348	Machtx_20180703@G02538_i3
180.076	-0.355451	0.212561	-1.67223	0.0944791	0.278755	Machtx_20180703@G02539_i2
196.421	0.350376	0.141528	2.47566	0.0132989	0.0655563	Machtx_20180703@G02543_i3
160.077	0.159505	0.148616	1.07326	0.283153	0.556302	Machtx_20180703@G02545_i1
3.20424	-1.42334	1.01276	-1.40541	0.159899	0.394062	Machtx_20180703@G02546_i10
94.1076	-0.203935	0.447199	-0.456027	0.648371	0.851153	Machtx_20180703@G02546_i12
323.907	0.148908	0.171874	0.866381	0.386281	0.663518	Machtx_20180703@G02546_i18
4.27097	0.133074	0.979648	0.135839	0.891949	0.962135	Machtx_20180703@G02547_i11
5.26249	0.682001	0.863444	0.789862	0.429609	0.701042	Machtx_20180703@G02547_i14
12.6167	-0.344079	1.41044	-0.243952	0.807268	0.928819	Machtx_20180703@G02547_i17
261.118	0.73976	0.139789	5.29197	1.21003e-07	2.15582e-06	Machtx_20180703@G02547_i8
158.755	0.355749	0.177309	2.00638	0.0448155	0.164117	Machtx_20180703@G02549_i1
83.7899	1.49071	0.235146	6.33951	2.30501e-10	5.70541e-09	Machtx_20180703@G02550_i1
1163.41	0.146489	0.235057	0.623207	0.533149	0.781131	Machtx_20180703@G02550_i4
61.8214	0.171242	0.254973	0.671608	0.501833	0.758326	Machtx_20180703@G02551_i1
3.3137	0.11154	1.17914	0.0945949	0.924637	0.976665	Machtx_20180703@G02554_i3
3.20354	0.815852	1.02915	0.792748	0.427925	0.699595	Machtx_20180703@G02554_i4
1456.64	0.138265	0.114474	1.20782	0.227115	0.488009	Machtx_20180703@G02558_i1
3.65959	-1.34126	1.22477	-1.09511	0.27347	0.545104	Machtx_20180703@G02561_i1
11.298	-0.243121	0.653378	-0.372099	0.709819	0.884838	Machtx_20180703@G02561_i4
4.04097	-0.999218	3.25789	-0.306707	0.759066	0.908044	Machtx_20180703@G02564_i1
6.46024	-0.116172	1.83103	-0.0634461	0.949411	0.985257	Machtx_20180703@G02564_i3
4332.69	0.470729	0.134525	3.49919	0.000466675	0.00406304	Machtx_20180703@G02564_i4
11.5892	0.161619	0.647545	0.249588	0.802906	0.9269	Machtx_20180703@G02566_i1
214.697	-0.105897	0.163901	-0.646105	0.518211	0.770204	Machtx_20180703@G02570_i1
5789.74	0.57158	0.143574	3.98107	6.86047e-05	0.000751979	Machtx_20180703@G02572_i1
130.927	0.344321	0.1723	1.99838	0.0456758	0.166419	Machtx_20180703@G02573_i1
33.6814	1.24054	0.943001	1.31553	0.188333	0.436473	Machtx_20180703@G02575_i1
343.097	0.36687	0.124161	2.9548	0.00312867	0.0205163	Machtx_20180703@G02575_i2
42.477	0.226714	1.11281	0.203731	0.838563	0.941731	Machtx_20180703@G02575_i4
182.855	-0.0621017	0.146598	-0.42362	0.671843	0.86503	Machtx_20180703@G02575_i5
913.117	0.205688	0.131571	1.56333	0.117976	0.323998	Machtx_20180703@G02576_i1
34.9243	0.477903	0.29921	1.59722	0.110217	0.309755	Machtx_20180703@G02578_i3
81.3795	0.641421	0.261291	2.45482	0.0140955	0.0685954	Machtx_20180703@G02582_i1
22.4723	-0.722583	1.01949	-0.708769	0.478468	0.740008	Machtx_20180703@G02583_i2
48.2311	0.00526852	0.292094	0.0180371	0.985609	0.996677	Machtx_20180703@G02583_i5
36.3546	0.695367	0.430637	1.61474	0.106367	0.302387	Machtx_20180703@G02583_i6
5.56261	2.03926	1.244	1.63927	0.101156	0.292383	Machtx_20180703@G02584_i2
39.4568	6.58295	1.11251	5.91718	3.275e-09	7.09099e-08	Machtx_20180703@G02584_i5
52.4972	0.0274621	0.52744	0.0520668	0.958475	0.987612	Machtx_20180703@G02584_i6
17.302	0.430704	0.47019	0.916021	0.359656	0.637852	Machtx_20180703@G02584_i7
19.5105	-1.07998	0.412577	-2.61764	0.00885409	0.0476812	Machtx_20180703@G02585_i1
35.7854	-1.09901	0.353033	-3.11306	0.00185158	0.0132128	Machtx_20180703@G02586_i2
23.3698	-0.280646	1.04844	-0.267679	0.788946	0.921258	Machtx_20180703@G02588_i1
517.343	0.194819	0.106125	1.83574	0.0663956	0.217071	Machtx_20180703@G02588_i2
4.56253	-0.102013	1.2643	-0.0806874	0.935691	0.980364	Machtx_20180703@G02589_i2
115.119	0.753358	0.313578	2.40246	0.0162852	0.0766351	Machtx_20180703@G02592_i1
6.50512	5.9653	1.38154	4.31787	1.57543e-05	0.00019869	Machtx_20180703@G02593_i4
14.2775	-2.22613	1.7559	-1.2678	0.204869	0.459362	Machtx_20180703@G02593_i5
200.762	11.35	1.19193	9.52237	1.69281e-21	1.10569e-19	Machtx_20180703@G02593_i7
27.2467	0.163094	0.386798	0.421652	0.673279	0.865947	Machtx_20180703@G02594_i5
11.3171	-0.586995	0.719022	-0.81638	0.414283	0.688457	Machtx_20180703@G02595_i1
12.712	-0.455222	0.532652	-0.854634	0.392754	0.669825	Machtx_20180703@G02595_i14
15.778	0.687171	0.689284	0.996934	0.318796	0.595197	Machtx_20180703@G02595_i22
385.658	0.347749	0.133549	2.6039	0.00921702	0.0492589	Machtx_20180703@G02595_i3
4.79572	0.130889	1.18214	0.110722	0.911837	0.970864	Machtx_20180703@G02595_i4
3.56949	0.174359	2.17464	0.0801782	0.936096	0.980607	Machtx_20180703@G02596_i1
121.297	0.0356857	0.196491	0.181615	0.855885	0.948737	Machtx_20180703@G02596_i10
4.47241	0.0550436	1.39739	0.0393903	0.968579	0.990823	Machtx_20180703@G02596_i15
20.7747	-0.462846	0.475194	-0.974014	0.33005	0.608162	Machtx_20180703@G02596_i9
193.331	0.361173	0.153684	2.3501	0.0187682	0.0858877	Machtx_20180703@G02598_i4
430.437	0.182011	0.174841	1.04101	0.297872	0.572571	Machtx_20180703@G02602_i2
147.476	0.392962	0.168366	2.33397	0.0195972	0.0887846	Machtx_20180703@G02604_i3
13.8672	-0.276484	0.784409	-0.352475	0.724482	0.89096	Machtx_20180703@G02604_i6
4.33718	0.824713	1.11207	0.741605	0.458327	0.724298	Machtx_20180703@G02606_i1
642.235	-0.0479669	0.112518	-0.426304	0.669886	0.864177	Machtx_20180703@G02606_i2
175.233	0.797118	0.188036	4.23917	2.24344e-05	0.000274117	Machtx_20180703@G02608_i3
170.578	5.30473	0.418211	12.6843	7.22235e-37	1.00608e-34	Machtx_20180703@G02611_i1
84.1938	7.58183	0.907108	8.35824	6.36604e-17	2.96558e-15	Machtx_20180703@G02612_i1
228.09	-0.656696	0.253818	-2.58727	0.00967409	0.0512254	Machtx_20180703@G02613_i1
9.30802	0.909449	2.98481	0.304693	0.7606	0.908692	Machtx_20180703@G02615_i1
219.598	-0.450162	0.259026	-1.7379	0.0822278	0.252617	Machtx_20180703@G02615_i3
89.5881	-0.382137	0.208838	-1.82983	0.0672757	0.219197	Machtx_20180703@G02616_i1
121.976	-0.849199	0.225542	-3.76514	0.000166455	0.00164932	Machtx_20180703@G02616_i2
26.3026	-0.38211	0.494178	-0.773222	0.439391	0.709633	Machtx_20180703@G02617_i16
52.1973	-0.544948	0.376239	-1.44841	0.147503	0.374933	Machtx_20180703@G02617_i2
30.6298	-0.220663	0.450863	-0.489424	0.624541	0.837547	Machtx_20180703@G02617_i5
11.2224	0.229743	0.698344	0.328982	0.742169	0.899866	Machtx_20180703@G02617_i9
71.5726	-0.0963144	0.24852	-0.387551	0.698348	0.878965	Machtx_20180703@G02618_i1
4.03665	-0.671044	1.60639	-0.417734	0.676142	0.867503	Machtx_20180703@G02618_i3
109.6	-0.165681	0.295501	-0.560679	0.575017	0.808642	Machtx_20180703@G02618_i4
9.82406	-0.660093	0.576258	-1.14548	0.25201	0.518811	Machtx_20180703@G02620_i4
60.283	2.14904	0.354763	6.05767	1.38107e-09	3.1222e-08	Machtx_20180703@G02625_i2
5.94279	-1.37502	0.987683	-1.39217	0.16387	0.399979	Machtx_20180703@G02626_i10
58.2361	1.14502	0.510208	2.24423	0.0248178	0.106432	Machtx_20180703@G02626_i16
332.29	0.333696	0.132206	2.52406	0.0116009	0.0590315	Machtx_20180703@G02626_i6
19.7268	0.177296	1.17955	0.150308	0.880522	0.957993	Machtx_20180703@G02626_i9
75.2973	-0.31495	0.341007	-0.923588	0.355701	0.63352	Machtx_20180703@G02638_i1
80.3819	0.0330034	0.219642	0.150259	0.88056	0.957993	Machtx_20180703@G02640_i3
32.4537	6.14018	0.923983	6.64534	3.02508e-11	8.22561e-10	Machtx_20180703@G02641_i1
47.1752	9.13002	1.22904	7.42858	1.09772e-13	3.83215e-12	Machtx_20180703@G02641_i4
3.47286	-0.0514361	3.33079	-0.0154426	0.987679	0.997263	Machtx_20180703@G02642_i1
5.58389	-4.15075	1.72031	-2.4128	0.0158307	0.0750046	Machtx_20180703@G02642_i10
25.9187	-1.0832	0.739223	-1.46532	0.142833	0.367445	Machtx_20180703@G02642_i12
15.8567	-0.784754	2.45395	-0.319792	0.749126	0.903385	Machtx_20180703@G02642_i13
23.4545	-0.356455	0.66413	-0.536725	0.591458	0.818318	Machtx_20180703@G02642_i15
16.5336	-1.7441	1.63193	-1.06874	0.285189	0.558722	Machtx_20180703@G02642_i17
24.6684	-0.807363	0.361809	-2.23146	0.0256505	0.109068	Machtx_20180703@G02642_i19
39.5865	-1.92965	0.692413	-2.78684	0.00532241	0.0317844	Machtx_20180703@G02642_i2
3.10876	-1.6343	2.87007	-0.569429	0.569065	0.804613	Machtx_20180703@G02642_i20
23.454	-1.32929	0.483937	-2.74683	0.00601745	0.0351445	Machtx_20180703@G02642_i4
30.81	-1.11303	1.08644	-1.02447	0.305613	0.580991	Machtx_20180703@G02642_i8
19.1617	-1.91909	1.03826	-1.84837	0.0645491	0.212848	Machtx_20180703@G02642_i9
16.3931	-4.37088	1.82197	-2.39898	0.0164408	0.0772237	Machtx_20180703@G02645_i2
69.7283	-0.407775	0.230156	-1.77173	0.0764387	0.240023	Machtx_20180703@G02645_i3
7.63102	0.32414	1.67796	0.193175	0.846822	0.945271	Machtx_20180703@G02645_i4
2.87759	-5.58094	2.0794	-2.68391	0.00727662	0.0408261	Machtx_20180703@G02646_i1
18.6738	0.167655	0.925992	0.181054	0.856325	0.948737	Machtx_20180703@G02647_i1
16.6231	-1.38532	1.19614	-1.15816	0.246798	0.512974	Machtx_20180703@G02647_i10
17.2742	-1.23125	1.49178	-0.825353	0.409171	0.683742	Machtx_20180703@G02647_i12
9.87009	0.392489	0.59244	0.662496	0.507653	0.76249	Machtx_20180703@G02647_i13
6.80823	6.41137	3.91235	1.63875	0.101265	0.292579	Machtx_20180703@G02647_i7
210.053	0.00690346	0.246879	0.027963	0.977692	0.994136	Machtx_20180703@G02648_i2
5.09029	0.613544	2.27276	0.269955	0.787195	0.920252	Machtx_20180703@G02648_i3
25.4044	0.334678	0.670158	0.499402	0.617496	0.833479	Machtx_20180703@G02648_i4
5.67039	0.541207	0.710249	0.761996	0.446063	0.714698	Machtx_20180703@G02648_i5
9.14904	-0.227678	0.710936	-0.320251	0.748778	0.903217	Machtx_20180703@G02648_i7
14.8702	1.04755	0.544411	1.9242	0.0543299	0.188458	Machtx_20180703@G02649_i1
21.2389	-0.888288	1.49843	-0.592814	0.553306	0.794174	Machtx_20180703@G02650_i3
7.49312	0.0991755	2.27796	0.043537	0.965273	0.989732	Machtx_20180703@G02650_i4
181.466	0.133929	0.170712	0.784533	0.432728	0.704229	Machtx_20180703@G02651_i1
3.45372	-1.71671	3.01268	-0.569827	0.568795	0.804385	Machtx_20180703@G02651_i2
3.05966	-2.68903	2.93667	-0.915674	0.359838	0.6379	Machtx_20180703@G02651_i4
8.71352	-0.305797	0.981035	-0.311709	0.755262	0.906506	Machtx_20180703@G02651_i8
74.7728	5.7538	0.551957	10.4244	1.91941e-25	1.55885e-23	Machtx_20180703@G02652_i3
21.8382	8.30078	1.24706	6.6563	2.808e-11	7.65953e-10	Machtx_20180703@G02652_i5
141.184	0.297128	0.176465	1.68378	0.092225	0.274077	Machtx_20180703@G02653_i2
63.5689	5.7475	0.641958	8.95308	3.45707e-19	1.95028e-17	Machtx_20180703@G02657_i1
579.909	0.513323	0.107198	4.78853	1.68009e-06	2.56537e-05	Machtx_20180703@G02659_i1
27.3512	0.0469487	0.60661	0.0773952	0.938309	0.98136	Machtx_20180703@G02659_i4
327.346	0.229373	0.177848	1.28971	0.197151	0.448836	Machtx_20180703@G02660_i1
2.74446	1.05356	1.24972	0.843041	0.399206	0.675395	Machtx_20180703@G02661_i1
30.4098	-0.378009	0.35994	-1.0502	0.293626	0.568217	Machtx_20180703@G02661_i3
96.348	0.379501	0.248748	1.52564	0.127099	0.340775	Machtx_20180703@G02664_i1
155.311	-1.56655	0.233162	-6.71872	1.83333e-11	5.11763e-10	Machtx_20180703@G02665_i2
88.2218	-1.1092	0.214615	-5.16833	2.36196e-07	4.03286e-06	Machtx_20180703@G02666_i2
25.9048	-0.544764	0.43193	-1.26123	0.207226	0.462215	Machtx_20180703@G02669_i5
164.165	-0.316964	0.198133	-1.59976	0.109653	0.308691	Machtx_20180703@G02669_i7
5.12599	0.502467	0.869573	0.577831	0.563378	0.800309	Machtx_20180703@G02670_i1
4.07676	3.6731	3.24742	1.13109	0.258019	0.526167	Machtx_20180703@G02671_i4
1226.24	0.0778879	0.102165	0.76237	0.445839	0.714553	Machtx_20180703@G02671_i5
128.218	0.540917	0.254449	2.12584	0.0335165	0.132889	Machtx_20180703@G02672_i1
132.647	0.204226	0.211902	0.963778	0.335157	0.613112	Machtx_20180703@G02672_i2
28.8675	-1.3391	0.368131	-3.63757	0.000275223	0.00256756	Machtx_20180703@G02673_i1
1182.92	0.234266	0.163624	1.43173	0.15222	0.382477	Machtx_20180703@G02674_i3
76.0243	2.76834	1.94204	1.42548	0.154019	0.385237	Machtx_20180703@G02674_i5
70.1307	-0.425733	0.410817	-1.03631	0.300058	0.575258	Machtx_20180703@G02676_i1
8.19199	-0.800399	0.729787	-1.09676	0.272748	0.544332	Machtx_20180703@G02679_i1
4.56644	-0.318786	2.32736	-0.136973	0.891052	0.961867	Machtx_20180703@G02680_i11
53.9506	0.506931	0.742415	0.682813	0.494725	0.753243	Machtx_20180703@G02680_i15
2.75627	3.63137	3.94497	0.920507	0.357308	0.635483	Machtx_20180703@G02680_i16
118.521	0.010151	0.209148	0.0485353	0.96129	0.988694	Machtx_20180703@G02680_i19
6.3338	-0.236876	1.00305	-0.236155	0.813313	0.930959	Machtx_20180703@G02680_i8
237.439	0.336592	0.176126	1.91109	0.0559932	0.192506	Machtx_20180703@G02682_i1
403.603	0.284016	0.138547	2.04996	0.0403679	0.152662	Machtx_20180703@G02683_i2
40.7693	-0.610168	0.38757	-1.57434	0.115409	0.319607	Machtx_20180703@G02684_i2
75.926	-0.22914	0.289369	-0.791861	0.428442	0.700172	Machtx_20180703@G02686_i3
23.8189	-0.310693	0.417705	-0.743811	0.456991	0.72355	Machtx_20180703@G02687_i1
25.604	-0.105151	0.337617	-0.311452	0.755457	0.906506	Machtx_20180703@G02688_i1
75.9748	-1.12435	0.328438	-3.42332	0.000618622	0.0051826	Machtx_20180703@G02690_i11
3.71359	-0.43303	3.02242	-0.143273	0.886075	0.960064	Machtx_20180703@G02690_i12
87.1925	-1.50849	1.31908	-1.14359	NA	NA	Machtx_20180703@G02690_i2
83.1814	-1.00319	1.40245	-0.715317	0.474413	0.736808	Machtx_20180703@G02690_i3
12.9489	-0.579121	0.994969	-0.582049	0.560534	0.79861	Machtx_20180703@G02690_i7
39.4095	-0.919544	0.948279	-0.969698	0.332197	0.610186	Machtx_20180703@G02690_i8
9.278	-1.50931	0.923668	-1.63403	0.102252	0.294698	Machtx_20180703@G02690_i9
43.6443	-0.674699	0.326377	-2.06724	0.0387116	0.148116	Machtx_20180703@G02693_i1
55.5054	-0.790385	0.243644	-3.24402	0.00117855	0.00902866	Machtx_20180703@G02694_i3
3.70022	1.71404	1.49269	1.14829	0.250848	0.517446	Machtx_20180703@G02697_i1
2.777	0.582479	1.26708	0.4597	0.645731	0.849821	Machtx_20180703@G02697_i14
16.3803	0.303454	0.678612	0.447168	0.654753	0.855067	Machtx_20180703@G02697_i20
93.458	0.00251602	0.316313	0.00795423	0.993654	0.998269	Machtx_20180703@G02697_i3
2.67278	-0.0017537	2.20167	-0.000796535	0.999364	0.999783	Machtx_20180703@G02699_i1
9.26165	-0.230173	0.814104	-0.282731	0.777383	0.915602	Machtx_20180703@G02699_i3
21.5556	0.761741	0.49583	1.53629	0.124466	0.335916	Machtx_20180703@G02700_i1
4.93697	0.760901	0.953661	0.797873	0.424944	0.697106	Machtx_20180703@G02702_i1
11.7668	-1.01411	0.602442	-1.68334	0.0923102	0.274236	Machtx_20180703@G02702_i2
36.3233	0.610029	0.378033	1.61369	0.106594	0.302776	Machtx_20180703@G02703_i2
4.31792	0.104871	0.803957	0.130444	0.896215	0.964067	Machtx_20180703@G02704_i1
6.65324	-0.434571	3.74194	-0.116135	0.907546	0.968715	Machtx_20180703@G02705_i1
2.79456	-5.38088	2.55825	-2.10334	0.035436	0.13849	Machtx_20180703@G02705_i11
4.59049	-1.69581	2.12907	-0.796504	0.425739	0.697663	Machtx_20180703@G02705_i2
72.5362	-1.42932	0.333447	-4.28651	1.81499e-05	0.000225924	Machtx_20180703@G02705_i5
3.94157	-0.449173	1.06288	-0.422599	0.672588	0.865549	Machtx_20180703@G02705_i8
4.59829	2.36964	2.24247	1.05671	0.290643	0.564871	Machtx_20180703@G02705_i9
26.2499	-0.850942	0.485817	-1.75157	0.0798476	0.247383	Machtx_20180703@G02707_i1
49.9257	-1.98349	0.276474	-7.17423	7.27172e-13	2.33934e-11	Machtx_20180703@G02707_i2
7.89111	-0.735244	0.668193	-1.10035	0.271181	0.542413	Machtx_20180703@G02710_i1
240.757	1.0914	0.360155	3.03036	0.00244266	0.0166707	Machtx_20180703@G02712_i1
227.511	-0.889231	0.328567	-2.70639	0.00680194	0.0387125	Machtx_20180703@G02713_i1
383.302	-0.602803	0.280924	-2.14579	0.0318899	0.128119	Machtx_20180703@G02713_i3
55.4731	-0.771487	0.330667	-2.33312	0.0196418	0.0889583	Machtx_20180703@G02713_i4
85.3524	-0.69033	0.354286	-1.94851	0.0513541	0.1815	Machtx_20180703@G02713_i5
958.592	-0.525492	0.264613	-1.98589	0.0470455	0.170142	Machtx_20180703@G02713_i7
631.207	-0.639664	0.24537	-2.60693	0.00913569	0.0489344	Machtx_20180703@G02713_i8
228.423	0.0669018	0.161425	0.414445	0.678548	0.868778	Machtx_20180703@G02714_i1
5.37192	1.2151	3.02904	0.401151	0.688309	0.873583	Machtx_20180703@G02714_i3
23.4816	-0.372412	0.90451	-0.411728	0.680539	0.870022	Machtx_20180703@G02714_i8
53.5164	5.85142	0.608726	9.61256	7.07652e-22	4.7152e-20	Machtx_20180703@G02716_i1
24.8446	5.51394	0.877655	6.28258	3.33002e-10	8.0708e-09	Machtx_20180703@G02717_i1
4.00503	-0.392005	1.13962	-0.343977	0.730863	0.893752	Machtx_20180703@G02718_i3
437.972	-0.871456	0.296627	-2.93788	0.00330465	0.0214548	Machtx_20180703@G02718_i4
4.35067	-0.575568	1.00339	-0.573624	0.566222	0.802756	Machtx_20180703@G02718_i5
7.22786	4.12444	1.96893	2.09476	0.0361923	0.140703	Machtx_20180703@G02718_i8
49.7363	-0.432256	0.322911	-1.33862	0.180694	0.425039	Machtx_20180703@G02719_i1
22.674	-0.470234	0.42487	-1.10677	0.268392	0.539089	Machtx_20180703@G02719_i2
50.2694	-0.112653	0.367215	-0.306776	0.759014	0.908043	Machtx_20180703@G02721_i1
54.3189	0.295147	0.256392	1.15115	0.249669	0.515951	Machtx_20180703@G02722_i1
3.59788	-0.88033	1.14735	-0.767275	0.442918	0.712256	Machtx_20180703@G02724_i1
49.9064	0.542884	1.0268	0.528714	0.597004	0.821398	Machtx_20180703@G02724_i3
86.1082	-1.23575	1.02434	-1.20638	0.22767	0.488672	Machtx_20180703@G02724_i4
15.6056	-1.22766	0.539062	-2.27741	0.0227619	0.099762	Machtx_20180703@G02725_i1
292.63	0.224789	0.198625	1.13173	0.25775	0.525859	Machtx_20180703@G02727_i1
523.776	0.33787	0.122166	2.76566	0.00568081	0.0335609	Machtx_20180703@G02728_i1
164.703	0.223571	0.165885	1.34775	0.177739	0.420591	Machtx_20180703@G02728_i2
58.7308	0.612514	0.283169	2.16307	0.0305359	0.124118	Machtx_20180703@G02728_i3
112.431	0.277402	0.236735	1.17178	0.241285	0.505592	Machtx_20180703@G02728_i4
33.9504	-0.362821	0.473947	-0.765531	0.443955	0.713064	Machtx_20180703@G02729_i3
221.746	0.192546	0.299716	0.642429	0.520595	0.77244	Machtx_20180703@G02731_i2
8.07341	-0.643259	0.805033	-0.799047	0.424263	0.696597	Machtx_20180703@G02732_i2
19.4	4.54913	0.936996	4.85501	1.20378e-06	1.88009e-05	Machtx_20180703@G02733_i1
14.9499	-1.19175	0.593968	-2.00643	0.0448109	0.164115	Machtx_20180703@G02734_i1
44.3777	0.449336	0.26909	1.66983	0.0949521	0.279652	Machtx_20180703@G02736_i2
11.4333	-1.32792	0.557954	-2.37998	0.0173135	0.0805321	Machtx_20180703@G02738_i1
17.0469	1.02782	0.463142	2.21923	0.0264712	0.111774	Machtx_20180703@G02739_i1
463.045	0.146591	0.12528	1.17011	0.241958	0.506534	Machtx_20180703@G02740_i1
2.93851	0.787188	3.76534	0.209062	0.8344	0.939764	Machtx_20180703@G02741_i2
78.1933	-0.288646	0.273591	-1.05502	0.291414	0.565742	Machtx_20180703@G02741_i6
294.423	0.221659	0.141756	1.56367	0.117895	0.323868	Machtx_20180703@G02743_i3
104.799	-0.570166	0.195113	-2.92224	0.00347521	0.0224268	Machtx_20180703@G02745_i11
9.27079	-1.36062	0.579032	-2.34982	0.0187824	0.0859367	Machtx_20180703@G02745_i6
43.1413	-1.15474	0.3964	-2.91306	0.00357902	0.0229556	Machtx_20180703@G02746_i1
87.3236	-0.172407	0.254598	-0.677173	0.498296	0.755983	Machtx_20180703@G02748_i3
419.117	0.411997	0.105145	3.91836	8.91534e-05	0.000947068	Machtx_20180703@G02748_i7
72.1121	0.0626367	0.315175	0.198736	0.842469	0.943393	Machtx_20180703@G02749_i1
2.75081	-0.853515	3.76855	-0.226484	0.820825	0.933785	Machtx_20180703@G02749_i2
172.273	0.716622	0.266329	2.69074	0.00712945	0.0401938	Machtx_20180703@G02750_i2
83.5968	0.118676	0.189117	0.627528	0.530313	0.779186	Machtx_20180703@G02751_i2
42.5306	-0.158146	0.316045	-0.500389	0.616801	0.833048	Machtx_20180703@G02752_i1
97.4692	-0.287961	0.302923	-0.950608	0.341803	0.619705	Machtx_20180703@G02753_i2
3.49217	4.50067	2.26939	1.98321	0.0473444	0.170993	Machtx_20180703@G02754_i2
5.72377	2.5352	0.999881	2.5355	0.0112287	0.0574949	Machtx_20180703@G02755_i1
4.94236	2.6012	1.10249	2.3594	0.0183047	0.0842012	Machtx_20180703@G02755_i2
31.1643	-0.915458	0.389392	-2.35099	0.0187234	0.0857374	Machtx_20180703@G02757_i1
20.1804	0.201189	0.412162	0.488131	0.625457	0.838137	Machtx_20180703@G02758_i1
218.219	0.461776	0.137309	3.36303	0.000770915	0.00626928	Machtx_20180703@G02761_i2
103.385	-0.258239	0.266003	-0.97081	0.331643	0.609677	Machtx_20180703@G02762_i1
4.90772	0.555543	2.00693	0.276813	0.781924	0.917876	Machtx_20180703@G02763_i1
99.1769	0.181265	0.187879	0.9648	0.334645	0.612658	Machtx_20180703@G02763_i4
293.76	0.100787	0.180082	0.559676	0.5757	0.808972	Machtx_20180703@G02764_i2
65.2496	0.0439281	0.241873	0.181616	0.855884	0.948737	Machtx_20180703@G02765_i1
3.10927	1.56883	2.96597	0.528945	0.596844	0.821335	Machtx_20180703@G02765_i2
740.142	0.265401	0.167804	1.58161	0.113739	0.316428	Machtx_20180703@G02766_i1
3.83418	0.0441278	0.922473	0.0478365	0.961847	0.98871	Machtx_20180703@G02767_i1
33.3639	1.13125	0.363473	3.11234	0.00185612	0.0132364	Machtx_20180703@G02769_i2
53.5191	-0.441597	0.300353	-1.47026	0.141491	0.365463	Machtx_20180703@G02770_i1
1761.94	0.382219	0.171178	2.23287	0.0255576	0.108792	Machtx_20180703@G02771_i1
396.458	-0.659222	0.140229	-4.70106	2.5882e-06	3.80616e-05	Machtx_20180703@G02772_i2
139.306	-0.547378	0.278476	-1.96562	0.0493426	0.176592	Machtx_20180703@G02772_i3
27.4868	-1.20381	0.613178	-1.96323	0.0496197	0.177306	Machtx_20180703@G02774_i1
168.458	-0.3906	0.196777	-1.98499	0.0471458	0.170447	Machtx_20180703@G02774_i5
929.694	7.53004	0.307016	24.5265	7.70597e-133	3.01542e-129	Machtx_20180703@G02780_i1
2.61841	1.21115	1.04478	1.15924	0.246359	0.512333	Machtx_20180703@G02800_i1
315.848	0.64179	0.128028	5.0129	5.36148e-07	8.76489e-06	Machtx_20180703@G02811_i2
300.436	7.9644	0.655259	12.1546	5.42452e-34	6.74835e-32	Machtx_20180703@G02812_i1
3.84787	-1.4369	1.17144	-1.22661	0.219969	0.478679	Machtx_20180703@G02817_i1
3.89288	-1.55782	0.941115	-1.65529	0.0978649	0.285322	Machtx_20180703@G02818_i1
34.7296	0.254817	0.427685	0.595804	0.551306	0.793023	Machtx_20180703@G02827_i1
20.5657	-1.55267	0.518367	-2.99532	0.0027416	0.0183586	Machtx_20180703@G02828_i1
258.725	6.19161	0.365694	16.9311	2.65217e-64	1.10835e-61	Machtx_20180703@G02831_i1
25.8749	6.33115	1.1239	5.63321	1.76885e-08	3.52165e-07	Machtx_20180703@G02840_i1
3.6922	-0.835147	1.04822	-0.796729	0.425609	0.697635	Machtx_20180703@G02850_i1
43.0155	9.17161	1.30963	7.00323	2.50136e-12	7.69062e-11	Machtx_20180703@G02852_i1
3.80214	0.309812	0.923332	0.335537	0.73722	0.897199	Machtx_20180703@G02853_i2
42.1386	-0.675109	0.354182	-1.90611	0.0566365	0.194144	Machtx_20180703@G02855_i1
375.045	10.2223	1.05202	9.71683	2.55624e-22	1.76615e-20	Machtx_20180703@G02859_i2
20.3188	6.74965	1.24051	5.44101	5.29793e-08	9.91928e-07	Machtx_20180703@G02860_i1
21.6719	5.05716	0.875823	5.77418	7.73295e-09	1.60259e-07	Machtx_20180703@G02860_i2
3.43933	-1.58908	1.12761	-1.40925	0.158763	0.392363	Machtx_20180703@G02866_i1
34.636	0.718228	1.21129	0.592943	0.553219	0.794156	Machtx_20180703@G02877_i2
477.853	0.75088	0.194636	3.85787	0.000114381	0.00117926	Machtx_20180703@G02877_i3
8.16874	-0.103954	0.635321	-0.163624	0.870027	0.953701	Machtx_20180703@G02881_i1
6.47219	-0.0954278	0.663574	-0.143809	0.885651	0.960043	Machtx_20180703@G02882_i1
13.2975	-2.76316	0.793251	-3.48333	0.000495215	0.00427004	Machtx_20180703@G02884_i1
755.299	-0.119086	0.120428	-0.98886	0.322732	0.599735	Machtx_20180703@G02892_i1
2.60646	0.109396	1.25079	0.0874617	0.930305	0.978737	Machtx_20180703@G02902_i1
19.1791	-0.490656	0.475517	-1.03184	0.302148	0.57731	Machtx_20180703@G02905_i1
120.785	0.209	0.287101	0.727966	0.466635	0.730927	Machtx_20180703@G02908_i1
14.5331	1.10432	0.576822	1.91449	0.055557	0.191496	Machtx_20180703@G02911_i1
4.04734	-0.0555002	1.90454	-0.0291409	0.976752	0.993666	Machtx_20180703@G02912_i1
193.947	-0.288819	0.169546	-1.70349	0.0884767	0.266265	Machtx_20180703@G02912_i2
74.1093	-0.136987	0.386132	-0.354768	0.722763	0.890086	Machtx_20180703@G02917_i1
293.154	0.0784287	0.159742	0.49097	0.623448	0.836978	Machtx_20180703@G02917_i2
112.517	7.9349	1.04935	7.56172	3.9777e-14	1.45964e-12	Machtx_20180703@G02918_i1
4.47346	6.34584	2.0446	3.10371	0.00191108	0.0135878	Machtx_20180703@G02918_i2
2.85727	-0.0788721	1.29495	-0.0609075	0.951433	0.98564	Machtx_20180703@G02922_i1
6.17703	-0.251916	1.19051	-0.211603	0.832416	0.938734	Machtx_20180703@G02924_i2
3.97122	0.317302	0.87361	0.363207	0.71645	0.887405	Machtx_20180703@G02924_i3
5.67502	0.944371	0.774171	1.21985	0.222522	0.481653	Machtx_20180703@G02927_i1
31.6446	0.0216251	0.344111	0.0628435	0.949891	0.985374	Machtx_20180703@G02933_i1
2.78962	0.923351	2.18692	0.422215	0.672868	0.865716	Machtx_20180703@G02937_i3
94.0827	-0.234619	0.194403	-1.20687	0.227483	0.488475	Machtx_20180703@G02941_i1
66.1931	-0.28184	0.305288	-0.923194	0.355906	0.633828	Machtx_20180703@G02945_i2
291.61	0.303916	0.128946	2.35693	0.0184269	0.0846137	Machtx_20180703@G02955_i1
15.8643	-2.08482	1.82702	-1.14111	0.253825	0.521012	Machtx_20180703@G02955_i2
13.2434	-0.0599536	0.596695	-0.100476	0.919966	0.974673	Machtx_20180703@G02963_i1
10.897	-3.14812	1.05121	-2.99476	0.00274662	0.018378	Machtx_20180703@G02970_i1
2.72732	-0.996075	1.13532	-0.877352	0.380295	0.658279	Machtx_20180703@G02996_i1
7.6621	1.11047	0.785259	1.41414	0.157321	0.390167	Machtx_20180703@G03017_i1
3.43981	-1.00284	1.27825	-0.784538	0.432724	0.704229	Machtx_20180703@G03019_i2
3.40399	0.886761	1.57058	0.564608	0.572341	0.806806	Machtx_20180703@G03021_i1
17.9463	-0.624601	0.412884	-1.51278	0.130336	0.346608	Machtx_20180703@G03022_i1
28.2373	-0.823572	0.464925	-1.77141	0.0764925	0.240034	Machtx_20180703@G03024_i1
281.322	7.38432	0.490333	15.0598	2.97577e-51	7.19602e-49	Machtx_20180703@G03029_i1
17.2818	0.541496	0.496854	1.08985	0.27578	0.547641	Machtx_20180703@G03051_i1
3.09887	-0.493262	1.12402	-0.438839	0.660778	0.858323	Machtx_20180703@G03055_i1
2.97107	-4.23743	1.57862	-2.68427	0.00726887	0.0407928	Machtx_20180703@G03076_i1
292.143	7.27346	0.514546	14.1357	2.28906e-45	4.35976e-43	Machtx_20180703@G03095_i1
219.667	7.38135	0.539776	13.6748	1.43542e-42	2.48137e-40	Machtx_20180703@G03103_i2
14.5168	0.661147	0.537576	1.22987	0.218747	0.477013	Machtx_20180703@G03114_i1
12.7829	3.36708	0.829085	4.0612	4.88213e-05	0.00055433	Machtx_20180703@G03123_i1
15.8346	-1.06676	0.519292	-2.05426	0.039951	0.151578	Machtx_20180703@G03163_i1
8.25351	-2.44838	0.843531	-2.90253	0.00370157	0.0235835	Machtx_20180703@G03168_i1
15.7194	-0.745512	0.474484	-1.5712	0.116135	0.320979	Machtx_20180703@G03224_i1
4.15525	0.549373	0.990903	0.554416	0.579294	0.810925	Machtx_20180703@G03225_i1
629.573	0.411572	0.144384	2.85053	0.00436458	0.027016	Machtx_20180703@G03289_i1
162.923	0.575502	0.297104	1.93704	0.0527408	0.184958	Machtx_20180703@G03289_i2
12.414	3.17428	1.7438	1.82033	0.0687093	0.222453	Machtx_20180703@G03292_i1
315.92	8.58209	0.674614	12.7215	4.49279e-37	6.31986e-35	Machtx_20180703@G03292_i2
594.217	-0.138939	0.102767	-1.35199	0.176379	0.418753	Machtx_20180703@G03293_i2
206.669	0.248559	0.177289	1.402	0.160915	0.395604	Machtx_20180703@G03294_i1
1501.5	0.387822	0.15319	2.53164	0.0113531	0.0580378	Machtx_20180703@G03295_i1
7.75986	0.177236	0.793679	0.223309	0.823295	0.934708	Machtx_20180703@G03296_i3
22.1441	1.77905	0.425805	4.17808	2.93982e-05	0.000349563	Machtx_20180703@G03299_i1
4.47703	5.10236	1.61473	3.15988	0.00157832	0.0115697	Machtx_20180703@G03299_i5
66.4814	0.00542343	0.290037	0.0186991	0.985081	0.996541	Machtx_20180703@G03300_i1
4.99999	5.44658	3.36925	1.61655	0.105974	0.301691	Machtx_20180703@G03300_i2
1664.85	0.142231	0.155357	0.915515	0.359921	0.637969	Machtx_20180703@G03300_i3
3.12763	1.8192	3.77635	0.481735	0.629994	0.84067	Machtx_20180703@G03300_i5
765.377	0.154201	0.110889	1.39059	0.16435	0.400628	Machtx_20180703@G03301_i1
35.7937	-1.20094	0.310575	-3.86684	0.000110255	0.00114027	Machtx_20180703@G03302_i1
46.5027	0.212142	0.327835	0.647098	0.517568	0.769499	Machtx_20180703@G03304_i1
336.769	0.815194	0.204606	3.98421	6.77043e-05	0.000743055	Machtx_20180703@G03307_i1
1093.35	0.777554	0.139954	5.55578	2.76374e-08	5.3635e-07	Machtx_20180703@G03308_i2
10.0761	1.03489	2.91318	0.355246	0.722406	0.889863	Machtx_20180703@G03308_i3
140.582	-0.359192	0.239439	-1.50014	0.133578	0.352358	Machtx_20180703@G03309_i1
3.7886	-5.79475	3.29125	-1.76066	0.0782968	0.243991	Machtx_20180703@G03309_i2
120.468	0.0780887	0.193897	0.402732	0.687145	0.873332	Machtx_20180703@G03310_i2
13.6483	-0.204934	0.481271	-0.425818	0.670241	0.864415	Machtx_20180703@G03310_i3
120.151	-0.29852	0.383454	-0.778502	0.436273	0.707198	Machtx_20180703@G03311_i1
177.359	0.293648	0.195981	1.49835	0.134043	0.353123	Machtx_20180703@G03313_i1
18.0105	-0.886964	0.455587	-1.94686	0.0515517	0.182064	Machtx_20180703@G03314_i1
142.237	0.299798	0.166945	1.79578	0.0725289	0.231271	Machtx_20180703@G03316_i1
5.27541	-2.12766	1.35156	-1.57422	0.115436	0.319625	Machtx_20180703@G03316_i2
229.684	7.76525	0.647912	11.985	4.25639e-33	5.04716e-31	Machtx_20180703@G03318_i1
41.4749	-0.641612	0.318285	-2.01584	0.0438169	0.161658	Machtx_20180703@G03319_i1
23.455	8.22325	1.2394	6.63485	3.24832e-11	8.81037e-10	Machtx_20180703@G03320_i2
17.1062	4.82313	0.917052	5.25938	1.44541e-07	2.54463e-06	Machtx_20180703@G03320_i3
3.67811	-1.35129	1.70943	-0.790492	0.429241	0.700829	Machtx_20180703@G03321_i13
10.7691	-0.705745	0.68394	-1.03188	0.302127	0.57731	Machtx_20180703@G03321_i3
44.4546	-0.942874	0.312827	-3.01404	0.00257792	0.0174307	Machtx_20180703@G03321_i9
216.458	0.864311	0.227459	3.79986	0.000144776	0.00145262	Machtx_20180703@G03322_i1
17.2175	-3.05985	0.827853	-3.69613	0.00021891	0.00210753	Machtx_20180703@G03322_i2
128.284	-0.845193	0.606606	-1.39332	0.163524	0.399348	Machtx_20180703@G03322_i3
43.6675	-0.111256	0.780736	-0.142502	0.886683	0.960209	Machtx_20180703@G03323_i11
6.9991	0.245271	1.65983	0.147768	0.882526	0.958583	Machtx_20180703@G03323_i12
52.3288	0.529773	0.424863	1.24693	0.212424	0.469012	Machtx_20180703@G03323_i2
53.2211	-0.489308	0.534259	-0.915862	0.359739	0.637871	Machtx_20180703@G03323_i20
194.113	-0.0299263	0.240752	-0.124304	0.901075	0.965976	Machtx_20180703@G03324_i3
70.2492	0.715511	0.403037	1.7753	0.0758487	0.238622	Machtx_20180703@G03325_i1
118.721	6.63212	0.628326	10.5552	4.80503e-26	4.02389e-24	Machtx_20180703@G03326_i1
11.736	-1.2848	1.14698	-1.12016	0.262644	0.531537	Machtx_20180703@G03329_i1
7.4599	-0.800477	1.7054	-0.469378	0.638799	0.845551	Machtx_20180703@G03329_i2
444.911	-0.0320483	0.144664	-0.221536	0.824675	0.935442	Machtx_20180703@G03330_i1
7.96724	-0.716435	0.712809	-1.00509	0.314855	0.59094	Machtx_20180703@G03330_i2
5.30366	0.00726015	0.817853	0.00887709	0.992917	0.997935	Machtx_20180703@G03330_i4
6.73371	-0.657224	0.768577	-0.855118	0.392486	0.669606	Machtx_20180703@G03331_i2
27.031	-1.51252	0.507757	-2.97883	0.0028935	0.0191848	Machtx_20180703@G03332_i4
11.4484	-0.80531	0.487349	-1.65243	0.0984469	0.286485	Machtx_20180703@G03332_i8
770.636	0.256827	0.136868	1.87646	0.0605916	0.203615	Machtx_20180703@G03333_i1
2.82643	-0.355633	2.2107	-0.160869	0.872197	0.954529	Machtx_20180703@G03334_i1
319.729	0.477977	0.151396	3.15713	0.00159332	0.0116532	Machtx_20180703@G03334_i10
7.58106	-0.577907	0.688006	-0.839974	0.400923	0.676758	Machtx_20180703@G03334_i17
5.6227	0.455517	0.724263	0.628939	0.529389	0.778597	Machtx_20180703@G03334_i4
119.216	-0.344409	0.188513	-1.82698	0.0677032	0.220222	Machtx_20180703@G03335_i3
387.469	7.57289	0.544055	13.9194	4.83227e-44	8.7395e-42	Machtx_20180703@G03336_i2
581.458	8.0074	0.538132	14.88	4.44634e-50	1.02897e-47	Machtx_20180703@G03336_i6
7.84861	-0.321193	0.692937	-0.463523	0.642989	0.847864	Machtx_20180703@G03339_i1
754.844	-0.0789678	0.125941	-0.627021	0.530645	0.779372	Machtx_20180703@G03346_i1
126.52	-0.276403	0.371717	-0.743583	0.457129	0.723664	Machtx_20180703@G03346_i2
21.7831	-0.110452	0.492769	-0.224145	0.822645	0.934446	Machtx_20180703@G03348_i1
3.10098	-4.5695	2.62455	-1.74106	0.0816734	0.251416	Machtx_20180703@G03348_i2
50.1397	-0.578986	0.391386	-1.47932	0.139054	0.361563	Machtx_20180703@G03348_i3
393.328	0.401252	0.135024	2.97171	0.00296143	0.0195599	Machtx_20180703@G03349_i2
154.275	0.322259	0.202287	1.59308	0.111143	0.311399	Machtx_20180703@G03350_i2
51.9877	0.326353	0.281739	1.15835	0.24672	0.512929	Machtx_20180703@G03350_i3
138.179	0.310181	0.194629	1.5937	0.111002	0.311108	Machtx_20180703@G03350_i4
432.547	0.366192	0.138729	2.63961	0.00830003	0.0452867	Machtx_20180703@G03350_i5
62.3697	6.61361	0.771768	8.56942	1.04008e-17	5.1816e-16	Machtx_20180703@G03352_i2
410.564	0.177579	0.114597	1.54959	0.12124	0.330023	Machtx_20180703@G03354_i3
164.668	-0.347753	0.16657	-2.08773	0.036822	0.142597	Machtx_20180703@G03356_i1
8.53652	-0.320802	0.784526	-0.408912	0.682604	0.871008	Machtx_20180703@G03356_i2
151.76	0.325153	0.174849	1.85962	0.0629387	0.209026	Machtx_20180703@G03357_i3
131.862	0.159914	0.187096	0.854715	0.392709	0.669825	Machtx_20180703@G03358_i1
17.2248	0.167004	0.413867	0.403522	0.686564	0.873185	Machtx_20180703@G03359_i1
791.071	0.344284	0.135306	2.54449	0.0109437	0.0563742	Machtx_20180703@G03361_i1
5142.51	-0.446668	0.16133	-2.76867	0.00562861	0.033312	Machtx_20180703@G03364_i1
123.216	0.201932	0.2443	0.826575	0.408478	0.683084	Machtx_20180703@G03365_i1
40.9932	5.79357	0.889174	6.51567	7.23637e-11	1.88892e-09	Machtx_20180703@G03367_i1
651.804	0.485983	0.114832	4.23211	2.31507e-05	0.000282032	Machtx_20180703@G03368_i2
2.59495	-1.60427	1.14651	-1.39927	0.161733	0.396645	Machtx_20180703@G03370_i1
401.555	0.150964	0.136437	1.10647	0.268522	0.539198	Machtx_20180703@G03370_i3
267.671	0.0869227	0.150561	0.577324	0.563721	0.800515	Machtx_20180703@G03371_i1
60.506	-0.693826	0.269478	-2.5747	0.0100326	0.0526895	Machtx_20180703@G03372_i3
28.522	-0.43637	0.498513	-0.875344	0.381387	0.659294	Machtx_20180703@G03374_i3
6.03482	-1.46649	0.852894	-1.71943	0.0855358	0.259965	Machtx_20180703@G03374_i4
93.6961	0.0583646	0.241893	0.241283	0.809336	0.929551	Machtx_20180703@G03380_i3
8994.34	0.741233	0.10951	6.76866	1.29979e-11	3.71502e-10	Machtx_20180703@G03381_i4
23.0319	0.877931	0.437199	2.00808	0.0446346	0.163622	Machtx_20180703@G03382_i1
99.4222	0.49313	0.218897	2.25279	0.0242722	0.104697	Machtx_20180703@G03383_i1
6.23826	-0.587105	0.869907	-0.674906	0.499736	0.756983	Machtx_20180703@G03383_i2
7.0011	3.36369	1.77322	1.89694	0.0578354	0.19703	Machtx_20180703@G03384_i1
8.03241	0.873578	1.36857	0.638312	0.52327	0.77402	Machtx_20180703@G03384_i2
278.181	0.145991	0.120533	1.21121	0.225816	0.486221	Machtx_20180703@G03384_i3
21.8006	-0.238499	0.479683	-0.497201	0.619047	0.834078	Machtx_20180703@G03385_i3
421.9	-0.0547179	0.157209	-0.348059	0.727796	0.892464	Machtx_20180703@G03385_i5
305.418	0.225362	0.138334	1.62912	0.103287	0.296621	Machtx_20180703@G03386_i1
80.7672	0.219677	0.290727	0.755612	0.449882	0.717712	Machtx_20180703@G03387_i3
298.855	0.279235	0.150214	1.85891	0.0630392	0.209259	Machtx_20180703@G03388_i1
277.417	0.0416726	0.113178	0.368203	0.712722	0.886019	Machtx_20180703@G03390_i1
8.37463	-1.88084	0.825888	-2.27735	0.0227653	0.0997667	Machtx_20180703@G03394_i3
2.89981	-0.665587	1.08195	-0.615172	0.538441	0.784741	Machtx_20180703@G03395_i3
12.3562	-1.26069	0.715671	-1.76155	0.0781454	0.24364	Machtx_20180703@G03400_i1
14.7933	-0.817398	0.491325	-1.66366	0.0961804	0.282285	Machtx_20180703@G03400_i2
399.738	0.0850776	0.159551	0.533233	0.593872	0.819605	Machtx_20180703@G03405_i2
222.36	-0.309945	0.183551	-1.6886	0.0912957	0.272274	Machtx_20180703@G03405_i3
3.25563	0.174905	1.17887	0.148367	0.882053	0.958462	Machtx_20180703@G03409_i1
32.3532	0.273106	0.493349	0.553575	0.57987	0.811368	Machtx_20180703@G03410_i11
16.8833	-1.43546	0.899136	-1.59648	0.110381	0.310047	Machtx_20180703@G03410_i4
57.8103	-0.707849	0.448116	-1.57961	0.114196	0.317289	Machtx_20180703@G03411_i4
61.482	0.101816	0.461552	0.220595	0.825408	0.935782	Machtx_20180703@G03413_i1
37.5819	0.0106903	0.454835	0.0235036	0.981249	0.995456	Machtx_20180703@G03413_i4
27.7245	0.240887	0.375318	0.641823	0.520988	0.772704	Machtx_20180703@G03414_i1
2.59844	2.43034	2.71299	0.895816	0.370351	0.64811	Machtx_20180703@G03414_i2
74.9459	0.278499	0.248132	1.12238	0.261701	0.53053	Machtx_20180703@G03416_i1
175.181	0.148653	0.181291	0.819968	0.412234	0.686616	Machtx_20180703@G03417_i2
38.876	0.185392	0.325233	0.570028	0.568659	0.804374	Machtx_20180703@G03417_i3
13.7375	-0.262668	1.49119	-0.176147	0.860179	0.950037	Machtx_20180703@G03417_i6
3.34974	1.41019	1.93259	0.729688	0.465581	0.729992	Machtx_20180703@G03419_i3
184.458	0.256265	0.202629	1.2647	0.205979	0.460843	Machtx_20180703@G03419_i5
3.66724	-0.665942	2.31284	-0.287933	0.773398	0.913937	Machtx_20180703@G03420_i2
7.2756	-0.410035	1.29633	-0.316303	0.751772	0.904674	Machtx_20180703@G03420_i3
98.3256	-0.14548	0.285695	-0.509214	0.610602	0.829542	Machtx_20180703@G03420_i7
169.166	7.91446	0.690215	11.4667	1.94013e-30	2.05692e-28	Machtx_20180703@G03422_i1
2425.79	0.323021	0.101977	3.16758	0.00153716	0.0112968	Machtx_20180703@G03423_i1
3.13758	3.17931	1.49513	2.12644	0.033467	0.132733	Machtx_20180703@G03424_i3
194.604	0.553371	0.180703	3.06233	0.00219624	0.0152353	Machtx_20180703@G03426_i2
1473.92	1.21441	0.164268	7.39287	1.43697e-13	4.946e-12	Machtx_20180703@G03426_i3
56.2941	-0.126034	0.274342	-0.459405	0.645943	0.849821	Machtx_20180703@G03427_i7
218.212	0.987913	0.212569	4.6475	3.35977e-06	4.84482e-05	Machtx_20180703@G03428_i1
35.2669	-0.884908	0.451405	-1.96034	0.0499558	0.178108	Machtx_20180703@G03429_i2
28.2823	-0.417029	0.337001	-1.23747	0.215912	0.473367	Machtx_20180703@G03429_i4
8.05425	-0.660249	0.989917	-0.666975	0.504788	0.760455	Machtx_20180703@G03429_i7
126.68	-0.176091	0.273356	-0.644182	0.519457	0.771408	Machtx_20180703@G03429_i8
16080.9	0.143418	0.136174	1.0532	0.29225	0.566828	Machtx_20180703@G03430_i1
942.63	0.184236	0.186825	0.986146	0.324061	0.601349	Machtx_20180703@G03430_i2
51.1763	0.106191	0.305103	0.348051	0.727802	0.892464	Machtx_20180703@G03432_i1
3.73871	-0.307525	1.43566	-0.214205	0.830388	0.937708	Machtx_20180703@G03432_i3
76.6858	-0.711403	0.577664	-1.23152	0.218129	0.476118	Machtx_20180703@G03433_i1
1192.72	0.468247	0.138786	3.37388	0.000741157	0.00606624	Machtx_20180703@G03433_i2
8.77286	0.664898	0.918174	0.724153	0.468972	0.732906	Machtx_20180703@G03438_i1
137.939	1.37734	0.511872	2.69079	0.00712823	0.0401922	Machtx_20180703@G03438_i3
7.56199	0.225991	0.729637	0.309731	0.756765	0.907055	Machtx_20180703@G03438_i4
4.2287	-1.0156	1.08192	-0.938701	0.347884	0.625598	Machtx_20180703@G03438_i5
109.125	-0.895542	0.29806	-3.00457	0.00265957	0.0178929	Machtx_20180703@G03441_i1
150.679	-0.635319	0.289099	-2.19758	0.0279788	0.116303	Machtx_20180703@G03442_i2
111.978	-0.827706	0.259072	-3.19488	0.00139887	0.0104319	Machtx_20180703@G03443_i1
63.6382	-0.558549	0.261658	-2.13465	0.0327894	0.130756	Machtx_20180703@G03444_i2
88.901	-1.31801	0.277872	-4.74322	2.10348e-06	3.15038e-05	Machtx_20180703@G03445_i1
93.9172	-0.708511	0.262891	-2.69507	0.00703735	0.0397736	Machtx_20180703@G03446_i1
556.693	-0.0273374	0.126691	-0.21578	0.829159	0.937276	Machtx_20180703@G03446_i3
14.0682	0.452256	0.533808	0.847226	0.396869	0.673436	Machtx_20180703@G03449_i1
128.973	0.2367	0.204596	1.15691	0.247308	0.513686	Machtx_20180703@G03450_i1
239.209	0.627703	0.174105	3.60531	0.000311785	0.00286518	Machtx_20180703@G03451_i2
280.073	1.6592	0.210004	7.9008	2.77124e-15	1.12746e-13	Machtx_20180703@G03452_i1
1163.66	0.328969	0.0969509	3.39314	0.000690952	0.00571729	Machtx_20180703@G03453_i1
289.39	0.182408	0.151143	1.20685	0.227489	0.488475	Machtx_20180703@G03455_i1
8.14788	-1.40659	0.874404	-1.60863	0.107697	0.304839	Machtx_20180703@G03457_i1
61.8169	-0.545397	0.318366	-1.71311	0.0866918	0.262564	Machtx_20180703@G03457_i2
6.05916	-2.32431	1.91121	-1.21614	0.22393	0.48349	Machtx_20180703@G03457_i4
136.795	0.327256	0.162977	2.00799	0.0446445	0.163645	Machtx_20180703@G03458_i1
426.363	0.165706	0.106549	1.55521	0.119895	0.327357	Machtx_20180703@G03461_i1
126.89	0.536898	0.200521	2.67751	0.00741714	0.0414375	Machtx_20180703@G03462_i1
25.6583	-0.454524	0.427762	-1.06256	0.28798	0.561964	Machtx_20180703@G03462_i3
6.968	-0.458186	0.760493	-0.602486	0.546851	0.790338	Machtx_20180703@G03462_i4
68.794	-0.0757458	0.269515	-0.281045	0.778676	0.916225	Machtx_20180703@G03463_i1
102.671	0.69078	0.197026	3.50604	0.000454818	0.00397184	Machtx_20180703@G03463_i2
128.304	0.741418	0.161923	4.57882	4.67608e-06	6.55412e-05	Machtx_20180703@G03464_i1
3.2393	-1.21613	1.57358	-0.772839	0.439618	0.709776	Machtx_20180703@G03466_i1
902.194	0.687456	0.140074	4.90779	9.21075e-07	1.45867e-05	Machtx_20180703@G03466_i3
156.962	0.28577	0.198902	1.43674	0.150793	0.380177	Machtx_20180703@G03467_i2
5.11918	0.380817	1.88781	0.201724	0.840132	0.94264	Machtx_20180703@G03467_i5
181.323	0.116329	0.202881	0.573386	0.566383	0.802799	Machtx_20180703@G03472_i1
15.1977	-0.0665618	0.975392	-0.0682411	0.945594	0.983844	Machtx_20180703@G03473_i1
62.2033	-0.0593045	0.296593	-0.199952	0.841518	0.943215	Machtx_20180703@G03473_i3
[truncated: 41,127 more rows]

## Sheet: M. spirale
baseMean	log2FoldChange	lfcSE	stat	pvalue	padj	gene_id
1.84634	-1.4526	1.66131	-0.874367	0.381918	0.805541	Macspi_20180703@G00004_i1
3.56953	-0.0675502	0.940436	-0.0718286	0.942738	0.992773	Macspi_20180703@G00033_i1
2.3182	-1.89213	1.28852	-1.46845	0.141982	0.507828	Macspi_20180703@G00058_i1
16.7866	0.458936	0.589741	0.778199	0.436452	0.841233	Macspi_20180703@G00076_i1
12.4294	1.0625	0.596946	1.7799	0.0750924	0.345844	Macspi_20180703@G00078_i1
1.44341	-2.15793	2.18554	-0.987366	0.323463	0.753866	Macspi_20180703@G00080_i1
1.35817	-1.02381	1.64041	-0.624114	0.532553	0.892684	Macspi_20180703@G00127_i1
3.0717	2.61921	1.12418	2.32989	0.0198117	0.136551	Macspi_20180703@G00133_i1
1.70079	-0.62968	1.46095	-0.431008	0.666462	0.942742	Macspi_20180703@G00136_i1
3.5431	0.136494	1.1121	0.122736	0.902316	0.986414	Macspi_20180703@G00169_i1
1.25083	-0.601502	1.86805	-0.321994	0.747457	0.962154	Macspi_20180703@G00176_i1
1.2613	4.50918	2.72034	1.65758	0.0974023	0.407398	Macspi_20180703@G00232_i1
2.6987	4.24158	1.58286	2.67968	0.00736919	0.0637679	Macspi_20180703@G00236_i1
1.37102	-2.58936	2.24397	-1.15392	0.248534	0.673303	Macspi_20180703@G00260_i1
27.0063	0.703957	0.471919	1.49169	0.13578	0.495596	Macspi_20180703@G00278_i1
77.4507	0.0104759	0.268609	0.0390005	0.96889	0.996924	Macspi_20180703@G00280_i1
2.83796	0.181719	1.15865	0.156838	0.875373	0.983828	Macspi_20180703@G00281_i1
10.1753	-0.855893	0.559521	-1.52969	0.126094	0.475077	Macspi_20180703@G00289_i1
27.7773	-0.19635	0.352745	-0.556634	0.577777	0.912225	Macspi_20180703@G00296_i1
2.4732	-0.199565	1.12543	-0.177324	0.859254	0.981612	Macspi_20180703@G00297_i1
12.1126	0.178576	1.04097	0.171549	0.863792	0.982096	Macspi_20180703@G00300_i2
11.1293	0.470057	1.50034	0.313301	0.754052	0.963731	Macspi_20180703@G00300_i7
4.87506	0.80306	1.02034	0.787051	0.431252	0.838156	Macspi_20180703@G00301_i1
2.16266	-0.0605545	1.18586	-0.0510638	0.959275	0.995201	Macspi_20180703@G00301_i3
1.23769	3.82709	3.93952	0.971459	0.33132	0.761864	Macspi_20180703@G00301_i6
8.24778	0.726609	1.04367	0.696207	0.486299	0.869745	Macspi_20180703@G00301_i9
7.85473	0.208827	0.610975	0.341793	0.732506	0.957788	Macspi_20180703@G00303_i1
32.596	-0.542345	0.346723	-1.5642	0.11777	0.45581	Macspi_20180703@G00304_i1
12.6684	-7.72388	2.34715	-3.29075	0.000999213	0.0120383	Macspi_20180703@G00307_i12
39.4515	-0.530333	1.12381	-0.471905	0.636995	0.933618	Macspi_20180703@G00307_i13
13.5579	-1.1359	0.567039	-2.00322	0.0451536	0.246765	Macspi_20180703@G00307_i15
3.89779	0.589569	1.09603	0.537915	0.590635	0.916669	Macspi_20180703@G00307_i2
4.12665	-1.06394	0.913981	-1.16407	0.244397	0.668039	Macspi_20180703@G00307_i20
1.71776	0.65261	1.44729	0.450919	0.652048	0.938061	Macspi_20180703@G00307_i21
3.49304	1.51767	1.25308	1.21115	0.225837	0.642818	Macspi_20180703@G00307_i22
6.21655	-2.52539	1.01226	-2.4948	0.0126029	0.0970722	Macspi_20180703@G00307_i26
6.19066	-1.11626	0.761585	-1.4657	0.14273	0.509257	Macspi_20180703@G00307_i4
3.34849	-2.40791	2.49751	-0.964124	0.334984	0.765016	Macspi_20180703@G00307_i7
7.93868	-2.71995	1.01915	-2.66883	0.00761153	0.0655133	Macspi_20180703@G00307_i8
14.5394	-0.574838	0.583755	-0.984724	0.32476	0.754976	Macspi_20180703@G00307_i9
6.22192	0.403596	0.951343	0.424238	0.671392	0.9435	Macspi_20180703@G00309_i1
2.6155	0.0204576	1.19847	0.0170697	0.986381	0.998454	Macspi_20180703@G00311_i1
8.74375	-0.257016	0.697936	-0.368252	0.712686	0.953493	Macspi_20180703@G00315_i1
85.9147	0.151258	0.230154	0.657204	0.51105	0.882195	Macspi_20180703@G00315_i2
2.13912	5.13012	1.90077	2.69896	0.00695561	0.0607223	Macspi_20180703@G00316_i1
1.28195	-4.37866	2.16736	-2.02027	0.0433554	0.240207	Macspi_20180703@G00322_i12
2.03706	-4.32351	3.41367	-1.26653	0.205324	0.61259	Macspi_20180703@G00322_i3
27.2004	-0.104479	0.383906	-0.272149	0.785508	0.970672	Macspi_20180703@G00322_i4
48.6213	-1.22723	0.267462	-4.58843	4.46585e-06	9.57088e-05	Macspi_20180703@G00322_i6
5.85448	-1.20731	1.56051	-0.773661	0.439131	0.842763	Macspi_20180703@G00322_i7
20.1515	0.413587	0.436664	0.947153	0.343561	0.772804	Macspi_20180703@G00327_i1
8.04653	-0.60039	0.704703	-0.851976	0.394228	0.813937	Macspi_20180703@G00328_i1
18.2345	0.281676	0.387012	0.727823	0.466722	0.859757	Macspi_20180703@G00329_i1
34.7997	-0.207973	0.463383	-0.448814	0.653565	0.938526	Macspi_20180703@G00330_i2
16.2723	-0.160233	0.434148	-0.369075	0.712072	0.953477	Macspi_20180703@G00330_i4
20.8722	0.0234362	0.43036	0.0544571	0.956571	0.99465	Macspi_20180703@G00330_i5
32.2732	0.43026	0.340885	1.26218	0.206883	0.614832	Macspi_20180703@G00331_i1
51.393	0.301446	0.248819	1.21151	0.225701	0.642663	Macspi_20180703@G00331_i2
5.28557	0.560213	0.912494	0.613936	0.539257	0.895835	Macspi_20180703@G00332_i9
6.92235	-0.289462	0.729797	-0.396634	0.691638	0.949251	Macspi_20180703@G00333_i5
629.505	0.0101001	0.0846727	0.119284	0.905051	0.986582	Macspi_20180703@G00337_i1
30.1085	-0.046586	0.30913	-0.1507	0.880212	0.984302	Macspi_20180703@G00345_i2
7.43283	-0.406994	0.701213	-0.580415	0.561635	0.90609	Macspi_20180703@G00345_i4
5.09236	-1.21604	0.931116	-1.306	0.191551	0.592906	Macspi_20180703@G00357_i1
1.65765	3.85526	2.12722	1.81234	0.0699333	0.329896	Macspi_20180703@G00357_i2
11.2105	0.394565	0.758679	0.520069	0.603016	0.921986	Macspi_20180703@G00358_i2
88.5671	1.04422	0.228855	4.5628	5.04753e-06	0.000107271	Macspi_20180703@G00360_i1
15.1518	1.143	1.14719	0.996349	0.319081	0.750512	Macspi_20180703@G00360_i2
73.3482	2.25833	0.298137	7.57482	3.59628e-14	2.54489e-12	Macspi_20180703@G00366_i2
13.9806	0.502106	0.799438	0.628073	0.529956	0.891561	Macspi_20180703@G00368_i1
2.07497	-0.423314	1.41872	-0.298377	0.765415	0.966461	Macspi_20180703@G00368_i5
35.9858	1.49989	0.304313	4.92878	8.27462e-07	2.0568e-05	Macspi_20180703@G00369_i1
14.1137	-0.0834247	0.528024	-0.157994	0.874461	0.983566	Macspi_20180703@G00370_i1
68.6939	-1.25372	0.81709	-1.53437	0.124938	0.472849	Macspi_20180703@G00371_i2
10.7995	-2.10173	1.24885	-1.68294	0.0923875	0.394525	Macspi_20180703@G00371_i3
63.6814	-1.46013	0.434554	-3.36007	0.000779231	0.00973214	Macspi_20180703@G00371_i4
2.77977	-1.28518	1.71211	-0.750641	0.452868	0.851531	Macspi_20180703@G00378_i1
35.1096	0.0912616	0.318186	0.286818	0.774252	0.967805	Macspi_20180703@G00378_i2
11.9804	-2.46761	1.27189	-1.94011	0.0523659	0.273128	Macspi_20180703@G00382_i1
27.4819	-0.476194	0.54712	-0.870365	0.384101	0.806929	Macspi_20180703@G00382_i2
33.484	-0.123683	0.524913	-0.235626	0.813723	0.975822	Macspi_20180703@G00383_i5
48.7858	0.373512	0.409806	0.911436	0.362066	0.788447	Macspi_20180703@G00383_i6
14.9466	1.00367	0.519003	1.93385	0.053132	0.275558	Macspi_20180703@G00383_i7
2.49786	-0.241533	1.34148	-0.18005	0.857114	0.981344	Macspi_20180703@G00385_i1
62.6268	0.294607	0.401367	0.73401	0.462943	0.858089	Macspi_20180703@G00385_i2
46.4992	0.0136302	0.395242	0.0344858	0.97249	0.997512	Macspi_20180703@G00385_i3
32.854	-0.14328	0.435224	-0.329209	0.741998	0.960884	Macspi_20180703@G00386_i1
4.95406	0.201666	1.22989	0.163971	0.869754	0.983254	Macspi_20180703@G00393_i1
26.6137	0.24136	0.429145	0.562421	0.57383	0.911553	Macspi_20180703@G00393_i2
9.77269	1.71551	1.57413	1.08982	0.275795	0.704977	Macspi_20180703@G00399_i1
11.1898	-1.93424	1.75962	-1.09924	0.271665	0.7004	Macspi_20180703@G00399_i2
69.3038	-0.217297	0.332994	-0.652554	0.514044	0.883247	Macspi_20180703@G00403_i1
35.5362	0.107497	0.305606	0.351749	0.725026	0.956329	Macspi_20180703@G00407_i1
50.9982	0.02518	0.262996	0.0957432	0.923725	0.989253	Macspi_20180703@G00409_i1
38.4871	4.64673	0.533904	8.7033	3.22358e-18	3.50106e-16	Macspi_20180703@G00410_i1
35.6011	3.92951	0.421976	9.31218	1.25241e-20	1.69624e-18	Macspi_20180703@G00412_i1
9.95619	6.49339	1.38692	4.68188	2.84262e-06	6.31317e-05	Macspi_20180703@G00413_i2
21.4632	-0.41068	0.388062	-1.05828	0.289926	0.721261	Macspi_20180703@G00413_i3
2.77953	0.646476	1.10531	0.58488	0.558628	0.904603	Macspi_20180703@G00414_i1
12.3683	-0.14286	0.494548	-0.28887	0.772681	0.96747	Macspi_20180703@G00415_i1
12.1421	-0.73129	0.602088	-1.21459	0.224522	0.641173	Macspi_20180703@G00420_i6
206.104	-0.032576	0.157092	-0.207369	0.835721	0.979795	Macspi_20180703@G00424_i12
7.7463	-0.472529	1.65345	-0.285783	0.775044	0.968058	Macspi_20180703@G00424_i3
20.0879	1.31527	0.854849	1.5386	0.123902	0.470476	Macspi_20180703@G00424_i7
27.6937	0.345571	0.415452	0.831796	0.405524	0.822402	Macspi_20180703@G00424_i8
1.60603	-0.491663	1.48779	-0.330466	0.741048	0.960651	Macspi_20180703@G00424_i9
77.8119	0.433591	0.298469	1.45272	0.146302	0.515909	Macspi_20180703@G00427_i2
89.9785	-0.608348	0.228897	-2.65774	0.00786666	0.0672886	Macspi_20180703@G00427_i3
22.9465	0.592709	0.353558	1.67641	0.0936575	0.397674	Macspi_20180703@G00430_i1
41.8697	-0.664475	0.327302	-2.03016	0.0423402	0.236174	Macspi_20180703@G00430_i2
10.5762	0.352358	0.497839	0.707776	0.479084	0.8661	Macspi_20180703@G00431_i1
27.0753	-0.0165786	0.425854	-0.0389302	0.968946	0.996924	Macspi_20180703@G00432_i1
48.5415	0.0495197	0.392995	0.126006	0.899727	0.985997	Macspi_20180703@G00438_i7
2.1883	-0.47335	2.73671	-0.172963	0.86268	0.9818	Macspi_20180703@G00445_i1
21.5049	-0.233525	0.508675	-0.459085	0.646173	0.936136	Macspi_20180703@G00445_i2
204.569	-0.346456	0.153679	-2.25441	0.0241707	0.157859	Macspi_20180703@G00446_i1
2.52143	-0.271938	1.03028	-0.263946	0.791821	0.971901	Macspi_20180703@G00448_i1
12.0397	-1.13139	0.514992	-2.19692	0.0280264	0.176199	Macspi_20180703@G00450_i2
7.53451	1.7412	1.38909	1.25348	0.210031	0.620336	Macspi_20180703@G00450_i3
13.3458	-0.15675	0.765031	-0.204894	0.837655	0.980048	Macspi_20180703@G00450_i5
12.6253	2.04875	1.27269	1.60978	0.107446	0.432205	Macspi_20180703@G00452_i2
2.32771	-1.25971	3.06233	-0.411355	0.680813	0.94611	Macspi_20180703@G00452_i3
1.98923	-2.40366	2.41813	-0.994016	0.320215	0.751013	Macspi_20180703@G00452_i4
8.42179	-3.37852	1.9226	-1.75726	0.0788727	0.357889	Macspi_20180703@G00452_i5
7.67076	-0.556374	2.32943	-0.238845	0.811225	0.975336	Macspi_20180703@G00452_i6
3.37929	0.22041	1.00932	0.218375	0.827137	0.978686	Macspi_20180703@G00454_i1
25.474	0.699679	0.439747	1.59109	0.111588	0.441848	Macspi_20180703@G00455_i1
10.9129	-1.20451	1.37023	-0.879059	0.379369	0.803344	Macspi_20180703@G00455_i2
7.2976	-0.710389	0.643788	-1.10345	0.269831	0.698943	Macspi_20180703@G00455_i3
33.5322	0.632955	0.939098	0.674003	0.500309	0.87721	Macspi_20180703@G00460_i2
10.3405	-0.132189	2.22739	-0.059347	0.952676	0.994558	Macspi_20180703@G00460_i4
44.4129	-0.137504	0.251318	-0.547131	0.584289	0.914315	Macspi_20180703@G00462_i1
2.81583	2.59656	2.88571	0.899799	0.368227	0.793709	Macspi_20180703@G00462_i3
20.25	0.117769	0.421882	0.279153	0.780127	0.969219	Macspi_20180703@G00471_i1
1.58359	1.71792	2.56266	0.670366	0.502624	0.878092	Macspi_20180703@G00472_i1
3.36197	-1.40353	1.30924	-1.07201	0.283714	0.714614	Macspi_20180703@G00472_i2
30.8349	0.187683	0.339141	0.553406	0.579985	0.912796	Macspi_20180703@G00473_i1
6.25654	-0.160433	1.36659	-0.117397	0.906546	0.986586	Macspi_20180703@G00475_i1
1.65861	-4.65264	3.92703	-1.18477	0.236107	0.657149	Macspi_20180703@G00475_i2
155.671	-1.02943	0.292725	-3.51671	0.000436928	0.00593716	Macspi_20180703@G00476_i1
37.1918	0.00364457	0.315993	0.0115337	0.990798	0.998454	Macspi_20180703@G00477_i2
10.345	-0.323717	0.653479	-0.495375	0.620336	0.928181	Macspi_20180703@G00479_i1
70.5108	0.317738	0.228504	1.39051	0.164373	0.549522	Macspi_20180703@G00480_i1
12.7572	0.639263	1.39161	0.459368	0.64597	0.936136	Macspi_20180703@G00481_i1
17.4481	-1.06292	0.610945	-1.73979	0.0818951	0.366272	Macspi_20180703@G00481_i2
11.1692	0.311351	0.579993	0.536819	0.591393	0.916923	Macspi_20180703@G00482_i1
57.6413	-0.338209	0.250697	-1.34908	0.177312	0.570337	Macspi_20180703@G00483_i1
34.2119	0.187064	0.327369	0.571418	0.567717	0.908425	Macspi_20180703@G00483_i2
23.2398	-0.661988	0.447778	-1.47838	0.139305	0.502578	Macspi_20180703@G00486_i1
7.48041	-0.822691	1.2206	-0.674006	0.500308	0.87721	Macspi_20180703@G00486_i2
7.08609	0.0842233	0.691005	0.121885	0.90299	0.986414	Macspi_20180703@G00488_i1
143.19	0.047324	0.188309	0.25131	0.801575	0.97396	Macspi_20180703@G00490_i2
3.57257	0.430866	0.980395	0.439482	0.660312	0.940538	Macspi_20180703@G00491_i1
1.24516	0.408411	1.67314	0.244099	0.807154	0.974646	Macspi_20180703@G00491_i4
24.367	0.162655	0.358471	0.453746	0.650012	0.937474	Macspi_20180703@G00491_i6
3.53388	2.45028	1.0233	2.39449	0.0166436	0.120066	Macspi_20180703@G00494_i2
8.12886	-0.0200771	0.592414	-0.0338903	0.972965	0.997519	Macspi_20180703@G00495_i1
115.02	-0.155528	0.168189	-0.924722	0.355111	0.783068	Macspi_20180703@G00496_i1
11.1312	0.260147	2.24667	0.115792	0.907817	0.986902	Macspi_20180703@G00497_i1
14.0924	-0.51255	1.93385	-0.265041	0.790978	0.971708	Macspi_20180703@G00497_i2
12.9337	0.537887	0.547723	0.982041	0.326079	0.756286	Macspi_20180703@G00498_i1
1.51114	-1.84135	2.53397	-0.726665	0.467431	0.860031	Macspi_20180703@G00500_i1
6.67199	-2.11328	1.06015	-1.99338	0.0462202	0.250832	Macspi_20180703@G00500_i6
42.7192	-0.000482391	0.327511	-0.0014729	0.998825	0.999967	Macspi_20180703@G00501_i1
4.50278	-1.45804	2.20266	-0.661943	0.508008	0.881121	Macspi_20180703@G00501_i3
28.3876	0.695336	0.46676	1.48971	0.136301	0.496617	Macspi_20180703@G00502_i1
25.3757	-1.06243	0.330203	-3.21751	0.00129307	0.0150096	Macspi_20180703@G00503_i1
2.70328	0.0661893	2.31793	0.0285553	0.977219	0.997752	Macspi_20180703@G00503_i2
342.701	0.228139	0.201906	1.12993	0.258507	0.685433	Macspi_20180703@G00507_i1
30.3974	-1.24745	0.331626	-3.76161	0.000168821	0.00257692	Macspi_20180703@G00508_i1
5.61373	0.924323	0.81478	1.13445	0.256608	0.682925	Macspi_20180703@G00509_i2
5.59062	-0.138646	0.928586	-0.149309	0.88131	0.984343	Macspi_20180703@G00510_i1
30.247	0.712212	0.384074	1.85436	0.0636871	0.310996	Macspi_20180703@G00518_i2
12.0704	-0.0601617	0.70805	-0.0849682	0.932287	0.990973	Macspi_20180703@G00521_i1
12.8431	-1.32248	0.711218	-1.85945	0.0629629	0.30844	Macspi_20180703@G00521_i2
11.755	-0.359506	0.58375	-0.615856	0.53799	0.895105	Macspi_20180703@G00525_i1
89.2631	-0.0027685	0.201637	-0.0137301	0.989045	0.998454	Macspi_20180703@G00529_i2
7.99673	-0.337033	0.555258	-0.606985	0.543861	0.898357	Macspi_20180703@G00532_i1
4.37606	-0.780212	0.965341	-0.808225	0.418961	0.830721	Macspi_20180703@G00533_i2
33.2623	-0.0691889	0.401501	-0.172326	0.863182	0.981913	Macspi_20180703@G00541_i2
161.217	-0.316394	0.18081	-1.74987	0.0801413	0.36156	Macspi_20180703@G00541_i3
18.3478	-0.281557	0.452725	-0.621916	0.533997	0.893428	Macspi_20180703@G00543_i1
10.2002	-0.478878	0.65573	-0.730298	0.465208	0.859189	Macspi_20180703@G00546_i1
46.4172	0.332898	0.279126	1.19264	0.233009	0.652757	Macspi_20180703@G00549_i1
13.5807	1.29428	0.521212	2.48321	0.0130203	0.0993608	Macspi_20180703@G00550_i1
50.1095	-0.117156	0.262055	-0.447064	0.654829	0.938711	Macspi_20180703@G00551_i1
5462.65	-0.160293	0.265713	-0.603258	0.546337	0.89921	Macspi_20180703@G00552_i2
1250.35	1.11319	0.197091	5.64807	1.62261e-08	5.31441e-07	Macspi_20180703@G00560_i1
29.6943	-1.93635	0.364824	-5.30761	1.11071e-07	3.17248e-06	Macspi_20180703@G00561_i1
48.3924	1.6952	0.382615	4.43057	9.39844e-06	0.000188751	Macspi_20180703@G00561_i3
3.19783	0.160563	1.13321	0.141689	0.887326	0.985072	Macspi_20180703@G00563_i1
7.29829	0.194341	2.08518	0.0932011	0.925744	0.989601	Macspi_20180703@G00565_i1
8.12577	-0.762045	1.05661	-0.721216	0.470777	0.861796	Macspi_20180703@G00565_i2
8.39649	1.15289	2.30922	0.499256	0.617599	0.926918	Macspi_20180703@G00565_i3
1.46435	1.85663	3.83683	0.483898	0.628458	0.930747	Macspi_20180703@G00565_i4
5.06235	0.661963	0.982651	0.673651	0.500534	0.877223	Macspi_20180703@G00566_i1
5.38931	-0.630769	0.780534	-0.808124	0.419019	0.830721	Macspi_20180703@G00566_i2
10.9323	1.60249	0.634643	2.52502	0.011569	0.0908451	Macspi_20180703@G00569_i2
14.8278	0.174655	0.726819	0.240301	0.810097	0.975307	Macspi_20180703@G00569_i3
15.6872	-0.103594	1.48955	-0.069547	0.944554	0.992893	Macspi_20180703@G00570_i2
25.7318	1.23509	1.00981	1.2231	0.221294	0.636318	Macspi_20180703@G00570_i3
40.7393	0.420983	0.293989	1.43197	0.152152	0.526804	Macspi_20180703@G00572_i1
26.6677	-0.45138	0.444257	-1.01603	0.309614	0.740898	Macspi_20180703@G00575_i1
27.5729	-0.0164764	0.502345	-0.0327989	0.973835	0.997556	Macspi_20180703@G00577_i1
12.7336	-0.19049	0.550477	-0.346045	0.729309	0.956987	Macspi_20180703@G00580_i1
17.3259	0.740562	0.510451	1.4508	0.146835	0.516962	Macspi_20180703@G00582_i1
25.9108	-0.100753	0.930137	-0.108321	0.913741	0.987872	Macspi_20180703@G00582_i2
19.5733	1.40332	0.874485	1.60473	0.108552	0.435118	Macspi_20180703@G00582_i3
2.01059	0.0537181	1.92171	0.0279533	0.977699	0.997808	Macspi_20180703@G00582_i4
10.3045	1.27352	0.746232	1.70661	0.0878951	0.382949	Macspi_20180703@G00583_i10
8.02184	0.698477	0.691009	1.01081	0.312109	0.743229	Macspi_20180703@G00583_i5
15.4238	1.18441	0.666191	1.77788	0.075423	0.346886	Macspi_20180703@G00584_i1
336.577	1.6082	0.178097	9.02993	1.71782e-19	2.1143e-17	Macspi_20180703@G00584_i3
527.915	-0.192076	0.208337	-0.92195	0.356554	0.784308	Macspi_20180703@G00585_i1
1928.59	0.0230352	0.131425	0.175272	0.860866	0.981765	Macspi_20180703@G00586_i1
12.1052	4.90115	0.976251	5.02038	5.157e-07	1.32796e-05	Macspi_20180703@G00589_i3
12.2211	-0.242967	0.698949	-0.347617	0.728128	0.956766	Macspi_20180703@G00595_i2
16.7962	-0.993576	1.0194	-0.974669	0.329725	0.760487	Macspi_20180703@G00595_i4
14.6417	0.159069	1.45488	0.109335	0.912937	0.98774	Macspi_20180703@G00595_i7
20.0767	0.381416	1.03979	0.36682	0.713754	0.953617	Macspi_20180703@G00595_i8
5.14972	0.207906	1.1998	0.173284	0.862428	0.9818	Macspi_20180703@G00596_i1
29.7505	0.0569658	0.40857	0.139427	0.889113	0.985085	Macspi_20180703@G00596_i2
4.32428	1.9799	0.85607	2.31278	0.0207348	0.141309	Macspi_20180703@G00597_i2
3.3779	1.2646	0.925461	1.36645	0.171797	0.561617	Macspi_20180703@G00597_i4
40.0113	-1.4516	0.740727	-1.9597	0.0500313	0.264668	Macspi_20180703@G00598_i3
23.0929	-0.0117515	1.18537	-0.00991381	0.99209	0.998733	Macspi_20180703@G00598_i5
140.545	-0.449569	0.190284	-2.36261	0.0181465	0.12777	Macspi_20180703@G00599_i1
5.67082	-3.1754	1.50773	-2.10608	0.0351971	0.207078	Macspi_20180703@G00599_i2
30.9519	9.10451	1.22508	7.43179	1.07137e-13	7.21094e-12	Macspi_20180703@G00600_i2
25.7481	-0.14257	0.347115	-0.410729	0.681271	0.946158	Macspi_20180703@G00601_i1
3.30679	-1.69237	1.01131	-1.67343	0.0942419	0.399335	Macspi_20180703@G00602_i2
30.1581	0.662909	0.349372	1.89743	0.057771	0.29163	Macspi_20180703@G00605_i1
39.4978	-0.41434	0.32766	-1.26454	0.206036	0.613605	Macspi_20180703@G00606_i3
2.71133	-0.0697133	2.23199	-0.0312338	0.975083	0.997556	Macspi_20180703@G00606_i6
12.93	-0.296257	0.505453	-0.586122	0.557794	0.904152	Macspi_20180703@G00607_i1
179.665	-0.162588	0.133877	-1.21446	0.224573	0.641176	Macspi_20180703@G00608_i1
3.85424	-1.44009	1.32005	-1.09093	0.275303	0.704441	Macspi_20180703@G00610_i2
10.0819	-0.50537	1.50487	-0.335823	0.737005	0.959217	Macspi_20180703@G00611_i1
36.198	-0.503312	0.337482	-1.49138	0.135863	0.495815	Macspi_20180703@G00611_i3
58.7727	-1.12603	0.341142	-3.30076	0.000964228	0.0117021	Macspi_20180703@G00611_i4
1563.64	1.75247	0.11449	15.3068	6.88264e-53	8.91963e-50	Macspi_20180703@G00615_i1
133.025	1.59577	0.271263	5.88275	4.03517e-09	1.45218e-07	Macspi_20180703@G00616_i3
1.44601	2.82654	3.97205	0.711607	0.476708	0.864694	Macspi_20180703@G00616_i6
262.492	-0.292916	0.120677	-2.42726	0.0152133	0.112184	Macspi_20180703@G00618_i1
1.59032	-0.547375	1.62781	-0.336264	0.736672	0.959092	Macspi_20180703@G00627_i1
6.6078	-0.718563	0.986553	-0.728357	0.466395	0.859566	Macspi_20180703@G00627_i2
25.7781	0.40951	0.473842	0.864232	0.38746	0.808844	Macspi_20180703@G00627_i3
7.92253	-0.490893	1.04454	-0.469962	0.638382	0.933752	Macspi_20180703@G00627_i5
17.8777	-0.330598	0.56334	-0.586854	0.557302	0.903901	Macspi_20180703@G00628_i1
25.0992	-0.660148	0.530064	-1.24541	0.21298	0.625012	Macspi_20180703@G00629_i1
1.99414	0.244066	1.33638	0.182632	0.855087	0.981182	Macspi_20180703@G00632_i7
9.19408	-0.835162	0.759174	-1.10009	0.271292	0.700235	Macspi_20180703@G00633_i1
15.7468	-0.753295	0.520359	-1.44765	0.147716	0.518673	Macspi_20180703@G00634_i2
1.68042	-1.05913	1.67303	-0.633057	0.526696	0.889815	Macspi_20180703@G00637_i10
7.16574	-0.961664	2.68513	-0.358144	0.720235	0.955083	Macspi_20180703@G00638_i2
24.9497	0.374134	0.371482	1.00714	0.313868	0.74517	Macspi_20180703@G00638_i3
13.6123	0.591709	1.37897	0.429093	0.667855	0.942849	Macspi_20180703@G00638_i4
2.22996	-2.86193	1.58503	-1.80561	0.0709799	0.332861	Macspi_20180703@G00639_i1
2.33595	-0.807973	2.11749	-0.381571	0.702779	0.9511	Macspi_20180703@G00639_i2
8.96094	-0.291781	0.734972	-0.396996	0.69137	0.949131	Macspi_20180703@G00641_i1
31.1117	-1.16308	0.356261	-3.26468	0.00109587	0.0130364	Macspi_20180703@G00643_i1
69.6953	0.778987	0.260847	2.98637	0.00282306	0.0290544	Macspi_20180703@G00644_i1
1006.51	0.234966	0.215212	1.09179	0.274925	0.704086	Macspi_20180703@G00646_i1
11.9838	-0.487281	1.37252	-0.355026	0.72257	0.955879	Macspi_20180703@G00648_i1
29.4907	-0.581443	0.804641	-0.722612	0.469919	0.861511	Macspi_20180703@G00648_i8
117.759	-0.190999	0.176646	-1.08125	0.279585	0.709273	Macspi_20180703@G00654_i1
20971.6	-0.140928	0.248016	-0.568223	0.569884	0.90972	Macspi_20180703@G00655_i1
11906.1	-0.0630683	0.257454	-0.244969	0.80648	0.974646	Macspi_20180703@G00655_i3
7.49092	0.156999	0.750118	0.209299	0.834215	0.979597	Macspi_20180703@G00661_i1
7.09481	-0.907276	0.797215	-1.13806	0.255096	0.681349	Macspi_20180703@G00664_i1
7.31755	0.439146	0.763318	0.575312	0.56508	0.907448	Macspi_20180703@G00674_i12
17.889	1.18853	0.439865	2.70203	0.00689175	0.0603072	Macspi_20180703@G00699_i1
92.5592	-0.47888	0.225687	-2.12188	0.0338479	0.201708	Macspi_20180703@G00706_i1
130.781	0.55215	0.16672	3.31185	0.000926819	0.0113125	Macspi_20180703@G00710_i5
1622.83	-0.403819	0.206432	-1.95618	0.0504437	0.266317	Macspi_20180703@G00712_i1
278.346	-0.570407	0.204414	-2.79045	0.00526342	0.0484109	Macspi_20180703@G00713_i1
35.335	-0.531098	0.42814	-1.24048	0.214799	0.627643	Macspi_20180703@G00714_i1
19.381	-0.606077	0.586804	-1.03284	0.301677	0.733052	Macspi_20180703@G00714_i3
7.86906	1.48606	0.836625	1.77626	0.0756905	0.347578	Macspi_20180703@G00716_i1
28.0404	-0.729053	0.880327	-0.828161	0.407579	0.823577	Macspi_20180703@G00720_i11
14.4499	-0.989716	0.857669	-1.15396	0.248517	0.673303	Macspi_20180703@G00720_i13
4.33392	5.84958	3.12005	1.87483	0.0608154	0.301691	Macspi_20180703@G00720_i18
21.747	0.313211	1.085	0.288674	0.772831	0.96747	Macspi_20180703@G00720_i19
119.868	-0.677794	0.221148	-3.06489	0.00217751	0.0234055	Macspi_20180703@G00720_i23
6.64796	-3.06412	2.35444	-1.30142	0.193114	0.595376	Macspi_20180703@G00720_i24
11.3412	-0.296107	0.893088	-0.331554	0.740226	0.960464	Macspi_20180703@G00720_i25
17.2795	0.405821	0.439383	0.923615	0.355687	0.783469	Macspi_20180703@G00720_i3
12.0459	0.878558	1.86255	0.471698	0.637143	0.933618	Macspi_20180703@G00720_i6
986.243	0.588653	0.0858173	6.85938	6.91613e-12	3.81247e-10	Macspi_20180703@G00721_i1
67.2757	0.476877	0.300292	1.58804	0.112277	0.443245	Macspi_20180703@G00724_i1
22.5998	0.0282948	0.347719	0.0813726	0.935146	0.991577	Macspi_20180703@G00725_i14
159.627	0.496611	0.155962	3.18419	0.00145161	0.016559	Macspi_20180703@G00726_i2
805.753	-1.01208	0.19249	-5.25784	1.45758e-07	4.1012e-06	Macspi_20180703@G00728_i1
5098.87	-1.15335	0.128627	-8.96662	3.05744e-19	3.68084e-17	Macspi_20180703@G00728_i2
7.985	1.08262	2.08845	0.518387	0.604189	0.922522	Macspi_20180703@G00728_i3
7.7091	1.71378	1.32701	1.29146	0.196545	0.599786	Macspi_20180703@G00728_i5
9.68246	-1.27929	0.667332	-1.91702	0.0552354	0.282521	Macspi_20180703@G00730_i1
29.2804	0.518767	0.418536	1.23948	0.215168	0.627959	Macspi_20180703@G00731_i2
2.41948	-0.808693	1.78048	-0.454198	0.649686	0.93738	Macspi_20180703@G00731_i3
29.031	-0.158265	0.343827	-0.460303	0.645298	0.935981	Macspi_20180703@G00734_i1
45.8777	0.0057592	0.392612	0.0146689	0.988296	0.998454	Macspi_20180703@G00736_i1
7.9725	-0.167275	0.788505	-0.212142	0.831997	0.979341	Macspi_20180703@G00737_i1
16.7069	-0.913637	0.483677	-1.88894	0.0588997	0.295302	Macspi_20180703@G00742_i1
64.1724	-1.16408	0.293907	-3.96071	7.47269e-05	0.00125101	Macspi_20180703@G00742_i4
163.567	-0.029746	0.15104	-0.196942	0.843873	0.980625	Macspi_20180703@G00743_i1
122.268	-0.135229	0.178225	-0.758756	0.447998	0.848647	Macspi_20180703@G00743_i3
302.041	6.54964	0.297027	22.0507	9.41601e-108	1.24468e-103	Macspi_20180703@G00746_i1
13.6594	0.15752	0.4746	0.3319	0.739964	0.960358	Macspi_20180703@G00748_i2
16.379	-0.0134656	0.433992	-0.0310273	0.975248	0.997556	Macspi_20180703@G00750_i1
17.7498	-0.588434	0.492291	-1.1953	0.231971	0.651394	Macspi_20180703@G00751_i1
5.67805	-0.773096	0.713866	-1.08297	0.278822	0.708459	Macspi_20180703@G00752_i1
164.629	0.0965618	0.25393	0.380269	0.703746	0.951189	Macspi_20180703@G00754_i3
8.66861	-0.386911	0.85263	-0.453785	0.649983	0.937459	Macspi_20180703@G00754_i4
264.642	-0.238491	0.244407	-0.975791	0.329168	0.760048	Macspi_20180703@G00754_i5
42.871	-0.23029	0.316196	-0.728312	0.466423	0.859566	Macspi_20180703@G00759_i1
2593.73	0.0607784	0.213351	0.284874	0.77574	0.968225	Macspi_20180703@G00760_i2
541.221	-0.114541	0.231267	-0.495278	0.620404	0.928181	Macspi_20180703@G00760_i3
4.37977	6.27163	1.5559	4.03086	5.55731e-05	0.000955776	Macspi_20180703@G00761_i1
7.08901	4.25666	1.05956	4.0174	5.88442e-05	0.00100653	Macspi_20180703@G00762_i1
555.561	0.00922835	0.217471	0.0424349	0.966152	0.996246	Macspi_20180703@G00769_i2
3.8977	-1.09037	0.994431	-1.09648	0.27287	0.701775	Macspi_20180703@G00771_i1
7.60758	0.0994233	0.674489	0.147405	0.882812	0.984343	Macspi_20180703@G00771_i2
2.21119	2.5229	2.10263	1.19987	0.230188	0.649083	Macspi_20180703@G00772_i1
5.57131	0.794302	0.934828	0.849677	0.395505	0.815126	Macspi_20180703@G00772_i2
4.14104	0.146896	1.02739	0.142979	0.886306	0.984966	Macspi_20180703@G00772_i3
14.6058	0.716549	0.866502	0.826945	0.408268	0.824017	Macspi_20180703@G00774_i1
5.02303	-1.78969	2.72431	-0.656936	0.511222	0.882292	Macspi_20180703@G00774_i2
2.87518	-3.92834	2.6718	-1.4703	0.141481	0.506802	Macspi_20180703@G00774_i3
2.72214	-1.52996	2.65971	-0.575236	0.565131	0.907478	Macspi_20180703@G00774_i6
4.73884	0.930427	1.19157	0.780844	0.434894	0.840862	Macspi_20180703@G00774_i8
5.27262	-2.82013	2.14165	-1.3168	0.187905	0.587428	Macspi_20180703@G00774_i9
26.7174	-0.138011	0.350992	-0.393203	0.69417	0.949589	Macspi_20180703@G00775_i1
70.7987	-0.431372	0.259032	-1.66532	0.0958483	0.403555	Macspi_20180703@G00776_i2
200.032	-0.0635417	0.217553	-0.292075	0.770229	0.967195	Macspi_20180703@G00776_i4
22.0004	-0.151751	0.556093	-0.272888	0.784939	0.97035	Macspi_20180703@G00776_i5
12.7352	0.0864945	0.476497	0.181522	0.855958	0.981204	Macspi_20180703@G00781_i1
18.2187	0.0152198	0.48263	0.0315351	0.974843	0.997556	Macspi_20180703@G00782_i1
4.71552	1.29195	2.8105	0.459688	0.64574	0.936136	Macspi_20180703@G00784_i2
31.0827	0.774094	0.496366	1.55952	0.118873	0.458395	Macspi_20180703@G00784_i4
15.4098	0.0123848	0.497427	0.0248977	0.980137	0.998144	Macspi_20180703@G00785_i1
4.8743	6.36775	1.63725	3.88929	0.000100538	0.00162747	Macspi_20180703@G00786_i1
88.5206	0.726199	0.257159	2.82394	0.00474378	0.0445446	Macspi_20180703@G00787_i4
10.9101	1.14299	0.777702	1.4697	0.141643	0.507158	Macspi_20180703@G00787_i6
5.35584	-1.25119	0.737012	-1.69765	0.0895736	0.387174	Macspi_20180703@G00789_i1
5.92993	1.14702	0.799126	1.43534	0.15119	0.525079	Macspi_20180703@G00794_i1
417.23	0.236031	0.165218	1.4286	0.153118	0.528234	Macspi_20180703@G00805_i1
58.2507	-0.322318	0.224768	-1.434	0.151571	0.525815	Macspi_20180703@G00806_i1
16.2884	-0.194922	0.465821	-0.418447	0.67562	0.944748	Macspi_20180703@G00809_i1
1.46334	-0.204824	3.32705	-0.0615632	0.950911	0.994208	Macspi_20180703@G00811_i10
5.77994	-0.0957686	0.811441	-0.118023	0.90605	0.986586	Macspi_20180703@G00811_i11
4.50025	-1.86401	1.71477	-1.08704	0.277021	0.706301	Macspi_20180703@G00811_i12
4.65535	0.886353	1.49983	0.590969	0.554541	0.902577	Macspi_20180703@G00811_i13
1.31968	-0.787687	2.5303	-0.311301	0.755572	0.964124	Macspi_20180703@G00811_i15
6.20158	-1.45711	0.851631	-1.71097	0.0870869	0.380557	Macspi_20180703@G00811_i16
2.25604	-0.859629	1.72899	-0.497186	0.619058	0.927712	Macspi_20180703@G00811_i18
16.251	-1.0229	0.523461	-1.95411	0.0506885	0.267183	Macspi_20180703@G00811_i19
1.44945	-0.566727	2.23252	-0.253851	0.79961	0.973238	Macspi_20180703@G00811_i2
3.87458	-1.22363	1.67361	-0.731132	0.464699	0.859118	Macspi_20180703@G00811_i5
10.8074	-1.50473	0.667349	-2.25479	0.0241465	0.157778	Macspi_20180703@G00814_i1
9.69577	0.363882	1.85712	0.195939	0.844658	0.980655	Macspi_20180703@G00816_i1
37.2228	-0.430038	0.383516	-1.1213	0.262158	0.689306	Macspi_20180703@G00816_i3
105.974	-0.602551	0.186061	-3.23846	0.00120177	0.0141225	Macspi_20180703@G00819_i1
1.9162	4.72462	2.3731	1.9909	0.0464915	0.25189	Macspi_20180703@G00822_i2
10.0888	-1.26859	0.596999	-2.12494	0.0335915	0.200415	Macspi_20180703@G00822_i3
1.90004	0.0916018	1.20386	0.0760899	0.939348	0.992409	Macspi_20180703@G00822_i4
10.1206	-0.252345	0.532468	-0.473916	0.63556	0.933247	Macspi_20180703@G00823_i1
35.6541	0.0125415	0.365974	0.0342689	0.972663	0.997512	Macspi_20180703@G00824_i1
13.509	-1.74153	0.708332	-2.45863	0.0139467	0.10488	Macspi_20180703@G00826_i1
19.9031	-0.77964	0.493363	-1.58026	0.114048	0.447364	Macspi_20180703@G00826_i6
1.69591	-1.28102	2.18399	-0.586548	0.557507	0.904087	Macspi_20180703@G00828_i1
92.0867	-0.0647707	0.246072	-0.263219	0.792382	0.971901	Macspi_20180703@G00831_i2
22.997	6.22594	0.930891	6.68816	2.25997e-11	1.15077e-09	Macspi_20180703@G00831_i4
9.69612	3.80945	1.02599	3.71294	0.000204867	0.00306217	Macspi_20180703@G00831_i8
1.62288	-2.18695	1.63004	-1.34165	0.179708	0.574659	Macspi_20180703@G00841_i1
1.39336	-0.902093	1.95793	-0.460738	0.644987	0.935822	Macspi_20180703@G00845_i1
1.67874	-1.22847	1.26577	-0.970529	0.331783	0.762241	Macspi_20180703@G00847_i1
4.15635	-6.28044	1.72801	-3.6345	0.000278522	0.00400798	Macspi_20180703@G00853_i1
1.98289	-3.37129	1.62743	-2.07154	0.0383084	0.220183	Macspi_20180703@G00872_i1
3.01883	0.138059	1.01725	0.135718	0.892044	0.985372	Macspi_20180703@G00896_i1
4.89336	-0.0409948	0.716881	-0.057185	0.954398	0.99457	Macspi_20180703@G00911_i1
1.44376	-3.30884	2.01726	-1.64026	0.10095	0.416155	Macspi_20180703@G00914_i1
2.89446	-0.357221	1.10013	-0.324708	0.745402	0.961607	Macspi_20180703@G00922_i1
5.80553	0.0410728	0.663388	0.0619136	0.950632	0.994143	Macspi_20180703@G00927_i1
3.88523	-0.775674	0.841631	-0.921632	0.356721	0.784573	Macspi_20180703@G00932_i1
6.96831	-0.67981	0.710292	-0.957085	0.338524	0.768687	Macspi_20180703@G00944_i1
6099.3	-1.27049	0.173114	-7.33901	2.15184e-13	1.39709e-11	Macspi_20180703@G00987_i1
74.9784	7.74451	0.907672	8.53228	1.43497e-17	1.44881e-15	Macspi_20180703@G00988_i1
92.4218	6.01874	0.512602	11.7416	7.80409e-32	2.64515e-29	Macspi_20180703@G00992_i1
6.19539	-0.854882	0.921011	-0.9282	0.353304	0.781612	Macspi_20180703@G00994_i1
73.4853	-0.390278	0.208135	-1.87511	0.060777	0.301554	Macspi_20180703@G00994_i3
37.3263	0.128804	0.418159	0.308025	0.758063	0.964585	Macspi_20180703@G00995_i1
7.53459	0.324882	0.709809	0.457704	0.647165	0.936425	Macspi_20180703@G00998_i1
12.0598	-1.41744	0.570725	-2.48357	0.0130073	0.0992843	Macspi_20180703@G01001_i1
1.8497	-0.00680447	1.43522	-0.00474107	0.996217	0.999823	Macspi_20180703@G01002_i1
1.96898	-0.00474638	1.27602	-0.00371968	0.997032	0.999823	Macspi_20180703@G01003_i1
3.51519	-1.48448	0.962548	-1.54224	0.123016	0.468751	Macspi_20180703@G01004_i1
4.53417	-0.690978	0.845712	-0.817037	0.413907	0.827665	Macspi_20180703@G01004_i2
1.25665	0.732633	2.93291	0.249797	0.802744	0.974043	Macspi_20180703@G01005_i1
59.6507	-0.549414	0.274346	-2.00263	0.0452169	0.246948	Macspi_20180703@G01005_i2
95.5982	0.065894	0.310031	0.21254	0.831686	0.979341	Macspi_20180703@G01006_i1
13.4504	-0.534043	0.884094	-0.604058	0.545805	0.898898	Macspi_20180703@G01006_i3
51.7503	-0.139637	0.762143	-0.183216	0.854629	0.981167	Macspi_20180703@G01006_i5
2.23154	0.270776	1.49448	0.181183	0.856224	0.981204	Macspi_20180703@G01012_i1
39.0354	0.436736	0.330469	1.32157	0.186313	0.58484	Macspi_20180703@G01014_i2
4.71919	-0.314624	0.79632	-0.395097	0.692771	0.949489	Macspi_20180703@G01017_i1
16.138	-0.458087	0.943882	-0.485322	0.627448	0.930373	Macspi_20180703@G01021_i1
3.65055	2.05775	3.77439	0.545187	0.585625	0.914709	Macspi_20180703@G01021_i2
24.3243	-2.57916	0.461635	-5.58701	2.31014e-08	7.35128e-07	Macspi_20180703@G01023_i1
38.5572	-0.111809	0.390995	-0.285961	0.774908	0.968016	Macspi_20180703@G01041_i1
14.8606	-0.188452	0.504666	-0.373418	0.708837	0.952369	Macspi_20180703@G01042_i1
5.56539	-1.15832	0.724616	-1.59852	0.109927	0.438345	Macspi_20180703@G01043_i1
198.127	0.0355554	0.17345	0.204989	0.837581	0.980048	Macspi_20180703@G01045_i1
4.95063	-0.318732	0.728985	-0.437227	0.661947	0.940815	Macspi_20180703@G01046_i1
8.03657	-0.49086	1.03771	-0.473021	0.636198	0.933384	Macspi_20180703@G01049_i3
23.7441	-0.0988798	0.534224	-0.185091	0.853158	0.981134	Macspi_20180703@G01049_i5
103.936	-0.33019	0.412616	-0.800237	0.423574	0.833949	Macspi_20180703@G01050_i1
531.816	0.0387268	0.130594	0.296544	0.766814	0.966768	Macspi_20180703@G01050_i3
3.14056	-0.1526	3.6314	-0.0420223	0.966481	0.996267	Macspi_20180703@G01053_i1
230.532	-0.576115	0.305766	-1.88417	0.0595419	0.297345	Macspi_20180703@G01053_i2
228.033	-0.094591	0.285472	-0.331349	0.740381	0.960464	Macspi_20180703@G01053_i3
94.3847	0.978983	0.324541	3.01652	0.00255697	0.0268127	Macspi_20180703@G01059_i2
12.8795	0.400625	0.495198	0.809019	0.418504	0.830449	Macspi_20180703@G01059_i3
12.8679	-0.952368	0.607669	-1.56725	0.117057	0.454329	Macspi_20180703@G01059_i4
21.3718	-0.307626	0.370308	-0.83073	0.406126	0.822805	Macspi_20180703@G01068_i2
12.2943	-0.500867	0.577975	-0.866588	0.386168	0.808225	Macspi_20180703@G01071_i1
15.8623	-0.471032	0.590282	-0.797978	0.424884	0.834459	Macspi_20180703@G01071_i2
2.27322	-0.259945	1.45302	-0.178901	0.858016	0.981514	Macspi_20180703@G01076_i1
20.7639	-1.18738	0.474629	-2.5017	0.01236	0.095647	Macspi_20180703@G01078_i1
238.101	0.0310965	0.153337	0.202798	0.839293	0.980195	Macspi_20180703@G01079_i2
44.1092	0.0636096	0.424654	0.149792	0.880929	0.984343	Macspi_20180703@G01080_i1
29.7186	0.147533	0.406549	0.362891	0.716687	0.954344	Macspi_20180703@G01080_i3
5.43106	1.22599	0.893666	1.37187	0.170104	0.558753	Macspi_20180703@G01081_i1
10.8515	1.25462	0.619239	2.02606	0.0427584	0.237885	Macspi_20180703@G01081_i2
6.75053	0.919263	1.28526	0.715233	0.474465	0.863418	Macspi_20180703@G01082_i10
6.00859	-0.0555849	0.714335	-0.0778135	0.937976	0.992375	Macspi_20180703@G01082_i11
7.14562	0.321131	0.737683	0.435324	0.663327	0.941343	Macspi_20180703@G01082_i2
3.66757	-0.203133	0.97918	-0.207453	0.835656	0.979795	Macspi_20180703@G01082_i3
1.56272	1.22408	1.59608	0.766926	0.443126	0.84537	Macspi_20180703@G01082_i5
6.59103	0.19086	0.858435	0.222335	0.824053	0.978124	Macspi_20180703@G01082_i6
2.99571	0.288397	1.35166	0.213364	0.831043	0.979341	Macspi_20180703@G01082_i9
18.2422	-0.466661	0.764763	-0.610203	0.541728	0.897052	Macspi_20180703@G01086_i1
20.9001	-0.173291	0.420521	-0.412087	0.680275	0.945908	Macspi_20180703@G01086_i2
11.274	0.197857	0.962852	0.20549	0.837189	0.979903	Macspi_20180703@G01086_i3
28.8407	-0.441368	0.306394	-1.44053	0.149718	0.522106	Macspi_20180703@G01088_i2
64.3843	0.0759629	0.333497	0.227776	0.81982	0.977181	Macspi_20180703@G01102_i1
44.0123	0.181211	0.33816	0.535874	0.592045	0.917426	Macspi_20180703@G01102_i2
10.8389	0.393767	0.561537	0.701231	0.483159	0.868548	Macspi_20180703@G01103_i1
3.48454	0.201014	1.04398	0.192545	0.847315	0.980655	Macspi_20180703@G01103_i3
9.00711	-0.276349	0.649699	-0.42535	0.670582	0.943471	Macspi_20180703@G01103_i4
3.84106	-1.16578	0.903156	-1.29078	0.19678	0.600155	Macspi_20180703@G01104_i1
10.401	-0.388643	0.695966	-0.558423	0.576556	0.911953	Macspi_20180703@G01107_i10
10.0007	0.324112	0.613696	0.52813	0.597409	0.919261	Macspi_20180703@G01107_i11
4.0198	1.67374	1.69666	0.986489	0.323893	0.754074	Macspi_20180703@G01107_i13
21.0982	-0.141227	0.466181	-0.302945	0.761931	0.965919	Macspi_20180703@G01107_i14
7.72536	-0.958585	0.804486	-1.19155	0.233438	0.653289	Macspi_20180703@G01107_i16
7.93117	2.3968	0.979729	2.44639	0.0144294	0.107738	Macspi_20180703@G01107_i17
21.2684	-0.0890213	0.407499	-0.218458	0.827073	0.97866	Macspi_20180703@G01107_i19
4.87864	-0.139621	0.922117	-0.151413	0.87965	0.984302	Macspi_20180703@G01107_i21
4.12665	0.660746	2.83744	0.232867	0.815865	0.976425	Macspi_20180703@G01107_i22
5.25584	0.0220172	1.22929	0.0179105	0.98571	0.998367	Macspi_20180703@G01107_i4
13.2866	0.290349	0.719663	0.403452	0.686616	0.94815	Macspi_20180703@G01107_i7
6.85463	0.237035	1.69708	0.139672	0.888919	0.985085	Macspi_20180703@G01107_i8
149.982	0.00717067	0.175159	0.040938	0.967345	0.996442	Macspi_20180703@G01112_i2
251.968	0.180166	0.16529	1.09	0.275713	0.704966	Macspi_20180703@G01119_i1
17.5863	-0.0798191	0.424306	-0.188117	0.850785	0.980838	Macspi_20180703@G01137_i1
2.73997	-4.84654	3.24473	-1.49367	0.135263	0.494253	Macspi_20180703@G01137_i2
11.2766	-0.589634	0.592748	-0.994747	0.319859	0.750811	Macspi_20180703@G01139_i6
4.11367	-0.0115751	1.3305	-0.00869983	0.993059	0.999166	Macspi_20180703@G01141_i1
81.5502	-0.336627	0.226339	-1.48727	0.136944	0.497861	Macspi_20180703@G01179_i2
5.59552	-1.11922	1.82759	-0.612403	0.540271	0.896281	Macspi_20180703@G01179_i5
6.42014	0.547962	1.746	0.313838	0.753644	0.963651	Macspi_20180703@G01179_i7
100.937	0.230307	0.232592	0.990177	0.322088	0.752719	Macspi_20180703@G01191_i1
58.7592	0.00974097	0.326797	0.0298074	0.976221	0.997593	Macspi_20180703@G01192_i1
2.78935	-0.0474164	3.70701	-0.012791	0.989795	0.998454	Macspi_20180703@G01192_i2
28.3276	-0.176155	0.549685	-0.320465	0.748616	0.962322	Macspi_20180703@G01197_i1
48.8006	0.660081	1.4702	0.448974	0.65345	0.938505	Macspi_20180703@G01197_i2
4.98212	3.20134	2.65752	1.20463	0.228345	0.646729	Macspi_20180703@G01197_i3
7.60324	-0.196527	1.6132	-0.121825	0.903038	0.986414	Macspi_20180703@G01197_i4
49.7023	0.126838	0.286396	0.442876	0.657856	0.940022	Macspi_20180703@G01197_i5
156.669	-0.190036	0.252232	-0.753415	0.451201	0.850638	Macspi_20180703@G01197_i6
566.508	-0.906859	0.147612	-6.14354	8.07001e-10	3.26027e-08	Macspi_20180703@G01202_i3
5.35333	-0.888366	0.771595	-1.15134	0.249594	0.674561	Macspi_20180703@G01202_i6
35.6377	-0.44487	0.361123	-1.23191	0.217983	0.632208	Macspi_20180703@G01202_i7
26.0474	-0.218443	0.370814	-0.589092	0.5558	0.903113	Macspi_20180703@G01203_i1
4.37828	-0.947768	0.832811	-1.13803	0.255106	0.681349	Macspi_20180703@G01207_i1
11.4903	-1.81832	2.83763	-0.640789	0.52166	0.887342	Macspi_20180703@G01207_i5
11.6874	0.535928	2.31811	0.231192	0.817165	0.97668	Macspi_20180703@G01207_i6
3.06986	-0.524858	1.09932	-0.477441	0.633048	0.93211	Macspi_20180703@G01210_i1
1947.54	-0.23203	0.155769	-1.48958	0.136336	0.496636	Macspi_20180703@G01212_i2
52.0293	0.553198	0.26657	2.07525	0.0379637	0.218962	Macspi_20180703@G01213_i1
9.41421	-1.62933	0.680687	-2.39365	0.0166814	0.120229	Macspi_20180703@G01216_i1
3.24425	-1.13584	1.26476	-0.898065	0.369151	0.794328	Macspi_20180703@G01216_i3
19.674	-0.37231	0.476925	-0.780647	0.43501	0.840862	Macspi_20180703@G01216_i5
19.8	-2.73155	0.499842	-5.46483	4.63339e-08	1.40541e-06	Macspi_20180703@G01219_i1
3.67668	-1.9604	1.04235	-1.88075	0.0600058	0.298961	Macspi_20180703@G01220_i1
4.34028	-0.28466	1.0817	-0.26316	0.792428	0.971901	Macspi_20180703@G01221_i1
21.1673	0.256308	0.547977	0.467735	0.639974	0.934405	Macspi_20180703@G01226_i3
2.14785	4.80342	2.40356	1.99846	0.0456669	0.248707	Macspi_20180703@G01231_i1
10.8717	-0.0646034	0.613385	-0.105323	0.91612	0.988514	Macspi_20180703@G01233_i1
3.89738	0.415553	1.25126	0.332107	0.739808	0.960334	Macspi_20180703@G01234_i1
3.54325	-2.32475	1.85382	-1.25403	0.209831	0.620045	Macspi_20180703@G01234_i2
5.43653	-0.471587	0.822549	-0.573324	0.566426	0.908012	Macspi_20180703@G01234_i3
64.4537	1.95021	0.390256	4.99725	5.8154e-07	1.4869e-05	Macspi_20180703@G01235_i1
63.2935	2.05895	0.407011	5.0587	4.2212e-07	1.10014e-05	Macspi_20180703@G01235_i2
119.601	-0.614294	0.24336	-2.52422	0.0115954	0.0909985	Macspi_20180703@G01236_i1
27.4509	-1.3186	0.32469	-4.0611	4.88417e-05	0.000849064	Macspi_20180703@G01237_i1
5.36863	-1.03934	0.900153	-1.15462	0.248245	0.672962	Macspi_20180703@G01237_i2
5.47552	-5.83063	3.13951	-1.85718	0.0632859	0.30954	Macspi_20180703@G01237_i3
50.8084	-1.60263	0.406205	-3.94537	7.96765e-05	0.00132083	Macspi_20180703@G01237_i4
3211.1	0.0746476	0.226064	0.330205	0.741245	0.960737	Macspi_20180703@G01238_i2
653.447	0.00600419	0.22796	0.0263387	0.978987	0.99795	Macspi_20180703@G01241_i1
9.71025	1.21852	0.865983	1.4071	0.159398	0.540236	Macspi_20180703@G01244_i10
80.3972	-0.0340185	0.353213	-0.0963116	0.923273	0.989217	Macspi_20180703@G01244_i2
20.6017	0.834932	0.463384	1.80181	0.071575	0.334607	Macspi_20180703@G01247_i10
14.7502	-0.0398013	0.683174	-0.0582594	0.953542	0.99457	Macspi_20180703@G01247_i11
7.26724	0.480473	0.67849	0.70815	0.478852	0.865964	Macspi_20180703@G01247_i12
1.43861	-1.00919	4.08046	-0.247324	0.804658	0.974341	Macspi_20180703@G01247_i13
4.03213	-0.683607	1.27268	-0.537138	0.591172	0.916884	Macspi_20180703@G01247_i15
7.32837	0.156899	0.871717	0.179988	0.857162	0.981361	Macspi_20180703@G01247_i16
2.65501	0.577863	2.3122	0.249919	0.80265	0.974043	Macspi_20180703@G01247_i17
21.8998	-0.0796969	0.459124	-0.173585	0.862192	0.9818	Macspi_20180703@G01247_i18
7.9939	2.02866	0.680996	2.97896	0.00289228	0.0295962	Macspi_20180703@G01247_i19
3.92439	0.680339	1.00731	0.675404	0.499419	0.876872	Macspi_20180703@G01247_i2
25.2487	0.374442	0.376099	0.995595	0.319447	0.750623	Macspi_20180703@G01247_i3
3.15575	2.50528	1.50082	1.66927	0.0950631	0.401647	Macspi_20180703@G01247_i5
3.13697	1.49748	1.45224	1.03115	0.30247	0.733645	Macspi_20180703@G01247_i6
19.4222	0.300027	0.463524	0.647273	0.517455	0.884813	Macspi_20180703@G01247_i7
4.96126	0.609569	1.05628	0.577091	0.563878	0.906789	Macspi_20180703@G01247_i8
7.34986	-1.29094	0.721467	-1.78933	0.0735612	0.341285	Macspi_20180703@G01255_i1
92.9754	0.33999	0.318964	1.06592	0.286459	0.717712	Macspi_20180703@G01258_i1
388.057	0.172065	0.167714	1.02594	0.304919	0.735898	Macspi_20180703@G01258_i2
29.7644	0.627884	0.44975	1.39608	0.162692	0.54639	Macspi_20180703@G01259_i1
21.1098	0.109804	0.445033	0.246732	0.805115	0.974348	Macspi_20180703@G01263_i1
4.09445	-1.68564	0.879338	-1.91694	0.0552455	0.28255	Macspi_20180703@G01264_i1
48.8758	-0.54464	0.286678	-1.89983	0.057455	0.290587	Macspi_20180703@G01266_i2
2.44515	-1.49106	1.3943	-1.0694	0.284891	0.715868	Macspi_20180703@G01267_i2
181.848	-0.592905	0.147635	-4.01601	5.91918e-05	0.00101169	Macspi_20180703@G01267_i3
483.983	-0.390764	0.224448	-1.741	0.0816835	0.365684	Macspi_20180703@G01268_i1
36.1545	-0.339809	0.270177	-1.25773	0.20849	0.617768	Macspi_20180703@G01273_i1
43.768	0.0349891	0.352631	0.0992229	0.920961	0.988921	Macspi_20180703@G01275_i1
24.9526	0.539254	0.358509	1.50416	0.132541	0.489203	Macspi_20180703@G01275_i12
13.8402	-0.82736	1.85571	-0.445847	0.655708	0.939107	Macspi_20180703@G01275_i2
4.94532	-0.593256	0.782864	-0.757802	0.448569	0.848959	Macspi_20180703@G01275_i5
12.9634	-0.852275	1.99008	-0.428262	0.668461	0.942991	Macspi_20180703@G01275_i6
18.4704	0.641281	1.92065	0.333888	0.738464	0.959813	Macspi_20180703@G01275_i7
11.6283	-0.0871085	0.55572	-0.156749	0.875443	0.983828	Macspi_20180703@G01275_i9
10.1986	0.790158	0.680463	1.16121	0.245558	0.669717	Macspi_20180703@G01283_i1
3.47469	0.997986	1.06242	0.939348	0.347552	0.776142	Macspi_20180703@G01287_i1
2.71076	0.793653	1.44444	0.549454	0.582694	0.913648	Macspi_20180703@G01287_i5
2.70632	-3.61522	1.73927	-2.07859	0.0376551	0.217558	Macspi_20180703@G01287_i7
53.1602	0.269563	0.297534	0.905992	0.36494	0.790923	Macspi_20180703@G01287_i9
8.51893	0.2415	0.581903	0.415018	0.678129	0.94543	Macspi_20180703@G01288_i1
76.7172	-0.317349	0.232457	-1.3652	0.172191	0.562182	Macspi_20180703@G01295_i19
2.7999	0.479923	0.941376	0.509811	0.610184	0.924104	Macspi_20180703@G01299_i1
79.0762	0.0803866	0.218241	0.368338	0.712621	0.953493	Macspi_20180703@G01303_i1
23.7505	0.586423	0.567428	1.03348	0.301381	0.732712	Macspi_20180703@G01304_i1
5.99383	0.412534	2.99569	0.137709	0.89047	0.985221	Macspi_20180703@G01304_i10
250.087	-1.07225	0.177752	-6.03228	1.61658e-09	6.24468e-08	Macspi_20180703@G01304_i11
27.8131	0.498377	0.360449	1.38265	0.166771	0.553591	Macspi_20180703@G01304_i3
89.4839	-0.0970309	0.287799	-0.337148	0.736005	0.958797	Macspi_20180703@G01304_i4
10.3728	-0.2673	0.575991	-0.464069	0.642598	0.935195	Macspi_20180703@G01314_i1
6.61524	-0.051103	0.688542	-0.0742191	0.940836	0.992726	Macspi_20180703@G01314_i6
490.499	-1.00593	0.260161	-3.86655	0.000110387	0.00176999	Macspi_20180703@G01315_i1
9.59698	-0.826879	1.00247	-0.824839	0.409463	0.824643	Macspi_20180703@G01316_i10
25.2663	-0.0973584	0.416509	-0.233749	0.81518	0.976202	Macspi_20180703@G01316_i16
49.1308	-0.0912069	0.265578	-0.343427	0.731277	0.957441	Macspi_20180703@G01316_i2
6.41775	0.375198	0.769248	0.487746	0.62573	0.929981	Macspi_20180703@G01318_i1
94.8349	-0.528929	0.247101	-2.14054	0.0323114	0.194995	Macspi_20180703@G01325_i1
41.5822	0.196132	0.327671	0.598565	0.549463	0.900409	Macspi_20180703@G01326_i1
275.022	-0.775505	0.179645	-4.31686	1.58261e-05	0.00030372	Macspi_20180703@G01349_i2
255.129	6.25485	0.310805	20.1247	4.48518e-90	2.96443e-86	Macspi_20180703@G01350_i1
5.28434	0.64985	1.78152	0.364772	0.715282	0.953822	Macspi_20180703@G01351_i1
48.8958	-0.0105519	0.267453	-0.0394532	0.968529	0.996885	Macspi_20180703@G01351_i2
26.8235	0.203331	0.35405	0.5743	0.565765	0.907482	Macspi_20180703@G01351_i3
333.532	-1.62263	0.247908	-6.54527	5.93872e-11	2.85465e-09	Macspi_20180703@G01353_i1
517.089	0.547117	0.216113	2.53162	0.0113535	0.0894399	Macspi_20180703@G01354_i2
2.27453	-2.00409	1.88812	-1.06142	0.288498	0.719835	Macspi_20180703@G01356_i1
1.52265	0.758037	1.63716	0.463018	0.643352	0.935385	Macspi_20180703@G01356_i4
7.85135	0.323964	0.599253	0.540613	0.588774	0.915979	Macspi_20180703@G01357_i1
135.618	0.786428	0.219174	3.58815	0.000333035	0.00468233	Macspi_20180703@G01358_i1
36.2322	1.15763	0.348508	3.32169	0.000894746	0.0109839	Macspi_20180703@G01358_i7
21.8034	-0.743683	0.357246	-2.08171	0.037369	0.216446	Macspi_20180703@G01363_i1
2.13124	-0.732828	3.62082	-0.202393	0.83961	0.980281	Macspi_20180703@G01363_i2
11.4513	-0.615565	0.499608	-1.2321	0.217913	0.632104	Macspi_20180703@G01364_i1
29.6142	-1.11184	0.364599	-3.04949	0.00229229	0.0244287	Macspi_20180703@G01365_i2
1.51024	-0.680654	1.76644	-0.385326	0.699996	0.950857	Macspi_20180703@G01365_i3
4.30529	-1.18671	1.55459	-0.763358	0.44525	0.8466	Macspi_20180703@G01371_i1
8.85113	-0.391876	0.630155	-0.621872	0.534026	0.893452	Macspi_20180703@G01371_i3
35.4686	0.0221919	0.373731	0.0593793	0.95265	0.994558	Macspi_20180703@G01371_i4
125.853	0.218462	0.198696	1.09948	0.271558	0.700286	Macspi_20180703@G01371_i5
3.19722	1.53221	1.54743	0.990166	0.322093	0.752719	Macspi_20180703@G01376_i11
1.51889	-1.71444	1.71231	-1.00124	0.316709	0.748206	Macspi_20180703@G01376_i2
2.71546	-3.11928	1.66154	-1.87734	0.0604712	0.300442	Macspi_20180703@G01376_i3
6.99247	-0.274272	0.605805	-0.45274	0.650736	0.937703	Macspi_20180703@G01376_i6
1.28173	1.30793	2.33376	0.560438	0.575181	0.911768	Macspi_20180703@G01376_i9
1.55046	-0.815391	1.65368	-0.493076	0.621959	0.928942	Macspi_20180703@G01377_i1
1.43716	-0.938323	2.39905	-0.391122	0.695707	0.94965	Macspi_20180703@G01378_i4
81.0334	-0.160152	0.281516	-0.568892	0.56943	0.909453	Macspi_20180703@G01384_i1
7.81443	0.0449866	0.750999	0.0599023	0.952233	0.994529	Macspi_20180703@G01385_i1
3.87399	-0.537121	1.05533	-0.50896	0.61078	0.924288	Macspi_20180703@G01385_i3
4.62244	0.577282	0.927619	0.622327	0.533727	0.893347	Macspi_20180703@G01388_i1
13.8607	0.189855	0.525358	0.361381	0.717815	0.954573	Macspi_20180703@G01393_i1
2.46776	0.983159	3.27119	0.300551	0.763757	0.966343	Macspi_20180703@G01394_i1
52.6249	-0.193288	0.306148	-0.631353	0.52781	0.890511	Macspi_20180703@G01394_i3
31.5198	-0.0355545	0.564386	-0.0629969	0.949769	0.994011	Macspi_20180703@G01394_i4
70.3428	-0.436888	0.209581	-2.08457	0.0371079	0.21533	Macspi_20180703@G01404_i2
70.682	-0.0623629	0.238856	-0.26109	0.794023	0.97195	Macspi_20180703@G01405_i1
353.517	0.0524978	0.219739	0.23891	0.811175	0.975336	Macspi_20180703@G01409_i1
12.4325	-7.85664	3.90895	-2.00991	0.0444407	0.244317	Macspi_20180703@G01410_i10
1571.53	-0.08996	0.138337	-0.650295	0.515502	0.883766	Macspi_20180703@G01410_i12
471.935	0.230317	0.288336	0.798781	0.424417	0.834363	Macspi_20180703@G01410_i13
12.0099	1.13566	1.08484	1.04684	0.295171	0.7267	Macspi_20180703@G01410_i14
1.65752	-0.247403	3.67124	-0.0673894	0.946272	0.993424	Macspi_20180703@G01410_i2
226.564	-0.267212	0.236676	-1.12902	0.25889	0.68567	Macspi_20180703@G01410_i4
2386.65	0.388905	0.18459	2.10687	0.0351292	0.206868	Macspi_20180703@G01410_i7
61.5635	1.12874	0.540923	2.0867	0.0369152	0.214513	Macspi_20180703@G01410_i8
6625.6	0.526428	0.277428	1.89753	0.0577578	0.291615	Macspi_20180703@G01410_i9
243.246	-0.773503	0.220305	-3.51105	0.000446338	0.0060501	Macspi_20180703@G01414_i1
58.2792	0.773535	0.318925	2.42544	0.0152897	0.112567	Macspi_20180703@G01415_i1
151.878	6.31834	0.643951	9.81183	1.00132e-22	1.64222e-20	Macspi_20180703@G01416_i1
32.2211	0.334083	0.358352	0.932278	0.351193	0.77986	Macspi_20180703@G01418_i1
22.6512	-0.394047	0.38016	-1.03653	0.299955	0.731477	Macspi_20180703@G01420_i1
364.03	-0.265696	0.128248	-2.07173	0.0382903	0.220162	Macspi_20180703@G01421_i1
294.403	-0.0328291	0.167269	-0.196265	0.844403	0.980655	Macspi_20180703@G01422_i1
61.2425	0.48908	0.364705	1.34103	0.179911	0.574942	Macspi_20180703@G01430_i1
1.34944	2.18364	1.76307	1.23854	0.215515	0.628525	Macspi_20180703@G01435_i2
5.34697	3.67009	1.03896	3.53245	0.000411726	0.00564343	Macspi_20180703@G01435_i7
43.0774	-0.673352	0.268664	-2.5063	0.0122001	0.0946982	Macspi_20180703@G01437_i1
4.40069	0.218809	0.88637	0.24686	0.805016	0.974348	Macspi_20180703@G01437_i2
13.2289	-0.794353	0.52258	-1.52006	0.128496	0.480118	Macspi_20180703@G01438_i1
5.67319	0.986222	0.937318	1.05217	0.29272	0.724059	Macspi_20180703@G01439_i1
9.78132	0.178198	1.43493	0.124186	0.901168	0.986307	Macspi_20180703@G01439_i2
24.3759	-0.473702	0.932362	-0.508067	0.611407	0.9247	Macspi_20180703@G01439_i3
1.37785	-4.67596	3.92671	-1.19081	0.233728	0.653747	Macspi_20180703@G01440_i2
9.4258	1.17458	0.784807	1.49664	0.134486	0.492585	Macspi_20180703@G01440_i3
23.8898	0.207788	0.372165	0.558322	0.576624	0.911996	Macspi_20180703@G01441_i1
22.6984	-0.343466	0.426428	-0.805451	0.42056	0.831975	Macspi_20180703@G01443_i1
15.6522	0.641046	0.628887	1.01933	0.308045	0.739493	Macspi_20180703@G01444_i1
4.40045	-0.575903	0.902158	-0.638361	0.523239	0.888295	Macspi_20180703@G01444_i2
31.9936	-0.194331	0.321644	-0.60418	0.545724	0.898885	Macspi_20180703@G01445_i1
12.2152	0.590804	0.628429	0.94013	0.347151	0.775944	Macspi_20180703@G01446_i1
5.84524	0.550703	1.26015	0.437015	0.6621	0.940867	Macspi_20180703@G01449_i2
5.81047	-0.396477	0.733579	-0.54047	0.588873	0.916046	Macspi_20180703@G01449_i8
47.7511	0.123908	0.273231	0.453492	0.650194	0.937542	Macspi_20180703@G01455_i1
2.38793	4.1735	1.60232	2.60466	0.00919643	0.0757514	Macspi_20180703@G01456_i2
33.6075	0.401443	0.310409	1.29327	0.195917	0.59883	Macspi_20180703@G01459_i1
19.1321	-0.823136	1.13768	-0.723521	0.46936	0.861312	Macspi_20180703@G01460_i1
89.3085	0.905088	0.304408	2.97327	0.00294643	0.0300852	Macspi_20180703@G01460_i2
19.8743	1.23993	0.553203	2.24137	0.0250019	0.161848	Macspi_20180703@G01460_i6
23.9124	0.560843	0.74265	0.755192	0.450134	0.849827	Macspi_20180703@G01462_i1
8.74166	-0.0337365	0.922772	-0.03656	0.970836	0.997148	Macspi_20180703@G01462_i2
1.62763	-3.77518	3.39439	-1.11218	0.26606	0.693849	Macspi_20180703@G01462_i3
2.42717	0.666553	1.84611	0.361059	0.718056	0.954622	Macspi_20180703@G01463_i1
17.2962	-0.0306155	0.539659	-0.0567313	0.954759	0.994579	Macspi_20180703@G01463_i3
5.09936	-0.289438	0.885555	-0.326843	0.743786	0.961298	Macspi_20180703@G01463_i4
193.407	0.327924	0.155775	2.10512	0.0352812	0.207517	Macspi_20180703@G01464_i1
5.34471	0.138615	0.728993	0.190145	0.849195	0.980655	Macspi_20180703@G01465_i5
62.7345	0.0284102	0.228555	0.124304	0.901075	0.986265	Macspi_20180703@G01465_i9
16.2873	-0.110321	0.916429	-0.120382	0.904181	0.98656	Macspi_20180703@G01475_i1
256.29	0.308316	0.221896	1.38946	0.164692	0.549951	Macspi_20180703@G01475_i2
1.326	0.49583	1.85873	0.266757	0.789656	0.971222	Macspi_20180703@G01484_i2
20.9446	0.291452	0.351643	0.828827	0.407202	0.823374	Macspi_20180703@G01485_i1
1.66313	-0.838506	2.05761	-0.407515	0.68363	0.946783	Macspi_20180703@G01485_i6
2.15365	-1.90455	1.7982	-1.05914	0.289534	0.720933	Macspi_20180703@G01487_i1
5.57877	-0.746807	1.19771	-0.62353	0.532936	0.892945	Macspi_20180703@G01487_i2
57.4511	0.640248	0.253363	2.527	0.0115043	0.0904227	Macspi_20180703@G01489_i3
338.791	0.214308	0.14685	1.45936	0.144466	0.512304	Macspi_20180703@G01489_i4
11.3714	-0.230331	0.523912	-0.439637	0.6602	0.940538	Macspi_20180703@G01492_i1
7.23712	-0.96657	0.760109	-1.27162	0.203508	0.610202	Macspi_20180703@G01494_i4
2.86853	-0.504534	1.90634	-0.264661	0.791271	0.971893	Macspi_20180703@G01495_i2
6.41617	-0.26282	0.806313	-0.325953	0.74446	0.96142	Macspi_20180703@G01495_i3
8.42742	-0.56112	0.606637	-0.924967	0.354983	0.782922	Macspi_20180703@G01495_i4
36.3849	1.42474	0.369872	3.85199	0.000117161	0.00186864	Macspi_20180703@G01496_i1
13.5157	-0.522847	0.553279	-0.944996	0.344661	0.773879	Macspi_20180703@G01497_i1
24.4478	-0.350481	0.37811	-0.926929	0.353964	0.781989	Macspi_20180703@G01498_i1
308.145	-0.552946	0.202564	-2.72974	0.00633843	0.0563536	Macspi_20180703@G01499_i1
31.1861	1.13222	2.79908	0.404496	0.685848	0.947771	Macspi_20180703@G01499_i2
6.24716	0.378316	2.88349	0.131201	0.895617	0.985657	Macspi_20180703@G01500_i1
90.3386	-0.213841	0.262678	-0.814083	0.415597	0.828382	Macspi_20180703@G01500_i3
5.18111	-0.287661	0.757454	-0.379773	0.704114	0.951189	Macspi_20180703@G01501_i2
7.88702	-0.309269	0.664349	-0.465522	0.641558	0.93506	Macspi_20180703@G01502_i1
2.31714	-0.625411	1.19564	-0.523077	0.600921	0.920852	Macspi_20180703@G01503_i1
10.3381	-0.382027	0.562652	-0.678975	0.497154	0.87564	Macspi_20180703@G01503_i3
4.44857	-0.889335	0.945003	-0.941092	0.346658	0.7756	Macspi_20180703@G01504_i1
70.7692	-0.409546	0.299061	-1.36944	0.170862	0.559971	Macspi_20180703@G01505_i1
6.92027	-1.07938	1.53439	-0.70346	0.481769	0.867617	Macspi_20180703@G01505_i3
4.72883	-0.164787	0.898973	-0.183306	0.854558	0.981167	Macspi_20180703@G01508_i1
7.02081	-0.00671191	0.983547	-0.00682419	0.994555	0.999546	Macspi_20180703@G01513_i2
5.41117	0.544891	1.84091	0.29599	0.767238	0.966874	Macspi_20180703@G01513_i3
1.42667	-0.177935	3.31695	-0.0536443	0.957219	0.99485	Macspi_20180703@G01513_i4
194.073	0.272911	0.271933	1.0036	0.315574	0.746994	Macspi_20180703@G01513_i6
3.81624	4.72281	1.88825	2.50116	0.0123786	0.0957689	Macspi_20180703@G01513_i9
554.048	0.044005	0.229452	0.191783	0.847912	0.980655	Macspi_20180703@G01518_i1
1047.35	-0.24872	0.182646	-1.36176	0.173272	0.563686	Macspi_20180703@G01518_i2
280.445	0.0312814	0.152161	0.205581	0.837118	0.979889	Macspi_20180703@G01525_i1
20.0121	-0.216706	0.421466	-0.514171	0.607132	0.923411	Macspi_20180703@G01531_i1
5.31194	-0.603035	1.02951	-0.585749	0.558044	0.904314	Macspi_20180703@G01538_i1
8.60743	1.00993	1.40575	0.718423	0.472496	0.86247	Macspi_20180703@G01539_i2
2.97702	0.278139	1.23585	0.225058	0.821934	0.977725	Macspi_20180703@G01539_i5
17.2583	-0.229558	0.591862	-0.387857	0.698122	0.950514	Macspi_20180703@G01539_i6
155.788	-0.577383	0.192667	-2.99679	0.00272841	0.028274	Macspi_20180703@G01545_i1
4.72111	0.288546	0.856612	0.336845	0.736234	0.958906	Macspi_20180703@G01545_i2
15.9014	0.3417	0.509067	0.671227	0.502076	0.877961	Macspi_20180703@G01546_i2
17.2106	0.20096	0.433783	0.463272	0.643169	0.935285	Macspi_20180703@G01548_i1
6.14456	0.455676	0.734994	0.619972	0.535276	0.893769	Macspi_20180703@G01550_i1
1.60609	-0.921817	2.82272	-0.32657	0.743993	0.961299	Macspi_20180703@G01550_i13
34.5252	-0.459958	0.399816	-1.15043	0.249968	0.675103	Macspi_20180703@G01550_i3
1.91364	0.637741	2.71645	0.23477	0.814387	0.97603	Macspi_20180703@G01550_i4
9.15296	-0.721093	0.597607	-1.20663	0.227573	0.645602	Macspi_20180703@G01553_i3
36.4586	-0.597749	0.368693	-1.62127	0.10496	0.426506	Macspi_20180703@G01558_i1
312.528	-0.138635	0.26185	-0.529445	0.596497	0.91892	Macspi_20180703@G01566_i1
2.16614	-1.67861	1.22477	-1.37054	0.170517	0.559418	Macspi_20180703@G01574_i1
16.3855	0.0800375	0.461349	0.173486	0.86227	0.9818	Macspi_20180703@G01575_i1
4.23945	-4.27596	1.49885	-2.85284	0.00433308	0.0414338	Macspi_20180703@G01576_i1
45.1332	-0.441057	0.333711	-1.32167	0.186276	0.584802	Macspi_20180703@G01577_i2
84.9222	-0.251195	0.200211	-1.25465	0.209605	0.619687	Macspi_20180703@G01577_i3
30.7787	-0.337678	0.317309	-1.06419	0.287241	0.718719	Macspi_20180703@G01580_i2
117.282	-0.102195	0.311949	-0.3276	0.743214	0.961207	Macspi_20180703@G01582_i10
25.8343	0.511917	0.40382	1.26769	0.20491	0.612131	Macspi_20180703@G01582_i13
25.8921	-0.384567	0.445504	-0.863219	0.388017	0.809302	Macspi_20180703@G01582_i6
18.856	-0.390694	0.387362	-1.0086	0.313166	0.744412	Macspi_20180703@G01585_i1
32.8523	0.0335042	0.424858	0.0788596	0.937144	0.992129	Macspi_20180703@G01586_i9
12.2619	0.0797971	0.542363	0.147129	0.88303	0.984343	Macspi_20180703@G01589_i1
19.7472	-1.7677	0.434032	-4.07274	4.64626e-05	0.000811548	Macspi_20180703@G01591_i1
276.724	-0.219928	0.141458	-1.55472	0.120013	0.461133	Macspi_20180703@G01593_i2
42.8259	-0.608804	0.266923	-2.28083	0.0225587	0.150286	Macspi_20180703@G01595_i2
24.575	0.334723	0.383922	0.871854	0.383288	0.806246	Macspi_20180703@G01596_i2
33.7743	0.316496	0.35368	0.894865	0.370859	0.795933	Macspi_20180703@G01597_i1
23.4154	0.401673	0.488979	0.821453	0.411388	0.825871	Macspi_20180703@G01598_i2
2.7	-5.65221	3.62549	-1.55902	0.118992	0.458677	Macspi_20180703@G01598_i4
61.0035	0.20437	0.276898	0.738071	0.460471	0.856463	Macspi_20180703@G01600_i1
53.5708	-0.749217	0.239555	-3.12754	0.00176277	0.0195386	Macspi_20180703@G01600_i4
3.51442	-0.436331	0.820094	-0.53205	0.594691	0.918514	Macspi_20180703@G01601_i1
10.9194	0.26224	0.681488	0.384805	0.700382	0.950984	Macspi_20180703@G01603_i1
27.3499	-0.0424671	0.385776	-0.110082	0.912344	0.98774	Macspi_20180703@G01604_i1
61.5757	0.211543	0.237946	0.889036	0.373984	0.798542	Macspi_20180703@G01605_i1
145.894	-0.144992	0.16641	-0.871294	0.383594	0.806452	Macspi_20180703@G01607_i1
1.9967	0.156779	1.38914	0.11286	0.910141	0.987388	Macspi_20180703@G01612_i1
93.093	0.192021	0.210326	0.912971	0.361258	0.787891	Macspi_20180703@G01617_i2
166.045	-0.130324	0.161312	-0.807899	0.419149	0.83077	Macspi_20180703@G01630_i10
4.73064	-0.778873	0.810056	-0.961505	0.336298	0.766346	Macspi_20180703@G01630_i2
31.6625	0.949376	1.03241	0.91957	0.357797	0.785372	Macspi_20180703@G01642_i1
38.3396	0.187288	0.39606	0.472878	0.6363	0.933429	Macspi_20180703@G01642_i6
76.49	-0.0888071	0.283241	-0.313539	0.753871	0.963677	Macspi_20180703@G01642_i7
8.41619	-1.36183	1.83197	-0.743369	0.457258	0.854378	Macspi_20180703@G01642_i9
177.849	0.0708793	0.263571	0.268919	0.787992	0.970964	Macspi_20180703@G01643_i1
308.311	0.348755	0.187423	1.86079	0.0627738	0.307859	Macspi_20180703@G01644_i1
90.0915	0.124772	0.278162	0.448558	0.65375	0.938577	Macspi_20180703@G01644_i2
278.681	-0.135932	0.536291	-0.253467	0.799908	0.973397	Macspi_20180703@G01644_i3
2235.84	0.281884	0.146147	1.92877	0.0537599	0.277855	Macspi_20180703@G01644_i4
53.2684	-0.0109731	0.274143	-0.040027	0.968072	0.996693	Macspi_20180703@G01645_i2
8.17528	-1.33936	1.00331	-1.33494	0.181895	0.577894	Macspi_20180703@G01654_i1
2.27809	-0.895037	1.24342	-0.719818	0.471637	0.861992	Macspi_20180703@G01674_i1
1.24035	0.0659341	1.5401	0.0428116	0.965852	0.996176	Macspi_20180703@G01680_i1
1.73897	-1.80861	1.52572	-1.18542	0.235852	0.656852	Macspi_20180703@G01701_i1
1.84367	-1.8237	1.43724	-1.26889	0.20448	0.611534	Macspi_20180703@G01711_i1
8.73654	-0.401333	0.647757	-0.619573	0.535539	0.893922	Macspi_20180703@G01712_i1
1.64697	-0.268654	1.19883	-0.224096	0.822682	0.977825	Macspi_20180703@G01713_i1
1.71735	-0.580069	1.35504	-0.428081	0.668592	0.942992	Macspi_20180703@G01714_i1
2.92243	0.536116	0.936768	0.572304	0.567116	0.908228	Macspi_20180703@G01715_i1
2.32245	0.265665	1.14514	0.231993	0.816544	0.976499	Macspi_20180703@G01722_i1
7.95846	0.597652	0.605496	0.987047	0.32362	0.753866	Macspi_20180703@G01723_i1
39.3982	-0.0511346	0.269493	-0.189744	0.84951	0.980655	Macspi_20180703@G01745_i1
306.823	-0.168736	0.237533	-0.710368	0.477476	0.865072	Macspi_20180703@G01746_i2
29.7038	-0.52607	0.391208	-1.34473	0.178712	0.572942	Macspi_20180703@G01749_i2
2.67731	0.263362	3.76708	0.0699116	0.944264	0.992885	Macspi_20180703@G01749_i4
293.643	-0.466338	0.225548	-2.06757	0.0386803	0.221517	Macspi_20180703@G01751_i1
70.487	-0.730803	0.273547	-2.67158	0.0075495	0.0650896	Macspi_20180703@G01751_i7
14.5789	0.68464	0.533792	1.2826	0.199633	0.604645	Macspi_20180703@G01756_i10
217.467	-0.0149628	0.233076	-0.0641971	0.948813	0.99375	Macspi_20180703@G01756_i11
229.804	-0.225663	0.270376	-0.834626	0.403928	0.82115	Macspi_20180703@G01757_i1
185.896	-0.205754	0.264697	-0.777317	0.436972	0.841456	Macspi_20180703@G01757_i2
12.5368	0.39756	0.471659	0.842897	0.399286	0.817851	Macspi_20180703@G01760_i1
4.52511	-0.0602506	0.868337	-0.0693862	0.944682	0.992936	Macspi_20180703@G01762_i1
7.85744	-1.02784	0.64896	-1.58382	0.113234	0.44548	Macspi_20180703@G01766_i1
11.6104	-0.850923	0.762172	-1.11644	0.264232	0.691704	Macspi_20180703@G01768_i2
20.7823	-0.553859	0.434297	-1.2753	0.202203	0.60804	Macspi_20180703@G01768_i3
15.019	-0.660799	0.679675	-0.972228	0.330937	0.761396	Macspi_20180703@G01769_i1
1.83685	-0.321036	1.36141	-0.235812	0.813579	0.975813	Macspi_20180703@G01773_i1
7.11177	-1.18731	0.65718	-1.80667	0.0708137	0.332318	Macspi_20180703@G01782_i1
2.13569	-2.14085	1.65249	-1.29553	0.195139	0.597937	Macspi_20180703@G01787_i1
33.5772	-0.065125	0.328466	-0.19827	0.842834	0.980468	Macspi_20180703@G01794_i1
1.75781	-0.572073	1.96168	-0.291625	0.770574	0.967245	Macspi_20180703@G01796_i1
41.1229	0.734123	0.338797	2.16685	0.0302461	0.186233	Macspi_20180703@G01798_i1
50.1692	0.112135	0.346605	0.323524	0.746299	0.961836	Macspi_20180703@G01801_i1
54.5258	0.442086	0.253082	1.74681	0.0806702	0.363005	Macspi_20180703@G01810_i1
1.9913	-1.86926	3.65033	-0.51208	0.608595	0.923937	Macspi_20180703@G01810_i3
28.0482	1.18265	0.430971	2.74414	0.00606693	0.0544081	Macspi_20180703@G01816_i1
3.13418	5.45827	2.16706	2.51874	0.0117775	0.0920667	Macspi_20180703@G01816_i2
7.75828	0.0718008	0.722604	0.099364	0.920849	0.988921	Macspi_20180703@G01822_i1
14.4327	1.72358	0.819136	2.10414	0.0353661	0.207795	Macspi_20180703@G01824_i1
27.1016	1.96734	0.424718	4.6321	3.61982e-06	7.84936e-05	Macspi_20180703@G01824_i2
4.57429	-1.48114	1.01479	-1.45955	0.144414	0.512232	Macspi_20180703@G01824_i3
4.268	5.66892	1.64299	3.45036	0.000559833	0.00736644	Macspi_20180703@G01824_i4
8.32054	2.52993	0.827428	3.05758	0.0022313	0.0238634	Macspi_20180703@G01824_i7
9.52133	1.20479	1.02219	1.17864	0.238542	0.660004	Macspi_20180703@G01825_i2
7.60567	1.29291	1.00515	1.28628	0.198345	0.602807	Macspi_20180703@G01825_i3
23.2772	2.23949	0.674164	3.32188	0.000894141	0.0109785	Macspi_20180703@G01825_i5
13.1441	5.47773	1.21129	4.52225	6.11871e-06	0.000128018	Macspi_20180703@G01825_i6
19.7487	2.59852	0.550727	4.71835	2.37761e-06	5.35603e-05	Macspi_20180703@G01825_i8
8.70131	1.70786	0.598212	2.85494	0.00430456	0.0412208	Macspi_20180703@G01827_i1
271.21	4.30349	0.42987	10.0111	1.3617e-23	2.40643e-21	Macspi_20180703@G01828_i1
29.9838	5.43874	1.29954	4.18514	2.84996e-05	0.000519056	Macspi_20180703@G01828_i2
6.61981	0.975937	2.17967	0.447746	0.654337	0.938612	Macspi_20180703@G01828_i3
23.7528	-0.462767	0.474051	-0.976197	0.328967	0.759849	Macspi_20180703@G01831_i3
1.60382	-0.606793	1.30781	-0.463975	0.642666	0.935195	Macspi_20180703@G01831_i4
3.19179	2.68434	2.11316	1.2703	0.203979	0.610932	Macspi_20180703@G01831_i6
1.62163	-0.840591	1.35446	-0.620608	0.534858	0.89367	Macspi_20180703@G01834_i1
5.9378	-0.272167	0.666856	-0.408134	0.683175	0.946571	Macspi_20180703@G01836_i1
4.02948	4.07852	1.42106	2.87005	0.00410413	0.0396113	Macspi_20180703@G01838_i1
61.6915	0.429087	0.305471	1.40467	0.160119	0.541629	Macspi_20180703@G01840_i1
11.5734	0.23568	0.57486	0.409978	0.681822	0.946263	Macspi_20180703@G01841_i1
4.48956	0.396691	1.12773	0.351759	0.725019	0.956329	Macspi_20180703@G01841_i2
7.26168	-0.749664	0.675399	-1.10996	0.267018	0.69495	Macspi_20180703@G01842_i1
28.2047	-0.0841182	0.331574	-0.253693	0.799732	0.973274	Macspi_20180703@G01843_i2
8.98581	-0.0506755	0.589377	-0.0859815	0.931481	0.990863	Macspi_20180703@G01853_i1
60.9601	0.68548	0.25278	2.71176	0.00669266	0.0589243	Macspi_20180703@G01861_i2
8.89168	-0.605474	0.57731	-1.04879	0.294277	0.725798	Macspi_20180703@G01865_i10
633.462	0.111294	0.124418	0.894515	0.371046	0.796025	Macspi_20180703@G01865_i11
36.2134	-1.0318	1.05864	-0.974655	0.329731	0.760487	Macspi_20180703@G01865_i2
2.68031	0.2723	1.17597	0.231553	0.816886	0.976615	Macspi_20180703@G01869_i2
3.22885	-1.85441	1.30981	-1.41579	0.156838	0.535264	Macspi_20180703@G01870_i1
1.79988	0.380609	1.80678	0.210656	0.833155	0.979431	Macspi_20180703@G01870_i3
1.80103	-0.442739	1.20149	-0.368491	0.712507	0.953493	Macspi_20180703@G01872_i2
31.8582	-0.55462	0.360561	-1.53822	0.123996	0.470647	Macspi_20180703@G01878_i1
319.251	-0.0263164	0.211513	-0.124419	0.900983	0.986238	Macspi_20180703@G01880_i10
33.9034	-0.141786	0.620775	-0.228401	0.819334	0.977087	Macspi_20180703@G01880_i13
7.38588	0.467782	1.69696	0.275658	0.782811	0.969993	Macspi_20180703@G01880_i5
10.9101	-0.0253304	0.847659	-0.0298828	0.976161	0.997593	Macspi_20180703@G01903_i1
10.5484	1.15085	0.74308	1.54875	0.121442	0.464824	Macspi_20180703@G01903_i10
11.3307	0.783559	1.13108	0.692752	0.488465	0.870972	Macspi_20180703@G01903_i11
8.87511	-0.749124	0.704276	-1.06368	0.287473	0.718834	Macspi_20180703@G01903_i4
3.08232	-0.433486	1.60266	-0.270479	0.786792	0.970837	Macspi_20180703@G01903_i5
3.87136	0.419929	1.47338	0.28501	0.775636	0.96819	Macspi_20180703@G01908_i1
6.87821	0.0703472	0.790965	0.0889384	0.929131	0.990052	Macspi_20180703@G01908_i4
3.26433	2.80533	1.38898	2.0197	0.043415	0.24036	Macspi_20180703@G01909_i13
10.0752	0.56721	0.742144	0.764286	0.444697	0.846506	Macspi_20180703@G01909_i3
8.23162	1.5399	0.790661	1.94761	0.0514619	0.269909	Macspi_20180703@G01909_i5
2.65613	0.64532	1.25527	0.514089	0.60719	0.923411	Macspi_20180703@G01909_i8
7.44064	0.300963	0.645244	0.466433	0.640906	0.934907	Macspi_20180703@G01909_i9
2.75374	0.198383	1.02122	0.194261	0.845971	0.980655	Macspi_20180703@G01911_i1
4.54976	6.16907	1.43032	4.31308	1.60999e-05	0.000308347	Macspi_20180703@G01917_i1
78.8673	-1.78994	0.208791	-8.57289	1.00923e-17	1.03878e-15	Macspi_20180703@G01919_i1
1.79785	0.612496	2.11874	0.289085	0.772516	0.967449	Macspi_20180703@G01922_i2
7.10119	2.78315	1.23128	2.26037	0.0237983	0.156121	Macspi_20180703@G01923_i11
6.47506	0.478725	0.865555	0.553084	0.580206	0.91292	Macspi_20180703@G01923_i12
13.3203	0.843594	0.552791	1.52606	0.126994	0.477122	Macspi_20180703@G01923_i17
14.0708	1.0798	0.568125	1.90064	0.0573486	0.290185	Macspi_20180703@G01923_i4
7.54168	0.37663	0.856529	0.439717	0.660142	0.940538	Macspi_20180703@G01923_i6
9.23719	0.744224	0.612945	1.21418	0.22468	0.64122	Macspi_20180703@G01923_i8
11.6255	0.919053	0.598806	1.53481	0.124831	0.472784	Macspi_20180703@G01924_i1
21.1513	5.06764	0.759057	6.67623	2.45163e-11	1.24262e-09	Macspi_20180703@G01926_i1
3.16772	0.555847	1.19225	0.466217	0.64106	0.934907	Macspi_20180703@G01927_i1
11.9269	-0.247465	0.509842	-0.485377	0.627409	0.930373	Macspi_20180703@G01927_i4
34.0555	0.112859	0.325977	0.346218	0.729179	0.956941	Macspi_20180703@G01927_i5
22.1173	-0.377051	0.456872	-0.825289	0.409207	0.824506	Macspi_20180703@G01929_i3
26.6987	0.158583	0.405799	0.390793	0.69595	0.949657	Macspi_20180703@G01929_i7
5.54671	-1.83262	2.83555	-0.646302	0.518084	0.885215	Macspi_20180703@G01929_i8
1.5978	-0.904516	1.42345	-0.635441	0.525141	0.889293	Macspi_20180703@G01939_i1
4.26342	-1.45831	0.86572	-1.6845	0.0920843	0.393734	Macspi_20180703@G01941_i1
23.0753	-0.693361	0.410867	-1.68756	0.0914961	0.392272	Macspi_20180703@G01948_i1
50.6935	-0.0288126	0.24793	-0.116213	0.907484	0.986745	Macspi_20180703@G01949_i1
20.9399	-0.463612	0.449717	-1.0309	0.302589	0.733706	Macspi_20180703@G01951_i1
10.0861	-0.395962	0.704064	-0.562395	0.573847	0.911553	Macspi_20180703@G01955_i2
3.19503	2.06408	1.8202	1.13398	0.256802	0.683176	Macspi_20180703@G01955_i3
3.21805	-0.177825	1.85216	-0.0960098	0.923513	0.989253	Macspi_20180703@G01955_i7
5.93415	1.0077	1.15802	0.870194	0.384195	0.806945	Macspi_20180703@G01957_i1
8.09762	2.56767	0.87577	2.9319	0.00336897	0.0335395	Macspi_20180703@G01957_i2
18.9599	0.297024	0.567577	0.523319	0.600752	0.92077	Macspi_20180703@G01958_i1
19.9595	-0.755607	0.390576	-1.9346	0.0530399	0.275318	Macspi_20180703@G01967_i1
16.2641	0.872134	0.440564	1.97959	0.0477501	0.256543	Macspi_20180703@G01968_i2
5.72628	-1.46398	1.24155	-1.17916	0.238336	0.659629	Macspi_20180703@G01980_i1
2.543	-0.66244	1.64696	-0.402219	0.687523	0.948407	Macspi_20180703@G01980_i10
4.48986	2.17584	1.68185	1.29372	0.195762	0.598666	Macspi_20180703@G01980_i11
28.2089	-0.388854	0.427887	-0.908779	0.363467	0.789677	Macspi_20180703@G01980_i12
5.086	0.169301	1.18444	0.142938	0.886339	0.984966	Macspi_20180703@G01980_i13
3.04265	0.747948	1.29913	0.575731	0.564797	0.907316	Macspi_20180703@G01980_i14
3.91804	0.270175	1.42408	0.189718	0.84953	0.980655	Macspi_20180703@G01980_i3
30.5707	-0.175086	0.331762	-0.527746	0.597676	0.919309	Macspi_20180703@G01994_i1
56.3208	0.108226	0.258869	0.418072	0.675895	0.944792	Macspi_20180703@G01995_i1
1.36412	4.62193	2.7247	1.69631	0.0898274	0.387865	Macspi_20180703@G01997_i1
20.2117	-0.029392	0.368929	-0.0796683	0.936501	0.992008	Macspi_20180703@G01999_i1
22.9311	-0.980602	0.415457	-2.3603	0.0182604	0.128421	Macspi_20180703@G02000_i1
15.8551	-0.0247479	0.472304	-0.0523982	0.958211	0.994992	Macspi_20180703@G02004_i1
1.3361	3.13066	3.50237	0.893868	0.371393	0.796303	Macspi_20180703@G02004_i2
11.153	0.344138	0.519365	0.662614	0.507578	0.88102	Macspi_20180703@G02004_i3
1.53635	-0.680115	1.80759	-0.376256	0.706727	0.951696	Macspi_20180703@G02004_i5
3.017	-0.629942	1.01274	-0.622019	0.533929	0.893428	Macspi_20180703@G02021_i2
702.848	-0.25323	0.199404	-1.26994	0.204107	0.611133	Macspi_20180703@G02031_i1
149.537	0.0273248	0.266811	0.102413	0.918429	0.988638	Macspi_20180703@G02031_i2
24.3315	0.928895	0.497184	1.86831	0.0617182	0.304396	Macspi_20180703@G02032_i1
22.0306	1.148	0.48156	2.38391	0.0171299	0.122623	Macspi_20180703@G02033_i1
112.135	-0.598638	0.203658	-2.93944	0.0032881	0.0329079	Macspi_20180703@G02033_i2
4.02071	0.137243	1.13232	0.121205	0.903528	0.986414	Macspi_20180703@G02034_i1
18.9046	0.383789	0.469919	0.816712	0.414093	0.8278	Macspi_20180703@G02034_i4
22.2406	0.348179	0.390172	0.892373	0.372193	0.797269	Macspi_20180703@G02038_i5
14.3674	-0.712996	0.446522	-1.59678	0.110316	0.439142	Macspi_20180703@G02049_i1
7.43225	-0.583324	0.730314	-0.79873	0.424447	0.834363	Macspi_20180703@G02050_i3
315.767	-0.135072	0.189919	-0.711209	0.476955	0.864784	Macspi_20180703@G02051_i2
6.65041	-1.0631	0.821543	-1.29403	0.195654	0.5986	Macspi_20180703@G02052_i1
13.5183	0.0778018	0.449287	0.173167	0.86252	0.9818	Macspi_20180703@G02053_i1
2.82122	-0.521061	2.15728	-0.241537	0.809139	0.974942	Macspi_20180703@G02054_i1
3.65869	0.0475846	1.10325	0.0431314	0.965597	0.996144	Macspi_20180703@G02054_i2
70.7678	-0.00103251	0.228843	-0.00451187	0.9964	0.999823	Macspi_20180703@G02054_i3
11.3141	-0.20248	0.535077	-0.378412	0.705124	0.951461	Macspi_20180703@G02056_i1
397.882	-0.032332	0.485523	-0.0665921	0.946906	0.993444	Macspi_20180703@G02058_i1
152.015	0.0674012	0.42596	0.158234	0.874273	0.983556	Macspi_20180703@G02058_i2
14.3613	-0.591078	0.499318	-1.18377	0.236504	0.657752	Macspi_20180703@G02058_i4
74.5906	0.195068	0.555644	0.351067	0.725538	0.956359	Macspi_20180703@G02058_i5
7.4231	-1.85109	0.742681	-2.49244	0.0126868	0.0975023	Macspi_20180703@G02061_i1
11.2231	0.0452976	0.643551	0.0703871	0.943886	0.992885	Macspi_20180703@G02063_i1
60.958	-0.941555	0.847613	-1.11083	0.266641	0.694584	Macspi_20180703@G02064_i1
53.9168	-1.0302	0.575505	-1.79008	0.0734414	0.340849	Macspi_20180703@G02064_i2
33.7815	0.196246	0.286568	0.684815	0.493461	0.873452	Macspi_20180703@G02065_i2
4.33425	3.68463	1.99586	1.84614	0.064872	0.314804	Macspi_20180703@G02066_i1
6.45358	4.5328	1.37393	3.29916	0.000969755	0.0117541	Macspi_20180703@G02066_i2
54.0182	3.17361	0.468059	6.78035	1.19888e-11	6.39538e-10	Macspi_20180703@G02067_i1
415.758	-1.16788	0.244615	-4.77437	1.80267e-06	4.1601e-05	Macspi_20180703@G02072_i1
5.24691	-1.73109	0.805587	-2.14886	0.0316458	0.192101	Macspi_20180703@G02078_i2
140.499	1.10054	0.250833	4.38753	1.14645e-05	0.000226448	Macspi_20180703@G02079_i1
3.16116	-1.22662	1.03287	-1.18758	0.235	0.655624	Macspi_20180703@G02080_i4
2.03643	-2.97616	1.64163	-1.81293	0.0698429	0.329681	Macspi_20180703@G02080_i5
159.334	-0.0265589	0.256989	-0.103346	0.917688	0.988638	Macspi_20180703@G02084_i1
329.614	-0.971719	0.204856	-4.74341	2.10147e-06	4.78617e-05	Macspi_20180703@G02085_i1
73.1259	0.0824811	0.381379	0.216271	0.828777	0.97898	Macspi_20180703@G02087_i1
3.76328	0.815456	2.29059	0.356003	0.721838	0.955777	Macspi_20180703@G02087_i2
9.36395	-0.0494524	2.84836	-0.0173617	0.986148	0.998454	Macspi_20180703@G02087_i3
18.176	0.0431131	0.399643	0.107879	0.914092	0.987872	Macspi_20180703@G02089_i2
1.48677	3.62842	2.6068	1.3919	0.163952	0.548559	Macspi_20180703@G02089_i3
69.1669	-0.333417	0.2342	-1.42364	0.15455	0.531043	Macspi_20180703@G02091_i6
17.5567	0.527553	0.977259	0.53983	0.589314	0.916119	Macspi_20180703@G02094_i1
1.81818	0.0523622	2.72051	0.0192472	0.984644	0.998334	Macspi_20180703@G02094_i11
5.09804	-0.329235	1.74903	-0.188239	0.850689	0.980838	Macspi_20180703@G02094_i12
17.7218	-0.165732	0.637653	-0.259909	0.794934	0.97195	Macspi_20180703@G02094_i5
92.8534	-0.0255686	0.191962	-0.133196	0.894038	0.985458	Macspi_20180703@G02098_i3
12.7633	0.206886	0.517058	0.400121	0.689067	0.948645	Macspi_20180703@G02099_i1
18.1764	0.733525	0.975365	0.752052	0.45202	0.851188	Macspi_20180703@G02099_i2
9.62349	-0.906993	2.30022	-0.394308	0.693354	0.949545	Macspi_20180703@G02099_i4
6.74687	0.274418	0.604802	0.453732	0.650022	0.937474	Macspi_20180703@G02099_i5
10.6911	-0.353504	0.64973	-0.544079	0.586387	0.914849	Macspi_20180703@G02103_i2
104.56	0.121324	0.323667	0.374844	0.707776	0.952028	Macspi_20180703@G02105_i1
27.5646	0.226404	0.926409	0.244388	0.80693	0.974646	Macspi_20180703@G02105_i3
25.3395	1.02894	0.902697	1.13985	0.254351	0.680334	Macspi_20180703@G02107_i1
8.33149	6.45875	2.37604	2.71829	0.0065621	0.0579833	Macspi_20180703@G02107_i3
17.2565	4.86773	0.804442	6.05107	1.4389e-09	5.61741e-08	Macspi_20180703@G02110_i1
359.005	0.808697	0.221663	3.64831	0.00026397	0.00382606	Macspi_20180703@G02111_i1
3.53303	-0.844326	2.12682	-0.39699	0.691375	0.949131	Macspi_20180703@G02115_i1
13.1078	1.05361	1.00459	1.04879	0.294275	0.725798	Macspi_20180703@G02115_i2
12.5608	0.745187	0.99566	0.748436	0.454197	0.852366	Macspi_20180703@G02115_i3
5.72706	-1.28405	2.30486	-0.557106	0.577455	0.912213	Macspi_20180703@G02115_i4
28.7883	-0.0297356	0.330758	-0.0899014	0.928366	0.990035	Macspi_20180703@G02118_i1
102.691	-0.0337199	0.203202	-0.165942	0.868202	0.983073	Macspi_20180703@G02118_i4
4433.27	-0.403024	0.143631	-2.80597	0.00501654	0.0465614	Macspi_20180703@G02120_i1
4.3212	0.000543495	0.744563	0.000729952	0.999418	0.99997	Macspi_20180703@G02121_i2
1.76054	0.229345	1.40022	0.163792	0.869895	0.983254	Macspi_20180703@G02133_i4
3.03289	0.343607	1.20639	0.284822	0.775781	0.968225	Macspi_20180703@G02133_i6
1.37568	-0.0300312	1.74773	-0.017183	0.986291	0.998454	Macspi_20180703@G02140_i11
2.12308	0.543976	2.27752	0.238845	0.811225	0.975336	Macspi_20180703@G02140_i13
11.7744	0.883076	0.982362	0.898931	0.368689	0.793958	Macspi_20180703@G02140_i15
3.29638	0.905941	2.73856	0.33081	0.740788	0.960527	Macspi_20180703@G02140_i16
2.98131	-0.606304	1.2484	-0.485664	0.627206	0.930373	Macspi_20180703@G02140_i18
15.5316	-0.737278	0.562368	-1.31102	0.18985	0.590047	Macspi_20180703@G02140_i19
1.34295	-2.54171	3.20983	-0.791851	0.428448	0.836144	Macspi_20180703@G02140_i3
1.36412	-0.409201	2.93434	-0.139452	0.889093	0.985085	Macspi_20180703@G02140_i6
9.51311	-1.53498	1.35454	-1.13321	0.257126	0.683636	Macspi_20180703@G02140_i7
20.6128	-0.0190155	0.569455	-0.0333925	0.973362	0.997556	Macspi_20180703@G02140_i8
1.81219	-0.467847	1.29057	-0.362512	0.716969	0.954448	Macspi_20180703@G02144_i3
21.298	-0.0449564	0.439625	-0.102261	0.91855	0.988638	Macspi_20180703@G02147_i1
3.48469	-1.98985	1.02197	-1.94707	0.0515258	0.270196	Macspi_20180703@G02148_i1
2.4323	0.435232	2.23144	0.195046	0.845357	0.980655	Macspi_20180703@G02149_i1
2.64757	-0.464566	1.34456	-0.345515	0.729707	0.957214	Macspi_20180703@G02149_i3
6.62344	-1.04157	1.02653	-1.01465	0.310272	0.741531	Macspi_20180703@G02149_i4
17.8612	-0.186434	0.528414	-0.352819	0.724224	0.956199	Macspi_20180703@G02153_i10
43.4444	-0.129805	0.294063	-0.441419	0.65891	0.940347	Macspi_20180703@G02153_i11
6.28133	-0.56279	0.67834	-0.829657	0.406733	0.823165	Macspi_20180703@G02153_i14
8.78905	-0.434181	0.629985	-0.689192	0.490703	0.872029	Macspi_20180703@G02153_i15
25.1365	-0.186373	0.388437	-0.479804	0.631367	0.931858	Macspi_20180703@G02153_i4
1.96826	-0.192507	1.62409	-0.118533	0.905646	0.986586	Macspi_20180703@G02153_i6
1.35046	-0.230229	1.97387	-0.116638	0.907147	0.986657	Macspi_20180703@G02153_i8
114.158	-1.45715	0.28086	-5.18818	2.12355e-07	5.81176e-06	Macspi_20180703@G02155_i1
108.687	-1.48292	0.262903	-5.64054	1.69518e-08	5.53016e-07	Macspi_20180703@G02155_i3
69.8983	-1.16311	0.327855	-3.54762	0.000388732	0.00535379	Macspi_20180703@G02158_i2
96.1794	-1.12362	0.285761	-3.93203	8.4232e-05	0.00138799	Macspi_20180703@G02158_i4
6.67791	0.741582	0.930186	0.797241	0.425311	0.834747	Macspi_20180703@G02161_i1
18.6843	0.49372	0.479078	1.03056	0.302746	0.733923	Macspi_20180703@G02161_i3
11.9103	0.643659	0.467972	1.37542	0.169	0.556936	Macspi_20180703@G02164_i1
67.24	-0.109135	0.229164	-0.476234	0.633908	0.932535	Macspi_20180703@G02165_i1
21.0992	-0.379351	0.396109	-0.957691	0.338218	0.768597	Macspi_20180703@G02166_i1
2220.36	-0.273602	0.254506	-1.07503	0.28236	0.713076	Macspi_20180703@G02167_i1
137.476	0.022837	0.206827	0.110416	0.912079	0.98774	Macspi_20180703@G02171_i1
9.44387	-1.33437	0.932225	-1.43138	0.152321	0.526916	Macspi_20180703@G02172_i1
2.12571	-1.40286	1.46812	-0.955552	0.339299	0.769445	Macspi_20180703@G02172_i4
118.693	0.222058	0.221467	1.00267	0.316022	0.747464	Macspi_20180703@G02173_i1
1.7739	1.02799	2.17973	0.471615	0.637202	0.933618	Macspi_20180703@G02175_i4
5.23435	-0.087363	0.981315	-0.0890265	0.929061	0.990035	Macspi_20180703@G02175_i7
16.3141	-0.198376	0.49171	-0.40344	0.686624	0.94815	Macspi_20180703@G02176_i11
4.39656	0.105648	1.22943	0.0859323	0.93152	0.990873	Macspi_20180703@G02177_i1
23.4608	0.00184936	0.369561	0.00500421	0.996007	0.999823	Macspi_20180703@G02177_i3
7.35693	-0.789995	0.676751	-1.16733	0.243075	0.66643	Macspi_20180703@G02177_i4
64.7718	3.57282	0.438989	8.13873	3.99431e-16	3.39332e-14	Macspi_20180703@G02178_i1
16.4532	1.03304	0.448357	2.30405	0.0212198	0.143758	Macspi_20180703@G02186_i3
2.11489	0.00271061	1.207	0.00224574	0.998208	0.999897	Macspi_20180703@G02191_i1
1.93288	-0.947572	1.20027	-0.789468	0.429838	0.836992	Macspi_20180703@G02194_i1
38.9727	0.156242	0.313653	0.498136	0.618388	0.927364	Macspi_20180703@G02194_i2
26.6632	-0.245505	0.423691	-0.579443	0.56229	0.906271	Macspi_20180703@G02200_i1
4.81671	6.36526	1.45476	4.37548	1.21164e-05	0.000238198	Macspi_20180703@G02201_i1
24.6538	-0.720484	0.390119	-1.84683	0.0647715	0.314479	Macspi_20180703@G02202_i1
3.21846	-0.77273	1.22977	-0.628353	0.529773	0.891531	Macspi_20180703@G02203_i1
78.5947	-0.0763884	0.312045	-0.244799	0.806612	0.974646	Macspi_20180703@G02204_i1
143.105	-0.0158388	0.334353	-0.0473717	0.962217	0.995665	Macspi_20180703@G02204_i3
11.5893	0.616463	0.699429	0.881381	0.378112	0.802291	Macspi_20180703@G02213_i1
16.9589	-0.430405	0.443719	-0.969993	0.33205	0.762438	Macspi_20180703@G02214_i2
69.9521	0.656152	0.252597	2.59762	0.00938722	0.0770253	Macspi_20180703@G02222_i2
1.6713	-4.67706	2.16521	-2.16009	0.0307655	0.188331	Macspi_20180703@G02222_i5
4.51968	-1.30033	0.778618	-1.67004	0.0949111	0.401116	Macspi_20180703@G02224_i1
6.14058	-1.80609	0.935094	-1.93145	0.0534274	0.276396	Macspi_20180703@G02225_i1
52.5376	-0.522716	0.247309	-2.11362	0.0345481	0.204498	Macspi_20180703@G02226_i1
3.65344	-1.80658	2.69521	-0.670294	0.50267	0.878092	Macspi_20180703@G02226_i2
4.93853	-0.574682	0.724007	-0.793752	0.42734	0.835381	Macspi_20180703@G02227_i2
17.1561	-0.420297	0.489156	-0.859229	0.390214	0.810577	Macspi_20180703@G02227_i3
2.53204	0.304455	1.17929	0.258169	0.796277	0.972293	Macspi_20180703@G02227_i4
19.1035	0.198289	0.545481	0.363512	0.716223	0.954146	Macspi_20180703@G02231_i3
16.7176	-0.897989	0.954442	-0.940852	0.34678	0.775688	Macspi_20180703@G02231_i6
2.79017	1.57739	1.38816	1.13631	0.255826	0.6821	Macspi_20180703@G02231_i8
124.343	0.176621	0.190796	0.925708	0.354598	0.782585	Macspi_20180703@G02232_i2
236.034	-0.0783346	0.182244	-0.429833	0.667317	0.942849	Macspi_20180703@G02233_i1
2.3005	0.245211	3.77364	0.0649801	0.94819	0.993581	Macspi_20180703@G02233_i2
7.88566	1.01551	1.04692	0.97	0.332047	0.762438	Macspi_20180703@G02239_i1
2.51005	-0.294465	2.70561	-0.108835	0.913333	0.987872	Macspi_20180703@G02239_i2
36.4643	-0.197242	0.51113	-0.385893	0.699576	0.950857	Macspi_20180703@G02239_i3
34.9932	0.121713	0.411082	0.296079	0.76717	0.966874	Macspi_20180703@G02240_i1
38.9709	0.598813	0.359812	1.66424	0.096065	0.404183	Macspi_20180703@G02241_i1
40.677	0.0880371	0.289942	0.303637	0.761404	0.965657	Macspi_20180703@G02241_i12
84.9094	0.496516	0.212883	2.33235	0.0196824	0.135962	Macspi_20180703@G02241_i14
30.2824	1.75656	0.467487	3.75744	0.000171657	0.00261658	Macspi_20180703@G02241_i6
2144.38	-0.15248	0.113515	-1.34326	0.179188	0.573607	Macspi_20180703@G02245_i1
56.8447	0.0705269	0.386058	0.182685	0.855045	0.981167	Macspi_20180703@G02247_i3
35.4832	0.417932	0.452857	0.922877	0.356071	0.783877	Macspi_20180703@G02248_i4
5.29942	-1.36609	2.27144	-0.60142	0.54756	0.899619	Macspi_20180703@G02248_i5
3.13255	-2.46912	2.88207	-0.856717	0.391601	0.811974	Macspi_20180703@G02248_i6
20.4537	-1.30403	0.402385	-3.24076	0.0011921	0.0140271	Macspi_20180703@G02249_i1
26.1309	-0.0303932	0.45217	-0.0672163	0.94641	0.993424	Macspi_20180703@G02250_i1
7.46887	2.28505	1.80553	1.26558	0.205662	0.613119	Macspi_20180703@G02251_i3
11.8784	-0.160302	1.46424	-0.109478	0.912823	0.98774	Macspi_20180703@G02251_i5
100.222	0.00823073	0.226726	0.0363025	0.971041	0.997215	Macspi_20180703@G02254_i1
358.725	-0.0985219	0.208569	-0.472372	0.636661	0.933461	Macspi_20180703@G02255_i1
50.493	-0.100665	0.244103	-0.412388	0.680055	0.94589	Macspi_20180703@G02256_i1
142.296	-0.462755	0.241648	-1.91499	0.0554934	0.283387	Macspi_20180703@G02258_i1
30.5695	-0.243662	0.409107	-0.595597	0.551445	0.901058	Macspi_20180703@G02261_i1
2.00609	-0.509634	1.17564	-0.433495	0.664655	0.941837	Macspi_20180703@G02263_i1
1.88934	-1.14669	2.7707	-0.413864	0.678974	0.94577	Macspi_20180703@G02265_i1
5.96241	-0.968687	0.961924	-1.00703	0.31392	0.745195	Macspi_20180703@G02265_i4
13.8379	0.113101	0.645758	0.175145	0.860965	0.981765	Macspi_20180703@G02265_i5
1.94319	-1.10591	1.87101	-0.59108	0.554467	0.902538	Macspi_20180703@G02265_i6
11.3937	-0.0182788	0.71339	-0.0256225	0.979558	0.99808	Macspi_20180703@G02265_i7
7.22124	-1.87929	1.00246	-1.87468	0.060837	0.301696	Macspi_20180703@G02266_i4
6.18523	-0.0815483	0.845646	-0.0964332	0.923177	0.989162	Macspi_20180703@G02266_i6
5.71145	-1.73741	1.00864	-1.72252	0.0849752	0.374199	Macspi_20180703@G02266_i9
6.09628	1.50323	0.81777	1.8382	0.0660325	0.318212	Macspi_20180703@G02267_i1
10.0946	0.0593029	0.690449	0.0858903	0.931554	0.990893	Macspi_20180703@G02268_i1
12.1015	-0.372577	0.664239	-0.560908	0.57486	0.911688	Macspi_20180703@G02268_i4
16.6026	0.465786	0.483052	0.964256	0.334918	0.765016	Macspi_20180703@G02268_i6
29.122	0.143656	0.38206	0.376005	0.706913	0.951757	Macspi_20180703@G02270_i3
8.91856	-0.795144	0.630985	-1.26016	0.207611	0.616046	Macspi_20180703@G02271_i2
28.4667	0.135568	0.345318	0.39259	0.694622	0.949589	Macspi_20180703@G02271_i4
1.24372	-0.5214	2.25583	-0.231134	0.81721	0.97668	Macspi_20180703@G02272_i1
11.8159	0.146976	0.62243	0.236132	0.81333	0.975683	Macspi_20180703@G02272_i10
1.54132	3.74454	3.08151	1.21516	0.224304	0.640818	Macspi_20180703@G02272_i4
38.4143	0.127916	0.374153	0.341881	0.73244	0.957788	Macspi_20180703@G02272_i5
1.60781	-0.397755	2.29222	-0.173524	0.86224	0.9818	Macspi_20180703@G02272_i6
2.39274	-4.46332	1.95517	-2.28283	0.0224406	0.149726	Macspi_20180703@G02274_i4
2.28794	0.0582099	1.09212	0.0533	0.957493	0.994852	Macspi_20180703@G02274_i5
58.8263	-0.288409	0.243944	-1.18227	0.237097	0.658349	Macspi_20180703@G02276_i2
18.0589	0.315845	0.452626	0.697805	0.485299	0.86969	Macspi_20180703@G02298_i4
7.7635	1.13169	0.884174	1.27994	0.200567	0.605947	Macspi_20180703@G02303_i3
1.63263	-1.89187	1.67171	-1.1317	0.257762	0.68444	Macspi_20180703@G02303_i5
10.3155	1.83192	0.738712	2.47988	0.0131425	0.100143	Macspi_20180703@G02303_i7
18.4296	-0.554504	1.48347	-0.373789	0.708562	0.952298	Macspi_20180703@G02304_i2
3.65867	-0.0543897	3.56207	-0.0152691	0.987817	0.998454	Macspi_20180703@G02304_i5
17.379	0.140488	1.37725	0.102007	0.918751	0.988638	Macspi_20180703@G02304_i6
5.66081	1.56975	2.07612	0.756099	0.44959	0.84946	Macspi_20180703@G02304_i7
13.3031	-0.220453	0.486502	-0.453139	0.650448	0.93759	Macspi_20180703@G02310_i1
45.3944	-1.01855	0.408515	-2.49331	0.0126559	0.0973325	Macspi_20180703@G02311_i2
22.2062	-0.471158	0.572078	-0.823591	0.410172	0.825257	Macspi_20180703@G02311_i7
14.646	7.02866	1.29289	5.43641	5.43642e-08	1.62881e-06	Macspi_20180703@G02312_i1
10.1507	-0.296413	0.550708	-0.53824	0.590411	0.916584	Macspi_20180703@G02313_i2
8.28635	-1.43281	0.814977	-1.7581	0.0787306	0.357416	Macspi_20180703@G02314_i2
6.3101	6.83194	1.47871	4.62019	3.83392e-06	8.29458e-05	Macspi_20180703@G02315_i2
1.56928	1.57295	3.81913	0.41186	0.680442	0.945966	Macspi_20180703@G02322_i1
61.0134	-0.0238607	0.383467	-0.0622236	0.950385	0.994084	Macspi_20180703@G02322_i2
67.3391	0.55822	0.538458	1.0367	0.299875	0.731417	Macspi_20180703@G02322_i4
15.26	-0.00688626	0.447876	-0.0153754	0.987733	0.998454	Macspi_20180703@G02325_i1
26.3353	0.188982	0.325736	0.58017	0.5618	0.906224	Macspi_20180703@G02327_i1
15.4808	-0.0447182	0.505966	-0.0883818	0.929573	0.990237	Macspi_20180703@G02329_i11
25.8805	-0.416476	0.336755	-1.23673	0.216187	0.629583	Macspi_20180703@G02330_i1
3.80006	2.39778	1.04491	2.29474	0.0217482	0.146512	Macspi_20180703@G02331_i1
40.6861	0.806923	0.302192	2.67023	0.00757988	0.0652918	Macspi_20180703@G02333_i1
4.11482	0.929977	2.82775	0.328875	0.74225	0.960929	Macspi_20180703@G02333_i3
84.9809	0.171344	0.280739	0.61033	0.541643	0.897026	Macspi_20180703@G02335_i1
4.19437	0.380544	1.022	0.372352	0.70963	0.952602	Macspi_20180703@G02335_i2
14.713	0.00581085	0.460639	0.0126148	0.989935	0.998454	Macspi_20180703@G02341_i1
11.6225	0.38092	0.532868	0.714848	0.474703	0.863543	Macspi_20180703@G02342_i1
10.2821	-0.212121	0.58998	-0.359539	0.719192	0.954866	Macspi_20180703@G02344_i1
545.864	0.679573	0.114579	5.93107	3.00965e-09	1.10942e-07	Macspi_20180703@G02346_i10
4.08276	0.446479	2.19928	0.203011	0.839126	0.980195	Macspi_20180703@G02346_i4
71.3737	0.336659	0.266796	1.26186	0.206999	0.614996	Macspi_20180703@G02351_i1
12.4251	3.84323	0.669621	5.73942	9.50036e-09	3.2267e-07	Macspi_20180703@G02353_i1
7.75596	-0.741771	0.794808	-0.93327	0.35068	0.779534	Macspi_20180703@G02355_i1
10.3862	-1.025	0.51381	-1.9949	0.0460534	0.250222	Macspi_20180703@G02358_i2
9.0295	0.851395	0.621566	1.36976	0.170762	0.559812	Macspi_20180703@G02359_i3
301.077	-0.188531	0.24605	-0.766231	0.443539	0.84572	Macspi_20180703@G02366_i1
36.4002	-0.252626	0.296159	-0.853008	0.393655	0.813421	Macspi_20180703@G02367_i6
5.53756	-1.0238	0.697158	-1.46853	0.14196	0.507788	Macspi_20180703@G02367_i7
3.57399	-2.55969	1.47971	-1.72986	0.0836561	0.370811	Macspi_20180703@G02368_i1
4.36201	-1.53932	1.07622	-1.43029	0.152633	0.527325	Macspi_20180703@G02368_i3
3.79435	-1.05553	1.59407	-0.662162	0.507868	0.881076	Macspi_20180703@G02368_i4
72.0376	6.91186	0.720654	9.5911	8.71523e-22	1.32725e-19	Macspi_20180703@G02371_i1
7.87841	0.993219	0.838771	1.18414	0.236359	0.657492	Macspi_20180703@G02372_i1
5.66649	3.16185	1.56697	2.01781	0.043611	0.241106	Macspi_20180703@G02374_i1
3.30344	-0.0261095	1.99776	-0.0130694	0.989572	0.998454	Macspi_20180703@G02374_i2
14.6894	7.03026	1.30301	5.39541	6.83663e-08	2.01274e-06	Macspi_20180703@G02375_i1
9.61725	-0.497771	1.03535	-0.480778	0.630675	0.931544	Macspi_20180703@G02376_i6
14.8627	0.547016	0.526455	1.03906	0.298778	0.730051	Macspi_20180703@G02376_i7
15.6763	-1.05601	0.442049	-2.38889	0.0168994	0.121394	Macspi_20180703@G02377_i2
4.58345	1.58698	0.940211	1.6879	0.0914311	0.392151	Macspi_20180703@G02392_i1
38.4895	0.883466	0.351559	2.513	0.011971	0.09327	Macspi_20180703@G02395_i1
15.7762	-0.23256	0.584196	-0.398085	0.690568	0.949	Macspi_20180703@G02395_i2
49.4105	0.822982	0.276066	2.9811	0.00287214	0.0294358	Macspi_20180703@G02395_i3
20.5909	1.35797	0.453944	2.99149	0.00277618	0.028669	Macspi_20180703@G02395_i4
24.2804	1.19594	0.734368	1.62852	0.103414	0.422359	Macspi_20180703@G02397_i1
7.64942	1.03515	1.44465	0.716538	0.473659	0.863043	Macspi_20180703@G02397_i2
5.76647	0.919129	1.76498	0.520759	0.602535	0.921765	Macspi_20180703@G02397_i3
9.3686	0.727134	0.815165	0.892007	0.372389	0.797484	Macspi_20180703@G02397_i8
13.0094	0.655082	0.538463	1.21658	0.223765	0.640026	Macspi_20180703@G02398_i1
150.944	-0.315055	0.184732	-1.70547	0.0881069	0.383518	Macspi_20180703@G02400_i1
9.77219	-0.214275	0.547074	-0.391675	0.695299	0.949623	Macspi_20180703@G02408_i1
46.7217	-0.0200353	0.253465	-0.0790459	0.936996	0.992129	Macspi_20180703@G02409_i1
68.3424	-0.222804	0.216032	-1.03135	0.302377	0.733645	Macspi_20180703@G02410_i3
58.4695	-0.074962	0.355619	-0.210793	0.833049	0.979423	Macspi_20180703@G02411_i2
21.3893	-0.185699	0.339418	-0.547109	0.584304	0.914315	Macspi_20180703@G02411_i3
33.2308	-0.436065	0.296339	-1.47151	0.141154	0.506337	Macspi_20180703@G02411_i4
44.2503	0.200848	0.265413	0.756738	0.449207	0.849277	Macspi_20180703@G02412_i1
1.23874	2.52674	3.59215	0.703407	0.481802	0.867617	Macspi_20180703@G02414_i1
22.7458	0.0658625	0.339047	0.194258	0.845974	0.980655	Macspi_20180703@G02414_i2
39.1492	0.051391	0.345546	0.148724	0.881772	0.984343	Macspi_20180703@G02432_i1
3.01243	0.337648	1.13971	0.296257	0.767034	0.966823	Macspi_20180703@G02435_i1
102.738	0.477599	0.228054	2.09424	0.036239	0.211676	Macspi_20180703@G02438_i1
122.729	-0.511267	0.1708	-2.99338	0.00275908	0.0285203	Macspi_20180703@G02440_i1
2.66821	-1.12431	1.16031	-0.968975	0.332558	0.762958	Macspi_20180703@G02463_i1
64.7011	0.209431	0.249723	0.838652	0.401665	0.819852	Macspi_20180703@G02466_i1
159.799	-0.186135	0.211835	-0.878677	0.379577	0.803502	Macspi_20180703@G02469_i1
129.677	-0.0616054	0.203814	-0.302263	0.762452	0.965998	Macspi_20180703@G02474_i1
553.314	-0.860891	0.173758	-4.95453	7.2505e-07	1.82119e-05	Macspi_20180703@G02475_i1
7.83782	-7.19757	1.66807	-4.3149	1.59672e-05	0.000306072	Macspi_20180703@G02475_i3
44.2558	-0.411316	0.27972	-1.47046	0.141438	0.506784	Macspi_20180703@G02479_i9
40.1447	-0.120981	0.391867	-0.30873	0.757527	0.964444	Macspi_20180703@G02481_i1
43.7301	-0.473935	0.343097	-1.38134	0.167173	0.554148	Macspi_20180703@G02481_i2
1.59108	4.39525	1.84613	2.38079	0.0172758	0.123268	Macspi_20180703@G02484_i1
30.7902	-0.217273	0.459817	-0.47252	0.636556	0.933461	Macspi_20180703@G02486_i1
67.3311	-0.100736	0.260091	-0.387309	0.698527	0.950614	Macspi_20180703@G02486_i3
11.97	6.68265	1.31831	5.06912	3.99669e-07	1.04575e-05	Macspi_20180703@G02486_i4
5.05011	-0.363519	1.00719	-0.360923	0.718157	0.954622	Macspi_20180703@G02487_i1
11.1711	0.0312962	0.814823	0.0384086	0.969362	0.99695	Macspi_20180703@G02497_i1
5.53907	2.617	1.45935	1.79326	0.0729309	0.33898	Macspi_20180703@G02497_i2
39.4972	0.744731	0.419219	1.77647	0.0756549	0.347492	Macspi_20180703@G02497_i7
4.54945	3.31193	1.71458	1.93163	0.0534051	0.276359	Macspi_20180703@G02498_i2
22.028	0.916835	0.413539	2.21705	0.0266199	0.169748	Macspi_20180703@G02498_i5
2.60916	-0.964565	1.20302	-0.801785	0.422677	0.833376	Macspi_20180703@G02506_i1
9.49849	0.94453	0.617076	1.53065	0.125855	0.47457	Macspi_20180703@G02512_i1
9.72896	0.309485	0.554058	0.558579	0.576449	0.911928	Macspi_20180703@G02513_i1
16.4038	0.30001	0.553447	0.542076	0.587766	0.915683	Macspi_20180703@G02513_i5
81.6407	0.0507077	0.340246	0.149032	0.881528	0.984343	Macspi_20180703@G02514_i10
6.74405	0.473981	3.58914	0.13206	0.894937	0.985559	Macspi_20180703@G02514_i11
38.0489	-0.463544	1.11263	-0.416621	0.676956	0.945016	Macspi_20180703@G02514_i2
116.541	-0.0711032	0.201638	-0.352628	0.724367	0.956247	Macspi_20180703@G02514_i3
23.3558	-0.0659077	1.4708	-0.0448109	0.964258	0.996112	Macspi_20180703@G02514_i5
98.8947	-0.286851	0.365671	-0.78445	0.432776	0.839341	Macspi_20180703@G02514_i7
695.258	0.117384	0.2557	0.459069	0.646184	0.936136	Macspi_20180703@G02514_i9
7.32925	0.158797	0.723581	0.219459	0.826292	0.978511	Macspi_20180703@G02515_i1
437.161	0.316368	0.190813	1.65799	0.0973185	0.407151	Macspi_20180703@G02517_i1
8.7481	0.35722	0.62266	0.573701	0.56617	0.907823	Macspi_20180703@G02518_i1
2.28982	0.430471	1.38757	0.310233	0.756384	0.964225	Macspi_20180703@G02519_i1
25.93	-0.427527	0.529302	-0.807719	0.419252	0.830886	Macspi_20180703@G02520_i1
161.6	-0.125931	0.220376	-0.571435	0.567705	0.908425	Macspi_20180703@G02520_i2
16.3315	0.169092	1.28659	0.131427	0.895438	0.985631	Macspi_20180703@G02521_i1
17.7438	0.000144844	0.402089	0.00036023	0.999713	0.99997	Macspi_20180703@G02521_i2
20.4725	-0.171335	0.397777	-0.430732	0.666663	0.942802	Macspi_20180703@G02521_i4
4.15383	-5.24095	3.92025	-1.33689	0.181258	0.57677	Macspi_20180703@G02521_i5
66.1321	0.660307	0.26567	2.48544	0.0129392	0.0988677	Macspi_20180703@G02522_i1
28.6812	-0.140223	0.42559	-0.329479	0.741794	0.960858	Macspi_20180703@G02524_i1
15.7181	0.812588	0.529826	1.53369	0.125106	0.473043	Macspi_20180703@G02524_i6
39.4255	-1.18641	0.335041	-3.54108	0.000398494	0.00547	Macspi_20180703@G02527_i1
12.6142	-1.68273	0.756408	-2.22464	0.0261057	0.167225	Macspi_20180703@G02527_i4
11.98	-1.89139	0.960306	-1.96957	0.0488881	0.260686	Macspi_20180703@G02527_i5
18.5851	-0.220619	0.51723	-0.426539	0.669715	0.943296	Macspi_20180703@G02527_i6
15.8039	0.312937	0.419552	0.745885	0.455737	0.853372	Macspi_20180703@G02528_i1
11.4327	-0.279091	0.488164	-0.571716	0.567514	0.908394	Macspi_20180703@G02528_i2
8.43581	-0.380018	0.687315	-0.552902	0.580331	0.912976	Macspi_20180703@G02528_i5
12.0418	0.0690424	0.469932	0.14692	0.883195	0.98437	Macspi_20180703@G02528_i6
3.0874	0.649111	1.37994	0.47039	0.638076	0.933724	Macspi_20180703@G02530_i1
16.7685	-0.362977	0.53408	-0.679631	0.496738	0.87534	Macspi_20180703@G02530_i2
6.90729	-0.432783	0.778809	-0.555698	0.578417	0.91243	Macspi_20180703@G02530_i3
20.9578	-0.604335	0.494531	-1.22204	0.221693	0.636903	Macspi_20180703@G02530_i4
61.9196	0.188926	0.282861	0.667909	0.504192	0.879173	Macspi_20180703@G02531_i1
42.4	0.379322	0.478941	0.792002	0.428359	0.836074	Macspi_20180703@G02531_i3
4.59961	-0.396086	0.875087	-0.452624	0.650819	0.937703	Macspi_20180703@G02531_i4
2.70057	1.04981	1.85092	0.567182	0.570591	0.910075	Macspi_20180703@G02531_i5
24.158	-0.0495304	0.333466	-0.148532	0.881923	0.984343	Macspi_20180703@G02534_i10
4.74684	-0.763299	1.01141	-0.754691	0.450434	0.850114	Macspi_20180703@G02534_i4
112.316	0.107173	0.232393	0.461172	0.644675	0.935822	Macspi_20180703@G02546_i1
48.3568	0.0596529	0.290012	0.205692	0.837032	0.979865	Macspi_20180703@G02547_i1
73.3237	0.274005	0.243823	1.12379	0.261104	0.688204	Macspi_20180703@G02549_i1
21.754	-0.498617	0.42717	-1.16726	0.243107	0.666442	Macspi_20180703@G02550_i1
3.70468	2.27209	1.83574	1.23769	0.215829	0.629108	Macspi_20180703@G02550_i2
7.83414	0.818948	0.892428	0.917663	0.358795	0.786281	Macspi_20180703@G02554_i1
4.69446	-0.0276359	1.32945	-0.0207875	0.983415	0.998334	Macspi_20180703@G02554_i2
73.3022	0.0781127	0.332377	0.235012	0.814199	0.975965	Macspi_20180703@G02555_i1
133.552	0.933424	0.2119	4.40502	1.05776e-05	0.000210641	Macspi_20180703@G02556_i1
157.219	0.230221	0.166235	1.38491	0.16608	0.552478	Macspi_20180703@G02559_i1
104.638	0.305389	0.191638	1.59358	0.111031	0.440811	Macspi_20180703@G02562_i1
17.2694	0.491153	0.460429	1.06673	0.286094	0.717217	Macspi_20180703@G02562_i2
44.5507	0.624637	0.316414	1.97411	0.0483688	0.258596	Macspi_20180703@G02562_i3
90.7728	0.924897	0.247681	3.73423	0.000188287	0.00284254	Macspi_20180703@G02562_i4
1.55074	0.527578	1.80346	0.292536	0.769877	0.967177	Macspi_20180703@G02562_i5
4.51102	0.250257	1.14974	0.217665	0.82769	0.978839	Macspi_20180703@G02562_i6
63.2195	0.263011	0.228961	1.14872	0.250672	0.675923	Macspi_20180703@G02562_i9
2.51099	-0.771667	1.0978	-0.702923	0.482103	0.86771	Macspi_20180703@G02568_i1
6.34491	1.27032	0.894333	1.42041	0.155488	0.532742	Macspi_20180703@G02568_i2
1.26516	1.5796	2.84988	0.554268	0.579395	0.912597	Macspi_20180703@G02573_i1
11.4387	0.812268	0.557744	1.45634	0.145297	0.513957	Macspi_20180703@G02573_i2
2.09771	0.217131	2.13659	0.101625	0.919054	0.988638	Macspi_20180703@G02573_i3
3.34659	-0.803389	1.43728	-0.558964	0.576186	0.911849	Macspi_20180703@G02580_i1
1.6377	1.11343	1.86874	0.595816	0.551298	0.901058	Macspi_20180703@G02580_i2
29.1092	0.037551	0.384332	0.0977046	0.922167	0.989039	Macspi_20180703@G02587_i1
22.3106	4.74315	0.775153	6.11899	9.41694e-10	3.7653e-08	Macspi_20180703@G02588_i1
135.009	8.06507	0.760313	10.6076	2.74816e-26	6.11573e-24	Macspi_20180703@G02588_i2
32.4932	6.0562	1.16969	5.17762	2.2474e-07	6.12788e-06	Macspi_20180703@G02588_i3
31.7026	-0.362474	0.382093	-0.948653	0.342797	0.772513	Macspi_20180703@G02589_i3
4.13507	0.312408	0.994079	0.314269	0.753317	0.963514	Macspi_20180703@G02594_i1
8.81575	-0.0365008	0.66923	-0.0545414	0.956504	0.99465	Macspi_20180703@G02595_i2
4411.86	-0.099411	0.217789	-0.456456	0.648062	0.93684	Macspi_20180703@G02596_i2
652.106	-0.168254	0.207504	-0.810846	0.417454	0.829686	Macspi_20180703@G02596_i4
5.72148	0.835423	1.53415	0.54455	0.586063	0.914791	Macspi_20180703@G02597_i1
47.4758	-0.208711	0.318597	-0.655094	0.512407	0.882548	Macspi_20180703@G02597_i2
17.1162	-0.19641	0.525107	-0.374039	0.708375	0.952221	Macspi_20180703@G02598_i1
71.8762	0.296109	0.299792	0.987713	0.323293	0.753685	Macspi_20180703@G02599_i11
47.2411	0.113425	0.381184	0.297559	0.766039	0.966679	Macspi_20180703@G02599_i4
17.8074	-0.0180021	0.465709	-0.0386552	0.969165	0.996924	Macspi_20180703@G02600_i1
6.21317	0.362493	0.719038	0.504136	0.614166	0.925998	Macspi_20180703@G02601_i2
3.6358	-0.670603	0.886043	-0.756851	0.449139	0.849238	Macspi_20180703@G02605_i2
7.64599	-0.128166	0.676123	-0.18956	0.849654	0.980655	Macspi_20180703@G02606_i2
3.35388	-0.450207	2.28737	-0.196823	0.843966	0.980625	Macspi_20180703@G02606_i3
3.65487	0.323929	1.71344	0.189052	0.850052	0.980655	Macspi_20180703@G02606_i4
67.4991	0.00620296	0.26346	0.0235443	0.981216	0.998329	Macspi_20180703@G02607_i1
8.33695	1.06351	1.76806	0.601512	0.547499	0.899599	Macspi_20180703@G02607_i2
90.1028	-0.0293458	0.349735	-0.0839088	0.933129	0.991088	Macspi_20180703@G02607_i4
9.96186	-1.88421	1.2591	-1.49647	0.134532	0.492665	Macspi_20180703@G02607_i6
159.189	-0.0741436	0.230163	-0.322135	0.74735	0.962122	Macspi_20180703@G02607_i7
2.2781	0.631473	1.17927	0.535476	0.592321	0.91764	Macspi_20180703@G02608_i2
14.8428	1.79769	1.85928	0.966872	0.333608	0.763691	Macspi_20180703@G02615_i3
282.133	-0.105116	0.164206	-0.64015	0.522075	0.887729	Macspi_20180703@G02615_i5
10.1237	1.04279	0.64066	1.62768	0.103592	0.422899	Macspi_20180703@G02625_i1
4.27475	1.32592	0.980582	1.35218	0.176318	0.568799	Macspi_20180703@G02625_i10
7.93456	0.672323	0.810577	0.829437	0.406857	0.823237	Macspi_20180703@G02625_i11
63.0243	1.67479	0.477865	3.50473	0.000457067	0.00618158	Macspi_20180703@G02625_i14
36.604	1.14402	0.357522	3.19984	0.00137502	0.0157806	Macspi_20180703@G02625_i3
11.9417	2.60846	0.726005	3.5929	0.000327019	0.00460853	Macspi_20180703@G02625_i4
8.97117	-0.888237	0.771644	-1.1511	0.249692	0.674672	Macspi_20180703@G02625_i5
14.8013	0.987759	0.595034	1.66	0.0969135	0.406176	Macspi_20180703@G02625_i6
30.2947	1.54991	0.393093	3.94286	8.05167e-05	0.00133342	Macspi_20180703@G02625_i8
12.2356	0.303418	0.596083	0.50902	0.610738	0.924288	Macspi_20180703@G02625_i9
2.18504	1.65867	1.81698	0.912873	0.361309	0.787891	Macspi_20180703@G02626_i2
9.5861	3.66749	1.07265	3.41911	0.00062827	0.00812938	Macspi_20180703@G02626_i4
40.1826	1.88174	0.289753	6.49427	8.34358e-11	3.90553e-09	Macspi_20180703@G02626_i5
21.2371	-0.518961	0.474807	-1.093	0.274396	0.703515	Macspi_20180703@G02629_i2
6.24683	-1.9784	1.34836	-1.46727	0.142303	0.508347	Macspi_20180703@G02629_i4
3.41821	-3.29938	1.71206	-1.92713	0.053963	0.278534	Macspi_20180703@G02629_i7
106.07	-0.35294	0.22083	-1.59824	0.10999	0.438406	Macspi_20180703@G02635_i1
75.5681	0.684757	0.322117	2.1258	0.0335197	0.200077	Macspi_20180703@G02637_i1
7.56574	0.130449	0.697871	0.186924	0.85172	0.98091	Macspi_20180703@G02639_i1
94.3812	0.215363	0.203412	1.05875	0.289714	0.721043	Macspi_20180703@G02641_i1
33.6969	0.0470702	0.434997	0.108208	0.913831	0.987872	Macspi_20180703@G02646_i1
4.06852	-0.446167	2.18207	-0.204469	0.837987	0.980076	Macspi_20180703@G02648_i1
8.58901	-0.670266	0.883275	-0.758842	0.447947	0.848623	Macspi_20180703@G02648_i2
18.2	0.962611	0.479801	2.00627	0.0448272	0.245561	Macspi_20180703@G02650_i1
15.7256	-0.681494	0.44243	-1.54034	0.123477	0.46962	Macspi_20180703@G02651_i1
5785.24	-0.348783	0.235338	-1.48205	0.138327	0.500386	Macspi_20180703@G02652_i1
158.454	-0.253814	0.230288	-1.10216	0.270391	0.699418	Macspi_20180703@G02653_i1
27.6573	-0.415712	0.435807	-0.953889	0.34014	0.770163	Macspi_20180703@G02656_i2
21.6514	0.0275976	0.664844	0.04151	0.966889	0.996315	Macspi_20180703@G02656_i4
59.8753	0.0858879	0.279363	0.307442	0.758507	0.964759	Macspi_20180703@G02657_i1
16.0641	0.329912	0.501718	0.657565	0.510818	0.88206	Macspi_20180703@G02658_i1
21.3269	-0.407874	0.686851	-0.593832	0.552624	0.901678	Macspi_20180703@G02661_i3
13.5989	-0.32944	0.451435	-0.729762	0.465535	0.85923	Macspi_20180703@G02661_i5
24.3669	0.0479449	0.482007	0.0994694	0.920766	0.988921	Macspi_20180703@G02663_i1
3.49293	0.23714	1.82486	0.12995	0.896606	0.985782	Macspi_20180703@G02663_i2
73.6756	0.0552236	0.435448	0.12682	0.899083	0.985997	Macspi_20180703@G02665_i1
9.95794	-1.37943	1.83958	-0.749861	0.453338	0.851612	Macspi_20180703@G02665_i2
109.794	-0.195837	0.262626	-0.745687	0.455856	0.853475	Macspi_20180703@G02666_i1
7.20087	-0.4484	0.597954	-0.749891	0.45332	0.851612	Macspi_20180703@G02669_i1
2.48098	-1.67647	1.18578	-1.41382	0.157416	0.536384	Macspi_20180703@G02669_i2
15.9527	0.21534	0.598522	0.359786	0.719007	0.954844	Macspi_20180703@G02677_i1
23.9701	-0.800896	0.725102	-1.10453	0.269364	0.698142	Macspi_20180703@G02677_i12
544.414	0.26121	0.129507	2.01696	0.0436999	0.241476	Macspi_20180703@G02677_i13
93.0213	-0.350906	0.182931	-1.91824	0.05508	0.282075	Macspi_20180703@G02677_i6
24.0114	-0.636981	0.335919	-1.89623	0.0579296	0.292178	Macspi_20180703@G02680_i1
1.81223	-1.39905	2.32404	-0.601991	0.54718	0.899463	Macspi_20180703@G02680_i2
89.2291	0.0689785	0.261221	0.264062	0.791732	0.971901	Macspi_20180703@G02681_i1
9.34123	-0.127217	1.87692	-0.0677798	0.945961	0.993423	Macspi_20180703@G02681_i2
19.8343	0.278509	0.441366	0.631016	0.52803	0.890586	Macspi_20180703@G02682_i1
33.4474	-0.0513488	0.342906	-0.149746	0.880965	0.984343	Macspi_20180703@G02684_i1
4.66352	-1.52988	0.838566	-1.8244	0.0680913	0.324238	Macspi_20180703@G02684_i2
22.5337	0.430939	0.365068	1.18043	0.237827	0.659131	Macspi_20180703@G02685_i1
2.69349	-0.797679	1.25847	-0.633848	0.52618	0.889591	Macspi_20180703@G02686_i1
4.01091	0.637867	0.850204	0.750251	0.453104	0.851531	Macspi_20180703@G02687_i1
26.3738	0.284335	0.403747	0.704241	0.481282	0.867321	Macspi_20180703@G02688_i1
7.87239	-0.644894	0.680006	-0.948365	0.342943	0.772526	Macspi_20180703@G02690_i1
3.0434	-0.0310019	1.09824	-0.0282287	0.97748	0.997752	Macspi_20180703@G02690_i3
22.8543	0.109588	0.367019	0.298589	0.765254	0.966461	Macspi_20180703@G02692_i1
1.64669	-0.780786	2.17824	-0.358449	0.720007	0.955077	Macspi_20180703@G02693_i1
2.92257	1.81314	1.1055	1.64011	0.100982	0.416156	Macspi_20180703@G02693_i2
8.21245	0.293744	0.663424	0.442769	0.657933	0.940022	Macspi_20180703@G02693_i3
12.5391	0.609438	1.37274	0.443959	0.657073	0.939707	Macspi_20180703@G02694_i1
194.15	0.0218238	0.262247	0.0832184	0.933678	0.991269	Macspi_20180703@G02694_i2
6.31625	1.8611	0.834229	2.23092	0.0256867	0.165177	Macspi_20180703@G02695_i3
1.42933	-0.543739	2.18503	-0.248847	0.803479	0.974184	Macspi_20180703@G02696_i1
4.75698	1.2437	0.907944	1.3698	0.170748	0.559812	Macspi_20180703@G02696_i2
3.29808	-0.475734	1.00956	-0.471228	0.637478	0.933684	Macspi_20180703@G02696_i4
5.0044	-0.084831	0.709293	-0.119599	0.904801	0.98656	Macspi_20180703@G02696_i5
34.2276	5.57204	0.652197	8.54349	1.30232e-17	1.32018e-15	Macspi_20180703@G02697_i1
2.76072	-1.22377	0.99308	-1.2323	0.217836	0.632098	Macspi_20180703@G02698_i1
50.7376	-0.154967	0.374899	-0.413357	0.679345	0.94582	Macspi_20180703@G02699_i1
434.855	0.0419916	0.167942	0.250037	0.802559	0.974043	Macspi_20180703@G02700_i1
29.2152	1.26702	0.375287	3.37612	0.00073515	0.00927803	Macspi_20180703@G02701_i1
29.7162	0.710429	0.393086	1.80731	0.0707134	0.332012	Macspi_20180703@G02702_i10
7.61175	1.99022	0.964131	2.06427	0.0389924	0.222649	Macspi_20180703@G02702_i11
7.53369	-0.0138197	0.799649	-0.0172822	0.986211	0.998454	Macspi_20180703@G02702_i3
13.3411	-0.304403	0.511881	-0.594677	0.55206	0.901323	Macspi_20180703@G02702_i5
8.80896	2.01933	0.865656	2.33271	0.0196632	0.135858	Macspi_20180703@G02702_i9
15.3753	0.484769	0.459924	1.05402	0.291874	0.723136	Macspi_20180703@G02704_i2
34.1219	1.21461	0.322775	3.76301	0.000167883	0.00256674	Macspi_20180703@G02705_i1
27.7077	0.86518	0.395376	2.18824	0.0286519	0.179024	Macspi_20180703@G02705_i10
89.1635	1.14513	0.22304	5.13418	2.83372e-07	7.63832e-06	Macspi_20180703@G02705_i11
13.1257	1.97857	1.29345	1.52969	0.126095	0.475077	Macspi_20180703@G02705_i12
8.49023	0.493985	0.623176	0.792689	0.427959	0.835713	Macspi_20180703@G02705_i15
2.62901	0.612467	1.32081	0.463705	0.642859	0.935285	Macspi_20180703@G02705_i16
13.9912	0.978391	0.555857	1.76015	0.0783824	0.356297	Macspi_20180703@G02705_i17
33.4714	0.309761	0.477095	0.649265	0.516167	0.884097	Macspi_20180703@G02705_i7
67.3929	0.361301	0.332923	1.08524	0.277815	0.707265	Macspi_20180703@G02706_i1
11.4054	1.61042	0.730616	2.20419	0.0275108	0.1738	Macspi_20180703@G02712_i1
51.9394	0.183255	0.329729	0.555776	0.578364	0.912374	Macspi_20180703@G02712_i10
16.6473	-0.826703	1.14227	-0.723739	0.469226	0.86119	Macspi_20180703@G02712_i14
23.8443	-0.304928	0.497396	-0.61305	0.539843	0.896056	Macspi_20180703@G02712_i17
13.6445	-0.457985	1.59133	-0.287801	0.773499	0.967503	Macspi_20180703@G02712_i18
16.1918	0.12622	0.42706	0.295556	0.767569	0.966954	Macspi_20180703@G02713_i1
13.1145	-0.486318	0.853757	-0.569621	0.568935	0.909119	Macspi_20180703@G02715_i13
27.5585	0.406833	0.698392	0.582529	0.560211	0.905559	Macspi_20180703@G02715_i14
6.81393	-2.00531	1.41003	-1.42218	0.154974	0.531823	Macspi_20180703@G02715_i17
33.9768	-1.4049	0.886508	-1.58476	0.113021	0.445066	Macspi_20180703@G02715_i19
6.80152	-0.0274986	1.72453	-0.0159456	0.987278	0.998454	Macspi_20180703@G02715_i8
102.177	-0.202158	0.266389	-0.758881	0.447924	0.848623	Macspi_20180703@G02717_i1
120.582	-0.541737	0.28261	-1.91691	0.0552497	0.28255	Macspi_20180703@G02717_i4
39.5532	0.00810908	0.281086	0.0288492	0.976985	0.997752	Macspi_20180703@G02718_i1
643.365	0.340811	0.155632	2.18985	0.0285353	0.178464	Macspi_20180703@G02720_i4
8.0527	0.0283802	0.724556	0.0391692	0.968756	0.996924	Macspi_20180703@G02721_i1
1.50847	-1.01917	1.62617	-0.62673	0.530836	0.892092	Macspi_20180703@G02723_i1
2.48182	-2.03764	1.41771	-1.43728	0.150639	0.523881	Macspi_20180703@G02724_i1
4.53586	-0.176728	0.90709	-0.19483	0.845526	0.980655	Macspi_20180703@G02726_i2
466.724	-0.387906	0.212874	-1.82223	0.0684201	0.325105	Macspi_20180703@G02727_i1
44.0042	0.260048	0.262857	0.98931	0.322511	0.753265	Macspi_20180703@G02728_i1
35.9071	-1.04937	0.312973	-3.3529	0.000799688	0.00996692	Macspi_20180703@G02729_i1
7.18294	-0.848775	0.663299	-1.27963	0.200677	0.605972	Macspi_20180703@G02730_i3
2.67001	-0.495893	1.08696	-0.456218	0.648233	0.936877	Macspi_20180703@G02731_i1
20.3576	-1.06359	0.966538	-1.10041	0.271152	0.700033	Macspi_20180703@G02732_i1
146.286	0.289367	0.164994	1.7538	0.0794645	0.359636	Macspi_20180703@G02732_i2
45.7653	0.0114854	0.326849	0.0351397	0.971968	0.997365	Macspi_20180703@G02733_i1
15.0322	0.441662	0.521618	0.846716	0.397153	0.816105	Macspi_20180703@G02734_i1
4.41378	3.2277	1.21636	2.65357	0.00796459	0.067844	Macspi_20180703@G02735_i1
11.2441	-0.0237382	0.611603	-0.038813	0.969039	0.996924	Macspi_20180703@G02738_i2
6.48394	-1.2717	0.765791	-1.66064	0.0967857	0.405728	Macspi_20180703@G02738_i3
3.85097	-0.892716	1.04847	-0.851443	0.394524	0.814355	Macspi_20180703@G02739_i1
56.2892	-0.104853	0.337775	-0.310421	0.756241	0.964225	Macspi_20180703@G02739_i2
9.33013	-0.253848	0.57235	-0.443519	0.65739	0.939857	Macspi_20180703@G02742_i1
25.6113	0.4199	0.353199	1.18885	0.2345	0.65488	Macspi_20180703@G02743_i1
11.75	1.34125	1.01668	1.31924	0.187088	0.586214	Macspi_20180703@G02744_i1
112.875	-0.103863	0.271849	-0.382062	0.702415	0.95107	Macspi_20180703@G02744_i2
1.40797	-0.128156	1.88049	-0.0681504	0.945666	0.993275	Macspi_20180703@G02748_i3
10.5324	0.245445	0.640162	0.383411	0.701415	0.95107	Macspi_20180703@G02750_i1
3.28816	-0.384404	0.952186	-0.403707	0.686428	0.948112	Macspi_20180703@G02752_i1
3.97237	-0.418486	0.809758	-0.516803	0.605293	0.922522	Macspi_20180703@G02752_i2
2.01514	-0.216195	1.23251	-0.175411	0.860757	0.981765	Macspi_20180703@G02754_i1
22.9254	-0.0067076	0.3656	-0.0183468	0.985362	0.998334	Macspi_20180703@G02755_i1
21.9663	-0.855761	0.651583	-1.31336	0.189063	0.588729	Macspi_20180703@G02757_i1
22.2726	0.426291	0.530094	0.80418	0.421293	0.832468	Macspi_20180703@G02757_i11
13.4749	-0.746312	0.602202	-1.23931	0.215233	0.628006	Macspi_20180703@G02757_i4
6.81274	-0.0740558	2.22965	-0.0332141	0.973504	0.997556	Macspi_20180703@G02757_i5
5.83648	-1.01663	1.79976	-0.564868	0.572164	0.910573	Macspi_20180703@G02757_i9
10.3087	0.173587	0.544708	0.318679	0.74997	0.962378	Macspi_20180703@G02767_i1
43.0138	-0.227902	0.274785	-0.829384	0.406887	0.823255	Macspi_20180703@G02772_i2
165.426	-0.110472	0.179491	-0.615475	0.538241	0.895272	Macspi_20180703@G02776_i1
8.05096	-0.651087	0.897211	-0.725678	0.468036	0.860296	Macspi_20180703@G02777_i1
10.1416	-0.500271	0.723161	-0.691784	0.489073	0.871285	Macspi_20180703@G02777_i3
8.00652	0.0682041	1.42214	0.0479586	0.961749	0.995568	Macspi_20180703@G02778_i1
9.86416	-1.7509	1.218	-1.43752	0.15057	0.523783	Macspi_20180703@G02778_i2
5.383	-1.34786	0.88033	-1.53108	0.125749	0.474358	Macspi_20180703@G02779_i3
3.78322	0.867566	1.07614	0.80618	0.420139	0.831573	Macspi_20180703@G02787_i2
182.949	0.118215	0.18271	0.647008	0.517627	0.8849	Macspi_20180703@G02801_i1
10.3661	0.521009	0.741721	0.702433	0.482409	0.867829	Macspi_20180703@G02804_i1
5.79752	-0.792445	1.3956	-0.567817	0.570159	0.909896	Macspi_20180703@G02804_i2
24.882	0.597299	0.56517	1.05685	0.29058	0.721907	Macspi_20180703@G02804_i6
21.736	0.217442	1.04431	0.208217	0.83506	0.979795	Macspi_20180703@G02805_i1
23.318	-1.34746	0.617941	-2.18057	0.0292153	0.181504	Macspi_20180703@G02805_i12
10.4504	2.7256	1.21462	2.244	0.0248322	0.161003	Macspi_20180703@G02805_i5
16.9041	0.398184	1.06181	0.375005	0.707657	0.951983	Macspi_20180703@G02805_i7
3.33714	4.98	1.43876	3.46131	0.000537563	0.00711305	Macspi_20180703@G02805_i9
213.301	-0.0283428	0.22381	-0.126638	0.899227	0.985997	Macspi_20180703@G02807_i2
864.66	-0.433341	0.161519	-2.68291	0.00729842	0.0632798	Macspi_20180703@G02810_i1
7.49288	-1.41956	1.28618	-1.1037	0.269722	0.698825	Macspi_20180703@G02813_i1
8.27498	-0.0812652	1.24698	-0.0651698	0.948039	0.993548	Macspi_20180703@G02813_i4
4.79092	0.798149	1.04352	0.764863	0.444353	0.846249	Macspi_20180703@G02813_i6
31.0632	0.475517	0.3477	1.36761	0.171435	0.560969	Macspi_20180703@G02814_i1
23.8687	-0.642049	0.335357	-1.91452	0.0555534	0.283598	Macspi_20180703@G02815_i1
102.714	0.317842	0.237127	1.34039	0.18012	0.575252	Macspi_20180703@G02816_i1
1.76981	-3.7018	1.89879	-1.94955	0.0512297	0.269049	Macspi_20180703@G02819_i1
3.82702	-1.48905	1.0712	-1.39007	0.164508	0.549725	Macspi_20180703@G02819_i3
316.431	-0.226898	0.115609	-1.96263	0.0496894	0.263493	Macspi_20180703@G02820_i2
90.2212	-0.244157	0.324509	-0.752391	0.451816	0.851103	Macspi_20180703@G02821_i1
52.0742	-0.0703804	0.43628	-0.16132	0.871842	0.983411	Macspi_20180703@G02821_i10
89.111	0.0252146	0.352008	0.0716307	0.942896	0.992795	Macspi_20180703@G02821_i4
45.9829	-0.689817	0.33986	-2.02971	0.0423863	0.236332	Macspi_20180703@G02821_i7
86.4854	-0.345134	0.37719	-0.915013	0.360185	0.787174	Macspi_20180703@G02825_i1
4.08233	-0.699475	3.05625	-0.228867	0.818972	0.976927	Macspi_20180703@G02825_i3
15.8583	0.2651	0.461338	0.574633	0.565539	0.907482	Macspi_20180703@G02828_i1
1061.89	-0.180904	0.196228	-0.921908	0.356577	0.784331	Macspi_20180703@G02830_i1
1.51582	-4.82007	3.92482	-1.2281	0.219409	0.633925	Macspi_20180703@G02831_i1
15.021	-0.878232	1.34226	-0.654295	0.512922	0.882659	Macspi_20180703@G02831_i4
33.5955	0.107891	0.45618	0.236509	0.813038	0.975633	Macspi_20180703@G02831_i5
16.9896	8.05713	1.25624	6.4137	1.42034e-10	6.43866e-09	Macspi_20180703@G02833_i1
44.8554	-2.50151	0.357546	-6.99635	2.62721e-12	1.51653e-10	Macspi_20180703@G02840_i1
16.2284	-0.587284	0.616709	-0.952287	0.340951	0.770917	Macspi_20180703@G02841_i4
11.5982	-0.956916	1.40124	-0.682906	0.494666	0.87395	Macspi_20180703@G02842_i1
39.8309	0.0887629	0.767231	0.115692	0.907896	0.986902	Macspi_20180703@G02842_i2
48.9583	-0.418924	0.381148	-1.09911	0.27172	0.700485	Macspi_20180703@G02843_i1
21.0769	-0.220589	0.59927	-0.368097	0.712801	0.953508	Macspi_20180703@G02843_i2
15.4464	0.375835	0.512941	0.732707	0.463737	0.858647	Macspi_20180703@G02844_i1
4.07042	0.755063	1.27314	0.593072	0.553133	0.901735	Macspi_20180703@G02845_i1
22.3092	-0.101159	0.406494	-0.248857	0.803471	0.974184	Macspi_20180703@G02845_i3
931.355	0.147017	0.0913269	1.60979	0.107443	0.432205	Macspi_20180703@G02846_i1
446.942	0.643544	0.262277	2.45368	0.0141403	0.106011	Macspi_20180703@G02846_i2
11.02	-1.54167	0.596414	-2.5849	0.00974069	0.0792664	Macspi_20180703@G02852_i2
29.1059	-1.45039	0.423181	-3.42736	0.000609474	0.00792028	Macspi_20180703@G02852_i3
2.98649	-1.21584	1.05555	-1.15185	0.249381	0.674295	Macspi_20180703@G02853_i1
30.235	-0.10326	0.320991	-0.32169	0.747688	0.962154	Macspi_20180703@G02857_i2
105.102	-1.2204	0.218879	-5.57566	2.46597e-08	7.80956e-07	Macspi_20180703@G02860_i10
15.4503	-1.21553	0.488736	-2.48709	0.0128793	0.0985347	Macspi_20180703@G02860_i11
1.82707	0.00229695	2.21821	0.0010355	0.999174	0.999967	Macspi_20180703@G02860_i13
364.764	-0.652285	0.176532	-3.69499	0.000219892	0.00325864	Macspi_20180703@G02860_i15
1388.24	-0.347038	0.160545	-2.16163	0.0306467	0.187856	Macspi_20180703@G02860_i16
80.1235	-0.367513	0.243629	-1.5085	0.131428	0.486671	Macspi_20180703@G02860_i17
611.013	-0.465825	0.162128	-2.87319	0.00406352	0.0392882	Macspi_20180703@G02860_i6
100.975	-0.521161	0.218321	-2.38713	0.0169806	0.121872	Macspi_20180703@G02861_i2
5.97031	0.238692	0.83757	0.284981	0.775658	0.96819	Macspi_20180703@G02864_i1
148.517	0.053025	0.177147	0.299327	0.76469	0.966416	Macspi_20180703@G02868_i2
1.47471	4.73422	3.92426	1.2064	0.227664	0.645693	Macspi_20180703@G02868_i3
84.4531	-0.157466	0.211812	-0.743422	0.457226	0.854378	Macspi_20180703@G02874_i1
114.833	0.745955	0.180382	4.13543	3.54298e-05	0.000633233	Macspi_20180703@G02875_i1
17.2116	-3.03356	0.51291	-5.9144	3.33078e-09	1.2156e-07	Macspi_20180703@G02884_i3
46.7433	0.110517	0.322451	0.342742	0.731793	0.957639	Macspi_20180703@G02886_i10
9.4885	0.955177	1.88887	0.505687	0.613077	0.925595	Macspi_20180703@G02886_i5
13.0265	-1.91367	1.27915	-1.49605	0.13464	0.492797	Macspi_20180703@G02886_i7
9.97404	0.0337856	0.564227	0.0598793	0.952252	0.994529	Macspi_20180703@G02887_i1
4.84533	-0.818186	1.19229	-0.686233	0.492566	0.873184	Macspi_20180703@G02890_i2
4.87859	0.719836	1.08797	0.661634	0.508206	0.881193	Macspi_20180703@G02890_i3
10.4187	-1.36036	1.83563	-0.741089	0.458639	0.855243	Macspi_20180703@G02891_i1
9.16515	0.462896	1.7617	0.262755	0.79274	0.971901	Macspi_20180703@G02891_i2
2.82921	0.110153	2.24037	0.0491673	0.960786	0.995457	Macspi_20180703@G02891_i3
1.42044	-3.45542	1.86701	-1.85078	0.0642013	0.312876	Macspi_20180703@G02891_i4
14.065	-0.690173	0.546451	-1.26301	0.206586	0.61431	Macspi_20180703@G02897_i1
1371.08	0.370425	0.111081	3.33472	0.00085386	0.0105545	Macspi_20180703@G02899_i2
13.1554	0.572378	0.452972	1.2636	0.206372	0.613942	Macspi_20180703@G02900_i1
133.108	0.0334082	0.199813	0.167197	0.867215	0.982767	Macspi_20180703@G02903_i1
26.6979	0.59451	0.986306	0.602764	0.546666	0.899378	Macspi_20180703@G02904_i1
8.72404	-1.56251	2.79785	-0.558466	0.576526	0.911928	Macspi_20180703@G02904_i6
62.1104	-0.465738	0.294758	-1.58007	0.11409	0.447492	Macspi_20180703@G02916_i1
12.6873	0.524297	0.511001	1.02602	0.304882	0.735878	Macspi_20180703@G02916_i4
19.4813	0.550765	0.981599	0.561089	0.574737	0.911688	Macspi_20180703@G02916_i6
3.05098	-1.4574	1.75822	-0.828905	0.407158	0.823374	Macspi_20180703@G02916_i7
2.10763	-2.64341	3.83243	-0.689748	0.490353	0.871923	Macspi_20180703@G02920_i1
16.2897	0.394291	0.925377	0.426087	0.670045	0.94337	Macspi_20180703@G02920_i2
26.0541	-0.0754393	0.328332	-0.229765	0.818274	0.976827	Macspi_20180703@G02920_i4
3.45532	-0.28717	1.46393	-0.196164	0.844482	0.980655	Macspi_20180703@G02921_i1
83.7165	-0.00549181	0.241557	-0.022735	0.981862	0.998334	Macspi_20180703@G02921_i3
3.38711	-0.175203	2.72668	-0.0642552	0.948767	0.993737	Macspi_20180703@G02921_i4
50.8361	1.20004	0.269028	4.46065	8.17119e-06	0.000165919	Macspi_20180703@G02924_i1
28.2803	0.182321	0.420079	0.434016	0.664277	0.941714	Macspi_20180703@G02924_i11
23.9124	0.702091	0.427278	1.64317	0.100347	0.414729	Macspi_20180703@G02924_i13
2.34337	-0.221957	1.41347	-0.157031	0.875221	0.983828	Macspi_20180703@G02924_i14
22.3661	-0.0514417	0.465652	-0.110472	0.912035	0.98774	Macspi_20180703@G02924_i2
303.618	0.0588299	0.143429	0.410167	0.681684	0.946158	Macspi_20180703@G02924_i3
1.29337	-0.400556	2.07243	-0.193278	0.846741	0.980655	Macspi_20180703@G02924_i4
29.6814	5.45653	0.969958	5.62553	1.84936e-08	5.98993e-07	Macspi_20180703@G02924_i5
27.604	-0.22583	0.434359	-0.519916	0.603122	0.922066	Macspi_20180703@G02924_i8
5.62635	-0.117407	0.759804	-0.154523	0.877198	0.984021	Macspi_20180703@G02927_i1
46.6239	0.280622	0.282652	0.992818	0.320798	0.751421	Macspi_20180703@G02930_i1
2.89269	2.4155	1.81395	1.33163	0.182983	0.57983	Macspi_20180703@G02930_i2
3.68873	0.914362	4.00178	0.228489	0.819266	0.977053	Macspi_20180703@G02931_i10
393.052	0.539902	0.191819	2.81464	0.00488323	0.0455864	Macspi_20180703@G02931_i11
73.4412	0.0459835	0.479132	0.0959727	0.923542	0.989253	Macspi_20180703@G02931_i4
26.9526	1.67995	0.418086	4.01819	5.8648e-05	0.00100396	Macspi_20180703@G02931_i5
3.47889	3.79527	3.13878	1.20915	0.226604	0.644067	Macspi_20180703@G02931_i6
52.9053	-0.0524769	0.49925	-0.105111	0.916287	0.988514	Macspi_20180703@G02931_i7
28.7818	0.649442	0.788831	0.823297	0.410339	0.825368	Macspi_20180703@G02931_i9
15.9453	0.284113	0.581996	0.48817	0.62543	0.929781	Macspi_20180703@G02932_i1
9.87595	-0.122006	0.662308	-0.184213	0.853846	0.981167	Macspi_20180703@G02933_i1
13.0646	-5.80058	2.26743	-2.55822	0.010521	0.0841857	Macspi_20180703@G02934_i1
58.5357	1.61455	0.894406	1.80517	0.0710485	0.333088	Macspi_20180703@G02934_i2
172.909	0.21952	0.230972	0.950421	0.341898	0.771632	Macspi_20180703@G02936_i1
365.835	0.274229	0.243588	1.12579	0.260254	0.687207	Macspi_20180703@G02936_i3
3.73957	1.83917	1.28693	1.42912	0.152971	0.527925	Macspi_20180703@G02938_i2
26.4016	0.570659	0.37375	1.52685	0.126799	0.476662	Macspi_20180703@G02938_i3
3.83638	0.134411	0.861424	0.156033	0.876007	0.983982	Macspi_20180703@G02958_i1
1.28372	-4.48227	2.41013	-1.85976	0.0629196	0.308342	Macspi_20180703@G02999_i1
3.94352	0.134153	0.898673	0.149279	0.881334	0.984343	Macspi_20180703@G03022_i1
4.07323	-0.38104	0.842825	-0.452099	0.651198	0.937836	Macspi_20180703@G03053_i1
2.53527	0.0953904	1.07528	0.0887118	0.929311	0.990117	Macspi_20180703@G03059_i1
2.34031	0.896067	1.30322	0.687579	0.491718	0.872689	Macspi_20180703@G03066_i1
1.27371	3.98071	2.51625	1.582	0.113649	0.446265	Macspi_20180703@G03072_i1
2.7239	-1.03697	1.14755	-0.903641	0.366186	0.79161	Macspi_20180703@G03082_i1
4.63268	-0.194053	0.924502	-0.2099	0.833745	0.979585	Macspi_20180703@G03105_i2
1.38383	1.84208	1.73456	1.06199	0.288242	0.719697	Macspi_20180703@G03107_i1
137.525	-1.60557	0.320819	-5.00459	5.59803e-07	1.43566e-05	Macspi_20180703@G03109_i1
3.98173	4.97654	1.45261	3.42593	0.000612704	0.00795757	Macspi_20180703@G03111_i1
10.1403	-0.414553	0.546456	-0.758621	0.448079	0.848696	Macspi_20180703@G03113_i1
21.4896	-1.49091	0.567761	-2.62594	0.00864108	0.0723257	Macspi_20180703@G03143_i1
2.06904	0.4766	1.12916	0.422084	0.672964	0.944109	Macspi_20180703@G03153_i1
15.4264	0.313666	0.522233	0.600624	0.54809	0.89984	Macspi_20180703@G03156_i1
1.23529	0.510728	2.21457	0.230622	0.817608	0.976703	Macspi_20180703@G03166_i1
3.45808	-0.325135	0.898554	-0.361842	0.71747	0.954573	Macspi_20180703@G03170_i1
1.23468	-0.635393	2.49437	-0.254731	0.798931	0.973145	Macspi_20180703@G03171_i2
2.00267	0.0582691	1.43801	0.0405208	0.967678	0.996555	Macspi_20180703@G03175_i1
18.214	0.922044	0.557241	1.65466	0.0979933	0.409042	Macspi_20180703@G03176_i1
3.20542	-0.418071	1.02997	-0.405907	0.684811	0.947458	Macspi_20180703@G03185_i1
1.95334	1.20606	1.4538	0.829591	0.40677	0.823165	Macspi_20180703@G03200_i1
13.843	4.54321	0.92339	4.92015	8.64793e-07	2.14073e-05	Macspi_20180703@G03209_i1
9.62444	0.072407	0.673975	0.107433	0.914446	0.988007	Macspi_20180703@G03220_i1
2.1808	-4.05001	1.58389	-2.55701	0.0105577	0.0843673	Macspi_20180703@G03230_i1
1.26758	3.02132	1.81061	1.66867	0.0951829	0.401814	Macspi_20180703@G03243_i1
1.257	0.395435	1.55577	0.254173	0.799362	0.973224	Macspi_20180703@G03261_i1
1.29949	-0.596895	1.62024	-0.368398	0.712576	0.953493	Macspi_20180703@G03304_i1
1.6621	-2.44159	1.53727	-1.58826	0.112228	0.443078	Macspi_20180703@G03356_i1
1.51401	-0.526411	1.6886	-0.311745	0.755235	0.964123	Macspi_20180703@G03369_i1
1.87591	-5.12073	2.46992	-2.07324	0.0381504	0.219548	Macspi_20180703@G03372_i1
1.88529	3.85084	1.64128	2.34624	0.018964	0.131993	Macspi_20180703@G03420_i1
1.45848	2.19272	1.48546	1.47613	0.13991	0.503778	Macspi_20180703@G03427_i1
2211.42	-0.632557	0.170323	-3.71387	0.000204114	0.00305289	Macspi_20180703@G03440_i14
30.7006	-1.16974	0.593136	-1.97213	0.0485947	0.259541	Macspi_20180703@G03440_i18
30.5293	-0.764195	2.5183	-0.303457	0.761541	0.965701	Macspi_20180703@G03440_i2
3.64157	-1.77456	1.3844	-1.28183	0.199904	0.604938	Macspi_20180703@G03440_i6
249.498	-0.672676	0.161051	-4.17677	2.95672e-05	0.000536578	Macspi_20180703@G03440_i8
1822.16	-0.307648	0.213867	-1.4385	0.150291	0.523222	Macspi_20180703@G03440_i9
95.2087	0.002512	0.273955	0.0091694	0.992684	0.999079	Macspi_20180703@G03442_i1
30.5367	0.503405	0.33061	1.52266	0.127845	0.478644	Macspi_20180703@G03446_i2
12.1543	-0.0045395	0.981784	-0.00462373	0.996311	0.999823	Macspi_20180703@G03449_i2
20.8427	-0.04055	0.378126	-0.107239	0.914599	0.988035	Macspi_20180703@G03449_i3
34.1518	-0.0868655	0.322015	-0.269756	0.787348	0.970876	Macspi_20180703@G03449_i5
16.2228	2.30843	0.592398	3.89675	9.74931e-05	0.00158205	Macspi_20180703@G03450_i1
2.00442	-0.322866	1.28504	-0.251249	0.801621	0.97396	Macspi_20180703@G03451_i1
17.0266	-0.738035	0.692038	-1.06647	0.286213	0.717394	Macspi_20180703@G03452_i1
6.72235	0.86841	1.92165	0.45191	0.651334	0.937933	Macspi_20180703@G03452_i6
30.0441	0.352479	0.411673	0.856211	0.391881	0.812243	Macspi_20180703@G03453_i1
6.81624	1.20709	0.721826	1.67227	0.0944719	0.400005	Macspi_20180703@G03454_i2
6.46038	1.29829	0.713591	1.81937	0.0688545	0.326579	Macspi_20180703@G03455_i1
137.65	2.18738	0.355778	6.14818	7.83777e-10	3.17348e-08	Macspi_20180703@G03456_i1
25.0608	-0.5457	0.523621	-1.04217	0.297335	0.728713	Macspi_20180703@G03457_i1
38.0002	-0.349887	0.293344	-1.19276	0.232965	0.652702	Macspi_20180703@G03457_i2
11.6677	0.225256	0.552003	0.408071	0.683222	0.946571	Macspi_20180703@G03458_i1
24.5035	-0.247135	0.379859	-0.650598	0.515306	0.883699	Macspi_20180703@G03459_i14
34.2856	-0.132402	0.377542	-0.350696	0.725816	0.956486	Macspi_20180703@G03459_i2
5.11577	0.0477906	0.858686	0.0556555	0.955616	0.994579	Macspi_20180703@G03459_i3
9.64431	-0.642387	0.620809	-1.03476	0.300782	0.732136	Macspi_20180703@G03459_i9
29.1228	0.113849	0.346786	0.328298	0.742687	0.961069	Macspi_20180703@G03461_i1
1.62939	-4.91737	3.92364	-1.25327	0.210109	0.620377	Macspi_20180703@G03464_i10
14.4123	-0.356239	0.734019	-0.485326	0.627445	0.930373	Macspi_20180703@G03464_i3
15.1283	2.30203	1.08666	2.11844	0.0341377	0.202952	Macspi_20180703@G03464_i8
3.33471	-0.456801	0.953272	-0.479193	0.631801	0.931992	Macspi_20180703@G03466_i1
24.6664	-0.0387776	0.439859	-0.0881592	0.92975	0.990248	Macspi_20180703@G03468_i1
139.403	0.101466	0.158409	0.640532	0.521827	0.887489	Macspi_20180703@G03468_i3
159.842	0.49398	0.264357	1.86861	0.0616766	0.304326	Macspi_20180703@G03469_i2
37.9914	-0.507027	0.423198	-1.19808	0.230884	0.649958	Macspi_20180703@G03471_i2
107.043	0.282341	0.253675	1.113	0.265707	0.69356	Macspi_20180703@G03472_i1
157.07	0.283979	0.200213	1.41839	0.156078	0.533755	Macspi_20180703@G03473_i1
32.4243	-0.773859	0.314	-2.46452	0.0137198	0.10361	Macspi_20180703@G03480_i1
23.908	0.119521	0.360809	0.331258	0.74045	0.960464	Macspi_20180703@G03500_i1
86.3857	0.7943	0.202477	3.92292	8.74822e-05	0.00143439	Macspi_20180703@G03501_i1
24.5298	7.73722	1.23752	6.2522	4.04707e-10	1.70591e-08	Macspi_20180703@G03501_i2
19.7012	-0.351358	0.421584	-0.833423	0.404606	0.821664	Macspi_20180703@G03502_i1
14.8426	0.271846	0.492733	0.55171	0.581147	0.913159	Macspi_20180703@G03503_i1
29.6573	5.76631	0.727781	7.92314	2.3159e-15	1.85761e-13	Macspi_20180703@G03504_i1
2.4436	5.463	3.69015	1.48043	0.138758	0.501392	Macspi_20180703@G03504_i2
11.03	6.47665	1.3793	4.69562	2.65798e-06	5.94103e-05	Macspi_20180703@G03505_i1
32.7579	5.66649	0.736838	7.69028	1.46815e-14	1.09152e-12	Macspi_20180703@G03506_i2
23.2882	8.66216	1.29826	6.67213	2.5211e-11	1.27685e-09	Macspi_20180703@G03506_i5
13.9391	-0.0894466	0.453905	-0.19706	0.84378	0.980602	Macspi_20180703@G03509_i1
1.51659	-2.73938	3.22471	-0.849496	0.395605	0.815195	Macspi_20180703@G03511_i1
25.2176	0.425611	0.521729	0.815771	0.414631	0.8278	Macspi_20180703@G03511_i2
4.45756	-0.805747	0.85167	-0.946079	0.344108	0.773325	Macspi_20180703@G03512_i1
49.5221	-0.312186	0.251203	-1.24276	0.213955	0.626297	Macspi_20180703@G03512_i2
8.94609	1.83871	2.09234	0.87878	0.379521	0.803435	Macspi_20180703@G03512_i3
6.37103	-2.77319	1.96801	-1.40914	0.158794	0.539163	Macspi_20180703@G03512_i4
7.04289	-0.0261332	0.61702	-0.0423539	0.966217	0.996246	Macspi_20180703@G03514_i1
9.38247	0.237624	0.555454	0.427801	0.668796	0.943015	Macspi_20180703@G03521_i1
10.1791	-0.259395	1.07154	-0.242077	0.80872	0.974919	Macspi_20180703@G03522_i1
14.9851	0.215573	0.82845	0.260212	0.7947	0.97195	Macspi_20180703@G03522_i2
38.6101	1.11338	0.369908	3.00989	0.00261347	0.0273271	Macspi_20180703@G03525_i1
6.1512	-0.541135	1.58546	-0.341311	0.732869	0.958025	Macspi_20180703@G03525_i2
80.7782	0.194463	0.305466	0.636612	0.524377	0.889216	Macspi_20180703@G03525_i4
1289.24	0.0742859	0.256409	0.289716	0.772033	0.967449	Macspi_20180703@G03544_i1
35.2767	-1.14667	0.382326	-2.9992	0.00270694	0.0280999	Macspi_20180703@G03549_i1
4.03147	3.41545	1.36425	2.50353	0.0122961	0.0952978	Macspi_20180703@G03551_i1
274.996	0.353596	0.327392	1.08004	0.280124	0.710049	Macspi_20180703@G03554_i1
14.6325	0.14712	0.804991	0.18276	0.854986	0.981167	Macspi_20180703@G03559_i1
12.9559	1.01264	0.522926	1.93649	0.0528083	0.274741	Macspi_20180703@G03559_i2
21.5815	0.15142	0.433206	0.349535	0.726688	0.956585	Macspi_20180703@G03560_i11
3.77421	0.134958	0.986202	0.136846	0.891152	0.985275	Macspi_20180703@G03560_i2
7.16718	3.91408	1.1635	3.36405	0.000768081	0.0096238	Macspi_20180703@G03560_i3
50.3316	0.604246	0.364466	1.65789	0.0973392	0.407212	Macspi_20180703@G03560_i4
9.58892	2.35212	1.03722	2.2677	0.0233472	0.154003	Macspi_20180703@G03560_i6
10.2579	0.547429	1.27621	0.428949	0.66796	0.942854	Macspi_20180703@G03560_i9
5.91709	2.44199	0.946837	2.5791	0.00990569	0.0803124	Macspi_20180703@G03561_i1
86.2984	0.0356099	0.202701	0.175677	0.860548	0.981765	Macspi_20180703@G03563_i1
8.50227	0.474808	0.673271	0.705226	0.48067	0.867065	Macspi_20180703@G03571_i2
1.87042	-1.1477	1.9407	-0.591384	0.554263	0.902408	Macspi_20180703@G03577_i1
15.423	-1.20455	0.422118	-2.85358	0.0043229	0.0413544	Macspi_20180703@G03577_i3
22.5278	-0.969928	0.365518	-2.65357	0.00796453	0.067844	Macspi_20180703@G03580_i7
44.9586	0.0585205	0.295762	0.197864	0.843152	0.980499	Macspi_20180703@G03585_i1
3.82538	0.953721	0.969159	0.98407	0.325081	0.755322	Macspi_20180703@G03586_i1
115.07	0.0236023	0.234317	0.100728	0.919766	0.988646	Macspi_20180703@G03587_i1
62.1086	0.604736	0.363419	1.66402	0.0961091	0.404318	Macspi_20180703@G03590_i1
16.0219	0.68106	0.491269	1.38633	0.165647	0.551774	Macspi_20180703@G03591_i1
4.67188	-0.579462	0.772292	-0.750315	0.453065	0.851531	Macspi_20180703@G03598_i1
3.09544	2.0017	1.17026	1.71048	0.0871763	0.380822	Macspi_20180703@G03600_i11
27.5258	-0.407892	0.370779	-1.10009	0.271291	0.700235	Macspi_20180703@G03603_i1
32.3955	0.0218949	0.361028	0.060646	0.951641	0.994316	Macspi_20180703@G03606_i1
278.529	5.96223	0.628721	9.48311	2.4682e-21	3.62518e-19	Macspi_20180703@G03607_i1
201.378	7.13603	0.490674	14.5433	6.4412e-48	6.26066e-45	Macspi_20180703@G03607_i2
10.6524	2.49121	2.85947	0.871211	0.383639	0.80647	Macspi_20180703@G03607_i3
4.77258	-0.746123	0.764406	-0.976082	0.329024	0.759929	Macspi_20180703@G03618_i1
42.4761	0.36167	0.501595	0.721041	0.470885	0.861796	Macspi_20180703@G03624_i1
9.06772	0.290571	0.627079	0.463372	0.643098	0.935285	Macspi_20180703@G03624_i12
2.77995	0.892661	1.17509	0.759653	0.447462	0.848452	Macspi_20180703@G03624_i2
1.76901	1.22833	1.5023	0.817634	0.413566	0.827433	Macspi_20180703@G03624_i6
3.77215	-0.538645	2.11831	-0.254281	0.799279	0.973224	Macspi_20180703@G03633_i2
3.65725	-0.617136	1.14075	-0.540993	0.588512	0.915944	Macspi_20180703@G03633_i4
3.69197	-3.61844	1.571	-2.30328	0.0212633	0.143964	Macspi_20180703@G03634_i1
3.3426	4.84802	1.51493	3.20016	0.00137353	0.015769	Macspi_20180703@G03635_i3
9.80205	7.4674	1.36718	5.46188	4.71109e-08	1.42636e-06	Macspi_20180703@G03635_i5
14.6767	5.10843	0.957257	5.33653	9.47413e-08	2.72847e-06	Macspi_20180703@G03635_i6
1.77875	-0.215659	1.61098	-0.133869	0.893507	0.985458	Macspi_20180703@G03637_i1
152.2	-0.0582049	0.210379	-0.276667	0.782036	0.969772	Macspi_20180703@G03650_i3
77.364	-0.221586	0.280702	-0.789402	0.429877	0.836993	Macspi_20180703@G03651_i1
63.163	-0.656919	0.215494	-3.04844	0.00230035	0.0244948	Macspi_20180703@G03652_i1
1.88821	-0.898188	1.66987	-0.537878	0.590661	0.916669	Macspi_20180703@G03654_i1
10.3482	-0.320789	0.620435	-0.517039	0.605129	0.922522	Macspi_20180703@G03656_i1
10.4833	-0.237089	0.482085	-0.491799	0.622862	0.929421	Macspi_20180703@G03657_i1
33.0461	0.251968	1.44429	0.174458	0.861505	0.981765	Macspi_20180703@G03658_i12
1.66403	-2.52166	2.77508	-0.908678	0.36352	0.789677	Macspi_20180703@G03658_i15
2.29594	-1.77398	1.26199	-1.4057	0.159814	0.541239	Macspi_20180703@G03658_i18
31.099	-1.24302	0.526945	-2.35892	0.0183281	0.128709	Macspi_20180703@G03658_i19
5.19037	0.417064	0.941771	0.442851	0.657874	0.940022	Macspi_20180703@G03658_i2
32.3135	-1.22375	1.08946	-1.12327	0.261323	0.688505	Macspi_20180703@G03658_i6
3.93119	-0.785195	0.930483	-0.843858	0.398749	0.817495	Macspi_20180703@G03658_i8
4.58939	-0.446566	0.869181	-0.513778	0.607407	0.92344	Macspi_20180703@G03674_i1
8.52841	0.160911	0.892469	0.180298	0.856918	0.981221	Macspi_20180703@G03675_i1
10.3748	0.807419	0.592277	1.36325	0.172805	0.562851	Macspi_20180703@G03676_i1
14.3277	-0.458363	0.429037	-1.06836	0.28536	0.71637	Macspi_20180703@G03677_i1
10.7987	0.0585812	0.675304	0.0867479	0.930872	0.990641	Macspi_20180703@G03678_i1
17.2424	-0.11437	0.472635	-0.241983	0.808793	0.974919	Macspi_20180703@G03679_i1
590.485	0.226573	0.0991509	2.28514	0.0223049	0.149122	Macspi_20180703@G03680_i1
1.25088	-1.04641	3.79742	-0.275558	0.782887	0.969993	Macspi_20180703@G03681_i1
13.7923	0.233774	0.585261	0.399435	0.689572	0.948834	Macspi_20180703@G03681_i2
2.02114	-0.0688456	1.29176	-0.053296	0.957496	0.994852	Macspi_20180703@G03681_i3
5.11711	-0.437276	1.29281	-0.338238	0.735184	0.958503	Macspi_20180703@G03681_i4
1.45815	-0.21124	3.80068	-0.0555795	0.955677	0.994579	Macspi_20180703@G03681_i5
13.7756	-1.33704	1.29343	-1.03371	0.30127	0.732635	Macspi_20180703@G03682_i1
6.25577	2.74138	2.75517	0.994994	0.319739	0.750811	Macspi_20180703@G03682_i2
25.7696	-0.0615125	0.374892	-0.164081	0.869668	0.983254	Macspi_20180703@G03683_i1
27.3141	-0.449626	0.370721	-1.21284	0.22519	0.641925	Macspi_20180703@G03686_i1
284.552	0.384523	0.279428	1.3761	0.168789	0.556601	Macspi_20180703@G03687_i1
21.574	1.58721	1.44385	1.09929	0.271641	0.700378	Macspi_20180703@G03687_i2
23.8043	1.25092	0.409996	3.05105	0.00228042	0.0243178	Macspi_20180703@G03690_i1
12.6399	1.23611	0.701163	1.76294	0.077911	0.354597	Macspi_20180703@G03690_i2
8.86245	-0.634464	0.644394	-0.984591	0.324825	0.754976	Macspi_20180703@G03691_i1
4.28879	-3.26674	1.313	-2.48801	0.0128462	0.0983386	Macspi_20180703@G03691_i4
143.006	-0.0697871	0.148713	-0.469274	0.638873	0.93399	Macspi_20180703@G03694_i2
1.99548	-1.5931	2.78353	-0.57233	0.567098	0.908228	Macspi_20180703@G03699_i1
63.4928	-0.434673	0.269321	-1.61396	0.106536	0.430131	Macspi_20180703@G03699_i4
34.5482	9.18486	1.27562	7.20034	6.00644e-13	3.69981e-11	Macspi_20180703@G03703_i1
101.339	0.36097	0.205379	1.75758	0.0788183	0.357667	Macspi_20180703@G03708_i1
2.81343	-0.128602	1.36838	-0.0939813	0.925124	0.989374	Macspi_20180703@G03716_i10
6.7984	-0.083323	0.938112	-0.08882	0.929225	0.990092	Macspi_20180703@G03716_i6
17.1109	-0.560652	0.413368	-1.3563	0.175003	0.566511	Macspi_20180703@G03722_i1
261.987	-0.576586	0.207885	-2.77358	0.0055444	0.0505104	Macspi_20180703@G03725_i2
47.3221	-1.0591	0.636265	-1.66456	0.0960014	0.404019	Macspi_20180703@G03726_i1
69.4048	-0.760433	0.341402	-2.22739	0.0259216	0.16632	Macspi_20180703@G03726_i2
142.041	0.106237	0.481075	0.220833	0.825223	0.978261	Macspi_20180703@G03731_i3
6.10596	4.46286	1.1986	3.7234	0.000196559	0.0029499	Macspi_20180703@G03735_i1
17.9447	0.629445	0.576706	1.09145	0.275076	0.704248	Macspi_20180703@G03737_i1
3.25139	-0.984158	1.51156	-0.651086	0.514991	0.88358	Macspi_20180703@G03737_i2
4.28751	-1.79891	2.84672	-0.631923	0.527437	0.890228	Macspi_20180703@G03737_i3
174.196	-0.0903582	0.179445	-0.503542	0.614583	0.926083	Macspi_20180703@G03738_i1
532.577	0.0823873	0.23678	0.347949	0.727878	0.956766	Macspi_20180703@G03739_i1
156.179	-0.0789748	0.414585	-0.190491	0.848924	0.980655	Macspi_20180703@G03739_i2
255.05	-0.540849	0.134833	-4.01125	6.03987e-05	0.00103019	Macspi_20180703@G03740_i3
3.56086	-1.97507	1.01566	-1.94462	0.0518209	0.27142	Macspi_20180703@G03742_i1
309.573	0.0155264	0.223288	0.0695352	0.944564	0.992893	Macspi_20180703@G03744_i1
2.87561	0.0128788	1.9594	0.00657285	0.994756	0.999656	Macspi_20180703@G03745_i1
14.5435	-0.0912651	0.563185	-0.162052	0.871265	0.983382	Macspi_20180703@G03745_i2
10.3079	0.841969	0.700975	1.20114	0.229697	0.64845	Macspi_20180703@G03746_i2
24.6891	0.77862	0.355874	2.18791	0.0286764	0.179077	Macspi_20180703@G03746_i7
6.82265	0.328763	0.715461	0.459512	0.645866	0.936136	Macspi_20180703@G03747_i2
47.8571	0.0185625	0.27652	0.0671288	0.946479	0.993424	Macspi_20180703@G03748_i1
1.37118	-0.0474617	2.20719	-0.0215032	0.982844	0.998334	Macspi_20180703@G03748_i2
11.7097	-0.306907	0.603081	-0.508899	0.610823	0.924298	Macspi_20180703@G03750_i2
9.21776	0.213849	0.584553	0.365834	0.714489	0.953617	Macspi_20180703@G03751_i1
9.33747	0.0882729	0.630219	0.140067	0.888607	0.985079	Macspi_20180703@G03752_i1
64.0785	0.172897	0.237984	0.726506	0.467528	0.860042	Macspi_20180703@G03754_i3
87.5068	0.488701	0.303725	1.60903	0.10761	0.432504	Macspi_20180703@G03757_i1
79.6082	0.218283	0.246913	0.884047	0.376671	0.800685	Macspi_20180703@G03759_i1
9.71491	0.681038	0.980911	0.694291	0.4875	0.870647	Macspi_20180703@G03760_i5
7.37202	0.435889	0.798626	0.545798	0.585205	0.914695	Macspi_20180703@G03760_i7
25.4698	-0.0841735	0.421619	-0.199643	0.841759	0.980323	Macspi_20180703@G03760_i8
4.544	-2.07258	2.13526	-0.970641	0.331727	0.762241	Macspi_20180703@G03760_i9
31.5496	0.538929	0.378261	1.42476	0.154228	0.530444	Macspi_20180703@G03761_i1
424.418	-0.0309365	0.167732	-0.184439	0.853669	0.981167	Macspi_20180703@G03762_i1
1.93287	1.7445	1.5032	1.16052	0.245836	0.670101	Macspi_20180703@G03770_i1
1.71083	1.83389	2.70109	0.678945	0.497173	0.87564	Macspi_20180703@G03773_i5
2.03056	-3.63589	2.23987	-1.62326	0.104534	0.425408	Macspi_20180703@G03773_i6
10.9653	0.0072015	0.484469	0.0148647	0.98814	0.998454	Macspi_20180703@G03792_i2
1.82453	1.25204	2.23809	0.559421	0.575874	0.911789	Macspi_20180703@G03792_i3
15.9756	2.30329	0.586017	3.93042	8.47971e-05	0.00139556	Macspi_20180703@G03793_i1
288.249	0.0584415	0.19937	0.293131	0.769422	0.967177	Macspi_20180703@G03794_i1
5.68649	1.04823	0.991575	1.05713	0.290451	0.721709	Macspi_20180703@G03797_i1
17.1454	-0.4405	0.473488	-0.930329	0.352201	0.78055	Macspi_20180703@G03797_i4
27.2667	0.837838	0.400548	2.09173	0.0364627	0.212499	Macspi_20180703@G03797_i6
401.579	-0.644688	0.248306	-2.59634	0.00942224	0.0772264	Macspi_20180703@G03806_i1
109.258	0.00196331	0.191566	0.0102487	0.991823	0.998677	Macspi_20180703@G03808_i11
8.49302	-0.0136781	0.753908	-0.0181429	0.985525	0.998334	Macspi_20180703@G03808_i4
24.6199	-0.162158	0.387718	-0.418237	0.675774	0.944748	Macspi_20180703@G03808_i7
1.24835	1.36695	1.52868	0.894206	0.371212	0.796147	Macspi_20180703@G03809_i2
36.099	-0.121132	0.296324	-0.408782	0.682699	0.946527	Macspi_20180703@G03810_i2
1.59525	-1.38381	1.6705	-0.828378	0.407456	0.823539	Macspi_20180703@G03810_i3
40.0832	0.665367	0.326385	2.0386	0.0414903	0.232769	Macspi_20180703@G03811_i1
3.52628	0.0223915	0.957024	0.023397	0.981334	0.998329	Macspi_20180703@G03813_i1
152.639	0.0467759	0.153224	0.305278	0.760155	0.965293	Macspi_20180703@G03814_i1
2.70784	-2.27743	1.31229	-1.73546	0.0826592	0.368344	Macspi_20180703@G03814_i4
10.7197	-0.543065	0.492264	-1.1032	0.269941	0.699055	Macspi_20180703@G03815_i1
24.8483	-0.337968	0.371447	-0.909868	0.362892	0.789152	Macspi_20180703@G03815_i2
132.61	0.148099	0.327407	0.45234	0.651024	0.937798	Macspi_20180703@G03816_i1
10.5588	-0.475397	1.83849	-0.258581	0.795959	0.972231	Macspi_20180703@G03816_i2
45.6497	0.138154	0.343619	0.402055	0.687643	0.948407	Macspi_20180703@G03817_i1
3.9367	-2.68565	1.71569	-1.56534	0.117502	0.455345	Macspi_20180703@G03817_i2
3.311	-0.222534	1.46678	-0.151715	0.879411	0.984279	Macspi_20180703@G03817_i3
2.10851	0.717458	2.93569	0.244392	0.806927	0.974646	Macspi_20180703@G03817_i4
57.5551	-0.213421	0.274165	-0.778438	0.436311	0.841233	Macspi_20180703@G03818_i1
88.2939	-0.150468	0.214111	-0.702757	0.482207	0.86771	Macspi_20180703@G03818_i2
30.6103	0.699124	0.322495	2.16786	0.0301694	0.185853	Macspi_20180703@G03819_i1
11.9365	-0.100302	0.524402	-0.191269	0.848315	0.980655	Macspi_20180703@G03821_i1
15.7686	4.39129	0.791818	5.54584	2.92548e-08	9.18996e-07	Macspi_20180703@G03826_i1
37.4176	0.685515	0.298774	2.29443	0.0217661	0.146557	Macspi_20180703@G03828_i1
11.5423	-0.815647	0.690133	-1.18187	0.237257	0.65859	Macspi_20180703@G03829_i2
24.4786	-0.235541	0.423296	-0.556446	0.577906	0.912225	Macspi_20180703@G03832_i2
7.66266	0.635947	0.744133	0.854616	0.392764	0.812806	Macspi_20180703@G03834_i1
2.89895	0.829349	1.77191	0.468053	0.639747	0.934405	Macspi_20180703@G03835_i1
7.73775	5.38842	1.77109	3.04243	0.00234679	0.0249202	Macspi_20180703@G03835_i3
8.95755	0.110343	0.586939	0.187998	0.850878	0.980866	Macspi_20180703@G03836_i1
3.40457	0.506415	1.76474	0.286963	0.77414	0.967805	Macspi_20180703@G03837_i1
15.631	0.239977	0.713957	0.336122	0.736779	0.959124	Macspi_20180703@G03837_i11
46.4092	-0.0821357	0.253147	-0.324458	0.745591	0.961663	Macspi_20180703@G03837_i5
2.10747	-0.525707	3.77903	-0.139112	0.889362	0.985171	Macspi_20180703@G03837_i6
24.2369	-0.0421915	0.402032	-0.104946	0.916419	0.988523	Macspi_20180703@G03837_i7
2.15664	-0.631451	1.17689	-0.536543	0.591584	0.91709	Macspi_20180703@G03839_i1
13.0906	0.11781	0.490618	0.240126	0.810233	0.975318	Macspi_20180703@G03842_i2
50.5376	0.546154	0.306753	1.78044	0.0750045	0.345628	Macspi_20180703@G03853_i1
6.11216	-0.270688	0.79191	-0.341817	0.732489	0.957788	Macspi_20180703@G03858_i1
3178.64	0.534135	0.183477	2.91118	0.00360068	0.0354564	Macspi_20180703@G03860_i1
11.0203	-0.230904	0.631028	-0.365917	0.714427	0.953617	Macspi_20180703@G03867_i1
3.6607	-0.0845941	1.55262	-0.0544848	0.956549	0.99465	Macspi_20180703@G03867_i3
28.5913	-0.767438	0.538383	-1.42545	0.154027	0.530029	Macspi_20180703@G03867_i4
315.196	0.0923062	0.203726	0.45309	0.650484	0.937593	Macspi_20180703@G03869_i1
220.751	-0.100286	0.153952	-0.651412	0.514781	0.88358	Macspi_20180703@G03875_i1
5.76282	-1.11004	0.765369	-1.45033	0.146966	0.517258	Macspi_20180703@G03881_i1
6.05917	-0.719528	0.711518	-1.01126	0.311893	0.743196	Macspi_20180703@G03893_i1
614.976	0.126685	0.162259	0.780761	0.434943	0.840862	Macspi_20180703@G03894_i1
222.612	0.428151	0.196198	2.18224	0.0290921	0.180937	Macspi_20180703@G03895_i2
21.7699	0.676285	0.398184	1.69842	0.0894279	0.386772	Macspi_20180703@G03896_i3
13.4351	-0.236025	0.623355	-0.378636	0.704958	0.951451	Macspi_20180703@G03902_i1
5.1113	-0.376442	1.00725	-0.373733	0.708603	0.952305	Macspi_20180703@G03902_i11
26.9546	-0.187837	0.404511	-0.464355	0.642394	0.935165	Macspi_20180703@G03902_i13
34.2148	-0.391884	0.314215	-1.24718	0.212331	0.624038	Macspi_20180703@G03902_i6
28.1552	-0.556283	0.457593	-1.21567	0.224109	0.640566	Macspi_20180703@G03902_i8
4.68018	2.42373	1.21331	1.99763	0.045757	0.24908	Macspi_20180703@G03902_i9
103.245	0.0119974	0.20489	0.0585555	0.953306	0.99457	Macspi_20180703@G03903_i2
6123.41	0.0951493	0.187016	0.508776	0.61091	0.924329	Macspi_20180703@G03905_i1
240.701	0.194515	0.136338	1.42671	0.153664	0.529191	Macspi_20180703@G03905_i2
18750	0.0595394	0.169718	0.350814	0.725728	0.95647	Macspi_20180703@G03906_i2
29.1416	-0.225776	0.390657	-0.577939	0.563305	0.906529	Macspi_20180703@G03906_i3
41.2639	-0.167645	0.27852	-0.601915	0.547231	0.899463	Macspi_20180703@G03907_i2
49.361	0.0792168	0.264435	0.29957	0.764505	0.966403	Macspi_20180703@G03908_i2
4.37355	0.156664	0.836262	0.187338	0.851396	0.98091	Macspi_20180703@G03919_i3
70.317	0.0133563	0.26952	0.0495559	0.960476	0.995384	Macspi_20180703@G03926_i2
38.2209	0.105873	0.301336	0.351345	0.725329	0.956329	Macspi_20180703@G03926_i3
33.0673	-0.135704	0.324051	-0.418774	0.675382	0.944748	Macspi_20180703@G03927_i2
17.2009	0.0853214	0.515878	0.165391	0.868637	0.983125	Macspi_20180703@G03935_i5
24.9515	-0.187869	0.458713	-0.409557	0.682131	0.946379	Macspi_20180703@G03944_i1
3.33715	-3.93609	1.5007	-2.62284	0.00872009	0.0728186	Macspi_20180703@G03949_i1
19.3748	-0.402976	0.532797	-0.756342	0.449444	0.84943	Macspi_20180703@G03952_i2
126.572	0.649951	0.183482	3.54231	0.000396636	0.00544732	Macspi_20180703@G03958_i1
9.77122	0.0056678	0.543251	0.0104331	0.991676	0.998611	Macspi_20180703@G03962_i1
7.29377	-0.492277	0.879392	-0.559793	0.575621	0.911789	Macspi_20180703@G03962_i11
3.76292	0.183546	1.49859	0.122479	0.90252	0.986414	Macspi_20180703@G03962_i3
25.4686	0.479583	0.428794	1.11845	0.263377	0.690944	Macspi_20180703@G03962_i6
22.4106	0.292185	0.55435	0.527078	0.59814	0.91956	Macspi_20180703@G03962_i7
23.1604	0.345541	0.362384	0.953522	0.340326	0.770272	Macspi_20180703@G03964_i5
11.6336	0.148067	0.506454	0.29236	0.770012	0.967177	Macspi_20180703@G03966_i1
7.68423	0.302066	0.634849	0.475808	0.634211	0.932601	Macspi_20180703@G03969_i1
12.304	-0.800918	0.477645	-1.67681	0.0935802	0.397545	Macspi_20180703@G03969_i4
19.3511	0.184413	0.390271	0.472525	0.636552	0.933461	Macspi_20180703@G03969_i5
30.805	0.0864946	0.316652	0.273153	0.784735	0.97035	Macspi_20180703@G03970_i1
8.5295	-0.362823	0.592329	-0.612537	0.540182	0.896249	Macspi_20180703@G03971_i1
5.07133	0.936469	1.75228	0.534429	0.593044	0.917984	Macspi_20180703@G03973_i1
32.6424	-0.200023	0.303369	-0.659341	0.509677	0.881729	Macspi_20180703@G03973_i2
57.5376	-0.0257461	0.307358	-0.0837656	0.933243	0.991088	Macspi_20180703@G03975_i1
99.5197	0.102581	0.187365	0.547493	0.58404	0.91424	Macspi_20180703@G03975_i4
25.1241	-0.710924	0.921839	-0.771202	0.440587	0.843827	Macspi_20180703@G03978_i1
33.8433	0.823988	0.549582	1.4993	0.133796	0.49152	Macspi_20180703@G03978_i4
8.16319	3.33267	0.913331	3.64892	0.000263346	0.00382197	Macspi_20180703@G03980_i1
74.3833	-0.577767	0.326326	-1.77052	0.07664	0.350424	Macspi_20180703@G03981_i1
1.70885	-1.68657	1.39011	-1.21326	0.22503	0.641703	Macspi_20180703@G03982_i1
2.85017	-0.930879	2.32146	-0.400989	0.688428	0.948569	Macspi_20180703@G03983_i1
7.30169	0.0598216	0.681336	0.0878004	0.930035	0.990344	Macspi_20180703@G03983_i4
11.9069	0.274963	0.508134	0.541124	0.588422	0.915925	Macspi_20180703@G03991_i1
1.2893	-0.215892	1.76746	-0.122148	0.902781	0.986414	Macspi_20180703@G03991_i2
20.0747	-0.0895185	0.556051	-0.16099	0.872101	0.983478	Macspi_20180703@G03995_i1
9.90906	-0.617228	0.905192	-0.681876	0.495318	0.874489	Macspi_20180703@G03995_i5
2.75799	-0.262827	1.05677	-0.248707	0.803587	0.974204	Macspi_20180703@G03998_i2
2.48384	-1.29334	1.29842	-0.996093	0.319205	0.750512	Macspi_20180703@G03998_i5
76.177	1.93855	0.237968	8.14627	3.75327e-16	3.20502e-14	Macspi_20180703@G04004_i1
20.6403	-0.747007	1.5665	-0.476865	0.633459	0.932316	Macspi_20180703@G04013_i1
20.291	1.01957	1.42627	0.714846	0.474704	0.863543	Macspi_20180703@G04013_i2
14.3515	0.113183	0.450514	0.251231	0.801635	0.97396	Macspi_20180703@G04014_i1
26.5719	-1.33748	0.333601	-4.00924	6.09157e-05	0.00103847	Macspi_20180703@G04016_i6
17.2599	-0.394173	0.410634	-0.959913	0.337099	0.767117	Macspi_20180703@G04017_i1
10.3225	-1.35749	0.705807	-1.92332	0.0544397	0.280009	Macspi_20180703@G04018_i1
27.9371	0.495407	0.395669	1.25208	0.210542	0.621077	Macspi_20180703@G04019_i1
6.23052	0.148262	1.7701	0.0837592	0.933248	0.991088	Macspi_20180703@G04019_i4
2.42399	-0.685418	1.23837	-0.553483	0.579933	0.912796	Macspi_20180703@G04021_i1
13.098	0.0956417	0.480063	0.199228	0.842085	0.980409	Macspi_20180703@G04024_i1
42.1547	-0.119369	0.262093	-0.455444	0.64879	0.937108	Macspi_20180703@G04025_i1
28.9711	0.459208	0.354289	1.29614	0.194927	0.597739	Macspi_20180703@G04026_i1
3.07876	-0.677221	1.32277	-0.511974	0.608669	0.923937	Macspi_20180703@G04027_i1
75.1843	0.310483	0.26902	1.15413	0.248449	0.673181	Macspi_20180703@G04027_i2
237.523	-0.0498696	0.126269	-0.394949	0.692881	0.949489	Macspi_20180703@G04032_i1
22.2463	-0.184583	0.646512	-0.285505	0.775257	0.968157	Macspi_20180703@G04045_i1
118.17	-0.185558	0.198415	-0.935202	0.349684	0.77832	Macspi_20180703@G04045_i5
3.63509	0.866806	1.00584	0.861774	0.388812	0.80971	Macspi_20180703@G04046_i1
14.138	-1.83092	0.889314	-2.0588	0.0395133	0.224692	Macspi_20180703@G04046_i3
114.247	-0.554618	0.175663	-3.15728	0.00159247	0.0179276	Macspi_20180703@G04046_i8
32.8503	-0.0755151	0.366018	-0.206315	0.836545	0.979795	Macspi_20180703@G04047_i1
9.88416	-0.162436	0.817182	-0.198776	0.842438	0.980468	Macspi_20180703@G04051_i1
18.2132	0.245565	0.555641	0.441949	0.658526	0.940179	Macspi_20180703@G04051_i2
11.5959	0.065198	1.13951	0.057216	0.954373	0.99457	Macspi_20180703@G04053_i6
25.7602	-0.564802	0.512291	-1.1025	0.270243	0.699368	Macspi_20180703@G04053_i7
1702.43	0.177586	0.248093	0.715805	0.474112	0.863259	Macspi_20180703@G04057_i1
32.6656	0.031033	0.314886	0.098553	0.921493	0.988939	Macspi_20180703@G04065_i1
1.2653	-0.307226	3.70547	-0.0829114	0.933922	0.991343	Macspi_20180703@G04065_i2
71.4902	-0.414491	0.198946	-2.08343	0.0372119	0.215789	Macspi_20180703@G04065_i4
13.515	-0.243538	0.524034	-0.464736	0.64212	0.935165	Macspi_20180703@G04065_i5
12.5893	0.347813	0.683927	0.508553	0.611065	0.92441	Macspi_20180703@G04065_i7
1.318	0.511767	2.39752	0.213457	0.830971	0.97933	Macspi_20180703@G04065_i8
52.9131	-0.140657	0.267797	-0.525238	0.599418	0.920207	Macspi_20180703@G04066_i2
21.2302	0.0612558	1.1226	0.0545661	0.956484	0.99465	Macspi_20180703@G04066_i4
16.0142	-1.83226	1.39115	-1.31708	0.187811	0.587327	Macspi_20180703@G04066_i5
15.5	1.40285	1.35199	1.03762	0.299447	0.730945	Macspi_20180703@G04066_i6
22.0137	-1.30687	0.471149	-2.77379	0.00554069	0.0504903	Macspi_20180703@G04066_i7
36.7813	0.342645	0.338324	1.01277	0.311168	0.742456	Macspi_20180703@G04072_i1
2.47603	-0.931117	1.95264	-0.476851	0.633469	0.932316	Macspi_20180703@G04072_i2
10.3172	-0.763058	1.16212	-0.656609	0.511433	0.882292	Macspi_20180703@G04072_i4
238.036	-0.607347	0.129122	-4.70369	2.55502e-06	5.72252e-05	Macspi_20180703@G04073_i1
18.3449	-0.75666	0.485158	-1.55962	0.118851	0.458383	Macspi_20180703@G04075_i1
32.585	0.409918	0.378241	1.08375	0.278476	0.708122	Macspi_20180703@G04078_i4
9.12565	0.3752	0.553083	0.678379	0.497531	0.875664	Macspi_20180703@G04081_i1
12.4739	0.544462	0.505287	1.07753	0.281244	0.711496	Macspi_20180703@G04082_i1
2.61932	-1.16255	3.66793	-0.31695	0.751282	0.962833	Macspi_20180703@G04083_i1
68.2689	0.118682	0.204716	0.579742	0.562088	0.906271	Macspi_20180703@G04083_i3
2.23335	2.65086	2.64792	1.00111	0.316773	0.748252	Macspi_20180703@G04085_i1
4.15145	-0.43113	2.27729	-0.189317	0.849844	0.980655	Macspi_20180703@G04085_i2
43.0241	-0.535104	0.319126	-1.67678	0.0935849	0.397545	Macspi_20180703@G04085_i4
1.23578	0.773091	2.53413	0.305071	0.760312	0.965365	Macspi_20180703@G04085_i6
3.20501	-0.909988	2.27367	-0.40023	0.688987	0.948634	Macspi_20180703@G04085_i7
19.577	0.0823711	0.401648	0.205083	0.837507	0.980048	Macspi_20180703@G04091_i4
13.7609	4.06075	0.739749	5.48936	4.0339e-08	1.23835e-06	Macspi_20180703@G04091_i5
11.8304	1.08643	0.582703	1.86446	0.0622568	0.306275	Macspi_20180703@G04092_i2
31.5552	1.0404	0.524464	1.98373	0.0472859	0.254733	Macspi_20180703@G04092_i4
12.0974	1.03775	0.548974	1.89035	0.0587118	0.294736	Macspi_20180703@G04092_i5
2.38206	-2.05447	1.38313	-1.48538	0.137444	0.498789	Macspi_20180703@G04094_i2
8.94521	-1.19716	0.740069	-1.61764	0.105741	0.428239	Macspi_20180703@G04096_i1
3599.34	-0.220153	0.260187	-0.846134	0.397478	0.816323	Macspi_20180703@G04099_i1
231.646	-0.251056	0.590454	-0.425191	0.670697	0.943482	Macspi_20180703@G04099_i2
2006.66	-0.17024	0.23259	-0.731933	0.464209	0.858871	Macspi_20180703@G04099_i3
2419.11	-0.203025	0.17228	-1.17846	0.238615	0.660035	Macspi_20180703@G04099_i4
194.508	-0.296626	0.3086	-0.961198	0.336453	0.766496	Macspi_20180703@G04108_i4
109.646	0.998043	0.35315	2.82612	0.00471162	0.0443036	Macspi_20180703@G04109_i1
10.0445	1.06303	1.30777	0.812862	0.416297	0.828639	Macspi_20180703@G04109_i2
1542.22	0.229018	0.206395	1.10961	0.267166	0.695161	Macspi_20180703@G04109_i4
146.681	0.657871	0.211722	3.10724	0.00188842	0.0207503	Macspi_20180703@G04109_i5
8.00802	-0.771323	1.0038	-0.768406	0.442246	0.844764	Macspi_20180703@G04110_i11
1.54659	-1.19824	1.51694	-0.789906	0.429582	0.836881	Macspi_20180703@G04110_i15
2.72466	-0.740908	1.29987	-0.569984	0.568688	0.908928	Macspi_20180703@G04110_i19
2.40547	-0.16275	2.22231	-0.0732345	0.94162	0.992773	Macspi_20180703@G04110_i2
2.57542	-0.00292162	1.15386	-0.00253204	0.99798	0.999897	Macspi_20180703@G04110_i20
1.48999	-0.103949	1.55293	-0.0669371	0.946632	0.993424	Macspi_20180703@G04110_i22
1.84534	1.23178	1.36009	0.90566	0.365116	0.790949	Macspi_20180703@G04110_i26
9.08245	-1.53895	0.775697	-1.98396	0.0472606	0.254638	Macspi_20180703@G04110_i27
8.50694	-0.498033	0.62241	-0.800169	0.423613	0.833966	Macspi_20180703@G04110_i28
1.38296	1.43046	2.0979	0.681855	0.495331	0.874489	Macspi_20180703@G04110_i3
2.82942	0.82092	1.12853	0.727425	0.466965	0.859942	Macspi_20180703@G04110_i31
3.36009	-0.521546	0.867983	-0.600871	0.547926	0.899742	Macspi_20180703@G04110_i4
39.8761	-0.184734	0.325176	-0.568106	0.569963	0.909733	Macspi_20180703@G04110_i8
5.58892	0.373593	0.737389	0.506643	0.612405	0.925215	Macspi_20180703@G04111_i2
5.51248	1.1662	0.786635	1.48251	0.138205	0.500155	Macspi_20180703@G04112_i1
12.0261	0.484949	0.503006	0.964102	0.334995	0.765016	Macspi_20180703@G04113_i2
7.8928	0.104689	0.611459	0.171211	0.864058	0.982149	Macspi_20180703@G04115_i1
5.38929	5.27145	1.57796	3.34067	0.000835769	0.0103589	Macspi_20180703@G04116_i1
54.4255	-1.30917	0.316824	-4.13218	3.59345e-05	0.000641041	Macspi_20180703@G04118_i1
18.6017	-0.192457	0.448946	-0.428687	0.668151	0.942908	Macspi_20180703@G04119_i3
24.7319	-0.124597	0.418567	-0.297675	0.765951	0.966679	Macspi_20180703@G04120_i1
9.27508	-0.00120075	0.585932	-0.00204929	0.998365	0.999897	Macspi_20180703@G04122_i1
12.7699	0.171703	0.59694	0.287639	0.773623	0.967564	Macspi_20180703@G04122_i3
24.3097	-0.133211	0.450081	-0.29597	0.767253	0.966874	Macspi_20180703@G04123_i1
30.888	-0.102919	0.35125	-0.293007	0.769517	0.967177	Macspi_20180703@G04124_i1
23.8912	1.53761	0.463559	3.31697	0.000909983	0.011142	Macspi_20180703@G04125_i4
10.4359	1.52047	0.971873	1.56448	0.117706	0.455753	Macspi_20180703@G04125_i5
3.32852	-0.200832	1.06601	-0.188396	0.850567	0.980798	Macspi_20180703@G04127_i1
9.43679	-0.542598	0.586328	-0.925416	0.354749	0.782682	Macspi_20180703@G04131_i2
1.92381	4.01683	1.68951	2.37751	0.01743	0.12414	Macspi_20180703@G04132_i1
36.422	1.83809	0.478351	3.84255	0.000121763	0.00193363	Macspi_20180703@G04138_i1
12.6168	2.36044	0.785762	3.00401	0.00266445	0.027746	Macspi_20180703@G04138_i11
9.80457	1.58045	1.334	1.18475	0.236118	0.657149	Macspi_20180703@G04138_i3
59.2985	1.05612	0.314188	3.36143	0.000775396	0.0096989	Macspi_20180703@G04138_i8
13.0876	1.51737	1.26463	1.19986	0.230195	0.649083	Macspi_20180703@G04138_i9
146.742	1.0785	0.320775	3.36218	0.000773293	0.00967627	Macspi_20180703@G04149_i1
223.778	1.36806	0.303953	4.50088	6.76723e-06	0.000140255	Macspi_20180703@G04149_i2
294.894	1.24536	0.296512	4.20004	2.66862e-05	0.000489536	Macspi_20180703@G04150_i1
7.70424	-1.00824	0.670927	-1.50276	0.132901	0.48982	Macspi_20180703@G04155_i3
52.3727	0.225592	0.317001	0.711644	0.476685	0.864694	Macspi_20180703@G04159_i1
21.129	0.515225	0.37028	1.39144	0.164091	0.548801	Macspi_20180703@G04160_i1
62.3808	0.0684225	0.252358	0.271133	0.786289	0.970809	Macspi_20180703@G04162_i1
6.99323	-0.583009	0.826851	-0.705096	0.480751	0.867081	Macspi_20180703@G04165_i2
15.9327	-0.0676732	0.514228	-0.131602	0.895299	0.985628	Macspi_20180703@G04167_i1
18.8972	-0.422839	0.442465	-0.955646	0.339251	0.769444	Macspi_20180703@G04168_i2
5.11859	-0.571549	0.829878	-0.688714	0.491003	0.872237	Macspi_20180703@G04169_i1
8.73461	-0.414611	0.594482	-0.697433	0.485532	0.86969	Macspi_20180703@G04170_i1
2.05343	-1.52038	1.31605	-1.15526	0.247982	0.672622	Macspi_20180703@G04171_i1
41.6494	0.219691	0.301467	0.728739	0.466162	0.859455	Macspi_20180703@G04176_i1
78.52	0.0616245	0.460258	0.133891	0.893489	0.985458	Macspi_20180703@G04177_i2
1.46785	3.1175	3.40193	0.916391	0.359462	0.786509	Macspi_20180703@G04177_i3
54.4731	0.316425	0.419744	0.753853	0.450937	0.850481	Macspi_20180703@G04177_i6
13.2214	-0.278568	2.16923	-0.128418	0.897818	0.985997	Macspi_20180703@G04177_i8
13.3285	-0.652043	0.472447	-1.38014	0.167544	0.554791	Macspi_20180703@G04180_i1
4.8265	-0.405462	0.71537	-0.566786	0.570859	0.910192	Macspi_20180703@G04181_i1
14.012	-1.41204	0.463463	-3.04672	0.00231354	0.0246233	Macspi_20180703@G04182_i2
13.0759	-0.135702	0.585438	-0.231795	0.816697	0.976585	Macspi_20180703@G04183_i1
34.1364	-0.550355	0.346401	-1.58878	0.112111	0.442748	Macspi_20180703@G04184_i1
12.4134	0.0934341	0.531776	0.175702	0.860528	0.981765	Macspi_20180703@G04185_i1
6.56336	-1.3821	1.04841	-1.31828	0.187411	0.586662	Macspi_20180703@G04186_i1
9.34963	-0.614303	0.827229	-0.742603	0.457722	0.854668	Macspi_20180703@G04186_i2
17.7425	-1.19521	0.463026	-2.58131	0.00984254	0.0799394	Macspi_20180703@G04186_i3
3.08178	-1.31912	2.18255	-0.604394	0.545581	0.898873	Macspi_20180703@G04186_i4
60.1941	-0.61655	0.630963	-0.977158	0.328491	0.759348	Macspi_20180703@G04204_i1
1.59777	2.41115	3.9936	0.603753	0.546008	0.899028	Macspi_20180703@G04204_i5
42.9071	0.152693	1.00755	0.151549	0.879543	0.984279	Macspi_20180703@G04204_i6
13.4502	-1.36749	0.698826	-1.95684	0.0503662	0.266014	Macspi_20180703@G04204_i8
3.23704	-3.08351	1.26184	-2.44366	0.0145391	0.108349	Macspi_20180703@G04225_i1
130.581	-0.443268	0.153082	-2.89563	0.00378399	0.0369532	Macspi_20180703@G04226_i1
11.7917	-0.709973	0.550284	-1.29019	0.196983	0.600693	Macspi_20180703@G04230_i2
31.8533	-0.180864	0.355284	-0.509069	0.610704	0.924288	Macspi_20180703@G04230_i3
8.11778	5.21716	1.18571	4.40001	1.08246e-05	0.000214976	Macspi_20180703@G04243_i1
126.347	0.400356	0.248659	1.61006	0.107385	0.432116	Macspi_20180703@G04245_i1
6.82349	0.481038	0.688999	0.69817	0.485071	0.86969	Macspi_20180703@G04249_i1
114.955	0.457659	0.184079	2.48621	0.0129111	0.0987212	Macspi_20180703@G04254_i1
6.51254	-1.60779	0.840629	-1.91261	0.0557983	0.284336	Macspi_20180703@G04254_i6
1492.25	0.311388	0.181401	1.71657	0.086057	0.377529	Macspi_20180703@G04255_i1
211.981	0.103621	0.242856	0.426677	0.669615	0.943296	Macspi_20180703@G04256_i1
23.6336	-0.110298	0.994391	-0.110921	0.911679	0.987732	Macspi_20180703@G04257_i1
38.3173	0.693731	0.810794	0.855619	0.392208	0.812441	Macspi_20180703@G04257_i2
5.09635	-0.349082	1.13397	-0.30784	0.758204	0.964616	Macspi_20180703@G04257_i3
2.44133	5.13951	3.1427	1.63538	0.101969	0.418709	Macspi_20180703@G04257_i4
22.9217	0.236812	0.697277	0.339624	0.734139	0.958212	Macspi_20180703@G04257_i5
14.7401	-0.838852	0.555389	-1.51039	0.130945	0.485427	Macspi_20180703@G04261_i4
[truncated: 64,140 more rows]

## Sheet: M. pusillum
baseMean	log2FoldChange	lfcSE	stat	pvalue	padj	gene_id
11.2135	-0.0396692	0.526363	-0.0753648	0.939924	0.979508	Macpus_20180703@G00001_i2
4.0933	0.314413	0.825202	0.381013	0.703194	0.877147	Macpus_20180703@G00011_i1
133.691	0.657942	0.168459	3.90566	9.39693e-05	0.00102239	Macpus_20180703@G00035_i1
4.71192	-1.08829	0.904516	-1.20318	0.228908	0.508017	Macpus_20180703@G00046_i1
16.2127	2.06706	1.02602	2.01464	0.0439428	0.178875	Macpus_20180703@G00053_i1
305.856	2.52649	0.232362	10.8731	1.54888e-27	1.19924e-25	Macpus_20180703@G00076_i1
203.545	-0.341528	0.219083	-1.5589	0.11902	0.345798	Macpus_20180703@G00078_i1
23.3063	-1.42344	0.641252	-2.21979	0.0264333	0.123727	Macpus_20180703@G00112_i1
8.61412	-1.41178	0.676326	-2.08742	0.0368498	0.15798	Macpus_20180703@G00121_i1
971.506	3.01643	0.201182	14.9935	8.09158e-51	2.22616e-48	Macpus_20180703@G00156_i1
9371.68	-0.14459	0.0934858	-1.54665	0.121948	0.350905	Macpus_20180703@G00157_i1
2727.99	0.657049	0.103172	6.3685	1.90889e-10	4.40829e-09	Macpus_20180703@G00158_i1
6.07741	-0.7239	2.31522	-0.31267	0.754532	0.901691	Macpus_20180703@G00159_i2
42.4729	0.942192	0.397127	2.37252	0.017667	0.0914789	Macpus_20180703@G00159_i3
8.19385	-0.594668	0.652698	-0.911092	0.362247	0.648978	Macpus_20180703@G00159_i5
107.19	0.296712	0.209904	1.41356	0.15749	0.409637	Macpus_20180703@G00159_i8
11.2085	-1.41155	2.3685	-0.59597	0.551195	0.790306	Macpus_20180703@G00161_i1
42.244	0.0329845	0.463287	0.0711967	0.943241	0.980845	Macpus_20180703@G00161_i2
18.6691	-1.15303	1.10643	-1.04211	0.297359	0.586308	Macpus_20180703@G00161_i4
217.447	-0.0168891	0.133829	-0.1262	0.899574	0.965102	Macpus_20180703@G00161_i6
91.8468	3.18127	0.297606	10.6895	1.13969e-26	8.35392e-25	Macpus_20180703@G00162_i1
39.7968	0.251173	1.10095	0.228143	0.819535	0.932262	Macpus_20180703@G00162_i2
15.7384	1.41004	1.90184	0.741409	0.458446	0.726848	Macpus_20180703@G00162_i3
98.6745	3.22445	0.38048	8.47468	2.35731e-17	9.4448e-16	Macpus_20180703@G00162_i4
1598.52	-0.246137	0.0786832	-3.12821	0.00175876	0.0137907	Macpus_20180703@G00164_i1
10.4014	1.70355	3.66835	0.464391	NA	NA	Macpus_20180703@G00164_i2
75.6486	-0.112963	0.25145	-0.449249	0.653252	0.850182	Macpus_20180703@G00167_i1
62.6842	0.0364496	0.247523	0.147257	0.882929	0.95877	Macpus_20180703@G00169_i1
813.231	0.369302	0.0913873	4.04106	5.32094e-05	0.000609449	Macpus_20180703@G00175_i1
17.2856	0.437389	0.463209	0.944259	0.345037	0.633069	Macpus_20180703@G00176_i1
38.7571	-0.129845	0.637919	-0.203545	0.838709	0.94059	Macpus_20180703@G00176_i2
23.195	-0.587972	0.424176	-1.38615	0.1657	0.421846	Macpus_20180703@G00176_i3
27.8164	-0.0387735	0.344783	-0.112458	0.91046	0.969428	Macpus_20180703@G00176_i5
9.26974	-1.05989	0.568867	-1.86315	0.0624408	0.227524	Macpus_20180703@G00176_i7
54.2859	-0.483206	0.31307	-1.54344	0.122723	0.352238	Macpus_20180703@G00176_i9
19.0647	-0.518795	0.443363	-1.17013	0.241947	0.524544	Macpus_20180703@G00177_i1
7.16613	-0.110231	0.681543	-0.161738	0.871512	0.953766	Macpus_20180703@G00180_i1
19.2336	-0.339605	0.739879	-0.459001	0.646234	0.845715	Macpus_20180703@G00183_i1
9.51365	-1.03191	0.890372	-1.15897	0.24647	0.529729	Macpus_20180703@G00183_i2
15.0075	-0.75159	0.632123	-1.18899	0.234442	0.515647	Macpus_20180703@G00183_i3
10.4895	-0.258276	0.767788	-0.33639	0.736577	0.893608	Macpus_20180703@G00183_i4
2907.39	-0.15384	0.155484	-0.989425	0.322455	0.611848	Macpus_20180703@G00186_i1
42.0795	-0.473342	0.27522	-1.71987	0.0854565	0.280084	Macpus_20180703@G00187_i1
28.3234	-0.429024	0.999792	-0.429113	0.667841	0.858688	Macpus_20180703@G00200_i1
200.973	-0.0967455	0.172422	-0.561097	0.574732	0.803669	Macpus_20180703@G00200_i2
58.1957	-0.445409	0.513573	-0.867274	0.385792	0.670521	Macpus_20180703@G00204_i10
170.507	-0.144274	0.24466	-0.589692	0.555397	0.792892	Macpus_20180703@G00204_i11
13.7188	-1.0553	1.10868	-0.951853	0.341172	0.629503	Macpus_20180703@G00204_i12
28.0292	-1.05554	1.265	-0.834424	0.404042	0.685778	Macpus_20180703@G00204_i17
58.7319	2.18557	0.448066	4.87778	1.07288e-06	1.61295e-05	Macpus_20180703@G00204_i19
60.156	1.92909	0.944079	2.04335	0.0410175	0.170459	Macpus_20180703@G00204_i2
100.981	-0.100282	0.214861	-0.466732	0.640691	0.842362	Macpus_20180703@G00204_i9
33.4631	-0.0992582	0.395862	-0.250739	0.802016	0.924669	Macpus_20180703@G00205_i1
26.3013	-0.00101693	0.455882	-0.00223068	0.99822	0.999317	Macpus_20180703@G00205_i2
29.8091	-0.13733	0.336561	-0.408041	0.683244	0.867146	Macpus_20180703@G00205_i3
147.357	-0.0925189	0.176692	-0.523617	0.600545	0.819172	Macpus_20180703@G00205_i4
1110.51	-0.083272	0.128597	-0.647542	0.517281	0.767636	Macpus_20180703@G00209_i1
46.7316	0.0698462	0.501492	0.139277	0.889231	0.961143	Macpus_20180703@G00209_i2
61.6132	0.569201	0.254885	2.23316	0.0255381	0.120584	Macpus_20180703@G00210_i1
24.6412	0.37542	0.448665	0.83675	0.402733	0.684514	Macpus_20180703@G00210_i2
49.2678	-0.327479	0.458297	-0.714555	0.474884	0.737435	Macpus_20180703@G00212_i1
14.336	-1.00326	0.647671	-1.54903	0.121375	0.350052	Macpus_20180703@G00218_i1
45.412	-0.316692	0.443279	-0.714432	0.47496	0.737449	Macpus_20180703@G00220_i4
6.7524	-0.262246	1.46589	-0.178899	0.858017	0.948282	Macpus_20180703@G00220_i5
9.42314	-0.204572	0.677799	-0.301818	0.762791	0.905527	Macpus_20180703@G00225_i1
10.4871	-0.968573	0.531045	-1.8239	0.068167	0.241253	Macpus_20180703@G00228_i2
3033.28	0.35058	0.227967	1.53785	0.124085	0.354425	Macpus_20180703@G00233_i12
158.451	0.42061	0.301888	1.39327	0.16354	0.418524	Macpus_20180703@G00233_i14
3170.55	0.412866	0.179564	2.29927	0.0214896	0.10603	Macpus_20180703@G00233_i15
332.244	-0.0150021	0.331563	-0.0452465	0.963911	0.987729	Macpus_20180703@G00233_i4
11.8685	-0.3976	0.570694	-0.696696	0.485993	0.745187	Macpus_20180703@G00240_i2
332.57	-0.0341954	0.10534	-0.324618	0.74547	0.897586	Macpus_20180703@G00243_i1
451.537	0.0651858	0.118938	0.548064	0.583648	0.808961	Macpus_20180703@G00246_i3
162.701	0.0503585	0.15253	0.330155	0.741283	0.895817	Macpus_20180703@G00249_i2
241.279	0.211914	0.13008	1.62911	0.10329	0.315722	Macpus_20180703@G00250_i2
4390.79	0.363582	0.128955	2.81946	0.00481051	0.0322535	Macpus_20180703@G00253_i1
16.8518	-0.716384	0.943373	-0.759386	0.447622	0.719263	Macpus_20180703@G00260_i1
62.2598	-0.822867	0.513803	-1.60152	0.109261	0.327181	Macpus_20180703@G00260_i11
42.3208	-1.03666	0.562245	-1.84378	0.065215	0.233957	Macpus_20180703@G00260_i12
58.7114	-0.703482	0.357979	-1.96515	0.0493972	0.194201	Macpus_20180703@G00260_i13
46.1358	-0.391191	0.667834	-0.58576	0.558037	0.794211	Macpus_20180703@G00260_i14
13.2349	-0.953439	0.636058	-1.49898	0.133879	0.372274	Macpus_20180703@G00260_i16
27.9441	-0.532774	0.923445	-0.576942	0.563979	0.797542	Macpus_20180703@G00260_i3
35.1095	-0.32085	0.650674	-0.493103	0.62194	0.831833	Macpus_20180703@G00260_i5
24.6656	-0.487333	0.511177	-0.953355	0.34041	0.628786	Macpus_20180703@G00260_i6
32.5802	-0.778154	0.633773	-1.22781	0.219518	0.49606	Macpus_20180703@G00262_i1
276.457	-0.629794	0.284051	-2.21719	0.0266104	0.124367	Macpus_20180703@G00264_i1
94.7473	-0.406487	0.457524	-0.88845	0.374299	0.659827	Macpus_20180703@G00264_i12
159.253	0.0108372	0.228805	0.0473644	0.962223	0.987107	Macpus_20180703@G00264_i14
71.9414	-0.184614	0.317829	-0.580861	0.561334	0.796127	Macpus_20180703@G00264_i4
88.1849	1.02907	1.32607	0.776028	0.437733	0.711643	Macpus_20180703@G00264_i5
110.806	-0.146276	0.19072	-0.766963	0.443103	0.715862	Macpus_20180703@G00264_i7
8.5295	-0.780363	0.689074	-1.13248	0.257433	0.542747	Macpus_20180703@G00282_i3
7.9888	-0.904322	0.762643	-1.18577	0.235712	0.516972	Macpus_20180703@G00282_i5
16.657	-0.404676	0.458085	-0.883408	0.377016	0.66235	Macpus_20180703@G00283_i1
19.0608	-0.411848	0.393869	-1.04565	0.295724	0.584903	Macpus_20180703@G00284_i1
460.548	0.600958	0.252244	2.38244	0.0171983	0.0895681	Macpus_20180703@G00289_i2
14.91	-0.552673	0.429831	-1.28579	0.198516	0.468992	Macpus_20180703@G00293_i1
21.6456	0.282134	0.4352	0.648286	0.5168	0.767252	Macpus_20180703@G00295_i2
11.9063	0.0244644	1.45777	0.0167821	0.98661	0.995267	Macpus_20180703@G00296_i1
142.975	0.27808	0.180051	1.54445	0.122479	0.351809	Macpus_20180703@G00296_i2
1089.91	0.485977	0.236689	2.05323	0.0400503	0.167385	Macpus_20180703@G00297_i5
4633.61	0.189589	0.192994	0.982358	0.325923	0.615289	Macpus_20180703@G00297_i6
436.337	-0.0964209	0.254107	-0.37945	0.704354	0.877737	Macpus_20180703@G00298_i1
210.879	0.445616	0.224817	1.98213	0.0474646	0.188761	Macpus_20180703@G00299_i1
8.48861	-1.27936	0.655438	-1.95192	0.0509481	0.19852	Macpus_20180703@G00300_i1
185.763	-0.0285344	0.200152	-0.142564	0.886634	0.960162	Macpus_20180703@G00301_i1
135.891	-0.0611321	0.322484	-0.189566	0.849649	0.945209	Macpus_20180703@G00308_i6
448.203	-0.302319	0.0952949	-3.17246	0.00151155	0.0121179	Macpus_20180703@G00308_i8
182.373	-0.47447	0.257108	-1.84541	0.0649776	0.233404	Macpus_20180703@G00309_i2
5.40074	0.0973049	0.787407	0.123576	0.901651	0.965926	Macpus_20180703@G00310_i1
54.5426	-0.0419133	0.317252	-0.132114	0.894894	0.962872	Macpus_20180703@G00311_i1
14.7769	0.332422	0.460103	0.722494	0.469991	0.734167	Macpus_20180703@G00312_i1
259.885	-0.162656	0.182624	-0.890656	0.373114	0.658695	Macpus_20180703@G00315_i1
25.297	-0.201547	0.554476	-0.36349	0.716239	0.883892	Macpus_20180703@G00316_i10
73.672	-0.484461	0.305836	-1.58406	0.113181	0.334821	Macpus_20180703@G00316_i12
100.039	-0.400234	0.216439	-1.84918	0.0644317	0.23192	Macpus_20180703@G00316_i14
204.38	-0.512573	0.453306	-1.13074	0.258163	0.543704	Macpus_20180703@G00316_i15
67.279	-0.490856	0.492513	-0.996635	0.318942	0.60823	Macpus_20180703@G00316_i6
35.3342	1.05886	3.7295	0.283914	NA	NA	Macpus_20180703@G00316_i8
20.41	-0.58629	0.412273	-1.42209	0.154999	0.406102	Macpus_20180703@G00319_i1
98.1088	0.0508997	0.182743	0.278532	0.780604	0.914287	Macpus_20180703@G00321_i1
18.1662	-0.0296312	0.436909	-0.0678203	0.945929	0.981896	Macpus_20180703@G00323_i1
21.9977	-0.00711483	0.435657	-0.0163313	0.98697	0.9953	Macpus_20180703@G00325_i1
8.1515	-1.18966	0.780656	-1.52393	0.127526	0.360784	Macpus_20180703@G00325_i2
42.3048	-0.150633	0.313621	-0.480303	0.631012	0.837073	Macpus_20180703@G00325_i4
40.6718	-0.179286	0.963555	-0.186067	0.852392	0.946107	Macpus_20180703@G00326_i1
73.6782	-0.0624221	0.435218	-0.143427	0.885953	0.959796	Macpus_20180703@G00326_i2
95.085	-0.0734763	0.3992	-0.184059	0.853967	0.946499	Macpus_20180703@G00326_i5
101.701	-0.0299779	0.334132	-0.089719	0.928511	0.975347	Macpus_20180703@G00326_i7
143.386	0.251482	0.203276	1.23715	0.216033	0.491306	Macpus_20180703@G00327_i1
243.172	-0.419937	0.127738	-3.28748	0.00101088	0.00853284	Macpus_20180703@G00328_i1
278.211	0.141462	0.159032	0.889521	0.373723	0.65932	Macpus_20180703@G00333_i1
88.6485	-0.361586	0.223138	-1.62046	0.105135	0.319421	Macpus_20180703@G00345_i1
150.109	0.111239	0.41505	0.268014	0.788688	0.918256	Macpus_20180703@G00345_i2
759.152	-0.150033	0.12738	-1.17783	0.238863	0.521075	Macpus_20180703@G00346_i1
806.743	0.439707	0.225563	1.94937	0.0512507	0.199398	Macpus_20180703@G00371_i1
8.64269	-4.33702	3.92544	-1.10485	NA	NA	Macpus_20180703@G00371_i2
4.58189	-1.12364	0.881917	-1.27408	0.202634	0.47459	Macpus_20180703@G00380_i1
10.1372	-1.38194	0.583306	-2.36914	0.0178293	0.092162	Macpus_20180703@G00382_i1
417.529	1.05929	0.155165	6.82688	8.67793e-12	2.28831e-10	Macpus_20180703@G00383_i1
133.136	0.30724	0.293417	1.04711	0.295048	0.584288	Macpus_20180703@G00384_i1
41.121	-0.856161	0.36511	-2.34494	0.0190302	0.0966868	Macpus_20180703@G00388_i4
96.3124	0.152359	0.221608	0.687516	0.491758	0.748926	Macpus_20180703@G00389_i1
39.6452	-0.517603	1.02118	-0.506865	0.612249	0.82617	Macpus_20180703@G00390_i1
162.57	-0.99324	0.268766	-3.69555	0.000219411	0.00219347	Macpus_20180703@G00390_i2
826.199	0.0790604	0.180759	0.437379	0.661836	0.855285	Macpus_20180703@G00391_i1
11.6976	-0.328314	0.627045	-0.52359	0.600564	0.819172	Macpus_20180703@G00393_i1
14.9755	-0.186949	1.08369	-0.172512	0.863035	0.949956	Macpus_20180703@G00393_i11
4.76774	-1.84107	2.13555	-0.862103	0.388631	0.672962	Macpus_20180703@G00393_i14
15.207	-0.92414	1.55277	-0.595154	0.55174	0.790339	Macpus_20180703@G00393_i15
68.2833	0.885792	0.680299	1.30206	0.192895	0.461124	Macpus_20180703@G00393_i2
13.3897	-1.63332	1.28735	-1.26875	0.204531	0.476823	Macpus_20180703@G00393_i6
640.597	2.32881	0.12522	18.5978	3.34635e-77	2.93824e-74	Macpus_20180703@G00396_i1
215.343	0.0260197	0.137692	0.18897	0.850116	0.945291	Macpus_20180703@G00398_i1
9.62159	-0.00216034	1.04358	-0.00207013	0.998348	0.999317	Macpus_20180703@G00400_i1
19.2549	-0.179763	0.876734	-0.205037	0.837543	0.940177	Macpus_20180703@G00400_i2
77.8498	0.168089	0.332712	0.505208	0.613413	0.826968	Macpus_20180703@G00400_i5
83.3308	0.135586	0.297097	0.456369	0.648125	0.846967	Macpus_20180703@G00402_i5
6.45933	-0.830289	0.767993	-1.08112	0.279646	0.568567	Macpus_20180703@G00402_i9
27.8811	-0.83325	0.426492	-1.95373	0.0507333	0.197889	Macpus_20180703@G00405_i1
18.8849	-0.944779	0.503519	-1.87635	0.0606067	0.223534	Macpus_20180703@G00405_i10
203.578	2.66002	0.338184	7.86559	3.67373e-15	1.27401e-13	Macpus_20180703@G00409_i1
55.5485	-0.216103	0.302053	-0.715448	0.474332	0.737001	Macpus_20180703@G00413_i12
16.6749	0.153581	0.662104	0.231959	0.81657	0.930997	Macpus_20180703@G00413_i13
386.348	0.0832854	0.122911	0.677608	0.49802	0.753494	Macpus_20180703@G00413_i17
75.24	1.55546	0.343896	4.52305	6.09535e-06	8.17229e-05	Macpus_20180703@G00413_i2
117.481	0.679059	0.288951	2.35009	0.0187691	0.0956723	Macpus_20180703@G00413_i21
690.119	-0.152737	0.135639	-1.12605	0.260142	0.545752	Macpus_20180703@G00413_i22
20.7796	2.34724	0.509106	4.61051	4.01687e-06	5.53483e-05	Macpus_20180703@G00413_i4
250.886	-0.217322	0.146424	-1.48419	0.137757	0.378317	Macpus_20180703@G00413_i8
1584.26	0.0192053	0.153678	0.124971	0.900547	0.965614	Macpus_20180703@G00414_i1
29.9522	-0.250844	0.52416	-0.478565	0.632248	0.837602	Macpus_20180703@G00421_i1
171.443	0.410127	0.204522	2.00529	0.0449316	0.181628	Macpus_20180703@G00421_i2
55.7709	-0.309141	0.392401	-0.787818	0.430803	0.70608	Macpus_20180703@G00422_i1
6.25663	-0.823393	0.702155	-1.17267	0.24093	0.523359	Macpus_20180703@G00423_i3
209.729	0.620439	0.385027	1.61142	0.107089	0.323003	Macpus_20180703@G00423_i6
24.4988	-0.342832	0.376919	-0.909566	0.363051	0.649683	Macpus_20180703@G00425_i4
17.4102	-0.121462	0.820878	-0.147966	0.882369	0.958606	Macpus_20180703@G00429_i3
927.519	-0.534777	0.314862	-1.69845	0.0894233	0.288351	Macpus_20180703@G00429_i6
167.656	-0.605792	1.4525	-0.417068	0.676629	0.863477	Macpus_20180703@G00429_i7
24.3253	0.0903764	0.494129	0.1829	0.854876	0.946847	Macpus_20180703@G00433_i1
69.9581	-0.536953	0.346582	-1.54928	0.121315	0.349927	Macpus_20180703@G00433_i2
336.421	-0.00977778	0.141241	-0.0692279	0.944808	0.981408	Macpus_20180703@G00434_i1
51.5763	0.520994	0.618829	0.841902	0.399843	0.681932	Macpus_20180703@G00434_i2
664.525	0.260265	0.0847389	3.07138	0.00213072	0.0162985	Macpus_20180703@G00435_i1
303.949	-0.624199	0.112956	-5.52602	3.27575e-08	5.96047e-07	Macpus_20180703@G00437_i1
39.6759	2.81217	0.888772	3.16411	0.0015556	0.0124195	Macpus_20180703@G00445_i1
65.8119	-0.38674	0.23961	-1.61404	0.106518	0.322025	Macpus_20180703@G00446_i1
17.5405	2.2939	0.948723	2.41788	0.0156111	0.0830631	Macpus_20180703@G00447_i1
37.0505	2.4069	0.47958	5.01877	5.20035e-07	8.13834e-06	Macpus_20180703@G00447_i2
57.8457	0.00629022	0.322007	0.0195344	0.984415	0.994349	Macpus_20180703@G00448_i12
9.52008	0.586184	1.20425	0.486764	0.626425	0.834525	Macpus_20180703@G00448_i14
158.628	-0.305916	0.17406	-1.75754	0.0788263	0.265964	Macpus_20180703@G00448_i15
25.3594	-0.524053	0.378974	-1.38282	0.166721	0.423424	Macpus_20180703@G00448_i7
3.98303	-0.839241	1.4665	-0.572275	0.567136	0.79946	Macpus_20180703@G00448_i8
183.192	1.99766	0.186105	10.7341	7.04347e-27	5.22788e-25	Macpus_20180703@G00449_i2
153.36	-0.0466028	0.195282	-0.238643	0.811382	0.929134	Macpus_20180703@G00450_i1
85.882	0.131645	0.242417	0.543052	0.587094	0.81136	Macpus_20180703@G00451_i1
117.049	0.697495	0.166657	4.1852	2.84915e-05	0.000342496	Macpus_20180703@G00454_i1
94.4976	-1.0688	0.431586	-2.47644	0.0132698	0.0731817	Macpus_20180703@G00455_i1
83.072	-0.279709	0.354748	-0.788472	0.430421	0.706054	Macpus_20180703@G00459_i1
31.6684	0.774674	0.415293	1.86537	0.06213	0.226802	Macpus_20180703@G00469_i3
13.3163	-0.532611	0.537885	-0.990195	0.322079	0.611579	Macpus_20180703@G00470_i2
46.0905	0.0659478	0.262018	0.251692	0.801279	0.924296	Macpus_20180703@G00470_i3
99.6946	1.29968	0.286659	4.5339	5.79035e-06	7.78359e-05	Macpus_20180703@G00472_i1
22.0464	-0.410076	1.19838	-0.34219	0.732208	0.891455	Macpus_20180703@G00472_i3
36.8435	-0.099565	0.424385	-0.23461	0.814511	0.930185	Macpus_20180703@G00472_i6
42.7294	-0.212914	0.436597	-0.487667	0.625786	0.834114	Macpus_20180703@G00472_i9
9.76444	0.0676886	0.581016	0.1165	0.907256	0.968109	Macpus_20180703@G00474_i1
46.5629	0.228174	0.314631	0.725211	0.468323	0.733215	Macpus_20180703@G00480_i1
596.552	-0.0278341	0.222913	-0.124865	0.90063	0.965619	Macpus_20180703@G00487_i2
5.33527	-1.57966	1.66035	-0.951401	0.341401	0.629516	Macpus_20180703@G00489_i1
180.117	-0.0354084	0.378997	-0.0934267	0.925565	0.974567	Macpus_20180703@G00489_i2
34.4814	-0.128404	0.372853	-0.344384	0.730558	0.890707	Macpus_20180703@G00491_i1
66.3336	0.0660293	0.327142	0.201837	0.840044	0.941397	Macpus_20180703@G00491_i13
210.231	-0.491765	0.346091	-1.42091	0.155342	0.406433	Macpus_20180703@G00491_i15
1295.04	0.434286	0.248456	1.74794	0.0804746	0.269564	Macpus_20180703@G00491_i16
132.546	0.127079	0.169417	0.750094	0.453198	0.723299	Macpus_20180703@G00491_i18
287.052	-0.033445	0.142616	-0.234512	0.814588	0.930185	Macpus_20180703@G00491_i2
153.309	-0.0540861	0.176334	-0.306725	0.759053	0.903842	Macpus_20180703@G00491_i22
5.022	-2.05646	2.98714	-0.688437	0.491178	0.748577	Macpus_20180703@G00491_i5
21.3906	-0.610094	0.475495	-1.28307	0.199467	0.470349	Macpus_20180703@G00492_i2
11.4525	-1.52813	0.632653	-2.41543	0.0157165	0.0835273	Macpus_20180703@G00493_i4
234.048	0.247907	0.303458	0.816941	0.413962	0.693488	Macpus_20180703@G00496_i1
203.807	-0.195844	0.258513	-0.75758	0.448702	0.720123	Macpus_20180703@G00496_i3
23.9513	0.778583	0.475897	1.63603	0.101833	0.312798	Macpus_20180703@G00498_i1
6.42842	-0.799509	0.806561	-0.991257	0.32156	0.610879	Macpus_20180703@G00499_i1
123.337	-0.541755	0.303699	-1.78385	0.0744475	0.255876	Macpus_20180703@G00500_i1
6.84139	-1.2202	0.700304	-1.74238	0.0814418	0.271569	Macpus_20180703@G00509_i1
15.0984	0.743292	0.548424	1.35532	0.175314	0.436072	Macpus_20180703@G00512_i1
422.966	0.374611	0.175807	2.1308	0.0331054	0.145791	Macpus_20180703@G00513_i1
15.7418	-0.43037	0.670991	-0.641394	0.521267	0.770669	Macpus_20180703@G00514_i1
125.792	1.03814	0.262703	3.95175	7.75821e-05	0.000858584	Macpus_20180703@G00514_i2
15.281	0.95497	0.528668	1.80637	0.0708607	0.24761	Macpus_20180703@G00514_i3
19.3694	-0.331784	1.11019	-0.298854	0.765052	0.906287	Macpus_20180703@G00519_i2
78.2277	1.72565	0.26543	6.50134	7.96065e-11	1.90116e-09	Macpus_20180703@G00519_i3
91.1309	1.2297	0.270043	4.55372	5.27046e-06	7.13588e-05	Macpus_20180703@G00522_i1
30.2814	0.0530422	0.340962	0.155566	0.876375	0.955755	Macpus_20180703@G00523_i1
276.325	0.0477777	0.162629	0.293784	0.768923	0.908469	Macpus_20180703@G00526_i3
19.9609	0.0293081	0.47953	0.0611183	0.951265	0.983659	Macpus_20180703@G00528_i1
1391.35	-0.0817815	0.371043	-0.22041	0.825552	0.934726	Macpus_20180703@G00531_i1
42.563	-0.724453	0.766275	-0.945422	0.344444	0.632486	Macpus_20180703@G00535_i1
6.68483	-1.89614	0.915564	-2.07101	0.0383582	0.162372	Macpus_20180703@G00536_i2
54.6225	0.334079	0.520287	0.642105	0.520805	0.770208	Macpus_20180703@G00537_i1
13.956	-1.77423	0.868201	-2.04358	0.0409954	0.17039	Macpus_20180703@G00538_i1
74.662	-0.736126	0.538603	-1.36673	0.171709	0.430975	Macpus_20180703@G00538_i2
577.469	-0.217831	0.118598	-1.83672	0.0662511	0.23653	Macpus_20180703@G00538_i5
163.553	0.254757	0.183881	1.38544	0.165917	0.42213	Macpus_20180703@G00540_i1
501.541	0.399333	0.157302	2.53864	0.0111285	0.0638735	Macpus_20180703@G00550_i6
6.97119	0.39202	0.749688	0.52291	0.601037	0.819371	Macpus_20180703@G00554_i1
389.381	0.198572	0.379863	0.522747	0.60115	0.819377	Macpus_20180703@G00560_i1
64.8262	0.140213	0.378327	0.370614	0.710925	0.8813	Macpus_20180703@G00561_i1
33.8626	-0.110444	0.498555	-0.221529	0.824681	0.934428	Macpus_20180703@G00562_i2
17.9165	0.178996	1.51674	0.118014	0.906057	0.967524	Macpus_20180703@G00565_i1
323.546	0.129547	0.198962	0.651118	0.51497	0.765555	Macpus_20180703@G00565_i2
27.7897	0.290117	0.397162	0.730474	0.465101	0.731331	Macpus_20180703@G00566_i2
162.397	-0.454491	0.243526	-1.86629	0.0620005	0.226588	Macpus_20180703@G00566_i3
25.1713	22.0911	3.90918	5.65108	NA	NA	Macpus_20180703@G00567_i2
226.098	0.411456	0.182594	2.2534	0.0242341	0.116047	Macpus_20180703@G00567_i4
45.8159	0.184348	0.28824	0.639563	0.522457	0.77139	Macpus_20180703@G00567_i8
2195.94	0.0883755	0.236857	0.373118	0.709061	0.880318	Macpus_20180703@G00567_i9
173.135	-0.0170449	0.254674	-0.0669285	0.946639	0.982126	Macpus_20180703@G00569_i1
9.17898	0.250319	0.591806	0.422975	0.672313	0.860545	Macpus_20180703@G00572_i1
34.7594	0.064084	0.319529	0.200558	0.841044	0.941802	Macpus_20180703@G00573_i1
7.28226	0.860854	0.815646	1.05543	0.291231	0.580267	Macpus_20180703@G00575_i1
18.6574	0.315008	0.520723	0.604943	0.545217	0.786454	Macpus_20180703@G00577_i1
74.3403	-0.0991068	0.253334	-0.39121	0.695642	0.873478	Macpus_20180703@G00582_i1
13.9483	-1.5824	0.571059	-2.77099	0.00558863	0.0365444	Macpus_20180703@G00584_i1
6.59831	0.0702415	0.923218	0.0760833	0.939353	0.979414	Macpus_20180703@G00584_i2
29.2925	0.295191	0.335709	0.879306	0.379235	0.664555	Macpus_20180703@G00586_i1
31.8157	0.655555	0.317137	2.0671	0.0387244	0.163336	Macpus_20180703@G00586_i2
58.7525	0.203101	0.260158	0.780683	0.434989	0.709251	Macpus_20180703@G00587_i1
12.1623	-0.524088	0.543122	-0.964954	0.334568	0.623317	Macpus_20180703@G00588_i2
89.8115	0.208625	0.20767	1.0046	0.315089	0.604406	Macpus_20180703@G00589_i1
266.287	-0.482464	0.297403	-1.62225	0.104749	0.318867	Macpus_20180703@G00590_i1
123.475	0.26505	0.173774	1.52525	0.127196	0.36012	Macpus_20180703@G00591_i1
95.4884	0.401916	0.239906	1.67531	0.0938741	0.297665	Macpus_20180703@G00591_i2
96.238	0.295595	0.221055	1.3372	0.181156	0.445116	Macpus_20180703@G00591_i3
102.055	0.510065	0.342395	1.4897	0.136304	0.376139	Macpus_20180703@G00592_i1
113.851	0.0627131	0.169898	0.369121	0.712037	0.881716	Macpus_20180703@G00593_i2
46.3525	2.61202	0.360897	7.23757	4.56779e-13	1.33501e-11	Macpus_20180703@G00596_i1
4.21485	-2.60414	2.17712	-1.19614	0.231643	0.512076	Macpus_20180703@G00597_i2
64.8076	0.555778	0.229246	2.42437	0.0153348	0.0818573	Macpus_20180703@G00597_i5
328.433	-0.0246229	0.111885	-0.220075	0.825813	0.934867	Macpus_20180703@G00612_i1
652.127	-0.171535	0.0973467	-1.76211	0.0780513	0.26391	Macpus_20180703@G00614_i5
28.6177	1.22962	0.483435	2.54351	0.0109745	0.0631742	Macpus_20180703@G00615_i2
82.9512	0.0761455	0.28015	0.271803	0.785773	0.91692	Macpus_20180703@G00616_i1
26.7332	0.260526	0.509599	0.511238	0.609185	0.82414	Macpus_20180703@G00617_i1
140.646	-0.238091	0.2845	-0.836875	0.402663	0.684449	Macpus_20180703@G00618_i2
10.1871	-0.708439	0.603077	-1.17471	0.240112	0.522659	Macpus_20180703@G00619_i1
162.039	1.20495	0.204248	5.89945	3.64714e-09	7.33481e-08	Macpus_20180703@G00620_i1
7.69995	0.811238	0.983138	0.825151	0.409286	0.690072	Macpus_20180703@G00620_i2
4.74618	-0.678263	0.846468	-0.801286	0.422966	0.700524	Macpus_20180703@G00621_i1
6.68363	-0.391079	0.773997	-0.505271	0.613368	0.826962	Macpus_20180703@G00622_i1
175.514	0.0167104	0.164306	0.101703	0.918992	0.97241	Macpus_20180703@G00624_i1
116.513	3.39676	0.303818	11.1803	5.09428e-29	4.34361e-27	Macpus_20180703@G00632_i1
4.09712	0.983628	1.75068	0.561853	0.574216	0.803525	Macpus_20180703@G00632_i5
37.2485	-0.10072	0.325026	-0.309882	0.756651	0.902809	Macpus_20180703@G00634_i2
6.74905	-1.0843	0.921535	-1.17663	0.239344	0.521639	Macpus_20180703@G00636_i1
78.7861	0.24113	0.284483	0.847607	0.396657	0.679223	Macpus_20180703@G00636_i5
13.1149	-0.796562	1.78147	-0.447138	0.654775	0.851002	Macpus_20180703@G00636_i6
13.3108	-0.448383	0.498022	-0.900329	0.367945	0.654301	Macpus_20180703@G00637_i1
76.8921	0.218293	0.245533	0.889057	0.373972	0.65962	Macpus_20180703@G00637_i2
45.6638	-0.582979	0.413207	-1.41086	0.158285	0.410832	Macpus_20180703@G00637_i4
71.3433	-0.337482	0.236797	-1.4252	0.1541	0.404599	Macpus_20180703@G00638_i1
138.213	0.0020969	0.283738	0.00739027	0.994103	0.997834	Macpus_20180703@G00641_i1
15.4601	-0.939852	0.495462	-1.89692	0.0578385	0.21689	Macpus_20180703@G00656_i1
51.0905	-0.254144	0.397817	-0.638845	0.522924	0.771617	Macpus_20180703@G00656_i2
3556	0.151601	0.0937852	1.61647	0.105993	0.320973	Macpus_20180703@G00657_i3
6995.75	-0.790711	0.0594065	-13.3102	2.0199e-40	3.37479e-38	Macpus_20180703@G00658_i1
277.735	-0.305874	0.203671	-1.5018	0.133148	0.3709	Macpus_20180703@G00660_i1
326.251	-0.0862856	0.184965	-0.466498	0.640859	0.842556	Macpus_20180703@G00662_i2
151.88	0.439602	0.330162	1.33147	0.183034	0.447684	Macpus_20180703@G00662_i5
220.978	-0.901568	0.368196	-2.44861	0.0143408	0.0777376	Macpus_20180703@G00665_i3
10.7707	-0.0972287	0.660106	-0.147292	0.882901	0.95877	Macpus_20180703@G00673_i1
53.0133	0.178253	0.315608	0.564793	0.572214	0.80259	Macpus_20180703@G00674_i2
9.21289	-1.13588	0.865579	-1.31228	0.189426	0.45615	Macpus_20180703@G00677_i2
143.992	-0.140166	0.305644	-0.458592	0.646527	0.845858	Macpus_20180703@G00679_i2
8.99853	1.20278	0.772559	1.55688	0.119499	0.346697	Macpus_20180703@G00679_i3
32.4938	-0.268968	0.334776	-0.803426	0.421729	0.69943	Macpus_20180703@G00679_i4
1014	-0.170324	0.151664	-1.12303	0.261425	0.547167	Macpus_20180703@G00684_i11
161.595	0.0616948	0.255741	0.241239	0.80937	0.928462	Macpus_20180703@G00684_i4
67.5742	0.128813	0.579652	0.222224	0.82414	0.934313	Macpus_20180703@G00684_i7
169.753	1.10565	0.405638	2.72571	0.00641632	0.040989	Macpus_20180703@G00684_i8
15.9433	0.618668	0.479898	1.28917	0.197341	0.467393	Macpus_20180703@G00688_i1
50.1636	-0.525238	0.28741	-1.82749	0.067626	0.239965	Macpus_20180703@G00688_i4
25.6921	-0.265379	0.402435	-0.659435	0.509617	0.761672	Macpus_20180703@G00688_i7
49.9924	-0.871075	0.318507	-2.73487	0.00624053	0.0400271	Macpus_20180703@G00689_i1
22.8421	-0.661197	0.483908	-1.36637	0.171823	0.431051	Macpus_20180703@G00694_i3
23.2934	-0.47066	0.442423	-1.06382	0.287409	0.576719	Macpus_20180703@G00697_i1
50.656	-0.483792	0.416041	-1.16285	0.244892	0.52797	Macpus_20180703@G00697_i13
16.7277	-0.858768	0.605226	-1.41892	0.155922	0.407184	Macpus_20180703@G00697_i16
14.8124	-0.155195	0.598182	-0.259445	0.795292	0.92152	Macpus_20180703@G00697_i3
12.9391	0.392643	0.577111	0.680359	0.496277	0.752222	Macpus_20180703@G00697_i6
350.735	0.0613081	0.177939	0.344547	0.730435	0.890632	Macpus_20180703@G00710_i12
157.04	0.177684	0.546889	0.3249	0.745257	0.897541	Macpus_20180703@G00710_i14
428.138	2.83886	0.194309	14.61	2.42419e-48	6.02658e-46	Macpus_20180703@G00710_i17
32.3613	0.0407121	0.418674	0.0972406	0.922535	0.973783	Macpus_20180703@G00710_i18
1653.93	-0.244092	0.192046	-1.27101	0.203725	0.475785	Macpus_20180703@G00710_i19
96.1707	0.573352	0.225321	2.5446	0.0109404	0.0630612	Macpus_20180703@G00711_i1
55.9448	0.0562798	0.2303	0.244376	0.80694	0.927336	Macpus_20180703@G00712_i1
395.055	-0.229044	0.139473	-1.64221	0.100547	0.310405	Macpus_20180703@G00714_i1
269.771	0.033472	0.150955	0.221735	0.82452	0.934383	Macpus_20180703@G00715_i1
187.201	-0.629731	0.354746	-1.77516	0.0758713	0.259236	Macpus_20180703@G00716_i1
107.511	-0.351321	0.198072	-1.77371	0.0761112	0.259777	Macpus_20180703@G00717_i1
7.35036	-0.156932	0.698989	-0.224513	0.822358	0.933773	Macpus_20180703@G00721_i1
6.58247	-0.898528	0.93151	-0.964593	0.334749	0.623506	Macpus_20180703@G00728_i1
62.0623	1.46076	0.362253	4.03242	5.5206e-05	0.000629349	Macpus_20180703@G00732_i1
10.8665	0.291194	1.86725	0.155948	0.876074	0.955692	Macpus_20180703@G00732_i2
5.70302	5.88287	1.8197	3.23288	0.00122548	0.0101244	Macpus_20180703@G00732_i5
186.129	-1.19863	0.248438	-4.82466	1.40242e-06	2.07512e-05	Macpus_20180703@G00732_i6
36.487	0.73404	0.592576	1.23873	0.215446	0.49073	Macpus_20180703@G00732_i8
331.567	2.6475	0.206965	12.792	1.81737e-37	2.50833e-35	Macpus_20180703@G00733_i1
28.8796	-0.998847	2.03126	-0.491737	0.622906	0.832329	Macpus_20180703@G00734_i11
112.857	-0.645456	0.255983	-2.52148	0.0116863	0.0663824	Macpus_20180703@G00734_i13
136.876	0.262097	0.255596	1.02544	0.305158	0.594552	Macpus_20180703@G00734_i2
51.1966	-0.305705	0.311398	-0.981718	0.326239	0.615516	Macpus_20180703@G00734_i3
4.23282	-1.23905	0.897993	-1.3798	0.167648	0.424868	Macpus_20180703@G00739_i1
4.62938	-0.121492	1.06896	-0.113654	0.909512	0.969116	Macpus_20180703@G00744_i1
262.642	-0.180571	0.330751	-0.545942	0.585106	0.809947	Macpus_20180703@G00765_i1
429.85	0.468823	0.138247	3.39119	0.000695909	0.00614305	Macpus_20180703@G00766_i1
234.271	1.69825	0.201055	8.44671	2.99637e-17	1.19704e-15	Macpus_20180703@G00768_i2
55.1372	0.244227	0.394561	0.618985	0.535926	0.78043	Macpus_20180703@G00769_i1
4.05617	-1.15964	0.919477	-1.2612	0.207237	0.480669	Macpus_20180703@G00781_i1
48.9259	1.26368	0.340593	3.71024	0.000207062	0.00208874	Macpus_20180703@G00783_i1
274.504	1.51673	0.242255	6.26087	3.82828e-10	8.53054e-09	Macpus_20180703@G00790_i10
269.439	0.903546	0.357674	2.52617	0.0115313	0.065765	Macpus_20180703@G00790_i5
1515.85	0.841577	0.263148	3.19811	0.0013833	0.0111956	Macpus_20180703@G00790_i8
176.75	0.125041	0.157226	0.795298	0.42644	0.702763	Macpus_20180703@G00791_i1
44.5111	-0.578251	0.286989	-2.01489	0.0439166	0.178803	Macpus_20180703@G00793_i2
36.1534	-0.629773	0.322038	-1.95559	0.0505137	0.197312	Macpus_20180703@G00793_i3
66.7182	0.120998	0.285208	0.424246	0.671387	0.860326	Macpus_20180703@G00793_i4
27.078	-0.142989	0.49368	-0.289638	0.772093	0.910252	Macpus_20180703@G00793_i6
164.661	0.483413	0.225513	2.14361	0.0320639	0.142417	Macpus_20180703@G00794_i2
40.9396	0.573627	1.5399	0.372509	0.709514	0.880608	Macpus_20180703@G00795_i1
288.418	0.348176	0.198707	1.75221	0.0797381	0.267925	Macpus_20180703@G00795_i2
648.023	-1.0571	0.143658	-7.35846	1.86048e-13	5.6289e-12	Macpus_20180703@G00797_i1
8.94197	0.350698	0.618003	0.56747	0.570395	0.801575	Macpus_20180703@G00798_i1
46.5187	2.24836	0.3261	6.89469	5.39833e-12	1.44755e-10	Macpus_20180703@G00799_i1
627.555	0.100134	0.0907255	1.10371	0.26972	0.557258	Macpus_20180703@G00800_i1
127.07	0.332923	0.180702	1.84238	0.0654191	0.234407	Macpus_20180703@G00801_i1
39.5981	-0.489307	0.34293	-1.42684	0.153626	0.403785	Macpus_20180703@G00801_i3
1238.43	0.00781952	0.068484	0.11418	0.909095	0.968894	Macpus_20180703@G00804_i1
93.2981	-0.144645	0.215304	-0.67182	0.501698	0.756097	Macpus_20180703@G00805_i1
917.309	0.0897045	0.180239	0.497697	0.618698	0.830187	Macpus_20180703@G00811_i1
392.314	0.186859	0.19038	0.981503	0.326345	0.615633	Macpus_20180703@G00812_i1
179.662	0.716875	0.179964	3.98343	6.7928e-05	0.000760101	Macpus_20180703@G00813_i1
9.32166	-1.23409	0.642821	-1.9198	0.0548835	0.209039	Macpus_20180703@G00835_i1
154.899	1.77137	0.208203	8.50792	1.77082e-17	7.16453e-16	Macpus_20180703@G00838_i2
176.532	0.615391	0.346928	1.77383	0.076092	0.259733	Macpus_20180703@G00839_i1
41.1565	0.266185	0.323805	0.822054	0.411046	0.691723	Macpus_20180703@G00839_i2
4.40983	0.186068	0.885744	0.21007	0.833613	0.93807	Macpus_20180703@G00847_i1
8.02818	-0.740595	0.646452	-1.14563	0.251948	0.536161	Macpus_20180703@G00847_i2
8.52082	0.0203459	0.647659	0.0314145	0.974939	0.991542	Macpus_20180703@G00860_i1
14.64	-0.191845	0.530345	-0.361737	0.717549	0.884612	Macpus_20180703@G00860_i2
166.654	0.028375	0.168601	0.168296	0.86635	0.951372	Macpus_20180703@G00861_i3
5782.62	-0.333626	0.13069	-2.55281	0.0106859	0.0619799	Macpus_20180703@G00862_i1
14.1365	-2.33564	1.36852	-1.70669	0.0878791	0.285155	Macpus_20180703@G00862_i4
16.3649	0.531682	0.505482	1.05183	0.292877	0.581963	Macpus_20180703@G00863_i1
209.052	-0.0278726	0.180039	-0.154814	0.876968	0.956086	Macpus_20180703@G00865_i2
30.8397	-0.21524	0.349001	-0.616732	0.537411	0.781567	Macpus_20180703@G00866_i1
87.3151	-0.180618	0.312852	-0.577327	0.563718	0.797516	Macpus_20180703@G00866_i2
6.80396	0.203965	0.766877	0.265968	0.790264	0.919197	Macpus_20180703@G00866_i3
129.286	0.243041	0.234988	1.03427	0.301009	0.589925	Macpus_20180703@G00868_i10
36.2111	-0.330364	0.310168	-1.06511	0.286825	0.576107	Macpus_20180703@G00868_i4
4.48779	-2.68946	2.00426	-1.34187	0.179637	0.442575	Macpus_20180703@G00868_i6
404.624	-0.705829	0.102217	-6.9052	5.01312e-12	1.34601e-10	Macpus_20180703@G00868_i7
41.3442	0.319795	0.653987	0.488993	0.624847	0.833344	Macpus_20180703@G00870_i1
131.287	-0.106185	0.32521	-0.326511	0.744038	0.896994	Macpus_20180703@G00870_i3
213.636	0.43852	0.177697	2.46779	0.013595	0.0744679	Macpus_20180703@G00870_i5
64.7693	0.267962	0.278485	0.962215	0.335941	0.624657	Macpus_20180703@G00871_i1
290.314	-0.0369401	0.164559	-0.22448	0.822384	0.933778	Macpus_20180703@G00872_i1
14.4827	-0.451668	0.503229	-0.897539	0.369431	0.655313	Macpus_20180703@G00875_i1
615.246	-0.31393	0.131454	-2.38813	0.0169343	0.0886071	Macpus_20180703@G00878_i1
12.0606	0.139623	2.51008	0.0556248	0.955641	0.985051	Macpus_20180703@G00881_i1
398.66	0.0796952	0.148839	0.535445	0.592342	0.814047	Macpus_20180703@G00881_i2
22.8159	-0.775625	0.364747	-2.12647	0.0334637	0.147038	Macpus_20180703@G00881_i7
2969.2	3.44025	0.330172	10.4196	2.01821e-25	1.35647e-23	Macpus_20180703@G00883_i1
26.0903	3.5899	2.00218	1.793	0.072973	0.252511	Macpus_20180703@G00883_i5
9.49049	-0.255531	0.698699	-0.365725	0.714571	0.883095	Macpus_20180703@G00884_i3
14.637	0.0823646	0.616317	0.13364	0.893687	0.962523	Macpus_20180703@G00885_i2
25.816	-0.443632	0.447619	-0.991093	0.32164	0.610948	Macpus_20180703@G00895_i3
6.33231	-1.1558	0.874815	-1.32119	0.186437	0.452013	Macpus_20180703@G00896_i1
54.7595	-0.528493	0.316494	-1.66983	0.0949521	0.299923	Macpus_20180703@G00897_i1
8.57269	-0.80594	0.768567	-1.04863	0.294349	0.583619	Macpus_20180703@G00897_i2
3.98755	0.346275	0.819641	0.422471	0.672681	0.860701	Macpus_20180703@G00898_i1
146.225	-0.446461	0.19372	-2.30467	0.0211851	0.104865	Macpus_20180703@G00903_i1
107.595	-0.664493	0.188489	-3.52536	0.000422908	0.00395571	Macpus_20180703@G00911_i1
15.7303	-1.2164	0.504882	-2.40928	0.0159841	0.0845896	Macpus_20180703@G00911_i3
1724.68	0.217866	0.0794227	2.74312	0.00608577	0.0392296	Macpus_20180703@G00913_i3
7.29461	-0.333402	0.688833	-0.484011	0.628378	0.835762	Macpus_20180703@G00913_i4
318.536	3.80927	0.305326	12.4761	1.00835e-35	1.24217e-33	Macpus_20180703@G00916_i1
421.714	0.658398	0.160829	4.09376	4.24427e-05	0.000493665	Macpus_20180703@G00918_i1
351.73	4.37003	0.320111	13.6516	1.97435e-42	3.67015e-40	Macpus_20180703@G00923_i1
18.6153	-0.0155279	0.461631	-0.0336371	0.973167	0.991061	Macpus_20180703@G00924_i1
10.0049	-1.35381	0.633758	-2.13616	0.0326663	0.144333	Macpus_20180703@G00930_i1
52.0404	-0.262457	0.433767	-0.605065	0.545136	0.786454	Macpus_20180703@G00934_i2
107.46	-0.249654	0.204488	-1.22087	0.222134	0.499839	Macpus_20180703@G00935_i2
4.14484	-0.409604	1.04728	-0.391113	0.695713	0.873489	Macpus_20180703@G00936_i1
8.83015	-0.647904	0.687526	-0.94237	0.346003	0.633844	Macpus_20180703@G00936_i2
11.2129	0.6402	0.611691	1.04661	0.295281	0.584556	Macpus_20180703@G00941_i1
78.0246	0.962853	0.326682	2.94737	0.00320492	0.0230098	Macpus_20180703@G00941_i3
51.5217	-0.20796	0.320952	-0.647946	0.51702	0.767413	Macpus_20180703@G00941_i5
1536.24	-0.0367679	0.0770442	-0.477231	0.633197	0.838019	Macpus_20180703@G00942_i1
64.8529	-0.19169	0.214624	-0.893145	0.37178	0.657521	Macpus_20180703@G00946_i1
30.1737	-0.396745	0.410417	-0.966686	0.333701	0.622957	Macpus_20180703@G00954_i4
28.3777	-0.671787	2.11908	-0.317019	0.751229	0.90048	Macpus_20180703@G00956_i1
73.0842	-0.0660445	0.30327	-0.217774	0.827605	0.93532	Macpus_20180703@G00956_i2
457.882	-0.413063	0.166918	-2.47465	0.0133367	0.0734033	Macpus_20180703@G00956_i3
82.6978	2.30394	0.240672	9.57294	1.03911e-21	5.59085e-20	Macpus_20180703@G00957_i1
35.1957	-0.255776	0.815267	-0.313733	0.753724	0.901327	Macpus_20180703@G00958_i1
2764.08	0.307212	0.0975749	3.14848	0.00164125	0.012996	Macpus_20180703@G00958_i3
4.62545	-0.528314	0.994985	-0.530977	0.595435	0.815957	Macpus_20180703@G00959_i2
23.2004	-0.599721	0.363979	-1.64768	0.0994176	0.308595	Macpus_20180703@G00960_i1
103.838	2.51716	0.227181	11.08	1.56905e-28	1.30548e-26	Macpus_20180703@G00962_i1
29.2294	0.06563	0.425951	0.154079	0.877548	0.956378	Macpus_20180703@G00966_i1
35.176	0.621232	0.416158	1.49278	0.135495	0.374873	Macpus_20180703@G00966_i6
54.7479	-0.0624831	0.383388	-0.162976	0.870537	0.953332	Macpus_20180703@G00971_i1
72.4228	0.342307	0.220834	1.55007	0.121126	0.349515	Macpus_20180703@G00972_i1
54.0254	0.0842083	0.250927	0.335589	0.737181	0.893874	Macpus_20180703@G00983_i1
548.938	0.0692287	0.0950628	0.728241	0.466466	0.732126	Macpus_20180703@G00983_i10
1245.81	-0.0758169	0.0954025	-0.794706	0.426784	0.70311	Macpus_20180703@G00983_i11
50.8404	-0.0603181	0.325972	-0.185041	0.853197	0.94633	Macpus_20180703@G00983_i12
18.9549	-0.412984	0.83961	-0.491876	0.622807	0.832302	Macpus_20180703@G00985_i1
117.688	-0.0714745	0.240904	-0.296693	0.766701	0.907376	Macpus_20180703@G00985_i2
163.795	-0.258532	0.200245	-1.29108	0.196677	0.466357	Macpus_20180703@G00985_i3
40.3578	-1.10394	0.418589	-2.63728	0.00835745	0.0510124	Macpus_20180703@G00985_i4
35.6719	0.62015	0.977625	0.634343	0.525857	0.773352	Macpus_20180703@G00985_i5
176.397	0.0155168	0.188488	0.0823225	0.93439	0.977475	Macpus_20180703@G00986_i1
79.9763	0.279592	0.226027	1.23698	0.216093	0.491414	Macpus_20180703@G00987_i1
11.9285	-0.805205	0.52534	-1.53273	0.125342	0.356559	Macpus_20180703@G00995_i1
10.4465	0.972504	0.740977	1.31246	0.189364	0.456119	Macpus_20180703@G00997_i1
428.845	0.962285	0.131341	7.32659	2.36085e-13	7.05486e-12	Macpus_20180703@G01002_i1
4139.36	0.12515	0.132492	0.944587	0.34487	0.632931	Macpus_20180703@G01013_i2
91.9792	0.449648	0.198528	2.2649	0.0235186	0.113583	Macpus_20180703@G01024_i1
275.002	0.0852296	0.144096	0.591479	0.5542	0.792004	Macpus_20180703@G01025_i2
200.754	-0.150459	0.203091	-0.740844	0.458788	0.727	Macpus_20180703@G01026_i1
5.05184	0.344913	3.76055	0.0917187	0.926922	0.974827	Macpus_20180703@G01027_i1
198.189	0.495995	0.134749	3.68088	0.000232426	0.00231071	Macpus_20180703@G01027_i2
26.5414	-0.430352	0.333926	-1.28877	0.19748	0.467561	Macpus_20180703@G01028_i2
16.4488	-0.891623	0.499825	-1.78387	0.0744449	0.255876	Macpus_20180703@G01030_i2
4.95416	-0.164126	0.808832	-0.202917	0.8392	0.94086	Macpus_20180703@G01031_i1
5.17078	-0.679855	1.07902	-0.630065	0.528652	0.775226	Macpus_20180703@G01031_i2
191.978	0.265239	0.157193	1.68734	0.0915373	0.292766	Macpus_20180703@G01041_i1
345.127	0.184975	0.201089	0.919866	0.357643	0.64476	Macpus_20180703@G01043_i2
18.0767	-0.262402	0.543118	-0.483141	0.628996	0.836126	Macpus_20180703@G01045_i2
28.8482	-0.326748	0.497714	-0.656498	0.511504	0.763149	Macpus_20180703@G01045_i5
4.24033	-1.20624	2.2702	-0.531336	0.595186	0.815827	Macpus_20180703@G01048_i10
29.9262	-1.40705	0.738698	-1.90477	0.0568103	0.214261	Macpus_20180703@G01048_i5
12.6138	0.299896	1.15847	0.258873	0.795733	0.921751	Macpus_20180703@G01048_i8
11.1491	-1.12758	1.91071	-0.590139	0.555097	0.792683	Macpus_20180703@G01055_i12
78.4521	-0.106778	0.34537	-0.309169	0.757193	0.902933	Macpus_20180703@G01055_i15
56.8214	-0.361591	0.324341	-1.11485	0.264916	0.551424	Macpus_20180703@G01055_i3
9.71276	-1.7095	1.92071	-0.890034	0.373447	0.658974	Macpus_20180703@G01055_i4
8.2116	-0.689125	0.779136	-0.884474	0.37644	0.66186	Macpus_20180703@G01055_i6
40.9391	-0.941843	0.514721	-1.82981	0.0672781	0.239142	Macpus_20180703@G01055_i7
250.901	-0.343654	0.158026	-2.17467	0.0296547	0.134846	Macpus_20180703@G01055_i9
75.0954	0.354919	0.238553	1.4878	0.136803	0.376925	Macpus_20180703@G01057_i1
8.81603	-0.654129	0.63131	-1.03615	0.300134	0.588965	Macpus_20180703@G01058_i1
62.6102	0.292514	0.324065	0.902639	0.366718	0.653272	Macpus_20180703@G01064_i1
68.8449	-0.332858	0.242082	-1.37498	0.169136	0.426816	Macpus_20180703@G01065_i1
108.104	0.0243162	1.65125	0.0147259	0.988251	0.995828	Macpus_20180703@G01066_i1
306.025	0.0478777	0.270087	0.177268	0.859298	0.948702	Macpus_20180703@G01066_i12
534.424	0.490884	0.290407	1.69033	0.0909644	0.291363	Macpus_20180703@G01066_i13
8.99547	0.691277	0.746737	0.925731	0.354586	0.641644	Macpus_20180703@G01066_i14
62.8884	-0.395115	0.582078	-0.6788	0.497264	0.753038	Macpus_20180703@G01066_i15
315.395	0.355186	0.379554	0.935798	0.349377	0.637039	Macpus_20180703@G01066_i17
572.612	0.165833	0.181231	0.915037	0.360172	0.64723	Macpus_20180703@G01066_i4
1368.9	0.0944418	0.122958	0.768081	0.442439	0.715515	Macpus_20180703@G01066_i6
20.0748	-0.276456	3.46467	-0.0797928	NA	NA	Macpus_20180703@G01066_i9
558.122	2.5036	0.202991	12.3336	5.97391e-35	7.02368e-33	Macpus_20180703@G01069_i1
9.14498	7.26455	2.19133	3.31513	0.000916002	0.00782115	Macpus_20180703@G01069_i2
744.898	1.02887	0.141322	7.28034	3.32979e-13	9.85046e-12	Macpus_20180703@G01071_i1
30.1266	-0.180636	0.388726	-0.464687	0.642156	0.843212	Macpus_20180703@G01072_i2
114.383	-0.267681	0.22216	-1.2049	0.228243	0.507199	Macpus_20180703@G01080_i1
8.40212	-3.98627	1.19271	-3.34221	0.000831146	0.00717799	Macpus_20180703@G01082_i1
13.7264	-0.314628	0.87882	-0.358012	0.720334	0.885528	Macpus_20180703@G01082_i4
34.7226	0.0896206	0.508133	0.176372	0.860001	0.948952	Macpus_20180703@G01083_i1
73.749	0.103543	0.608512	0.170158	0.864886	0.950826	Macpus_20180703@G01084_i3
108.403	0.116388	0.415968	0.2798	0.779631	0.913951	Macpus_20180703@G01084_i4
11.9737	-0.362093	0.572716	-0.632239	0.527231	0.774394	Macpus_20180703@G01084_i5
169.479	0.358278	0.317952	1.12683	0.259815	0.54547	Macpus_20180703@G01084_i6
10.5661	-0.623229	0.824867	-0.75555	0.449919	0.720771	Macpus_20180703@G01095_i11
27.9443	-8.23924	1.84282	-4.47098	7.78602e-06	0.000102919	Macpus_20180703@G01095_i13
20678.3	0.0744973	0.0867792	0.85847	0.390633	0.674645	Macpus_20180703@G01095_i15
11.8488	-0.609185	0.572494	-1.06409	0.287288	0.576604	Macpus_20180703@G01095_i6
68.1884	1.30132	1.37897	0.943689	0.345329	0.633382	Macpus_20180703@G01095_i9
129.225	-0.292007	0.229623	-1.27168	0.203486	0.475588	Macpus_20180703@G01097_i1
6.43689	-0.0385352	1.21337	-0.0317588	0.974664	0.991433	Macpus_20180703@G01108_i1
76.089	-0.237421	0.230092	-1.03185	0.302142	0.59158	Macpus_20180703@G01109_i3
30.2632	0.0798934	0.340273	0.234792	0.81437	0.930167	Macpus_20180703@G01111_i1
10.7679	-0.277099	0.611935	-0.452825	0.650675	0.848461	Macpus_20180703@G01111_i2
115.027	-0.0343092	0.223032	-0.153831	0.877743	0.95645	Macpus_20180703@G01111_i6
151.887	0.435985	0.23631	1.84497	0.0650418	0.233509	Macpus_20180703@G01112_i1
442.874	-0.669039	0.137715	-4.85814	1.18494e-06	1.77049e-05	Macpus_20180703@G01113_i1
338.245	-0.67869	0.211479	-3.20926	0.00133079	0.0108386	Macpus_20180703@G01113_i2
193.068	-0.37614	0.140648	-2.67434	0.00748775	0.0466422	Macpus_20180703@G01114_i3
4.89724	-0.964752	1.38822	-0.694955	0.487083	0.745778	Macpus_20180703@G01115_i2
57.7463	-0.83183	0.373391	-2.22777	0.0258958	0.121883	Macpus_20180703@G01115_i4
15.3745	0.588925	1.47721	0.398675	0.690132	0.870374	Macpus_20180703@G01115_i5
87.127	2.74657	0.340487	8.0666	7.2281e-16	2.6281e-14	Macpus_20180703@G01116_i1
95.6568	-0.604757	0.323011	-1.87225	0.0611719	0.224875	Macpus_20180703@G01116_i2
23.4161	0.102766	0.565207	0.18182	0.855724	0.947239	Macpus_20180703@G01116_i3
21.5448	3.83011	0.713333	5.36932	7.90355e-08	1.37855e-06	Macpus_20180703@G01116_i4
67.3632	-0.77843	0.222466	-3.4991	0.000466831	0.00430603	Macpus_20180703@G01117_i3
983.541	-0.488873	0.100007	-4.88839	1.01661e-06	1.5306e-05	Macpus_20180703@G01119_i1
167.808	0.331653	0.188084	1.76332	0.0778457	0.263535	Macpus_20180703@G01122_i1
19.3851	7.4104	3.91046	1.89502	NA	NA	Macpus_20180703@G01126_i2
1526.79	-0.131157	0.159269	-0.823492	0.410229	0.690964	Macpus_20180703@G01126_i4
8.54272	-1.21788	1.46623	-0.830619	0.406189	0.687674	Macpus_20180703@G01127_i1
12.1712	-2.12742	1.39789	-1.52188	0.128038	0.361539	Macpus_20180703@G01127_i10
101.946	-0.982158	0.320315	-3.06623	0.00216777	0.0165421	Macpus_20180703@G01127_i20
256.062	0.141819	0.285045	0.497532	0.618814	0.830211	Macpus_20180703@G01127_i9
27.7101	-0.0925747	0.427078	-0.216763	0.828393	0.935503	Macpus_20180703@G01128_i10
28.3472	-0.596811	0.373704	-1.59701	0.110263	0.329117	Macpus_20180703@G01128_i2
51.5727	-0.225686	0.245847	-0.917993	0.358623	0.645793	Macpus_20180703@G01128_i4
128.571	0.022824	0.240731	0.0948115	0.924465	0.974403	Macpus_20180703@G01128_i5
20.1278	-0.544642	0.441748	-1.23292	0.217605	0.493169	Macpus_20180703@G01128_i7
161.107	0.297126	0.181962	1.6329	0.102491	0.314045	Macpus_20180703@G01128_i9
29.3617	0.783083	0.415458	1.88487	0.0594477	0.220995	Macpus_20180703@G01130_i1
198.379	0.363029	0.217597	1.66835	0.0952464	0.300346	Macpus_20180703@G01130_i2
103.73	-0.148327	0.394715	-0.375782	0.707079	0.879287	Macpus_20180703@G01143_i1
1239.64	-0.125735	0.129299	-0.972435	0.330834	0.620105	Macpus_20180703@G01144_i1
21.0844	0.125762	0.505927	0.248577	0.803688	0.925346	Macpus_20180703@G01144_i3
23.9992	-0.335597	0.429794	-0.780834	0.4349	0.70919	Macpus_20180703@G01147_i2
109.557	-0.166993	0.259711	-0.642996	0.520226	0.769808	Macpus_20180703@G01149_i1
585.76	-0.575756	0.862091	-0.66786	0.504223	0.758042	Macpus_20180703@G01149_i2
276.588	0.209452	0.525338	0.398699	0.690115	0.870374	Macpus_20180703@G01149_i4
72.7708	-0.78873	0.388955	-2.02782	0.0425786	0.174858	Macpus_20180703@G01153_i1
1154.45	-0.537158	0.639921	-0.839412	0.401238	0.683055	Macpus_20180703@G01179_i14
233.059	-0.127274	0.420703	-0.302527	0.762251	0.905249	Macpus_20180703@G01179_i15
19.5608	0.557238	2.00509	0.277912	0.78108	0.914714	Macpus_20180703@G01179_i3
26.4803	-1.04701	0.53042	-1.97393	0.0483901	0.191335	Macpus_20180703@G01180_i1
23.4483	0.0105404	0.437475	0.0240938	0.980778	0.993123	Macpus_20180703@G01184_i1
14.0549	0.619193	0.490106	1.26339	0.20645	0.479556	Macpus_20180703@G01184_i2
11.5496	2.94265	0.795579	3.69876	0.000216658	0.00217069	Macpus_20180703@G01185_i10
15.2056	2.16711	0.687628	3.15157	0.00162394	0.0128813	Macpus_20180703@G01185_i11
359.26	0.081319	0.201594	0.40338	0.686669	0.868738	Macpus_20180703@G01185_i15
34.7721	0.482803	1.22229	0.394999	0.692844	0.871902	Macpus_20180703@G01185_i7
124.296	-0.186268	0.213924	-0.870723	0.383905	0.668567	Macpus_20180703@G01185_i8
57.9082	-0.761672	0.259243	-2.93806	0.00330271	0.0235805	Macpus_20180703@G01186_i1
5.53134	1.46816	1.09496	1.34083	0.179975	0.443177	Macpus_20180703@G01186_i4
5.05309	-0.0852804	0.81533	-0.104596	0.916696	0.971436	Macpus_20180703@G01187_i1
8.37151	-0.772087	0.610521	-1.26464	0.206002	0.478864	Macpus_20180703@G01189_i1
25.4638	0.0482465	0.466374	0.10345	0.917605	0.971639	Macpus_20180703@G01189_i3
14.0891	-0.196086	0.520505	-0.376723	0.70638	0.878993	Macpus_20180703@G01191_i1
66.8292	2.15234	0.276642	7.78026	7.23744e-15	2.45419e-13	Macpus_20180703@G01207_i1
32.8286	-1.17165	0.323326	-3.62375	0.000290359	0.00283074	Macpus_20180703@G01219_i1
491.688	0.78336	0.136135	5.7543	8.70024e-09	1.68012e-07	Macpus_20180703@G01220_i2
100.543	-0.253542	0.225682	-1.12345	0.261247	0.546917	Macpus_20180703@G01221_i3
5.33356	-1.00624	1.91414	-0.525689	0.599105	0.818345	Macpus_20180703@G01221_i4
14.7322	0.362107	0.460018	0.787159	0.431189	0.706347	Macpus_20180703@G01223_i3
823.62	0.212255	0.235945	0.899595	0.368336	0.654506	Macpus_20180703@G01224_i2
9.82506	-1.79589	1.11166	-1.6155	0.106202	0.321364	Macpus_20180703@G01224_i3
12.5977	-0.847401	0.730909	-1.15938	0.246302	0.529477	Macpus_20180703@G01224_i4
135.871	0.228274	0.179833	1.26937	0.204309	0.476622	Macpus_20180703@G01230_i1
262.156	0.227309	0.174652	1.3015	0.193089	0.461431	Macpus_20180703@G01231_i1
39.3949	0.0439496	0.500961	0.0877306	0.930091	0.975963	Macpus_20180703@G01237_i1
704.742	0.886867	0.289571	3.06269	0.00219355	0.0167172	Macpus_20180703@G01243_i1
3977.56	0.47109	0.0777824	6.05651	1.3911e-09	2.94078e-08	Macpus_20180703@G01243_i2
575.844	1.06953	0.187513	5.7038	1.17168e-08	2.23236e-07	Macpus_20180703@G01247_i2
834.068	0.202518	0.107336	1.88677	0.0591908	0.220355	Macpus_20180703@G01251_i1
111.197	0.146849	0.324346	0.452754	0.650726	0.848462	Macpus_20180703@G01252_i2
29.218	-0.534993	1.35131	-0.395906	0.692174	0.871615	Macpus_20180703@G01252_i4
195.757	0.384531	0.248577	1.54693	0.12188	0.350798	Macpus_20180703@G01266_i1
20.6916	-1.0242	0.630717	-1.62387	0.104403	0.318065	Macpus_20180703@G01267_i3
17.5139	-1.19013	0.55758	-2.13446	0.0328052	0.144795	Macpus_20180703@G01267_i5
177.771	0.552023	0.216644	2.54806	0.0108322	0.0626124	Macpus_20180703@G01269_i3
408.962	0.00742311	0.102523	0.0724045	0.94228	0.980568	Macpus_20180703@G01269_i4
307.089	-0.0340512	0.137256	-0.248086	0.804068	0.925487	Macpus_20180703@G01270_i1
273.216	0.0557954	0.134714	0.414178	0.678744	0.864805	Macpus_20180703@G01271_i1
910.962	-0.905449	0.522227	-1.73382	0.0829493	0.274902	Macpus_20180703@G01273_i1
3.9793	-0.722519	0.840366	-0.859767	0.389918	0.674051	Macpus_20180703@G01288_i1
256.013	-0.293857	0.236615	-1.24192	0.214266	0.489463	Macpus_20180703@G01289_i1
25.193	-0.0309005	1.02138	-0.0302538	0.975865	0.991742	Macpus_20180703@G01291_i2
1021.75	0.387365	0.19723	1.96402	0.0495275	0.194565	Macpus_20180703@G01292_i1
834.148	0.219217	0.29265	0.749074	0.453813	0.723561	Macpus_20180703@G01292_i2
28.7672	0.475154	0.640843	0.741452	0.45842	0.726835	Macpus_20180703@G01292_i3
688.488	-0.695325	0.751669	-0.925041	0.354945	0.642055	Macpus_20180703@G01292_i5
11.9121	-0.824583	1.46902	-0.561316	0.574582	0.803669	Macpus_20180703@G01292_i6
42.5611	0.56163	0.399198	1.4069	0.159458	0.412417	Macpus_20180703@G01293_i2
72.4739	-0.350158	0.258407	-1.35506	0.175397	0.43612	Macpus_20180703@G01294_i1
113.107	0.184138	0.241935	0.761106	0.446594	0.718464	Macpus_20180703@G01296_i1
37.8282	-2.75055	1.81992	-1.51136	0.130697	0.366519	Macpus_20180703@G01298_i11
15.2167	-1.26099	1.47616	-0.854236	0.392974	0.676452	Macpus_20180703@G01298_i2
104.213	0.251832	0.50242	0.501238	0.616204	0.828611	Macpus_20180703@G01298_i5
384.709	-0.324695	0.227015	-1.43028	0.152637	0.402289	Macpus_20180703@G01302_i1
569.487	0.287272	0.227705	1.2616	0.207094	0.480483	Macpus_20180703@G01302_i2
117.744	-0.185542	0.163997	-1.13137	0.257897	0.543301	Macpus_20180703@G01315_i10
38.1976	-0.801321	0.60263	-1.32971	0.183615	0.448422	Macpus_20180703@G01315_i11
77.2574	-0.471835	0.363961	-1.29639	0.194841	0.464124	Macpus_20180703@G01315_i13
101.765	-0.857937	0.367145	-2.33678	0.0194506	0.0983202	Macpus_20180703@G01315_i3
183.071	-0.715669	0.570578	-1.25429	0.209738	0.483718	Macpus_20180703@G01315_i8
273.31	-0.309692	0.13858	-2.23476	0.0254331	0.120212	Macpus_20180703@G01315_i9
36.7978	-0.373543	0.390398	-0.956825	0.338655	0.627132	Macpus_20180703@G01316_i1
45.4998	-0.39586	0.301817	-1.31159	0.189659	0.456455	Macpus_20180703@G01317_i1
35.3221	-0.590651	0.672668	-0.878072	0.379905	0.665079	Macpus_20180703@G01319_i1
433.033	2.56912	0.147013	17.4755	2.20242e-68	1.3983e-65	Macpus_20180703@G01323_i1
165.205	-0.338245	0.365587	-0.92521	0.354857	0.641976	Macpus_20180703@G01338_i1
104.385	0.257414	0.237894	1.08205	0.279231	0.568069	Macpus_20180703@G01338_i2
115.786	4.146	0.366762	11.3044	1.24867e-29	1.09406e-27	Macpus_20180703@G01338_i3
13.1711	0.389189	0.53102	0.732908	0.463615	0.730581	Macpus_20180703@G01338_i5
131.056	0.122675	0.247872	0.494913	0.620662	0.831147	Macpus_20180703@G01338_i6
27.599	-0.658587	0.449642	-1.46469	0.143005	0.386538	Macpus_20180703@G01338_i7
281.021	-0.112855	0.10329	-1.0926	0.274569	0.562831	Macpus_20180703@G01339_i2
34.3641	0.252688	0.340766	0.741528	0.458373	0.726822	Macpus_20180703@G01339_i3
47.559	0.767903	0.334409	2.2963	0.0216588	0.10666	Macpus_20180703@G01340_i3
249.103	0.939282	0.142327	6.59945	4.12684e-11	1.01373e-09	Macpus_20180703@G01345_i3
130.794	0.0602546	0.179838	0.335048	0.737589	0.89396	Macpus_20180703@G01347_i1
183.827	0.0457583	0.259887	0.17607	0.860239	0.949096	Macpus_20180703@G01348_i3
884.672	-0.059071	0.0942176	-0.626964	0.530683	0.776824	Macpus_20180703@G01359_i3
47.9264	0.36135	0.309862	1.16616	0.243548	0.526299	Macpus_20180703@G01361_i4
17.1555	1.80897	0.471609	3.83575	0.000125183	0.00133009	Macpus_20180703@G01362_i1
9.4849	2.63663	0.86579	3.04535	0.00232409	0.0175243	Macpus_20180703@G01363_i1
13.831	-0.256451	0.464184	-0.552477	0.580622	0.807232	Macpus_20180703@G01365_i1
270.245	0.564422	0.180484	3.12727	0.00176439	0.0138296	Macpus_20180703@G01367_i4
30.3178	-0.937396	0.453342	-2.06775	0.0386638	0.16318	Macpus_20180703@G01371_i3
18.0823	-1.55634	1.14354	-1.36098	0.17352	0.433464	Macpus_20180703@G01371_i4
368.927	-0.302072	0.192456	-1.56956	0.116517	0.341238	Macpus_20180703@G01372_i1
6.14857	-0.656018	0.871567	-0.752687	0.451638	0.722347	Macpus_20180703@G01372_i2
195.558	-0.516868	0.268569	-1.92453	0.0542887	0.207384	Macpus_20180703@G01372_i3
6.72993	0.183905	0.836432	0.219868	0.825974	0.934972	Macpus_20180703@G01372_i4
10.9875	0.220774	1.98961	0.110964	0.911645	0.969733	Macpus_20180703@G01372_i6
41.7595	-0.494271	0.399013	-1.23873	0.215444	0.49073	Macpus_20180703@G01373_i2
56.6331	-0.258169	0.321454	-0.803131	0.421899	0.699556	Macpus_20180703@G01377_i1
90.586	0.0681979	0.198178	0.344124	0.730753	0.890709	Macpus_20180703@G01378_i1
7.06607	-0.402741	0.725786	-0.554903	0.578961	0.806282	Macpus_20180703@G01381_i1
88.3221	-0.399654	0.293442	-1.36195	0.173213	0.432985	Macpus_20180703@G01382_i1
63.7509	-0.0764546	0.333928	-0.228955	0.818904	0.931929	Macpus_20180703@G01399_i1
344.717	0.214001	0.118368	1.80793	0.0706169	0.247081	Macpus_20180703@G01400_i1
149.583	-0.332407	0.20635	-1.61089	0.107203	0.323165	Macpus_20180703@G01402_i1
830.038	-0.501066	0.173425	-2.88923	0.00386187	0.0269209	Macpus_20180703@G01419_i2
24.9579	-0.141915	0.597892	-0.23736	0.812378	0.929662	Macpus_20180703@G01420_i1
35.4565	-1.15663	0.489529	-2.36274	0.0181402	0.0933054	Macpus_20180703@G01420_i4
1329.36	0.157654	0.192202	0.820249	0.412074	0.692264	Macpus_20180703@G01421_i6
8.08118	-1.44728	1.13708	-1.27281	0.203086	0.475089	Macpus_20180703@G01422_i2
104.234	-0.269389	0.239755	-1.1236	0.261182	0.546864	Macpus_20180703@G01424_i1
53.2532	-0.299326	0.265304	-1.12824	0.259219	0.5449	Macpus_20180703@G01425_i1
14.4311	1.80988	0.655389	2.76154	0.00575291	0.0374289	Macpus_20180703@G01425_i2
211.227	0.795767	0.148252	5.36766	7.97654e-08	1.38951e-06	Macpus_20180703@G01426_i1
13.8802	0.0114972	0.514323	0.0223541	0.982165	0.99353	Macpus_20180703@G01427_i2
245.218	0.258509	0.202951	1.27375	0.202751	0.474733	Macpus_20180703@G01429_i1
11.9375	0.32045	0.677211	0.473191	0.636077	0.839725	Macpus_20180703@G01431_i1
1210.78	0.341226	0.134945	2.52863	0.0114509	0.0654237	Macpus_20180703@G01432_i2
43.4655	0.502046	0.399207	1.25761	0.208534	0.482238	Macpus_20180703@G01436_i1
1829.49	0.314176	0.0764515	4.10948	3.96556e-05	0.000463469	Macpus_20180703@G01443_i1
6.7917	-0.722454	1.82185	-0.39655	0.6917	0.871259	Macpus_20180703@G01443_i2
173.876	-0.185526	0.13491	-1.37518	0.169076	0.426742	Macpus_20180703@G01445_i5
506.26	0.416544	0.171472	2.42923	0.015131	0.0809576	Macpus_20180703@G01448_i1
18.6116	-0.433778	0.552974	-0.784445	0.432779	0.707632	Macpus_20180703@G01449_i6
708.522	0.258989	0.129566	1.9989	0.0456189	0.183794	Macpus_20180703@G01451_i1
85.2012	-0.223465	0.263595	-0.847758	0.396573	0.679223	Macpus_20180703@G01455_i1
16.583	-0.78883	0.655969	-1.20254	0.229154	0.508372	Macpus_20180703@G01456_i1
296.51	0.278943	0.121778	2.29059	0.0219872	0.107905	Macpus_20180703@G01463_i1
293.06	0.612054	0.180408	3.39261	0.000692303	0.00612301	Macpus_20180703@G01471_i1
5.87135	0.639295	1.36179	0.46945	0.638748	0.841307	Macpus_20180703@G01471_i2
117.11	-0.266431	0.258593	-1.03031	0.302864	0.592275	Macpus_20180703@G01472_i1
56.1954	-0.664671	0.298368	-2.22769	0.0259013	0.121895	Macpus_20180703@G01472_i3
24.784	-0.1705	0.570374	-0.298927	0.764996	0.906287	Macpus_20180703@G01473_i11
62.3726	0.0304232	0.272756	0.11154	0.911188	0.969688	Macpus_20180703@G01473_i2
6.84327	-5.77951	3.24723	-1.77983	0.0751037	0.257402	Macpus_20180703@G01473_i3
15.6816	-1.37187	1.46237	-0.938112	0.348187	0.636189	Macpus_20180703@G01473_i4
435.802	0.238736	0.127915	1.86637	0.0619894	0.226568	Macpus_20180703@G01473_i8
81.9128	0.246137	0.238939	1.03012	0.302951	0.592325	Macpus_20180703@G01475_i1
7.3951	-1.78676	0.80166	-2.22882	0.0258257	0.121622	Macpus_20180703@G01480_i1
222.465	-0.186434	0.313732	-0.594246	0.552347	0.790748	Macpus_20180703@G01481_i1
20.8882	-0.31739	0.402615	-0.788321	0.430509	0.706054	Macpus_20180703@G01483_i1
4.90157	-0.755058	0.817352	-0.923786	0.355598	0.642437	Macpus_20180703@G01487_i1
8.26924	-1.53791	0.71156	-2.16132	0.0306705	0.138163	Macpus_20180703@G01489_i11
11.2843	-1.22495	0.631519	-1.93968	0.0524183	0.202737	Macpus_20180703@G01489_i2
18.8641	-1.07475	0.431417	-2.4912	0.0127312	0.0709315	Macpus_20180703@G01489_i6
18.8487	-0.51961	0.503201	-1.03261	0.301787	0.591084	Macpus_20180703@G01489_i9
20.0565	-0.610439	0.435045	-1.40316	0.160568	0.414379	Macpus_20180703@G01492_i1
16.4344	-0.74255	3.7346	-0.19883	0.842396	0.942545	Macpus_20180703@G01493_i2
74.3809	0.453825	0.432623	1.04901	0.294175	0.58343	Macpus_20180703@G01493_i3
1746.15	0.144008	0.19131	0.752744	0.451604	0.722328	Macpus_20180703@G01494_i1
6.09297	-1.19391	0.8044	-1.48422	0.137751	0.378317	Macpus_20180703@G01497_i1
333.221	0.0409971	0.184532	0.222168	0.824183	0.934313	Macpus_20180703@G01501_i1
225.554	0.12675	0.202555	0.625759	0.531473	0.777575	Macpus_20180703@G01507_i1
559.261	0.26166	0.129688	2.01762	0.0436311	0.177975	Macpus_20180703@G01508_i1
10.1475	0.0569389	1.87622	0.0303477	0.97579	0.991742	Macpus_20180703@G01508_i4
168.342	2.99873	0.294511	10.182	2.38488e-24	1.50983e-22	Macpus_20180703@G01509_i1
107.369	0.179396	0.215168	0.833748	0.404423	0.686031	Macpus_20180703@G01510_i2
7.82351	0.793564	0.672665	1.17973	0.238107	0.519959	Macpus_20180703@G01516_i2
41.0347	-0.118814	0.395408	-0.300484	0.763808	0.905935	Macpus_20180703@G01522_i1
82.5342	0.0297245	0.442888	0.0671152	0.94649	0.982085	Macpus_20180703@G01522_i2
7.03181	-1.25419	0.986513	-1.27134	0.203608	0.475662	Macpus_20180703@G01523_i1
21.5293	-0.97354	0.490065	-1.98655	0.0469719	0.187433	Macpus_20180703@G01523_i10
129.882	-0.51465	0.26055	-1.97525	0.04824	0.190888	Macpus_20180703@G01523_i11
117.741	-0.247117	0.222706	-1.10961	0.267166	0.554222	Macpus_20180703@G01523_i5
40.8383	-1.86812	0.576498	-3.24046	0.00119335	0.00989697	Macpus_20180703@G01523_i7
69.4527	-0.644916	0.282474	-2.28309	0.0224248	0.109622	Macpus_20180703@G01524_i1
312.134	0.292512	0.127118	2.3011	0.0213858	0.105606	Macpus_20180703@G01532_i1
22.2838	-0.816454	0.396096	-2.06125	0.039279	0.165068	Macpus_20180703@G01533_i1
7.80703	0.947795	0.670423	1.41373	0.157442	0.409602	Macpus_20180703@G01534_i3
258.676	0.0215922	0.360808	0.0598438	0.95228	0.983935	Macpus_20180703@G01534_i4
1182.92	-0.598992	0.188454	-3.17846	0.0014806	0.0118992	Macpus_20180703@G01534_i6
564.503	-0.100067	0.169006	-0.592092	0.553789	0.791847	Macpus_20180703@G01538_i1
561.562	0.220143	0.0861551	2.55519	0.0106129	0.0616775	Macpus_20180703@G01539_i1
68.4321	2.65049	0.523721	5.06088	4.17319e-07	6.62128e-06	Macpus_20180703@G01539_i4
735.608	0.0817706	0.0936009	0.87361	0.382331	0.667132	Macpus_20180703@G01540_i3
151.787	0.378811	0.288904	1.3112	0.189791	0.456667	Macpus_20180703@G01548_i1
67.4473	-0.434496	0.236612	-1.83632	0.06631	0.236597	Macpus_20180703@G01550_i1
9.58132	-0.480299	0.932324	-0.515163	0.606439	0.822127	Macpus_20180703@G01555_i1
55.1907	-0.0318087	0.318752	-0.0997912	0.92051	0.973231	Macpus_20180703@G01558_i1
184.651	-0.262623	0.459248	-0.571854	0.567421	0.799628	Macpus_20180703@G01560_i2
338.046	-0.395691	0.466987	-0.847328	0.396812	0.679431	Macpus_20180703@G01560_i3
243.286	2.29323	0.380793	6.02223	1.72027e-09	3.58184e-08	Macpus_20180703@G01561_i2
5192.14	-0.309076	0.313325	-0.986441	0.323917	0.613359	Macpus_20180703@G01562_i1
17.2145	-0.873837	1.44148	-0.606209	0.544376	0.785872	Macpus_20180703@G01562_i15
49.0586	0.792713	0.683084	1.16049	0.245848	0.529072	Macpus_20180703@G01562_i16
117.256	-0.30502	0.49158	-0.620488	0.534937	0.779924	Macpus_20180703@G01562_i17
7.934	-0.409528	2.3892	-0.171408	0.863903	0.950377	Macpus_20180703@G01562_i5
8.81263	0.127239	2.93468	0.0433569	0.965417	0.988361	Macpus_20180703@G01562_i7
1410.91	-0.132171	0.0788114	-1.67706	0.0935314	0.297026	Macpus_20180703@G01564_i2
401.669	2.45689	0.159415	15.4119	1.36137e-53	4.25615e-51	Macpus_20180703@G01570_i1
197.813	2.62529	0.267602	9.8104	1.01562e-22	5.87009e-21	Macpus_20180703@G01570_i2
308.722	0.215927	0.145901	1.47996	0.138885	0.380073	Macpus_20180703@G01571_i1
81.9243	-0.648428	0.368192	-1.76111	0.0782191	0.264369	Macpus_20180703@G01573_i2
242.057	0.501244	0.141702	3.53732	0.000404217	0.00380502	Macpus_20180703@G01574_i1
109.722	-0.408573	0.270259	-1.51178	0.130589	0.366418	Macpus_20180703@G01574_i2
273.044	0.0495959	0.186202	0.266355	0.789966	0.919108	Macpus_20180703@G01574_i5
120.635	0.480195	0.16795	2.85915	0.00424777	0.0290804	Macpus_20180703@G01574_i9
18.574	-1.47917	0.443135	-3.33797	0.000843937	0.00727697	Macpus_20180703@G01576_i2
46.6061	-0.140536	0.954412	-0.147249	0.882936	0.95877	Macpus_20180703@G01577_i3
436.989	-0.238488	0.230011	-1.03686	0.299803	0.588791	Macpus_20180703@G01577_i4
5.68644	-0.946439	1.3715	-0.690074	0.490147	0.748158	Macpus_20180703@G01577_i8
175.38	-1.18628	0.202833	-5.84856	4.95854e-09	9.84267e-08	Macpus_20180703@G01579_i1
11.167	0.113663	0.715777	0.158797	0.873829	0.954782	Macpus_20180703@G01582_i1
74.9297	-0.336391	0.222851	-1.50949	0.131174	0.367389	Macpus_20180703@G01582_i5
5.80463	-0.0453017	0.932314	-0.0485906	0.961246	0.986836	Macpus_20180703@G01593_i1
5128.25	-0.302264	0.0967046	-3.12565	0.00177415	0.0138797	Macpus_20180703@G01594_i4
89.0073	-0.291949	0.221205	-1.31981	0.186898	0.452609	Macpus_20180703@G01594_i6
11669.3	3.76914	0.179691	20.9756	1.09557e-97	2.05509e-94	Macpus_20180703@G01595_i1
10439.3	3.86536	0.215596	17.9287	7.03506e-72	5.09338e-69	Macpus_20180703@G01595_i4
127.674	-0.251759	0.284748	-0.884145	0.376618	0.662049	Macpus_20180703@G01596_i7
1977.02	0.181343	0.126322	1.43557	0.151126	0.40012	Macpus_20180703@G01609_i1
6.25567	1.84235	0.799412	2.30463	0.0211875	0.104865	Macpus_20180703@G01616_i1
5.46255	-0.785632	2.55555	-0.307421	0.758523	0.903606	Macpus_20180703@G01617_i1
233.019	-0.21466	0.145907	-1.47121	0.141234	0.383956	Macpus_20180703@G01617_i2
1773.24	-0.14235	0.122908	-1.15818	0.246791	0.530253	Macpus_20180703@G01618_i1
148.813	-0.472686	0.155387	-3.04199	0.00235022	0.0176826	Macpus_20180703@G01621_i4
72.0662	0.367669	0.29403	1.25045	0.211135	0.485561	Macpus_20180703@G01622_i2
630.426	0.163408	0.0822099	1.98769	0.0468456	0.187056	Macpus_20180703@G01622_i6
263.275	0.221101	0.190324	1.16171	0.245355	0.528488	Macpus_20180703@G01624_i1
1995.76	1.34144	0.096417	13.9129	5.29176e-44	1.04488e-41	Macpus_20180703@G01625_i1
23.1566	-0.285968	0.406012	-0.704334	0.481225	0.741845	Macpus_20180703@G01629_i1
2334.48	0.276439	0.125962	2.19463	0.0281903	0.129854	Macpus_20180703@G01630_i1
85.6877	-0.725952	0.267903	-2.70976	0.00673329	0.0426691	Macpus_20180703@G01633_i1
30.0511	0.102233	0.438971	0.232892	0.815845	0.930841	Macpus_20180703@G01640_i2
270.656	0.0683629	0.128115	0.533608	0.593613	0.814809	Macpus_20180703@G01641_i14
111.935	-1.00145	0.197983	-5.05824	4.23141e-07	6.7059e-06	Macpus_20180703@G01642_i1
165.029	0.00790419	0.193357	0.0408787	0.967393	0.989157	Macpus_20180703@G01644_i3
116.244	0.0547057	0.281046	0.19465	0.845667	0.943799	Macpus_20180703@G01646_i1
23.0627	-0.406439	0.44415	-0.915094	0.360142	0.64723	Macpus_20180703@G01646_i2
116.519	0.0829368	0.23589	0.351591	0.725145	0.888061	Macpus_20180703@G01647_i1
1182.43	-1.07012	0.200012	-5.35026	8.78257e-08	1.52094e-06	Macpus_20180703@G01653_i2
113.835	-0.851082	0.3391	-2.50982	0.0120791	0.0680707	Macpus_20180703@G01654_i1
50.1303	-0.483425	0.983326	-0.491622	0.622986	0.832363	Macpus_20180703@G01654_i10
91.8681	-1.20655	0.368668	-3.27273	0.00106514	0.00893597	Macpus_20180703@G01654_i22
4.06641	-1.13414	0.985654	-1.15064	0.249879	0.533996	Macpus_20180703@G01654_i23
52.3163	-0.270874	0.96716	-0.280071	0.779423	0.913915	Macpus_20180703@G01654_i26
6.88659	-1.80552	1.27835	-1.41238	0.157839	0.410156	Macpus_20180703@G01654_i4
48.9221	-1.54721	0.472628	-3.27363	0.00106177	0.00891313	Macpus_20180703@G01654_i8
9.94677	-2.55412	1.09467	-2.33323	0.0196359	0.0990506	Macpus_20180703@G01654_i9
8.55747	-0.115844	0.656789	-0.176379	0.859996	0.948952	Macpus_20180703@G01657_i4
65.8568	-0.110319	0.231057	-0.477451	0.633041	0.837963	Macpus_20180703@G01660_i2
75.2192	-0.790523	0.650825	-1.21465	0.224501	0.502534	Macpus_20180703@G01662_i1
186.976	0.201953	0.150327	1.34342	0.179136	0.44177	Macpus_20180703@G01666_i2
486.23	0.0686908	0.13076	0.525319	0.599361	0.818517	Macpus_20180703@G01668_i1
35.8029	-0.870311	0.313921	-2.77239	0.00556461	0.0364162	Macpus_20180703@G01685_i1
139.206	-0.398751	0.240656	-1.65693	0.097533	0.304546	Macpus_20180703@G01685_i2
12.5225	-0.142513	0.545667	-0.261173	0.793959	0.920747	Macpus_20180703@G01685_i4
71.6007	-0.402466	0.23996	-1.67722	0.0934994	0.296959	Macpus_20180703@G01685_i6
11.1837	-0.303462	0.552804	-0.548951	0.583039	0.808586	Macpus_20180703@G01685_i8
95.4593	-0.422896	0.25132	-1.6827	0.0924329	0.294762	Macpus_20180703@G01688_i2
183.714	0.181735	0.273504	0.66447	0.50639	0.759427	Macpus_20180703@G01690_i3
5.17051	-0.049919	0.822007	-0.0607281	0.951576	0.983659	Macpus_20180703@G01690_i4
1908.36	-0.0758529	0.147001	-0.516004	0.605852	0.821876	Macpus_20180703@G01691_i4
80.6367	0.28323	1.17254	0.241553	0.809127	0.928462	Macpus_20180703@G01691_i5
32.8983	-0.322847	0.379185	-0.851424	0.394534	0.677497	Macpus_20180703@G01692_i2
54.4941	1.17819	0.304244	3.87252	0.000107714	0.00116001	Macpus_20180703@G01692_i3
143.002	0.0111597	0.169632	0.0657877	0.947547	0.982343	Macpus_20180703@G01693_i1
9.50223	-1.39698	0.849528	-1.64442	0.10009	0.30965	Macpus_20180703@G01702_i1
2645.06	0.543976	0.129039	4.2156	2.49114e-05	0.000302633	Macpus_20180703@G01705_i1
48.7277	-0.043694	0.408236	-0.107031	0.914764	0.97085	Macpus_20180703@G01709_i1
126.584	-0.286269	0.198654	-1.44104	0.149573	0.397513	Macpus_20180703@G01709_i2
54.6247	-0.289524	0.486388	-0.595254	0.551674	0.790339	Macpus_20180703@G01710_i1
16.5242	-1.10469	0.940404	-1.1747	0.240116	0.522659	Macpus_20180703@G01710_i10
409.398	-0.220337	0.213319	-1.0329	0.301651	0.590847	Macpus_20180703@G01710_i2
14.7766	0.138311	1.01816	0.135844	0.891944	0.961861	Macpus_20180703@G01710_i3
482.192	-0.230974	0.149232	-1.54775	0.121683	0.350451	Macpus_20180703@G01710_i8
51.2164	-0.674025	0.513468	-1.31269	0.189288	0.45604	Macpus_20180703@G01711_i2
583.418	-0.162721	0.17397	-0.935341	0.349613	0.637151	Macpus_20180703@G01711_i4
192.424	-0.148063	0.199631	-0.741684	0.458279	0.726797	Macpus_20180703@G01711_i5
289.866	0.200416	0.182787	1.09644	0.272886	0.561174	Macpus_20180703@G01724_i1
291.933	-0.511463	0.257985	-1.98253	0.04742	0.188639	Macpus_20180703@G01724_i2
123.665	0.118979	0.226498	0.525299	0.599375	0.818517	Macpus_20180703@G01724_i3
6.89732	-0.985834	2.31759	-0.42537	0.670567	0.860061	Macpus_20180703@G01724_i5
67.5171	-0.362235	0.26589	-1.36235	0.173088	0.432779	Macpus_20180703@G01725_i2
2134.57	0.13194	0.122628	1.07594	0.281953	0.570749	Macpus_20180703@G01728_i1
1196.51	2.48558	0.190686	13.0349	7.74393e-39	1.17925e-36	Macpus_20180703@G01730_i1
444.988	2.59619	0.243217	10.6744	1.34157e-26	9.74715e-25	Macpus_20180703@G01731_i1
1167.71	2.53395	0.208947	12.1272	7.57649e-34	8.29354e-32	Macpus_20180703@G01732_i2
340.384	2.3253	0.196647	11.8247	2.90847e-32	2.94183e-30	Macpus_20180703@G01732_i3
71.8176	0.219075	0.280066	0.782228	0.43408	0.708571	Macpus_20180703@G01735_i1
138.774	-0.571099	0.288691	-1.97823	0.0479023	0.1899	Macpus_20180703@G01736_i1
180.012	2.50448	0.228262	10.9719	5.21394e-28	4.18617e-26	Macpus_20180703@G01737_i1
14.798	-0.995246	0.517655	-1.92261	0.0545297	0.208019	Macpus_20180703@G01738_i1
152.25	2.19242	0.185235	11.8359	2.54665e-32	2.58219e-30	Macpus_20180703@G01740_i1
23.0283	-0.631289	0.43836	-1.44012	0.149834	0.398002	Macpus_20180703@G01741_i1
13.2451	-0.26128	0.615993	-0.42416	0.671449	0.860352	Macpus_20180703@G01743_i1
137.741	-0.132917	0.255551	-0.520122	0.602979	0.820492	Macpus_20180703@G01751_i2
27.7135	0.227966	0.421802	0.540458	0.588881	0.812313	Macpus_20180703@G01764_i1
12.3124	-0.552337	0.559982	-0.986348	0.323962	0.613359	Macpus_20180703@G01765_i1
14.7442	-0.461674	1.45362	-0.317603	0.750786	0.900237	Macpus_20180703@G01766_i1
17.618	0.551621	0.709568	0.777403	0.436921	0.711101	Macpus_20180703@G01766_i2
139.633	0.671649	0.256793	2.61553	0.00890891	0.0536914	Macpus_20180703@G01766_i3
28.7346	0.509774	1.17705	0.433094	0.664947	0.856889	Macpus_20180703@G01772_i1
72.4564	0.22914	0.426616	0.537111	0.591191	0.813663	Macpus_20180703@G01772_i2
26.5968	0.191858	1.07265	0.178863	0.858045	0.948282	Macpus_20180703@G01772_i3
172.929	-0.0847443	0.535997	-0.158106	0.874373	0.95499	Macpus_20180703@G01772_i6
203.007	-0.698535	0.466786	-1.49648	0.134529	0.373273	Macpus_20180703@G01773_i5
659.828	-0.103039	0.340104	-0.302964	0.761917	0.905011	Macpus_20180703@G01773_i6
6.54129	-0.85543	1.08961	-0.785076	0.432409	0.707363	Macpus_20180703@G01781_i3
12.1621	-0.516664	1.8074	-0.285861	0.774985	0.911565	Macpus_20180703@G01785_i10
12.5007	-1.75539	2.13482	-0.822266	0.410926	0.691715	Macpus_20180703@G01785_i12
38.1427	-0.790293	0.415455	-1.90223	0.0571406	0.215153	Macpus_20180703@G01785_i3
278.631	-0.734782	0.228638	-3.21374	0.00131019	0.0106982	Macpus_20180703@G01785_i7
90.3275	0.007922	0.255876	0.0309603	0.975301	0.991674	Macpus_20180703@G01785_i8
87.7856	-0.553033	0.448936	-1.23187	0.217996	0.493623	Macpus_20180703@G01787_i1
52.2553	0.572202	0.475886	1.20239	0.229211	0.508416	Macpus_20180703@G01787_i2
469.9	0.204862	0.220376	0.929606	0.352575	0.639688	Macpus_20180703@G01789_i2
1304.66	0.143365	0.142259	1.00777	0.313563	0.602963	Macpus_20180703@G01798_i3
938.944	-0.206869	0.191736	-1.07893	0.280621	0.569406	Macpus_20180703@G01800_i2
13.9792	0.0245863	0.950862	0.0258569	0.979372	0.992837	Macpus_20180703@G01800_i4
14.6383	0.585907	0.753721	0.777352	0.436951	0.711101	Macpus_20180703@G01800_i5
1498.35	0.393527	0.152362	2.58285	0.00979886	0.0579684	Macpus_20180703@G01802_i5
216.528	-0.418305	0.132335	-3.16095	0.00157255	0.0125403	Macpus_20180703@G01810_i1
101.391	-0.303495	0.223291	-1.35919	0.174085	0.434271	Macpus_20180703@G01816_i2
2098.91	0.369255	0.137334	2.68873	0.00717245	0.0449222	Macpus_20180703@G01819_i3
1260.47	0.28123	0.164699	1.70753	0.0877227	0.284826	Macpus_20180703@G01820_i1
133.524	-0.496715	0.302187	-1.64374	0.100231	0.30986	Macpus_20180703@G01822_i10
50.1179	-0.140443	0.614086	-0.228703	0.8191	0.932075	Macpus_20180703@G01822_i13
84.8865	0.0147507	0.40993	0.0359835	0.971295	0.99054	Macpus_20180703@G01822_i14
115.526	-0.645854	0.450979	-1.43211	0.152111	0.401517	Macpus_20180703@G01822_i5
112.348	0.0179727	0.194781	0.0922715	0.926482	0.974638	Macpus_20180703@G01822_i6
370.191	-0.34052	0.269679	-1.26269	0.206702	0.47989	Macpus_20180703@G01822_i8
6.50592	0.411004	2.3647	0.173808	0.862016	0.949913	Macpus_20180703@G01822_i9
6.27931	-1.23248	0.808964	-1.52353	0.127626	0.360842	Macpus_20180703@G01836_i2
405.965	0.412715	0.206441	1.99919	0.0455878	0.183758	Macpus_20180703@G01839_i1
1637.8	2.48613	0.13855	17.9438	5.36285e-72	3.95203e-69	Macpus_20180703@G01840_i1
73.713	-0.213303	0.23763	-0.897625	0.369386	0.655309	Macpus_20180703@G01841_i1
14.6235	0.38828	0.973099	0.399013	0.689883	0.870127	Macpus_20180703@G01841_i2
57.3915	0.00686348	0.245762	0.0279274	0.97772	0.992343	Macpus_20180703@G01843_i1
510.773	-0.105009	0.153464	-0.684258	0.493812	0.750507	Macpus_20180703@G01844_i1
4.95677	-0.664978	2.28275	-0.291306	0.770817	0.909405	Macpus_20180703@G01845_i1
4656.56	-0.191957	0.0776765	-2.47124	0.0134647	0.0739205	Macpus_20180703@G01845_i4
398.908	-1.05891	0.489237	-2.1644	0.0304333	0.137442	Macpus_20180703@G01845_i5
286.813	-0.415019	0.200078	-2.07429	0.0380525	0.161492	Macpus_20180703@G01847_i2
64.228	0.209673	0.300536	0.697665	0.485386	0.744775	Macpus_20180703@G01848_i1
67.6864	-0.376117	0.27629	-1.36131	0.173415	0.433279	Macpus_20180703@G01850_i2
136.08	0.979335	0.210425	4.65408	3.25433e-06	4.52964e-05	Macpus_20180703@G01855_i1
764.232	-0.258263	0.141407	-1.82639	0.0677916	0.240366	Macpus_20180703@G01856_i1
891.374	2.43733	0.158388	15.3884	1.95883e-53	6.07796e-51	Macpus_20180703@G01857_i2
62.4895	0.317767	0.338946	0.937514	0.348494	0.636548	Macpus_20180703@G01859_i1
27.2262	-0.280486	0.544098	-0.515508	0.606198	0.822049	Macpus_20180703@G01860_i1
2532.81	0.214952	0.126531	1.69881	0.0893544	0.288235	Macpus_20180703@G01865_i1
368.278	-0.188898	0.122918	-1.53678	0.124347	0.354925	Macpus_20180703@G01865_i12
83.7951	-0.658829	0.422026	-1.56111	0.118498	0.34484	Macpus_20180703@G01865_i15
8.19103	-0.296258	0.721345	-0.410701	0.681291	0.866053	Macpus_20180703@G01865_i17
4093.81	-0.086768	0.146843	-0.59089	0.554594	0.792377	Macpus_20180703@G01865_i19
62.4156	-0.424559	0.402642	-1.05443	0.291685	0.58064	Macpus_20180703@G01876_i2
583.793	-0.575393	0.130743	-4.40096	1.07772e-05	0.000138725	Macpus_20180703@G01878_i3
452.041	0.0812454	0.278317	0.291917	0.77035	0.909269	Macpus_20180703@G01879_i6
174.736	-0.114395	0.213004	-0.537056	0.591229	0.813663	Macpus_20180703@G01880_i3
65.8716	0.362417	0.286741	1.26392	0.206259	0.479247	Macpus_20180703@G01887_i1
251.268	0.335666	0.337422	0.994794	0.319837	0.608933	Macpus_20180703@G01896_i1
9.67005	-0.0546666	0.702765	-0.0777879	0.937997	0.978891	Macpus_20180703@G01897_i10
63.8424	-0.482038	0.228373	-2.11075	0.0347938	0.151251	Macpus_20180703@G01897_i7
24.4781	0.0143451	0.610232	0.0235076	0.981245	0.993209	Macpus_20180703@G01897_i8
142.07	2.67795	0.215433	12.4306	1.78305e-35	2.15786e-33	Macpus_20180703@G01910_i1
215.962	0.368684	0.194332	1.89719	0.0578033	0.216801	Macpus_20180703@G01911_i11
22.0628	0.538262	0.390628	1.37794	0.168222	0.425587	Macpus_20180703@G01911_i13
934.38	0.192203	0.177864	1.08062	0.279867	0.568832	Macpus_20180703@G01911_i15
35.6493	-1.6991	1.97741	-0.859253	0.390201	0.674381	Macpus_20180703@G01911_i2
78.2367	-0.601867	0.24114	-2.49592	0.0125629	0.0702218	Macpus_20180703@G01911_i7
65.3258	-0.257082	0.963328	-0.266869	0.78957	0.918894	Macpus_20180703@G01911_i9
161.973	-0.164722	0.240469	-0.685004	0.493342	0.750192	Macpus_20180703@G01913_i1
9.09478	-1.02795	1.44381	-0.711969	0.476484	0.738398	Macpus_20180703@G01913_i2
261.667	0.400095	0.144313	2.77242	0.00556415	0.0364162	Macpus_20180703@G01918_i1
51835.1	4.92129	0.655269	7.51034	5.89734e-14	1.85073e-12	Macpus_20180703@G01919_i1
40346.3	4.81801	0.676015	7.12707	1.02526e-12	2.92314e-11	Macpus_20180703@G01919_i2
90.8444	-0.0590252	0.195938	-0.301245	0.763228	0.905743	Macpus_20180703@G01926_i1
97.7149	1.56198	0.28219	5.5352	3.10869e-08	5.68659e-07	Macpus_20180703@G01927_i2
995.845	-0.278556	0.174209	-1.59898	0.109825	0.328328	Macpus_20180703@G01928_i1
40.1653	-0.710854	0.441282	-1.61089	0.107205	0.323165	Macpus_20180703@G01930_i11
113.372	-0.546363	0.190644	-2.86589	0.00415841	0.0286181	Macpus_20180703@G01930_i6
120.306	-0.863698	0.179993	-4.79852	1.59846e-06	2.33671e-05	Macpus_20180703@G01930_i7
613.523	0.197498	0.155845	1.26727	0.205058	0.477612	Macpus_20180703@G01931_i1
11.5165	0.506574	0.5943	0.852387	0.394	0.677237	Macpus_20180703@G01935_i1
377.035	-0.39017	0.151414	-2.57684	0.00997067	0.058773	Macpus_20180703@G01938_i1
474.295	0.243823	0.122044	1.99782	0.0457365	0.18407	Macpus_20180703@G01939_i2
265.576	1.05979	0.172528	6.1427	8.1129e-10	1.75934e-08	Macpus_20180703@G01942_i1
33.7966	1.09774	0.445113	2.46621	0.013655	0.074677	Macpus_20180703@G01942_i2
29.0512	0.00146712	0.468161	0.00313379	0.9975	0.999165	Macpus_20180703@G01943_i1
161.618	0.217851	0.233998	0.930995	0.351856	0.639074	Macpus_20180703@G01943_i2
180.842	-0.0163007	0.185136	-0.0880468	0.92984	0.97587	Macpus_20180703@G01944_i3
18.1783	-0.178338	0.687013	-0.259585	0.795184	0.92152	Macpus_20180703@G01944_i4
54.2378	0.441164	0.40972	1.07674	0.281595	0.570496	Macpus_20180703@G01949_i1
11.3295	0.935109	0.552777	1.69166	0.0907112	0.290868	Macpus_20180703@G01950_i3
67.4507	2.48253	0.381376	6.50939	7.54553e-11	1.80725e-09	Macpus_20180703@G01950_i5
5.3878	2.44899	0.925696	2.64557	0.00815541	0.050016	Macpus_20180703@G01950_i6
23.4635	0.249921	0.542709	0.460507	0.645152	0.84518	Macpus_20180703@G01950_i8
55.9324	0.914821	0.2605	3.51179	0.000445094	0.00413727	Macpus_20180703@G01956_i1
288.553	0.105729	0.170378	0.620552	0.534894	0.77989	Macpus_20180703@G01957_i1
617.117	2.66304	0.19063	13.9696	2.38798e-44	4.95211e-42	Macpus_20180703@G01959_i1
322.987	0.779425	0.14813	5.26178	1.42668e-07	2.41296e-06	Macpus_20180703@G01964_i1
14.698	-0.283867	0.648568	-0.437683	0.661616	0.855134	Macpus_20180703@G01965_i2
1217.1	-0.0383708	0.180865	-0.212151	0.831989	0.937359	Macpus_20180703@G01966_i2
24.5468	0.0348383	0.859781	0.04052	0.967679	0.989324	Macpus_20180703@G01967_i2
1109.16	-0.140129	0.112012	-1.25101	0.21093	0.485317	Macpus_20180703@G01967_i4
6.00239	-6.05777	2.3593	-2.56762	0.01024	0.0600431	Macpus_20180703@G01967_i7
40.8277	-0.312004	0.448008	-0.696425	0.486163	0.745263	Macpus_20180703@G01967_i8
23.305	-0.00642304	0.459077	-0.0139912	0.988837	0.996101	Macpus_20180703@G01972_i1
[truncated: 40,452 more rows]
