# Supplementary material for: RNA-Seq of three free-living flatworm species suggests rapid evolution of reproduction-related genes
Source: BMC Genomics. 2020 Jul 6;21:462. doi: 10.1186/s12864-020-06862-x (PMC7336406; doi:10.1186/s12864-020-06862-x)
Supplement: Supplementary file 6 — Additional file 6: Table S3. DE results comparing adults versus regenerants (AvR). [file 12864_2020_6862_MOESM6_ESM.xlsx]

## Sheet: Legend
Tab. S3. DE results comparing adults versus regenerants (AvR).
baseMean	The mean expression of the transcript across all samples
log2FoldChange	The log2(fold change) in expression between adults and regenerants
lfcSE	The SE of the log2(fold change) estimate
stat	The test statistic for comparing expression between adults and regenerants
pvalue	The p-value from statistical test of differential expression
padj	The Benjamini-Hochberg adjusted p-value from a statistical test of differential expression
gene_id	The ID of the transcript of the form: ASSEMBLY@GENE_ID

## Sheet: M. hystrix
baseMean	log2FoldChange	lfcSE	stat	pvalue	padj	gene_id
2.81499	-0.426274	1.04333	-0.40857	0.682855	0.848596	Machtx_20180703@G00010_i1
4.80235	0.375909	0.902515	0.416513	0.677035	0.844243	Machtx_20180703@G00032_i1
2.54852	0.161804	1.15348	0.140274	0.888444	0.954111	Machtx_20180703@G00089_i1
38.495	-0.731867	0.328321	-2.22912	0.0258061	0.0875679	Machtx_20180703@G00107_i1
380.053	0.997272	0.181067	5.50775	3.63449e-08	8.33475e-07	Machtx_20180703@G00113_i1
460.492	0.574837	0.196941	2.91884	0.00351339	0.0171716	Machtx_20180703@G00118_i1
21.3407	1.91711	0.671252	2.85603	0.00428978	0.02024	Machtx_20180703@G00153_i1
21.0684	0.221807	0.417231	0.531616	0.594992	0.79141	Machtx_20180703@G00166_i1
46.0733	1.0527	0.371697	2.83214	0.00462373	0.0215022	Machtx_20180703@G00167_i1
13.8221	0.438943	1.52522	0.28779	0.773508	0.899339	Machtx_20180703@G00169_i10
16.9754	-1.08185	1.95952	-0.552102	0.580878	0.781965	Machtx_20180703@G00169_i14
780.959	0.71594	0.167938	4.26312	2.01596e-05	0.000206214	Machtx_20180703@G00169_i17
67.7649	1.34564	0.291435	4.61729	3.88778e-06	4.94374e-05	Machtx_20180703@G00170_i2
46.0312	-0.1894	0.304366	-0.622276	0.53376	0.746648	Machtx_20180703@G00174_i3
114.483	1.11015	0.386278	2.87396	0.00405365	0.0193464	Machtx_20180703@G00178_i1
44.1551	0.123157	0.50664	0.243086	0.807939	0.917403	Machtx_20180703@G00182_i12
522.189	-0.420185	0.13192	-3.18514	0.00144683	0.00811431	Machtx_20180703@G00182_i8
13.8274	0.243611	0.529292	0.460257	0.645332	0.825127	Machtx_20180703@G00186_i2
1386.36	-0.250494	0.0934424	-2.68073	0.00734608	0.0315889	Machtx_20180703@G00187_i2
41.0509	0.0481506	0.30448	0.15814	0.874346	0.948453	Machtx_20180703@G00190_i2
24.703	-0.381159	0.960011	-0.397037	0.69134	0.85362	Machtx_20180703@G00190_i5
108.302	-0.106221	0.202373	-0.524878	0.599668	0.795516	Machtx_20180703@G00190_i6
93.4771	0.354491	0.221151	1.60294	0.108948	0.265653	Machtx_20180703@G00194_i2
6.76398	2.80804	1.14643	2.44938	0.0143104	0.0546564	Machtx_20180703@G00195_i1
6.40609	-2.31107	1.82245	-1.26811	0.204758	0.41158	Machtx_20180703@G00196_i1
208.66	-0.472849	0.15607	-3.02972	0.00244782	0.0126654	Machtx_20180703@G00196_i3
29.7578	-0.905899	0.535716	-1.69101	0.0908354	0.232194	Machtx_20180703@G00196_i7
150.362	1.06765	0.220135	4.84997	1.23479e-06	1.80906e-05	Machtx_20180703@G00198_i1
45.5624	-0.736069	0.593231	-1.24078	0.214687	0.424893	Machtx_20180703@G00200_i1
10.0004	1.73109	2.2481	0.770025	0.441285	0.671332	Machtx_20180703@G00200_i2
28.1483	0.361655	0.377111	0.959015	0.337551	0.571467	Machtx_20180703@G00201_i1
3.16977	0.329847	1.04129	0.316768	0.751419	0.887038	Machtx_20180703@G00202_i4
83.109	1.6959	0.388716	4.36283	1.28393e-05	0.000139293	Machtx_20180703@G00204_i1
194.796	-0.504249	0.167797	-3.00512	0.00265473	0.0135536	Machtx_20180703@G00205_i1
15.2848	1.59571	1.09653	1.45523	0.145605	0.326597	Machtx_20180703@G00208_i1
77.4603	1.16054	0.357032	3.25052	0.00115193	0.00671409	Machtx_20180703@G00208_i14
41.076	2.01328	0.442928	4.5454	5.4831e-06	6.66332e-05	Machtx_20180703@G00208_i15
2.5742	-0.0538657	1.31188	-0.0410599	0.967248	0.986289	Machtx_20180703@G00208_i2
2.61679	4.6662	1.90953	2.44364	0.01454	0.055344	Machtx_20180703@G00208_i3
49.3441	1.47644	0.372441	3.96424	7.36312e-05	0.000636678	Machtx_20180703@G00208_i6
65.5696	0.216645	0.316681	0.684111	0.493905	0.715811	Machtx_20180703@G00208_i7
12.0396	1.67967	1.62132	1.03599	0.300209	0.530272	Machtx_20180703@G00208_i8
14.251	1.70464	1.30163	1.30962	0.190325	0.391717	Machtx_20180703@G00210_i2
410.286	0.918618	0.174956	5.25055	1.51644e-07	2.85537e-06	Machtx_20180703@G00210_i7
85.4415	0.214393	0.312634	0.685764	0.492862	0.715141	Machtx_20180703@G00212_i3
62.7567	-0.271295	0.293606	-0.924011	0.355481	0.590169	Machtx_20180703@G00213_i10
8.82917	-0.339246	0.694423	-0.488529	0.625175	0.811846	Machtx_20180703@G00213_i2
6.70036	-0.550082	0.851105	-0.646315	0.518075	0.734569	Machtx_20180703@G00213_i5
5.1697	0.205357	1.57098	0.13072	0.895997	0.957623	Machtx_20180703@G00213_i9
4.62551	-0.522525	0.909654	-0.574422	0.565682	0.770521	Machtx_20180703@G00218_i1
87.2435	-0.230322	0.221178	-1.04134	0.297716	0.527579	Machtx_20180703@G00218_i3
15.1909	-1.27053	1.76233	-0.720935	0.47095	0.696222	Machtx_20180703@G00224_i1
179.025	0.256234	0.208471	1.22912	0.219028	0.43028	Machtx_20180703@G00224_i2
229.72	0.0849702	0.218943	0.388093	0.697947	0.857424	Machtx_20180703@G00225_i1
1787.39	-1.18091	0.214317	-5.51012	3.58593e-08	8.23215e-07	Machtx_20180703@G00229_i1
135.388	-0.428022	0.167656	-2.55298	0.0106804	0.0430136	Machtx_20180703@G00234_i1
556.511	-0.248562	0.214487	-1.15887	0.24651	0.466142	Machtx_20180703@G00235_i3
23.9125	0.747128	0.541066	1.38084	0.167327	0.358669	Machtx_20180703@G00235_i4
394.944	-0.424436	0.170434	-2.49033	0.0127626	0.0497558	Machtx_20180703@G00238_i1
28.5544	0.256551	0.425121	0.603477	0.546191	0.756628	Machtx_20180703@G00246_i2
40.4564	-0.158771	0.537126	-0.295593	0.767541	0.895668	Machtx_20180703@G00246_i3
5.23862	0.0863757	0.799898	0.107983	0.914009	0.963899	Machtx_20180703@G00246_i4
6.08753	-0.0711397	1.84083	-0.0386455	0.969173	0.987061	Machtx_20180703@G00247_i2
597.888	-0.434892	0.180633	-2.4076	0.0160579	0.0599112	Machtx_20180703@G00248_i4
231.562	-0.385713	0.163805	-2.35471	0.0185372	0.0671817	Machtx_20180703@G00248_i6
326.253	-0.346912	0.170757	-2.03161	0.0421932	0.129053	Machtx_20180703@G00249_i1
190.962	0.0720081	0.2092	0.344206	0.730691	0.876056	Machtx_20180703@G00250_i1
1319.18	0.22683	0.100035	2.26752	0.0233588	0.0808834	Machtx_20180703@G00251_i3
36.4717	0.085303	0.299058	0.285239	0.775461	0.900552	Machtx_20180703@G00252_i1
3.9407	0.0420605	0.875146	0.0480611	0.961668	0.98383	Machtx_20180703@G00253_i1
52.1703	0.22801	0.541006	0.421454	0.673423	0.84237	Machtx_20180703@G00254_i1
734.335	-0.125909	0.16085	-0.782774	0.43376	0.664718	Machtx_20180703@G00254_i10
8.94851	5.80898	1.3831	4.19997	2.66955e-05	0.000264157	Machtx_20180703@G00254_i14
24.3942	-0.654042	0.559246	-1.16951	0.242199	0.460743	Machtx_20180703@G00254_i15
76.2247	-0.74271	1.01617	-0.73089	0.464846	0.691247	Machtx_20180703@G00254_i4
13.0893	-2.5281	1.38223	-1.829	0.0673996	0.18501	Machtx_20180703@G00256_i1
2852.62	-0.857094	0.113699	-7.53825	4.76329e-14	4.73513e-12	Machtx_20180703@G00256_i2
75.1314	0.118323	0.522848	0.226305	0.820964	0.923931	Machtx_20180703@G00258_i3
105.637	0.363938	0.22143	1.64358	0.100263	0.249926	Machtx_20180703@G00258_i4
8.13341	-0.279116	1.6331	-0.170911	0.864293	0.943261	Machtx_20180703@G00258_i5
141.117	0.312633	0.348116	0.898073	0.369147	0.603729	Machtx_20180703@G00258_i6
38.6181	0.39065	0.35124	1.1122	0.266051	0.490441	Machtx_20180703@G00261_i1
122.393	1.04663	0.420941	2.48642	0.0129036	0.0502238	Machtx_20180703@G00262_i1
4.19602	-0.651181	1.68114	-0.387344	0.698501	0.857788	Machtx_20180703@G00266_i10
20.1533	4.34308	0.837168	5.18782	2.12771e-07	3.87089e-06	Machtx_20180703@G00266_i16
35.7376	0.316992	0.365355	0.867627	0.385599	0.61939	Machtx_20180703@G00266_i6
11.9221	0.649397	0.685435	0.947423	0.343423	0.577723	Machtx_20180703@G00266_i8
31.5103	0.715462	0.355421	2.013	0.0441151	0.133715	Machtx_20180703@G00266_i9
7.59196	0.320446	0.75005	0.427233	0.66921	0.839443	Machtx_20180703@G00267_i3
13.3699	1.14393	0.93281	1.22632	0.220076	0.431649	Machtx_20180703@G00267_i4
195.652	0.911251	0.264643	3.44332	0.00057462	0.00370991	Machtx_20180703@G00267_i7
40.0131	-0.789778	0.397885	-1.98494	0.0471512	0.140621	Machtx_20180703@G00269_i1
222.49	-0.0202871	0.182714	-0.111032	0.911591	0.9631	Machtx_20180703@G00270_i4
240.625	0.363878	0.368433	0.987635	0.323331	0.556521	Machtx_20180703@G00271_i3
383.4	-0.377726	0.174172	-2.1687	0.0301056	0.098921	Machtx_20180703@G00271_i7
42.5409	-0.103688	2.6962	-0.0384572	0.969323	0.987061	Machtx_20180703@G00271_i8
74.52	0.566395	0.256849	2.20517	0.0274422	0.0918932	Machtx_20180703@G00272_i1
64.0594	0.22458	0.266419	0.842956	0.399253	0.633493	Machtx_20180703@G00274_i1
60.5062	-0.310685	0.246616	-1.25979	0.207745	0.41551	Machtx_20180703@G00275_i1
2.59556	1.13829	2.79127	0.407805	0.683417	0.849122	Machtx_20180703@G00283_i1
2.80476	-0.903385	1.52019	-0.594259	0.552339	0.760565	Machtx_20180703@G00283_i2
2.63605	-1.16469	1.65128	-0.705327	0.480607	0.704654	Machtx_20180703@G00289_i1
30.7381	-0.993933	0.441175	-2.25292	0.0242641	0.0833672	Machtx_20180703@G00291_i1
12.7165	-0.38636	1.53742	-0.251305	0.801579	0.914015	Machtx_20180703@G00292_i1
99.2989	2.43453	0.913541	2.66494	0.00770011	0.032852	Machtx_20180703@G00292_i3
49.5289	0.946565	3.38575	0.279573	NA	NA	Machtx_20180703@G00292_i5
38.0889	1.3256	0.441488	3.00257	0.00267714	0.0136534	Machtx_20180703@G00292_i6
64.9951	0.476358	0.867067	0.54939	0.582738	0.783194	Machtx_20180703@G00293_i5
111.085	2.81745	0.947961	2.97212	0.00295754	0.0148564	Machtx_20180703@G00293_i8
341.717	-0.0853508	0.133899	-0.637429	0.523846	0.738707	Machtx_20180703@G00295_i1
16.8232	0.604134	1.4254	0.423834	0.671687	0.841128	Machtx_20180703@G00297_i1
90.6099	0.161311	0.522686	0.308619	0.757612	0.890636	Machtx_20180703@G00297_i2
16.4714	0.643429	1.48567	0.43309	0.664949	0.837417	Machtx_20180703@G00297_i3
181.723	0.609655	0.371935	1.63915	0.101183	0.25152	Machtx_20180703@G00297_i4
539.964	-0.82652	0.151376	-5.46004	4.76019e-08	1.05238e-06	Machtx_20180703@G00298_i1
239.836	1.89064	0.221832	8.52287	1.55646e-17	3.31666e-15	Machtx_20180703@G00299_i1
25.1683	0.805563	0.647055	1.24497	0.213143	0.422575	Machtx_20180703@G00300_i1
10.6432	0.782668	1.02771	0.761568	0.446318	0.675735	Machtx_20180703@G00305_i1
6.18901	1.30053	2.23435	0.582064	0.560524	0.766697	Machtx_20180703@G00305_i4
5.5108	-0.26752	1.80664	-0.148076	0.882283	0.951661	Machtx_20180703@G00305_i5
12.0811	0.175006	0.671417	0.260652	0.794361	0.910416	Machtx_20180703@G00305_i7
4.92394	5.5921	1.85324	3.01748	0.00254886	0.0130891	Machtx_20180703@G00307_i2
59.819	0.974395	0.310436	3.13879	0.00169647	0.00927746	Machtx_20180703@G00307_i4
138.303	0.545397	0.187142	2.91435	0.00356428	0.0173599	Machtx_20180703@G00308_i1
518.302	0.335248	0.143996	2.32818	0.0199027	0.071213	Machtx_20180703@G00309_i1
222.094	-0.237906	0.164489	-1.44634	0.148083	0.330241	Machtx_20180703@G00312_i1
3.74606	1.77558	1.2161	1.46006	0.144274	0.32456	Machtx_20180703@G00312_i3
85.8893	1.55429	0.22947	6.77342	1.25776e-11	7.06773e-10	Machtx_20180703@G00313_i1
343.71	0.479464	0.158546	3.02414	0.00249342	0.0128658	Machtx_20180703@G00320_i1
124.492	0.378982	0.271469	1.39604	0.162702	0.352227	Machtx_20180703@G00321_i1
12.1627	0.185283	0.624549	0.296667	0.766721	0.895347	Machtx_20180703@G00321_i10
30.7567	1.03836	0.398516	2.60556	0.00917238	0.0379084	Machtx_20180703@G00321_i3
30.4127	0.323737	0.45463	0.71209	0.476409	0.700981	Machtx_20180703@G00321_i6
156.45	-0.584695	0.169008	-3.45956	0.000541055	0.00352546	Machtx_20180703@G00325_i1
271.566	0.744453	0.160697	4.63266	3.60996e-06	4.62599e-05	Machtx_20180703@G00334_i3
22.6948	0.657581	1.37878	0.476929	0.633412	0.817419	Machtx_20180703@G00334_i4
26.6184	-0.305824	0.382474	-0.799593	0.423946	0.656469	Machtx_20180703@G00337_i1
4.39887	-0.870822	0.981081	-0.887615	0.374748	0.60944	Machtx_20180703@G00346_i1
4.24538	1.36829	1.10443	1.23891	0.215379	0.425734	Machtx_20180703@G00347_i1
49.4758	0.343893	0.361613	0.950998	0.341605	0.575884	Machtx_20180703@G00349_i1
41.1089	0.949717	0.345892	2.7457	0.00603812	0.0267916	Machtx_20180703@G00350_i1
46.1146	-0.329123	0.539718	-0.609805	0.541991	0.753511	Machtx_20180703@G00351_i2
68.018	-0.472494	0.311177	-1.51841	0.128912	0.299778	Machtx_20180703@G00351_i3
10.0821	-0.728745	0.870442	-0.837213	0.402473	0.636282	Machtx_20180703@G00351_i4
11.7123	-0.801531	0.825598	-0.970849	0.331624	0.565184	Machtx_20180703@G00351_i6
16.0889	0.108204	0.459465	0.235499	0.813821	0.920392	Machtx_20180703@G00353_i1
30.2365	-0.0553649	0.31471	-0.175924	0.860354	0.941718	Machtx_20180703@G00354_i1
76.3159	-0.8368	0.296433	-2.82289	0.00475926	0.0220277	Machtx_20180703@G00355_i1
111.754	-0.754353	0.192041	-3.92809	8.56243e-05	0.000724516	Machtx_20180703@G00357_i1
19.2658	-0.197147	0.444236	-0.44379	0.657194	0.832375	Machtx_20180703@G00358_i1
75.5316	0.635785	0.259252	2.45238	0.0141915	0.0542997	Machtx_20180703@G00359_i1
8.3984	-0.386413	0.779526	-0.495703	0.620104	0.808743	Machtx_20180703@G00360_i1
10.0468	-1.24824	0.894175	-1.39597	0.162723	0.352255	Machtx_20180703@G00360_i2
33.27	-0.0159149	0.331296	-0.0480381	0.961686	0.98383	Machtx_20180703@G00361_i1
30.5339	0.182573	0.42695	0.427622	0.668926	0.839349	Machtx_20180703@G00368_i12
9.06001	0.331055	0.843173	0.39263	0.694593	0.855857	Machtx_20180703@G00368_i2
196.097	-0.124429	0.19362	-0.642643	0.520455	0.736633	Machtx_20180703@G00371_i5
1692.37	0.579526	0.188689	3.07133	0.00213108	0.0112899	Machtx_20180703@G00372_i17
433.833	1.52863	0.232173	6.58399	4.57975e-11	2.22244e-09	Machtx_20180703@G00374_i2
18.9542	-0.710569	3.736	-0.190195	NA	NA	Machtx_20180703@G00374_i3
66.074	-0.396431	0.263394	-1.50509	0.132302	0.305272	Machtx_20180703@G00375_i1
13.5266	0.447674	0.547082	0.818294	0.41319	0.646199	Machtx_20180703@G00378_i4
6.09951	-1.23273	0.859864	-1.43364	0.151675	0.335529	Machtx_20180703@G00379_i2
10.4959	-0.526981	0.656956	-0.802155	0.422463	0.654944	Machtx_20180703@G00379_i4
6.16379	-1.27606	0.796632	-1.60182	0.109195	0.265939	Machtx_20180703@G00380_i1
8.31232	-1.45707	0.784722	-1.8568	0.0633394	0.176243	Machtx_20180703@G00381_i1
2.87166	-4.63651	2.68647	-1.72587	0.0843704	0.219527	Machtx_20180703@G00383_i1
21.2551	-0.711591	0.585185	-1.21601	0.223981	0.437076	Machtx_20180703@G00383_i4
4.01177	-1.01137	1.15116	-0.878573	0.379633	0.613812	Machtx_20180703@G00384_i1
170.518	0.880392	0.284079	3.09911	0.00194103	0.0104255	Machtx_20180703@G00386_i1
11.7541	0.684017	0.869286	0.786872	0.431357	0.662692	Machtx_20180703@G00386_i5
19.5797	-0.145244	0.865533	-0.167809	0.866733	0.944127	Machtx_20180703@G00388_i10
5.51133	4.63526	1.96067	2.36411	0.0180732	0.0658119	Machtx_20180703@G00388_i16
118.022	0.322302	0.261723	1.23146	0.218149	0.429258	Machtx_20180703@G00388_i18
86.1776	-0.302243	0.458638	-0.659	0.509896	0.728094	Machtx_20180703@G00388_i4
10.8925	-1.59137	0.817716	-1.94611	0.0516411	0.150834	Machtx_20180703@G00388_i8
197.856	-0.376767	0.13701	-2.74994	0.0059607	0.0265027	Machtx_20180703@G00390_i1
1276.27	0.745282	0.154945	4.80998	1.50946e-06	2.15001e-05	Machtx_20180703@G00392_i2
72.5283	0.830156	0.457642	1.81399	0.0696799	0.189757	Machtx_20180703@G00392_i3
42.7189	1.98902	1.3636	1.45865	0.144661	0.325108	Machtx_20180703@G00392_i7
113.185	-0.484862	0.237637	-2.04035	0.041316	0.126917	Machtx_20180703@G00394_i1
38.93	-0.460427	0.304192	-1.51361	0.130125	0.301622	Machtx_20180703@G00398_i1
15.4725	-0.12968	0.674965	-0.192129	0.847641	0.936245	Machtx_20180703@G00399_i1
3.1575	0.456156	1.85465	0.245952	0.805719	0.916359	Machtx_20180703@G00399_i2
11.4594	-1.48731	0.867417	-1.71465	0.08641	0.223524	Machtx_20180703@G00400_i1
66.8857	0.362244	0.29029	1.24787	0.212078	0.421259	Machtx_20180703@G00400_i10
213.673	0.390622	0.231783	1.68529	0.0919317	0.234287	Machtx_20180703@G00400_i11
18.1291	-0.150526	0.497317	-0.302677	0.762136	0.893125	Machtx_20180703@G00400_i15
285.231	1.24011	0.24766	5.00732	5.51931e-07	8.8746e-06	Machtx_20180703@G00400_i7
140.391	0.510899	0.165683	3.08359	0.00204518	0.01091	Machtx_20180703@G00402_i1
9.40753	1.54401	0.800131	1.9297	0.0536444	0.155378	Machtx_20180703@G00403_i2
4.74173	0.530616	1.24073	0.427663	0.668896	0.839349	Machtx_20180703@G00403_i3
98.2147	-0.291999	0.242701	-1.20313	0.228928	0.443208	Machtx_20180703@G00408_i12
19.3033	1.88688	1.47688	1.27762	0.201385	0.407255	Machtx_20180703@G00411_i11
70.6641	0.533794	0.299153	1.78435	0.074367	0.199554	Machtx_20180703@G00411_i7
7.93288	-5.13005	1.78082	-2.88072	0.00396767	0.0190098	Machtx_20180703@G00411_i8
147.008	-0.57726	0.306427	-1.88384	0.0595864	0.16801	Machtx_20180703@G00412_i1
197.48	-0.524395	0.161398	-3.24908	0.00115778	0.0067427	Machtx_20180703@G00412_i3
230.667	0.559147	0.190995	2.92755	0.0034164	0.0167546	Machtx_20180703@G00418_i2
3.44702	-0.432349	2.43239	-0.177747	0.858922	0.941153	Machtx_20180703@G00418_i3
18.2167	0.337824	0.424761	0.795327	0.426423	0.658781	Machtx_20180703@G00421_i1
117.414	0.46332	0.224858	2.0605	0.0393512	0.12214	Machtx_20180703@G00422_i1
23.7538	2.07994	0.908742	2.28882	0.02209	0.0772719	Machtx_20180703@G00423_i2
415.204	-0.0482334	0.142467	-0.338558	0.734943	0.87833	Machtx_20180703@G00423_i4
214.83	-0.469279	0.129077	-3.63565	0.000277278	0.00198366	Machtx_20180703@G00425_i2
14.5282	-0.0568829	0.581391	-0.0978392	0.92206	0.966805	Machtx_20180703@G00430_i1
16.8048	-0.463818	1.07447	-0.43167	0.665981	0.837932	Machtx_20180703@G00430_i11
60.762	0.699905	0.306764	2.28157	0.0225145	0.0784516	Machtx_20180703@G00430_i12
2.6911	5.19965	3.91644	1.32765	0.184295	0.383152	Machtx_20180703@G00430_i3
37.6306	0.857429	0.405828	2.11279	0.0346189	0.110569	Machtx_20180703@G00430_i7
3.23569	0.686983	1.28718	0.533713	0.59354	0.790386	Machtx_20180703@G00432_i1
19.8972	0.0743314	0.441013	0.168547	0.866153	0.944023	Machtx_20180703@G00432_i12
3.4561	0.465508	3.76428	0.123664	0.901581	0.95973	Machtx_20180703@G00432_i13
25.3183	1.02441	0.491484	2.08432	0.0371315	0.116894	Machtx_20180703@G00432_i15
357.232	1.02153	0.168533	6.06128	1.3504e-09	4.39356e-08	Machtx_20180703@G00432_i16
3.82395	-1.31587	1.53884	-0.855106	0.392493	0.62644	Machtx_20180703@G00432_i5
5.12802	-1.69229	1.12597	-1.50296	0.132848	0.306202	Machtx_20180703@G00436_i1
36.9365	-0.770003	0.325527	-2.3654	0.0180105	0.0656263	Machtx_20180703@G00436_i2
1616.39	0.137656	0.182972	0.752332	0.451851	0.680576	Machtx_20180703@G00437_i1
2.57701	3.70935	3.9339	0.942919	0.345722	0.57991	Machtx_20180703@G00437_i2
32.0125	0.00110984	1.1235	0.000987846	0.999212	0.9997	Machtx_20180703@G00437_i3
61.8161	-0.236598	0.735705	-0.321594	0.74776	0.88522	Machtx_20180703@G00437_i5
28.0344	-0.073157	0.350759	-0.208568	0.834786	0.930856	Machtx_20180703@G00438_i1
29.6816	0.404406	0.358165	1.12911	0.258853	0.481689	Machtx_20180703@G00439_i1
108.181	-0.112805	0.195536	-0.576902	0.564006	0.769406	Machtx_20180703@G00440_i1
4.8214	0.511443	1.59644	0.320364	0.748692	0.885541	Machtx_20180703@G00441_i1
311.622	0.173004	0.32008	0.540502	0.588851	0.786841	Machtx_20180703@G00441_i4
13.3826	-0.128937	1.05396	-0.122335	0.902634	0.960043	Machtx_20180703@G00441_i5
38.1628	0.815657	0.385372	2.11654	0.0342987	0.109733	Machtx_20180703@G00442_i1
131.745	0.138828	0.223859	0.620161	0.535152	0.747722	Machtx_20180703@G00443_i1
99.5359	0.059891	0.18959	0.315897	0.75208	0.887439	Machtx_20180703@G00444_i2
84.4926	0.742587	0.282887	2.62503	0.00866413	0.0361571	Machtx_20180703@G00445_i1
31.9663	4.23487	1.03239	4.102	4.09595e-05	0.000382443	Machtx_20180703@G00445_i2
22.3548	0.90432	0.493883	1.83104	0.0670945	0.184314	Machtx_20180703@G00450_i1
48.2401	0.742145	0.36779	2.01785	0.0436065	0.132453	Machtx_20180703@G00451_i2
46.2359	0.15972	0.524959	0.304252	0.760936	0.892498	Machtx_20180703@G00454_i10
35.4007	0.950248	0.854532	1.11201	0.266134	0.490536	Machtx_20180703@G00454_i4
160.474	0.556114	0.157042	3.54118	0.000398343	0.00270403	Machtx_20180703@G00454_i6
43.7422	1.24231	0.494444	2.51254	0.0119864	0.0472475	Machtx_20180703@G00456_i2
208.077	0.787247	0.189173	4.16153	3.16128e-05	0.000304484	Machtx_20180703@G00456_i3
119.108	0.277937	0.236531	1.17506	0.239971	0.457637	Machtx_20180703@G00457_i1
182.599	0.216597	0.166523	1.30071	0.193358	0.396065	Machtx_20180703@G00458_i1
5.47944	-1.36557	2.88874	-0.472723	0.636411	0.819483	Machtx_20180703@G00458_i4
10.315	-0.235431	0.730974	-0.322078	0.747393	0.885029	Machtx_20180703@G00459_i1
200.277	-0.80445	0.243182	-3.30802	0.000939583	0.00565089	Machtx_20180703@G00462_i1
66.5959	-0.372562	0.491581	-0.757885	0.44852	0.677493	Machtx_20180703@G00464_i2
181.442	-0.830375	0.288617	-2.87708	0.00401372	0.0191951	Machtx_20180703@G00464_i5
236.525	0.229421	0.526636	0.435635	0.663101	0.836427	Machtx_20180703@G00464_i6
134.657	-0.903582	0.358765	-2.51859	0.0117825	0.0465889	Machtx_20180703@G00464_i7
11.0856	2.10923	2.8897	0.729911	0.465445	0.6916	Machtx_20180703@G00465_i1
46.7417	2.65727	1.1026	2.40999	0.0159527	0.0595809	Machtx_20180703@G00465_i19
19.156	0.573244	0.415427	1.37989	0.167621	0.358954	Machtx_20180703@G00465_i2
155.19	-0.0624421	0.296645	-0.210495	0.833282	0.930199	Machtx_20180703@G00465_i24
5.53934	-2.83918	1.86132	-1.52536	0.127169	0.296838	Machtx_20180703@G00466_i1
4.53416	-2.15187	1.78669	-1.20439	0.22844	0.442647	Machtx_20180703@G00466_i7
73.6171	-0.45563	0.2962	-1.53825	0.123987	0.291574	Machtx_20180703@G00466_i9
37.81	-0.56612	0.388363	-1.45771	0.144921	0.325453	Machtx_20180703@G00467_i3
49.7265	0.0927291	0.359318	0.25807	0.796353	0.911679	Machtx_20180703@G00468_i4
3.1856	2.88504	2.11617	1.36333	0.172778	0.36634	Machtx_20180703@G00468_i5
1462.3	-1.51609	0.374197	-4.05157	5.08744e-05	0.00046034	Machtx_20180703@G00469_i1
248.891	-1.75248	0.534833	-3.27669	0.0010503	0.0062026	Machtx_20180703@G00469_i3
10.0016	1.15478	0.60768	1.9003	0.0573934	0.163367	Machtx_20180703@G00476_i3
50.6449	0.70966	0.423487	1.67576	0.0937862	0.237886	Machtx_20180703@G00477_i3
193.665	-0.116779	0.172701	-0.676191	0.498919	0.719712	Machtx_20180703@G00477_i4
43.8621	0.351223	0.31819	1.10381	0.269673	0.495003	Machtx_20180703@G00482_i10
7.39751	-1.09276	1.91807	-0.569719	0.568868	0.773274	Machtx_20180703@G00482_i2
116.845	-0.110629	0.2296	-0.481836	0.629922	0.815078	Machtx_20180703@G00482_i3
85.9628	-0.112539	0.199314	-0.564633	0.572323	0.775468	Machtx_20180703@G00483_i3
70.864	2.06403	0.449241	4.59448	4.33828e-06	5.43113e-05	Machtx_20180703@G00484_i1
207.093	1.26131	0.236353	5.33653	9.47408e-08	1.8994e-06	Machtx_20180703@G00484_i4
141.213	-0.339907	0.168152	-2.02142	0.0432361	0.131533	Machtx_20180703@G00485_i2
380.137	-0.937676	0.141052	-6.64772	2.97675e-11	1.51814e-09	Machtx_20180703@G00491_i1
123.81	0.558651	0.180673	3.09205	0.00198779	0.0106501	Machtx_20180703@G00492_i1
43.4867	0.628037	0.418723	1.49989	0.133643	0.307551	Machtx_20180703@G00493_i10
83.2155	1.10662	0.479326	2.3087	0.0209601	0.0741094	Machtx_20180703@G00493_i18
139.488	0.990864	0.358711	2.76229	0.00573983	0.0257038	Machtx_20180703@G00493_i21
8.75132	0.829639	0.747669	1.10963	0.267157	0.491768	Machtx_20180703@G00493_i6
50.5645	0.59256	0.490527	1.20801	0.227044	0.440855	Machtx_20180703@G00493_i9
205.921	-0.468174	0.162169	-2.88695	0.00388993	0.0186936	Machtx_20180703@G00498_i1
217.926	-0.262607	0.191399	-1.37204	0.170051	0.362377	Machtx_20180703@G00499_i1
6.01607	-0.300832	2.46927	-0.12183	0.903033	0.960184	Machtx_20180703@G00499_i2
12.1809	-0.847357	2.20546	-0.384209	NA	NA	Machtx_20180703@G00500_i1
892.141	1.21616	0.156741	7.75905	8.55667e-15	1.02026e-12	Machtx_20180703@G00500_i2
412.698	0.320662	0.13996	2.2911	0.0219576	0.0769221	Machtx_20180703@G00501_i2
914.554	-0.692326	0.154258	-4.4881	7.18623e-06	8.44225e-05	Machtx_20180703@G00502_i1
680.576	-0.0895108	0.119752	-0.747465	0.454783	0.683198	Machtx_20180703@G00503_i1
63.8481	-0.286344	0.256122	-1.118	0.263568	0.487574	Machtx_20180703@G00508_i2
3.50715	1.20457	1.28814	0.935125	0.349724	0.584262	Machtx_20180703@G00510_i3
28.9709	0.156073	0.360108	0.433406	0.66472	0.837371	Machtx_20180703@G00510_i6
7.07784	-0.261908	1.54652	-0.169353	0.865519	0.943888	Machtx_20180703@G00510_i7
25.4268	-0.168027	0.463308	-0.362668	0.716853	0.867991	Machtx_20180703@G00512_i5
2.90503	-0.0182531	2.37689	-0.0076794	0.993873	0.997325	Machtx_20180703@G00514_i11
12.2072	1.39431	0.823487	1.69318	0.090421	0.2313	Machtx_20180703@G00514_i13
137.182	0.171864	0.195245	0.880249	0.378725	0.612966	Machtx_20180703@G00514_i5
1854.29	0.183858	0.107441	1.71125	0.0870346	0.224788	Machtx_20180703@G00515_i1
155.169	0.00205064	0.436271	0.00470037	0.99625	0.99836	Machtx_20180703@G00517_i1
7.69007	-1.29946	2.97108	-0.43737	0.661843	0.835589	Machtx_20180703@G00517_i13
218.777	-0.0988613	0.202063	-0.489259	0.624658	0.81156	Machtx_20180703@G00517_i14
60.5999	-0.172596	0.300779	-0.573829	0.566084	0.770872	Machtx_20180703@G00518_i2
83.5922	-0.317576	0.351401	-0.903742	0.366132	0.600946	Machtx_20180703@G00518_i5
175.059	-0.412208	0.169394	-2.43343	0.0149567	0.0566035	Machtx_20180703@G00520_i1
3.07526	0.786692	1.11397	0.706206	0.48006	0.704168	Machtx_20180703@G00521_i2
3147.84	1.56824	0.250334	6.2646	3.73785e-10	1.41755e-08	Machtx_20180703@G00522_i3
674.933	1.73447	0.412828	4.20144	2.65225e-05	0.000262807	Machtx_20180703@G00522_i4
11.6578	0.609069	0.676218	0.9007	0.367748	0.602451	Machtx_20180703@G00523_i1
1119.5	-0.357545	0.154707	-2.31111	0.0208269	0.0737629	Machtx_20180703@G00525_i1
62.3027	-0.552859	0.244386	-2.26223	0.0236829	0.0817553	Machtx_20180703@G00528_i1
75.9503	-0.0243704	0.256535	-0.0949984	0.924316	0.967639	Machtx_20180703@G00528_i3
53.2819	0.896982	0.282713	3.17277	0.00150992	0.00840138	Machtx_20180703@G00530_i1
54.3321	-0.765354	0.263659	-2.90282	0.00369824	0.0179103	Machtx_20180703@G00531_i1
171.818	-0.239829	0.156364	-1.53379	0.125082	0.293217	Machtx_20180703@G00534_i1
4.0944	-1.06254	1.47177	-0.721948	0.470326	0.695673	Machtx_20180703@G00534_i2
3.85267	-1.96716	2.27898	-0.863175	0.388041	0.621849	Machtx_20180703@G00534_i3
24.9038	2.61269	1.44523	1.8078	0.0706378	0.191699	Machtx_20180703@G00536_i1
25.57	-4.33304	1.63891	-2.64386	0.00819672	0.0345022	Machtx_20180703@G00536_i2
788.134	-0.531269	0.129256	-4.11022	3.95276e-05	0.000370843	Machtx_20180703@G00538_i1
261.98	0.0398966	0.161739	0.246674	0.805161	0.916085	Machtx_20180703@G00542_i1
695.634	-0.486761	0.120276	-4.04702	5.18739e-05	0.000468334	Machtx_20180703@G00543_i1
134.142	-0.6333	0.170268	-3.71943	0.000199669	0.00149914	Machtx_20180703@G00548_i11
3.5521	5.08878	1.93172	2.63433	0.00843041	0.0353304	Machtx_20180703@G00548_i2
69.3805	-0.637132	0.31194	-2.04249	0.0411033	0.126384	Machtx_20180703@G00549_i2
88.3572	-0.232972	0.206775	-1.12669	0.259873	0.482986	Machtx_20180703@G00551_i1
43.0297	-0.47835	0.337887	-1.41571	0.15686	0.343468	Machtx_20180703@G00552_i1
148.977	-0.178082	0.178367	-0.998402	0.318085	0.550845	Machtx_20180703@G00553_i1
52.4962	-0.556691	0.290313	-1.91755	0.0551675	0.158605	Machtx_20180703@G00554_i1
28.1088	0.430778	0.374195	1.15121	0.249645	0.470297	Machtx_20180703@G00556_i3
96.1727	0.692663	0.249688	2.77411	0.0055353	0.0249567	Machtx_20180703@G00557_i2
777.243	2.18582	0.244025	8.95738	3.32485e-19	9.86998e-17	Machtx_20180703@G00558_i1
5.0921	0.210468	2.40253	0.0876024	0.930193	0.969707	Machtx_20180703@G00558_i3
5.6096	-3.27553	1.68752	-1.94104	0.0522537	0.152144	Machtx_20180703@G00558_i4
1272.7	-0.456407	0.150927	-3.02403	0.00249434	0.0128682	Machtx_20180703@G00559_i1
6.82986	-1.21993	2.35987	-0.516949	0.605192	0.798488	Machtx_20180703@G00559_i3
84.8771	0.803613	0.232401	3.45788	0.000544452	0.00354545	Machtx_20180703@G00560_i2
118.401	0.791822	0.234591	3.37532	0.000737287	0.0045867	Machtx_20180703@G00560_i3
16.7761	0.603959	1.41214	0.427689	0.668877	0.839349	Machtx_20180703@G00560_i6
108.306	-0.933581	0.268078	-3.4825	0.000496758	0.00327299	Machtx_20180703@G00561_i1
280.206	-0.859504	0.131095	-6.55634	5.51442e-11	2.62279e-09	Machtx_20180703@G00561_i2
1433.68	-0.832387	0.116797	-7.1268	1.0273e-12	7.39449e-11	Machtx_20180703@G00561_i4
113.04	-0.563116	0.22518	-2.50073	0.0123937	0.0485726	Machtx_20180703@G00566_i2
19.5783	-0.286158	0.45426	-0.629943	0.528732	0.74256	Machtx_20180703@G00569_i1
321.434	0.252602	0.151117	1.67156	0.094611	0.239263	Machtx_20180703@G00572_i7
4.10923	3.79785	3.39051	1.12014	0.262654	0.48637	Machtx_20180703@G00572_i8
14.6144	0.677167	0.634228	1.0677	0.285655	0.513659	Machtx_20180703@G00573_i4
468.916	-0.262557	0.135607	-1.93616	0.0528485	0.153465	Machtx_20180703@G00573_i6
9.56117	-0.194138	2.41278	-0.0804623	0.93587	0.972428	Machtx_20180703@G00579_i10
1892.86	0.151495	0.103472	1.46411	0.143163	0.322753	Machtx_20180703@G00579_i11
143.029	0.0304042	0.194737	0.15613	0.875931	0.948852	Machtx_20180703@G00579_i5
1953.02	-1.36785	0.198117	-6.90427	5.04607e-12	3.13424e-10	Machtx_20180703@G00580_i1
54.0445	0.757737	0.312937	2.42138	0.0154619	0.058136	Machtx_20180703@G00581_i2
95.0152	-0.0577542	0.230871	-0.250158	0.802465	0.914681	Machtx_20180703@G00585_i1
625.374	-0.152224	0.110199	-1.38136	0.167168	0.358524	Machtx_20180703@G00586_i1
32.7594	-0.253485	0.385338	-0.657826	0.51065	0.728668	Machtx_20180703@G00588_i2
58.5321	-0.0994667	0.321011	-0.309854	0.756672	0.890095	Machtx_20180703@G00588_i8
115.025	0.469466	0.209276	2.24328	0.0248786	0.0850238	Machtx_20180703@G00597_i1
453.995	-0.452742	0.137949	-3.28194	0.00103095	0.00610897	Machtx_20180703@G00599_i1
307.078	1.14663	0.274061	4.18387	2.86592e-05	0.000280621	Machtx_20180703@G00600_i1
58.3828	-0.000434686	0.308977	-0.00140686	0.998877	0.999524	Machtx_20180703@G00602_i3
124.322	-0.47798	0.27907	-1.71276	0.0867572	0.224273	Machtx_20180703@G00602_i5
43.6656	-0.383725	0.482739	-0.794891	0.426677	0.658999	Machtx_20180703@G00602_i6
3.15165	2.41973	1.41473	1.71038	0.0871959	0.225122	Machtx_20180703@G00608_i1
6.76563	-1.29953	1.19469	-1.08775	0.276705	0.50355	Machtx_20180703@G00610_i2
9.78651	1.24008	1.92847	0.643039	0.520198	0.736366	Machtx_20180703@G00610_i3
5.25443	-4.72149	1.96663	-2.40081	0.016359	0.0608185	Machtx_20180703@G00610_i4
60.8501	1.20708	0.385174	3.13385	0.00172532	0.00940892	Machtx_20180703@G00610_i5
40.3328	-0.404391	0.2971	-1.36112	0.173474	0.367345	Machtx_20180703@G00611_i1
59.2735	0.719006	0.294038	2.44528	0.0144738	0.0551679	Machtx_20180703@G00612_i3
2.88026	0.988456	1.33743	0.739071	0.459864	0.68734	Machtx_20180703@G00616_i1
20.1701	0.703809	0.707049	0.995417	0.319534	0.552385	Machtx_20180703@G00617_i1
56.7932	-0.444365	0.281488	-1.57863	0.11442	0.275008	Machtx_20180703@G00618_i1
149.424	-0.826252	0.205073	-4.02906	5.60015e-05	0.000500945	Machtx_20180703@G00618_i2
5.80992	0.56009	0.82688	0.677353	0.498182	0.719058	Machtx_20180703@G00619_i1
8.43336	-0.43005	0.594004	-0.723984	0.469075	0.694545	Machtx_20180703@G00621_i4
5.37025	0.639695	1.11548	0.57347	0.566327	0.771106	Machtx_20180703@G00621_i6
6.41156	-0.395019	0.839799	-0.470373	0.638089	0.820535	Machtx_20180703@G00621_i7
41.8457	0.0749809	0.350703	0.213801	0.830702	0.928964	Machtx_20180703@G00632_i1
3.29958	1.30673	2.04715	0.638316	0.523268	0.738417	Machtx_20180703@G00632_i2
14.1844	-2.17089	1.85615	-1.16956	0.242176	0.46074	Machtx_20180703@G00632_i3
336.958	-0.00313464	0.10216	-0.0306837	0.975522	0.989715	Machtx_20180703@G00633_i2
724.633	-0.360332	0.0906546	-3.97478	7.04451e-05	0.000611832	Machtx_20180703@G00634_i1
84.8912	-0.488375	0.25225	-1.93607	0.052859	0.153475	Machtx_20180703@G00634_i4
3.49481	1.22285	2.33912	0.522782	0.601126	0.796431	Machtx_20180703@G00634_i9
96.3837	1.07908	0.259738	4.15449	3.26008e-05	0.00031302	Machtx_20180703@G00638_i3
32.4895	0.0681988	0.369497	0.184572	0.853565	0.939067	Machtx_20180703@G00638_i7
5.06626	1.43649	1.02145	1.40632	0.159629	0.347657	Machtx_20180703@G00639_i1
3.0731	0.0342068	1.25578	0.0272395	0.978269	0.990837	Machtx_20180703@G00639_i11
4.25164	-1.48426	1.72872	-0.858586	0.390569	0.624632	Machtx_20180703@G00639_i12
181.759	0.969079	0.193701	5.00297	5.64537e-07	9.05362e-06	Machtx_20180703@G00639_i13
14.016	0.980033	0.570532	1.71775	0.0858419	0.222375	Machtx_20180703@G00639_i3
23.4737	0.789156	0.475078	1.66111	0.0966918	0.242937	Machtx_20180703@G00639_i8
63.564	-0.103318	0.304123	-0.339725	0.734064	0.877964	Machtx_20180703@G00646_i1
56.5074	0.392205	0.267698	1.4651	0.142894	0.322263	Machtx_20180703@G00651_i4
182.642	0.366283	0.169097	2.16612	0.0303023	0.0994394	Machtx_20180703@G00652_i5
28.2472	-0.256353	0.448454	-0.571637	0.567568	0.772127	Machtx_20180703@G00655_i1
3.72228	-1.72331	1.17316	-1.46895	0.141848	0.320609	Machtx_20180703@G00656_i2
104.832	1.00888	0.359892	2.80327	0.00505867	0.0231324	Machtx_20180703@G00657_i2
180.245	-0.032381	0.173933	-0.186169	0.852312	0.938404	Machtx_20180703@G00659_i1
25.4055	-1.09766	1.02955	-1.06616	0.286353	0.514306	Machtx_20180703@G00659_i4
11.7066	-0.75006	0.650497	-1.15306	0.248887	0.469318	Machtx_20180703@G00664_i2
4.78292	5.47951	2.86939	1.90964	0.0561793	0.160698	Machtx_20180703@G00664_i3
113.152	1.10129	0.255572	4.30913	1.63898e-05	0.000172363	Machtx_20180703@G00664_i5
119.6	-0.106336	0.204269	-0.520569	0.602667	0.797209	Machtx_20180703@G00664_i6
165.905	0.183746	0.218559	0.840716	0.400507	0.634644	Machtx_20180703@G00665_i1
57.1347	-0.457215	0.604075	-0.756884	0.449119	0.678027	Machtx_20180703@G00665_i2
34.4896	-0.25263	0.410119	-0.615992	0.5379	0.750262	Machtx_20180703@G00665_i3
317.772	0.0802633	0.253562	0.316543	0.75159	0.887143	Machtx_20180703@G00667_i1
235.261	-0.185138	0.196949	-0.940029	0.347202	0.581472	Machtx_20180703@G00667_i2
78.0227	0.684124	0.260041	2.63083	0.00851763	0.0356543	Machtx_20180703@G00668_i2
676.478	-0.363564	0.1429	-2.54419	0.0109531	0.0439063	Machtx_20180703@G00671_i1
132.334	1.49296	0.243304	6.1362	8.45188e-10	2.90345e-08	Machtx_20180703@G00672_i2
4.43844	-0.136212	1.4975	-0.0909598	0.927525	0.968289	Machtx_20180703@G00672_i3
122.466	-1.23319	0.199	-6.19691	5.75813e-10	2.07105e-08	Machtx_20180703@G00673_i1
395.348	-0.525502	0.14565	-3.60798	0.000308595	0.00217614	Machtx_20180703@G00675_i1
14.9009	2.2481	0.799222	2.81286	0.00491037	0.0225886	Machtx_20180703@G00677_i1
180.923	0.159235	0.251015	0.634366	0.525842	0.740122	Machtx_20180703@G00677_i11
51.546	1.02429	1.17686	0.870359	0.384104	0.618047	Machtx_20180703@G00677_i14
67.1702	0.523264	0.345078	1.51637	0.129427	0.300505	Machtx_20180703@G00677_i17
19.0054	0.88879	1.0808	0.822343	0.410882	0.64397	Machtx_20180703@G00677_i8
631.996	-0.0254385	0.113821	-0.223495	0.82315	0.92494	Machtx_20180703@G00678_i1
15.1338	1.98679	0.598997	3.31687	0.000910332	0.0055011	Machtx_20180703@G00679_i1
37.974	-0.80421	0.286638	-2.80567	0.00502128	0.0229834	Machtx_20180703@G00680_i1
31.6731	-0.283336	0.391365	-0.723969	0.469085	0.694545	Machtx_20180703@G00684_i2
6.47116	0.40225	0.964131	0.417215	0.676521	0.844045	Machtx_20180703@G00684_i3
4.9823	5.39091	1.87694	2.87218	0.00407651	0.0194275	Machtx_20180703@G00684_i5
29.5393	0.348922	0.383677	0.909416	0.363131	0.598071	Machtx_20180703@G00686_i1
284.201	0.365909	0.206629	1.77085	0.076586	0.204109	Machtx_20180703@G00686_i4
8.56082	0.474447	0.759181	0.624946	0.532007	0.745272	Machtx_20180703@G00690_i2
280.739	-0.194631	0.123434	-1.5768	0.114842	0.275744	Machtx_20180703@G00693_i1
84.1344	0.42503	0.291568	1.45774	0.144912	0.325453	Machtx_20180703@G00694_i1
322.191	0.457115	0.161558	2.82943	0.00466317	0.0216488	Machtx_20180703@G00694_i4
122.457	1.52958	0.278906	5.48421	4.15322e-08	9.34507e-07	Machtx_20180703@G00695_i10
58.8383	1.88513	0.42777	4.40687	1.04874e-05	0.000116992	Machtx_20180703@G00695_i2
48.8457	1.01541	0.453409	2.2395	0.0251231	0.0857232	Machtx_20180703@G00695_i5
34.1131	1.00699	0.421765	2.38756	0.0169605	0.0625843	Machtx_20180703@G00695_i7
187.664	0.159203	0.181352	0.877866	0.380016	0.614271	Machtx_20180703@G00696_i1
58.9632	2.19305	0.471568	4.65056	3.31043e-06	4.29328e-05	Machtx_20180703@G00696_i10
663.396	-0.268205	0.101138	-2.65187	0.00800477	0.0338498	Machtx_20180703@G00696_i12
10.1593	-0.913453	1.53909	-0.593503	0.552845	0.761053	Machtx_20180703@G00696_i3
195.56	0.000321383	0.186953	0.00171906	0.998628	0.999441	Machtx_20180703@G00696_i7
3.15454	-1.16834	1.01807	-1.1476	0.251133	0.472059	Machtx_20180703@G00701_i1
63.8734	-0.352848	0.270132	-1.30621	0.191482	0.393421	Machtx_20180703@G00704_i1
81.808	-0.465168	1.32812	-0.350245	0.726155	0.873405	Machtx_20180703@G00704_i2
123.377	-1.03948	0.271885	-3.82323	0.000131715	0.00105108	Machtx_20180703@G00704_i3
24.5187	0.0286153	0.400111	0.0715185	0.942985	0.975442	Machtx_20180703@G00704_i4
428.801	-1.1094	0.192442	-5.76486	8.17275e-09	2.21158e-07	Machtx_20180703@G00704_i5
17.7871	0.158648	0.704774	0.225105	0.821897	0.924405	Machtx_20180703@G00704_i6
133.012	-0.892781	0.243198	-3.671	0.000241605	0.00176684	Machtx_20180703@G00706_i1
246.15	-0.295504	0.157725	-1.87354	0.0609945	0.171005	Machtx_20180703@G00707_i1
12.375	-0.43038	0.604372	-0.71211	0.476396	0.700981	Machtx_20180703@G00707_i4
495.733	0.545038	0.141461	3.85293	0.000116712	0.0009452	Machtx_20180703@G00708_i10
97.6672	1.43424	0.385593	3.71957	0.000199561	0.00149859	Machtx_20180703@G00708_i11
107.302	0.62966	0.256753	2.45239	0.0141909	0.0542997	Machtx_20180703@G00708_i13
184.8	0.511529	0.221544	2.30893	0.0209474	0.0740995	Machtx_20180703@G00708_i14
304.058	0.185264	0.227972	0.812661	0.416412	0.649318	Machtx_20180703@G00708_i16
831.058	0.319566	0.188571	1.69468	0.0901367	0.230832	Machtx_20180703@G00708_i3
51.6431	2.26507	0.470776	4.81135	1.49917e-06	2.13747e-05	Machtx_20180703@G00709_i11
108.903	-0.0182459	0.273484	-0.0667164	0.946807	0.977303	Machtx_20180703@G00709_i4
21.2174	2.43497	0.677374	3.59472	0.000324742	0.00226956	Machtx_20180703@G00709_i5
21.8473	1.77568	0.606406	2.9282	0.00340936	0.0167258	Machtx_20180703@G00709_i6
22.4246	-1.14754	0.434474	-2.64123	0.00826058	0.0347203	Machtx_20180703@G00712_i1
70.2098	-0.0116245	0.35926	-0.0323569	0.974187	0.989077	Machtx_20180703@G00713_i2
10.5963	0.092523	0.693019	0.133507	0.893792	0.956683	Machtx_20180703@G00713_i6
7.5306	2.13396	2.58349	0.825999	0.408805	0.642291	Machtx_20180703@G00713_i7
10.5301	-2.90783	2.2393	-1.29855	0.194099	0.397153	Machtx_20180703@G00713_i9
163.562	0.989896	0.180394	5.48742	4.07853e-08	9.20106e-07	Machtx_20180703@G00715_i1
6.02514	0.906444	0.962295	0.941961	0.346213	0.580432	Machtx_20180703@G00716_i2
3.40782	1.21634	2.14439	0.567218	0.570566	0.774355	Machtx_20180703@G00716_i5
13.1892	-0.989111	1.10111	-0.898287	0.369032	0.603611	Machtx_20180703@G00717_i3
8.59724	0.96572	0.76614	1.2605	0.207489	0.415085	Machtx_20180703@G00717_i5
697.227	-0.618348	0.147232	-4.19983	2.67112e-05	0.000264251	Machtx_20180703@G00717_i6
316.105	-0.712102	0.199615	-3.56738	0.000360569	0.00248365	Machtx_20180703@G00717_i7
3.0352	-4.65015	2.57043	-1.80909	0.0704367	0.191304	Machtx_20180703@G00718_i10
22.1627	0.26643	0.439799	0.605799	0.544648	0.755381	Machtx_20180703@G00718_i11
9.33386	-0.166374	1.48261	-0.112217	0.910652	0.962667	Machtx_20180703@G00718_i2
2.70427	0.424789	3.80508	0.111637	0.911111	0.962917	Machtx_20180703@G00718_i4
3.79924	1.42954	2.37565	0.601749	0.547341	0.757368	Machtx_20180703@G00718_i7
8.33252	-0.895338	0.845475	-1.05898	0.289611	0.518144	Machtx_20180703@G00719_i1
4.88975	0.054957	0.849419	0.0646995	0.948413	0.9779	Machtx_20180703@G00720_i2
149.565	-0.0334006	0.164046	-0.203605	0.838662	0.932198	Machtx_20180703@G00722_i1
1154.93	0.383311	0.101804	3.76518	0.000166428	0.00128336	Machtx_20180703@G00723_i1
262.414	-0.727556	0.218701	-3.32672	0.000878754	0.00533349	Machtx_20180703@G00724_i1
80.5174	-0.670803	0.294387	-2.27864	0.0226883	0.0789743	Machtx_20180703@G00725_i2
22.5417	-1.06123	0.50457	-2.10323	0.0354456	0.112649	Machtx_20180703@G00725_i3
375.17	0.773444	0.144974	5.33505	9.552e-08	1.91413e-06	Machtx_20180703@G00726_i4
130.957	1.22021	0.259283	4.70609	2.5251e-06	3.3821e-05	Machtx_20180703@G00727_i4
108.457	0.216162	0.256186	0.843773	0.398796	0.632957	Machtx_20180703@G00733_i1
188.349	-0.0637891	0.141278	-0.451516	0.651618	0.829017	Machtx_20180703@G00734_i1
16.961	0.504924	0.462874	1.09085	0.27534	0.501874	Machtx_20180703@G00736_i2
19.8278	0.168841	0.394145	0.428373	0.668379	0.839012	Machtx_20180703@G00736_i3
135.025	-0.0174752	0.184924	-0.0944994	0.924712	0.967744	Machtx_20180703@G00736_i4
3.99737	2.07038	2.89788	0.714448	0.47495	0.699871	Machtx_20180703@G00737_i2
49.969	-0.712414	0.411206	-1.7325	0.0831843	0.217137	Machtx_20180703@G00737_i5
5.58114	-2.08928	1.40345	-1.48868	0.136571	0.312507	Machtx_20180703@G00737_i6
25.2736	0.846273	1.50688	0.561608	0.574383	0.777005	Machtx_20180703@G00738_i10
17.3738	1.32269	2.97339	0.444841	0.656435	0.832032	Machtx_20180703@G00738_i11
440.587	0.723455	0.152215	4.75286	2.00563e-06	2.75289e-05	Machtx_20180703@G00738_i5
2162.05	-0.676886	0.162748	-4.15912	3.19483e-05	0.000307372	Machtx_20180703@G00739_i1
1108.96	0.947429	0.446426	2.12225	0.0338165	0.108344	Machtx_20180703@G00741_i1
16.4699	0.922552	0.883842	1.0438	0.296579	0.526192	Machtx_20180703@G00742_i11
58.1423	-0.124465	0.471499	-0.263978	0.791797	0.909172	Machtx_20180703@G00742_i2
35.3317	0.464003	0.426594	1.08769	0.276731	0.503555	Machtx_20180703@G00742_i4
70.1701	-0.302067	0.383293	-0.788085	0.430647	0.662096	Machtx_20180703@G00745_i2
150.784	1.49148	0.223031	6.68733	2.27274e-11	1.19302e-09	Machtx_20180703@G00745_i3
307.299	-0.527932	0.195972	-2.69392	0.00706172	0.0305554	Machtx_20180703@G00746_i2
3.58706	-0.458321	2.44152	-0.18772	0.851096	0.937857	Machtx_20180703@G00750_i12
6.07551	-0.47416	2.41638	-0.196228	0.844432	0.934821	Machtx_20180703@G00750_i31
409.761	-0.337686	0.121612	-2.77676	0.00549037	0.0248087	Machtx_20180703@G00750_i5
28.0469	-0.859937	0.40125	-2.14314	0.0321015	0.10396	Machtx_20180703@G00750_i7
24.8506	-0.463767	0.561504	-0.825938	0.40884	0.642291	Machtx_20180703@G00751_i4
89.7816	0.422588	0.256218	1.64933	0.0990808	0.247725	Machtx_20180703@G00753_i1
32.0955	-0.559319	0.370507	-1.5096	0.131144	0.303412	Machtx_20180703@G00753_i2
416.811	0.203263	0.146377	1.38863	0.164945	0.355381	Machtx_20180703@G00758_i2
97.1578	0.30098	0.677369	0.444337	0.656799	0.832188	Machtx_20180703@G00758_i8
180.177	1.89587	0.212471	8.92297	4.5393e-19	1.3026e-16	Machtx_20180703@G00760_i1
2614.13	1.65819	0.190746	8.69319	3.52406e-18	8.66798e-16	Machtx_20180703@G00760_i2
108.436	-1.19354	0.458123	-2.60529	0.00917969	0.0379313	Machtx_20180703@G00761_i2
521.799	-0.788075	0.100857	-7.8138	5.54894e-15	6.88324e-13	Machtx_20180703@G00761_i4
6.56585	1.99814	1.01523	1.96817	0.0490484	0.144814	Machtx_20180703@G00778_i1
268.055	0.854993	0.134926	6.33674	2.34675e-10	9.37045e-09	Machtx_20180703@G00779_i3
211.512	-0.659283	0.15985	-4.12439	3.71719e-05	0.0003515	Machtx_20180703@G00780_i1
4.42395	-0.523119	1.075	-0.486622	0.626526	0.812637	Machtx_20180703@G00781_i1
3.49517	-0.321487	1.21145	-0.265374	0.790721	0.908645	Machtx_20180703@G00782_i2
4.11735	0.234634	0.980082	0.239402	0.810794	0.918817	Machtx_20180703@G00782_i6
73.9789	0.720961	0.330751	2.17977	0.0292745	0.0967664	Machtx_20180703@G00783_i1
528.345	0.876744	0.151514	5.78656	7.18423e-09	1.96716e-07	Machtx_20180703@G00784_i1
886.75	-0.018657	0.106855	-0.174601	0.861393	0.942209	Machtx_20180703@G00787_i10
7.28831	-0.0630194	3.1852	-0.0197851	0.984215	0.993524	Machtx_20180703@G00788_i11
2.64483	0.558253	2.40774	0.231858	0.816648	0.921851	Machtx_20180703@G00788_i12
100.514	-0.166073	0.368725	-0.450397	0.652424	0.829516	Machtx_20180703@G00788_i14
180.403	-0.268467	0.266864	-1.00601	0.314413	0.546414	Machtx_20180703@G00788_i15
4.93878	0.084242	1.81223	0.0464852	0.962924	0.984301	Machtx_20180703@G00788_i9
3.7187	0.13042	3.75992	0.0346868	0.972329	0.988263	Machtx_20180703@G00790_i1
25.8603	0.871043	0.532665	1.63525	0.101996	0.253073	Machtx_20180703@G00790_i2
14.1928	0.997415	1.08735	0.917292	0.35899	0.593777	Machtx_20180703@G00790_i4
140.062	-0.541348	0.303003	-1.78661	0.0740009	0.19877	Machtx_20180703@G00790_i5
217.621	-0.391653	0.238658	-1.64106	0.100784	0.25076	Machtx_20180703@G00790_i6
17.7432	0.895463	1.5807	0.566497	0.571056	0.77463	Machtx_20180703@G00790_i7
10.536	-2.01535	2.13377	-0.944501	0.344913	0.579088	Machtx_20180703@G00790_i9
167.754	-0.620017	0.297015	-2.08749	0.0368438	0.116273	Machtx_20180703@G00793_i1
5843.26	-0.19602	0.118537	-1.65366	0.0981974	0.245988	Machtx_20180703@G00793_i11
30.982	0.273077	0.444669	0.614112	0.539141	0.751179	Machtx_20180703@G00793_i12
7794.9	-0.309894	0.221177	-1.40111	0.16118	0.350007	Machtx_20180703@G00793_i14
484.514	0.0993315	0.200619	0.495126	0.620511	0.80898	Machtx_20180703@G00793_i2
1168.78	-0.0893245	0.226286	-0.394742	0.693033	0.854901	Machtx_20180703@G00793_i3
2280.65	-0.315152	0.110162	-2.86081	0.00422564	0.01999	Machtx_20180703@G00793_i6
3.22463	-0.341085	2.37611	-0.143548	0.885858	0.953101	Machtx_20180703@G00793_i7
59.3969	-0.413468	0.280106	-1.47611	0.139914	0.317606	Machtx_20180703@G00793_i9
966.019	-0.416952	0.128367	-3.24811	0.00116173	0.00676206	Machtx_20180703@G00794_i1
5.33995	-0.225516	0.970198	-0.232443	0.816194	0.921623	Machtx_20180703@G00795_i1
86.034	-0.128507	0.26839	-0.478807	0.632076	0.816612	Machtx_20180703@G00796_i2
199.003	0.115009	0.146733	0.783799	0.433158	0.66418	Machtx_20180703@G00796_i4
16.0425	-0.0599511	0.548051	-0.10939	0.912894	0.96345	Machtx_20180703@G00797_i1
23.8644	0.122784	0.935138	0.131301	0.895538	0.957308	Machtx_20180703@G00799_i1
15.6501	-0.13311	0.873446	-0.152397	0.878874	0.950138	Machtx_20180703@G00799_i2
303.846	0.0806182	0.176183	0.457583	0.647252	0.826397	Machtx_20180703@G00800_i1
528.33	1.30281	0.225869	5.768	8.02175e-09	2.17573e-07	Machtx_20180703@G00802_i1
35.9159	1.17233	0.584045	2.00726	0.0447217	0.135097	Machtx_20180703@G00802_i2
13.4944	1.41991	2.3658	0.600181	0.548386	0.758017	Machtx_20180703@G00802_i3
19.0565	-0.837085	0.683088	-1.22544	0.220408	0.432159	Machtx_20180703@G00803_i1
95.906	-0.0715758	0.218106	-0.32817	0.742783	0.882727	Machtx_20180703@G00803_i10
11.0803	-0.386101	1.30001	-0.296998	0.766468	0.895288	Machtx_20180703@G00803_i3
69.636	-0.520233	0.320964	-1.62084	0.105051	0.258686	Machtx_20180703@G00803_i5
13.2883	-1.19061	0.847178	-1.40538	0.159908	0.348	Machtx_20180703@G00803_i7
81.615	-0.577792	0.243973	-2.36826	0.017872	0.0651957	Machtx_20180703@G00805_i4
157.881	0.216667	0.163203	1.32759	0.184313	0.383172	Machtx_20180703@G00806_i1
15.4353	0.414476	0.514475	0.805629	0.420457	0.653079	Machtx_20180703@G00806_i15
82.7552	-0.0193992	0.265972	-0.072937	0.941856	0.975018	Machtx_20180703@G00806_i5
267.968	-0.898955	0.168405	-5.33805	9.39541e-08	1.88979e-06	Machtx_20180703@G00807_i1
82.0495	-0.410578	0.301273	-1.36281	0.172942	0.366579	Machtx_20180703@G00807_i3
14.1818	-0.107917	1.79105	-0.0602533	0.951954	0.979558	Machtx_20180703@G00810_i1
4.62687	5.68319	3.22837	1.76039	0.0783419	0.207478	Machtx_20180703@G00810_i11
8.33404	0.276384	0.982755	0.281234	0.778531	0.902388	Machtx_20180703@G00810_i12
14.4925	0.83513	1.94557	0.429247	0.667744	0.83863	Machtx_20180703@G00810_i17
4.9353	-1.73251	2.31758	-0.74755	0.454731	0.683169	Machtx_20180703@G00810_i19
5.52006	0.695277	2.5032	0.277755	0.7812	0.903706	Machtx_20180703@G00810_i24
7.3138	4.33734	3.25562	1.33226	0.182773	0.380798	Machtx_20180703@G00810_i27
13.0966	0.074372	1.24692	0.0596447	0.952439	0.979741	Machtx_20180703@G00810_i28
3.53631	3.38538	3.3779	1.00222	0.316239	0.54879	Machtx_20180703@G00810_i29
2.91401	0.460449	1.72157	0.267459	0.789116	0.907623	Machtx_20180703@G00810_i3
4.82054	0.221047	1.34421	0.164443	0.869382	0.945709	Machtx_20180703@G00810_i4
59.2824	0.745077	0.363582	2.04926	0.0404363	0.124716	Machtx_20180703@G00810_i5
32.3281	-0.138421	0.459275	-0.30139	0.763117	0.893516	Machtx_20180703@G00810_i7
2.99873	4.19941	3.9261	1.06961	0.284793	0.51269	Machtx_20180703@G00810_i9
8.83312	0.199822	0.768405	0.260047	0.794827	0.910756	Machtx_20180703@G00811_i1
5.81346	-4.99813	1.51445	-3.30029	0.000965839	0.00578697	Machtx_20180703@G00811_i4
13.3801	0.41072	0.577938	0.710663	0.477293	0.701687	Machtx_20180703@G00811_i7
3.50729	1.65313	1.50833	1.096	0.273079	0.499182	Machtx_20180703@G00811_i8
6.11266	0.261093	0.946738	0.275782	0.782715	0.904705	Machtx_20180703@G00811_i9
44.104	-0.79265	0.408614	-1.93985	0.0523979	0.152455	Machtx_20180703@G00815_i1
84.9334	-0.340953	0.300937	-1.13297	0.257226	0.479891	Machtx_20180703@G00816_i4
637.867	-0.21373	0.086591	-2.46827	0.0135767	0.0523935	Machtx_20180703@G00817_i1
8.51273	-0.138481	2.41852	-0.0572586	0.954339	0.980505	Machtx_20180703@G00817_i2
7195.08	-0.91422	0.131594	-6.9473	3.72338e-12	2.39924e-10	Machtx_20180703@G00819_i2
303.991	-0.529557	0.15592	-3.39635	0.000682922	0.00429447	Machtx_20180703@G00820_i1
9.8132	-0.696479	0.791576	-0.879864	0.378933	0.613187	Machtx_20180703@G00822_i1
15.2929	-0.74573	0.598156	-1.24671	0.212502	0.421946	Machtx_20180703@G00831_i1
228.209	0.298585	0.200526	1.48901	0.136484	0.312392	Machtx_20180703@G00831_i2
15.725	2.65578	2.28751	1.16099	0.245647	0.465235	Machtx_20180703@G00831_i4
5.7485	-1.17698	2.37994	-0.494541	0.620924	0.809082	Machtx_20180703@G00831_i6
130.757	0.393258	0.232754	1.68959	0.091107	0.232727	Machtx_20180703@G00833_i1
2.86959	-3.19	2.33269	-1.36752	0.171462	0.364321	Machtx_20180703@G00834_i4
228.288	-1.17593	0.16473	-7.13854	9.43259e-13	6.89331e-11	Machtx_20180703@G00834_i5
188.687	-0.512168	0.168721	-3.03558	0.0024007	0.0124651	Machtx_20180703@G00842_i1
48.4202	0.156458	0.30821	0.507635	0.611709	0.802892	Machtx_20180703@G00842_i10
17.1526	-1.29046	0.470234	-2.74429	0.00606411	0.0268792	Machtx_20180703@G00843_i1
60.0439	0.52127	0.318199	1.63819	0.101383	0.251901	Machtx_20180703@G00847_i2
13.719	0.277878	0.704388	0.394496	0.693215	0.854911	Machtx_20180703@G00847_i3
42.1194	0.727734	0.445927	1.63196	0.102688	0.254273	Machtx_20180703@G00848_i1
421.134	-0.0609954	0.115131	-0.52979	0.596258	0.792604	Machtx_20180703@G00849_i3
29.3353	-0.373763	0.364852	-1.02442	0.305635	0.536379	Machtx_20180703@G00850_i1
33.6266	1.66594	0.573188	2.90645	0.00365558	0.0177416	Machtx_20180703@G00851_i1
132.177	0.892695	0.209813	4.25472	2.09306e-05	0.00021324	Machtx_20180703@G00852_i2
54.2022	1.06683	0.290573	3.67147	0.000241157	0.00176447	Machtx_20180703@G00852_i3
21.3542	0.907515	0.546788	1.65972	0.0969707	0.243553	Machtx_20180703@G00854_i10
13.0502	1.84493	1.04138	1.77162	0.0764574	0.203829	Machtx_20180703@G00854_i11
17.5016	0.433523	0.524261	0.826922	0.408281	0.641768	Machtx_20180703@G00854_i6
9.80596	0.190084	1.04512	0.181877	0.855679	0.939959	Machtx_20180703@G00857_i3
72.0404	0.339879	0.371157	0.91573	0.359809	0.594602	Machtx_20180703@G00857_i5
2.77795	-1.25401	1.03646	-1.20991	0.226315	0.439738	Machtx_20180703@G00875_i1
59.8779	-0.0866929	0.342789	-0.252905	0.800342	0.913379	Machtx_20180703@G00886_i1
146.485	0.678717	0.42871	1.58316	0.113384	0.273296	Machtx_20180703@G00894_i1
3.19787	0.425135	0.956589	0.444428	0.656733	0.832188	Machtx_20180703@G00898_i1
20.1471	-0.122321	0.503015	-0.243176	0.807869	0.917371	Machtx_20180703@G00901_i1
848.768	-0.936692	0.221735	-4.22438	2.39603e-05	0.000240351	Machtx_20180703@G00932_i1
104.464	0.270645	0.189517	1.42808	0.153269	0.337883	Machtx_20180703@G00937_i1
126.626	-0.951291	0.163379	-5.8226	5.79385e-09	1.62788e-07	Machtx_20180703@G01057_i1
101.399	-0.609277	0.212918	-2.86156	0.00421559	0.0199534	Machtx_20180703@G01058_i1
269.457	-0.587078	0.146051	-4.01969	5.82759e-05	0.000518485	Machtx_20180703@G01072_i1
379.139	0.645481	0.237517	2.71762	0.00657528	0.0287543	Machtx_20180703@G01077_i1
3.34081	2.54008	1.38183	1.83819	0.066034	0.182075	Machtx_20180703@G01082_i1
42.2391	-1.44923	0.345849	-4.19036	2.78516e-05	0.000273646	Machtx_20180703@G01111_i1
176.46	-1.27605	0.242758	-5.25645	1.4686e-07	2.78232e-06	Machtx_20180703@G01123_i1
433.29	-0.124848	0.157141	-0.794496	0.426907	0.659098	Machtx_20180703@G01130_i1
632.267	-1.31846	0.170712	-7.72334	1.13321e-14	1.31123e-12	Machtx_20180703@G01131_i1
59.78	-0.797763	0.229023	-3.48334	0.000495203	0.00326575	Machtx_20180703@G01135_i1
5.82839	0.319457	0.927203	0.344539	0.730441	0.875901	Machtx_20180703@G01137_i2
7.28991	-0.0663055	0.939075	-0.0706072	0.94371	0.975676	Machtx_20180703@G01138_i1
794.456	-0.826696	0.122715	-6.73669	1.62033e-11	8.86217e-10	Machtx_20180703@G01145_i1
545.413	-0.50171	0.154785	-3.24133	0.00118975	0.00689811	Machtx_20180703@G01152_i1
78.9787	0.379966	0.301788	1.25905	0.208012	0.415871	Machtx_20180703@G01153_i1
16.8926	-0.213366	0.553486	-0.385496	0.69987	0.858366	Machtx_20180703@G01156_i1
9.85479	-0.55972	0.852368	-0.656665	0.511397	0.729255	Machtx_20180703@G01156_i2
6.08858	-0.803218	0.769925	-1.04324	0.296836	0.52654	Machtx_20180703@G01171_i2
2.68147	-1.22474	1.38349	-0.885257	0.376018	0.610399	Machtx_20180703@G01174_i2
6.41525	1.20482	0.884092	1.36278	0.172953	0.366584	Machtx_20180703@G01177_i5
16.118	0.714981	0.955789	0.748054	0.454428	0.682927	Machtx_20180703@G01179_i1
19.6084	-1.28364	0.566044	-2.26774	0.0233449	0.0808477	Machtx_20180703@G01179_i2
9.42203	-3.11556	2.25941	-1.37893	0.167917	0.3594	Machtx_20180703@G01179_i3
6816.68	3.16555	0.890729	3.55388	0.000379585	0.00259018	Machtx_20180703@G01203_i1
3.05254	-0.00457618	1.38609	-0.00330151	0.997366	0.998769	Machtx_20180703@G01206_i2
9.28821	0.643044	0.951553	0.675783	0.499178	0.719916	Machtx_20180703@G01220_i1
4.3947	0.169493	0.937187	0.180853	0.856483	0.940162	Machtx_20180703@G01228_i2
28.847	-0.95514	0.403114	-2.36941	0.0178167	0.0650193	Machtx_20180703@G01251_i3
5.33298	1.7875	2.69638	0.662927	0.507377	0.726242	Machtx_20180703@G01251_i4
764.103	-0.35315	0.414181	-0.852645	0.393856	0.627894	Machtx_20180703@G01256_i1
42.0871	-0.120762	0.271463	-0.444857	0.656423	0.832032	Machtx_20180703@G01260_i1
501.037	-1.06875	0.13648	-7.83078	4.84844e-15	6.19277e-13	Machtx_20180703@G01262_i1
6.02403	4.0445	2.47145	1.63649	0.101738	0.252567	Machtx_20180703@G01262_i3
3.10951	-0.604668	1.58973	-0.38036	0.703678	0.86078	Machtx_20180703@G01263_i6
332.791	-0.729471	0.214154	-3.40629	0.000658517	0.00416352	Machtx_20180703@G01272_i3
220.59	-1.21393	0.254492	-4.77001	1.84221e-06	2.55488e-05	Machtx_20180703@G01274_i1
154.899	1.66203	0.504319	3.2956	0.000982128	0.00586904	Machtx_20180703@G01275_i1
5.01419	-0.161047	0.967618	-0.166436	0.867814	0.944695	Machtx_20180703@G01277_i1
21.0279	-0.244694	0.459517	-0.532503	0.594378	0.791009	Machtx_20180703@G01283_i1
120.604	-0.610739	0.208215	-2.93321	0.00335473	0.0164936	Machtx_20180703@G01288_i1
35.3254	-0.533425	0.324634	-1.64316	0.100351	0.250072	Machtx_20180703@G01289_i1
13.862	0.788587	0.862433	0.914375	0.36052	0.595344	Machtx_20180703@G01293_i3
8.14181	-1.59684	0.992814	-1.6084	0.107748	0.263473	Machtx_20180703@G01293_i4
9.06909	-0.857581	0.642019	-1.33576	0.181629	0.379112	Machtx_20180703@G01293_i5
99.7661	-0.387443	0.21913	-1.76809	0.0770456	0.205055	Machtx_20180703@G01296_i1
6.19773	0.277625	0.72767	0.381525	0.702813	0.860362	Machtx_20180703@G01309_i1
123.041	0.578539	0.232114	2.49248	0.0126855	0.0495315	Machtx_20180703@G01400_i1
363.096	0.0649592	0.228745	0.28398	0.776426	0.901115	Machtx_20180703@G01402_i1
36.3903	-0.463369	0.452864	-1.0232	0.306214	0.536979	Machtx_20180703@G01409_i4
139.767	0.176496	0.159197	1.10866	0.267575	0.492243	Machtx_20180703@G01411_i1
3.57048	1.28886	1.32836	0.970267	0.331914	0.565481	Machtx_20180703@G01412_i1
120.655	0.611138	0.240202	2.54427	0.0109505	0.0439	Machtx_20180703@G01415_i1
29.4611	-0.599822	0.425317	-1.4103	0.158453	0.345951	Machtx_20180703@G01421_i1
102.484	-0.588175	0.19727	-2.98158	0.00286767	0.014481	Machtx_20180703@G01424_i1
110.963	-0.326353	0.33403	-0.977018	0.32856	0.56197	Machtx_20180703@G01426_i1
226.188	0.681368	0.197332	3.4529	0.00055459	0.00360034	Machtx_20180703@G01428_i3
1730.52	0.418298	0.113622	3.6815	0.000231867	0.00170435	Machtx_20180703@G01434_i1
59.1303	0.305094	2.83362	0.107669	0.914258	0.96394	Machtx_20180703@G01434_i2
2156.31	-0.288759	0.101379	-2.84831	0.00439523	0.0206155	Machtx_20180703@G01435_i1
1199.55	-0.466296	0.125543	-3.71422	0.00020383	0.00152638	Machtx_20180703@G01441_i2
5.66679	-0.198881	0.914742	-0.217418	0.827882	0.927521	Machtx_20180703@G01442_i1
10.3406	-0.811882	1.31648	-0.616708	0.537427	0.749903	Machtx_20180703@G01448_i1
140.229	-0.198223	0.629642	-0.314819	0.752899	0.887836	Machtx_20180703@G01448_i2
52.0226	0.0394162	0.432651	0.0911039	0.92741	0.968289	Machtx_20180703@G01448_i3
12.1002	-0.46165	0.638011	-0.723577	0.469325	0.694764	Machtx_20180703@G01450_i2
481.192	-0.407556	0.141745	-2.87527	0.00403684	0.019279	Machtx_20180703@G01455_i1
95.5929	-0.360726	0.231193	-1.56028	0.118694	0.282455	Machtx_20180703@G01458_i3
5.85129	-0.408779	0.919094	-0.444763	0.656491	0.83204	Machtx_20180703@G01460_i1
140.944	-0.107597	0.175103	-0.614475	0.538901	0.751098	Machtx_20180703@G01461_i2
2154.41	-0.225649	0.107191	-2.10512	0.0352811	0.112234	Machtx_20180703@G01462_i2
8.78968	-0.885655	1.00517	-0.881098	0.378265	0.612567	Machtx_20180703@G01463_i3
4.01419	-1.08193	1.133	-0.95492	0.339618	0.573647	Machtx_20180703@G01464_i1
267.1	-0.676916	0.231612	-2.92263	0.00347094	0.0169873	Machtx_20180703@G01466_i1
63.8814	0.41591	0.27667	1.50327	0.132769	0.306068	Machtx_20180703@G01468_i2
232.67	0.0112186	0.17409	0.0644414	0.948619	0.977903	Machtx_20180703@G01469_i1
293.745	0.579405	0.243669	2.37783	0.0174146	0.0638549	Machtx_20180703@G01474_i2
3.97502	1.05482	1.07754	0.978914	0.327622	0.56099	Machtx_20180703@G01480_i2
33.6627	0.0468554	0.497988	0.0940895	0.925038	0.96778	Machtx_20180703@G01481_i1
8.99572	-0.986024	0.62369	-1.58095	0.113889	0.274136	Machtx_20180703@G01483_i1
9.85173	-2.13493	1.23112	-1.73413	0.0828943	0.216485	Machtx_20180703@G01507_i1
3.06458	0.333262	1.04347	0.319377	0.74944	0.885973	Machtx_20180703@G01521_i1
5.30529	-0.760781	0.868968	-0.8755	0.381302	0.615472	Machtx_20180703@G01524_i1
8.15226	-0.802985	0.693431	-1.15799	0.246869	0.466615	Machtx_20180703@G01531_i1
141.267	-0.885941	0.233442	-3.79512	0.000147571	0.00116083	Machtx_20180703@G01533_i1
2.59905	1.12001	1.1741	0.953934	0.340117	0.574252	Machtx_20180703@G01555_i1
2.74567	-0.641765	1.20941	-0.530643	0.595666	0.791989	Machtx_20180703@G01558_i1
540.74	0.298889	0.201958	1.47996	0.138884	0.315868	Machtx_20180703@G01560_i1
5.42961	2.15489	1.16858	1.84402	0.0651797	0.180227	Machtx_20180703@G01561_i1
62.8267	0.679782	0.485593	1.3999	0.161543	0.350512	Machtx_20180703@G01563_i1
154.562	0.343816	0.20899	1.64513	0.0999431	0.249403	Machtx_20180703@G01574_i1
389.982	-1.12923	0.25953	-4.35105	1.35486e-05	0.000146382	Machtx_20180703@G01597_i1
11.6954	-0.0283403	0.668241	-0.0424103	0.966172	0.985588	Machtx_20180703@G01665_i1
147.357	-0.584133	0.180507	-3.23608	0.00121184	0.00700545	Machtx_20180703@G01666_i1
6.39263	-0.431147	0.710435	-0.606877	0.543932	0.754942	Machtx_20180703@G01671_i1
11.2612	0.837792	0.681139	1.22999	0.218702	0.429971	Machtx_20180703@G01679_i3
3.39081	0.0676287	1.20147	0.0562881	0.955112	0.980909	Machtx_20180703@G01679_i7
30.092	0.378412	0.443365	0.853499	0.393382	0.627395	Machtx_20180703@G01681_i1
63.2091	-0.0260056	0.469479	-0.0553926	0.955826	0.981197	Machtx_20180703@G01687_i10
10.0207	-1.62241	2.33867	-0.693733	0.48785	0.710893	Machtx_20180703@G01687_i16
3.40136	-5.99065	3.91726	-1.5293	0.126191	0.295189	Machtx_20180703@G01687_i3
23.7465	0.565876	1.00657	0.562181	0.573993	0.776679	Machtx_20180703@G01687_i6
65.2047	-0.153571	0.523996	-0.293077	0.769463	0.89695	Machtx_20180703@G01687_i7
21.5234	1.51255	0.972506	1.55531	0.119872	0.284521	Machtx_20180703@G01687_i8
66.6573	0.835589	0.310848	2.68809	0.00718614	0.0310189	Machtx_20180703@G01688_i12
3.12104	0.503475	3.21154	0.156771	0.875425	0.948758	Machtx_20180703@G01688_i16
46.7967	1.23557	0.53036	2.32969	0.0198227	0.0709597	Machtx_20180703@G01688_i3
158.975	0.983006	0.203343	4.83422	1.33671e-06	1.93728e-05	Machtx_20180703@G01689_i2
285.09	0.660317	0.140284	4.70699	2.514e-06	3.36901e-05	Machtx_20180703@G01689_i4
67.8008	0.510485	0.246502	2.07092	0.0383667	0.11982	Machtx_20180703@G01690_i2
344.209	0.022536	0.126854	0.177652	0.858996	0.941153	Machtx_20180703@G01694_i1
37.9847	0.202176	0.355417	0.56884	0.569465	0.773643	Machtx_20180703@G01696_i1
14.1283	0.22457	0.495837	0.45291	0.650613	0.82833	Machtx_20180703@G01696_i3
6.46943	-0.0157113	0.87309	-0.017995	0.985643	0.993924	Machtx_20180703@G01696_i6
881.66	-0.0013294	0.0909785	-0.0146122	0.988342	0.995162	Machtx_20180703@G01700_i1
194.41	-0.500316	0.156218	-3.20267	0.00136158	0.00771899	Machtx_20180703@G01702_i1
607.957	0.824381	0.16624	4.95899	7.08603e-07	1.11277e-05	Machtx_20180703@G01705_i12
409.541	-0.115579	0.129843	-0.890147	0.373387	0.607984	Machtx_20180703@G01705_i17
56.7902	-0.182383	0.285028	-0.639877	0.522252	0.737741	Machtx_20180703@G01705_i18
595.213	0.596731	0.209689	2.84579	0.00443016	0.0207432	Machtx_20180703@G01705_i5
17.8362	0.0908479	0.754388	0.120426	0.904146	0.960662	Machtx_20180703@G01705_i7
506.374	-0.430049	0.130375	-3.29856	0.000971811	0.00581546	Machtx_20180703@G01707_i1
24.3172	0.995561	0.548694	1.81442	0.0696131	0.189647	Machtx_20180703@G01708_i2
31.873	1.39609	0.47052	2.96712	0.00300599	0.0150536	Machtx_20180703@G01708_i3
8.49247	-1.2706	0.668701	-1.90011	0.0574193	0.163409	Machtx_20180703@G01721_i3
189.765	-0.921047	0.20899	-4.40714	1.04745e-05	0.000116925	Machtx_20180703@G01721_i4
139.998	0.99709	0.2121	4.70103	2.58854e-06	3.45706e-05	Machtx_20180703@G01722_i1
57.6411	0.767762	0.977136	0.785727	0.432028	0.663344	Machtx_20180703@G01726_i13
112.258	0.671664	0.361821	1.85634	0.0634048	0.176373	Machtx_20180703@G01726_i17
13.4996	0.800482	0.719994	1.11179	0.266229	0.490668	Machtx_20180703@G01726_i19
142.488	0.568889	0.211345	2.69176	0.00710767	0.0307048	Machtx_20180703@G01726_i4
18.3718	0.291133	0.487221	0.597537	0.550149	0.758957	Machtx_20180703@G01726_i5
276.209	-0.536476	0.14556	-3.68559	0.000228169	0.00168346	Machtx_20180703@G01727_i1
169.345	-0.371248	0.198907	-1.86644	0.0619803	0.173238	Machtx_20180703@G01730_i1
2.89496	-1.26564	1.21727	-1.03973	0.298463	0.528251	Machtx_20180703@G01735_i2
196.032	0.176486	0.147349	1.19775	0.231015	0.445792	Machtx_20180703@G01737_i12
10.6312	1.14382	0.67382	1.69752	0.0895993	0.229744	Machtx_20180703@G01737_i13
18.7669	0.0509353	0.982919	0.0518204	0.958672	0.982414	Machtx_20180703@G01737_i27
38.2641	0.250437	0.38474	0.650927	0.515094	0.732125	Machtx_20180703@G01737_i32
262.106	0.221672	0.285757	0.775737	0.437904	0.668315	Machtx_20180703@G01737_i39
82.3374	0.566294	0.306041	1.85039	0.0642579	0.178308	Machtx_20180703@G01737_i4
236.171	-0.256992	0.202024	-1.27208	0.203344	0.409676	Machtx_20180703@G01740_i1
169.331	0.49343	0.201589	2.4477	0.0143771	0.0548574	Machtx_20180703@G01745_i1
239.372	0.28759	0.15948	1.8033	0.0713408	0.193204	Machtx_20180703@G01745_i5
30.854	0.728277	0.472851	1.54018	0.123516	0.290806	Machtx_20180703@G01745_i6
62.2737	0.0843124	0.417528	0.201932	0.83997	0.932833	Machtx_20180703@G01745_i8
235.24	0.129259	0.125124	1.03304	0.301585	0.531829	Machtx_20180703@G01747_i17
20.0323	-0.312225	0.477809	-0.653452	0.513465	0.730921	Machtx_20180703@G01747_i6
193.531	-0.565672	0.22148	-2.55406	0.0106476	0.0429256	Machtx_20180703@G01748_i5
14.4822	0.579376	0.530945	1.09122	0.275178	0.501705	Machtx_20180703@G01751_i1
9.73617	0.808104	0.630871	1.28093	0.200217	0.405616	Machtx_20180703@G01751_i10
39.8492	0.750438	0.320186	2.34376	0.0190905	0.0688448	Machtx_20180703@G01751_i3
6.36734	-1.19418	0.687601	-1.73674	0.0824336	0.21553	Machtx_20180703@G01751_i8
2.72574	-0.260786	1.065	-0.244869	0.806558	0.91673	Machtx_20180703@G01753_i1
49.0702	0.677156	0.294244	2.30134	0.0213726	0.0752649	Machtx_20180703@G01753_i2
919.522	-0.014521	0.13945	-0.104131	0.917066	0.964847	Machtx_20180703@G01755_i2
90.5716	-0.117825	0.259576	-0.453914	0.649891	0.827953	Machtx_20180703@G01755_i3
85.1426	0.144324	0.220737	0.653826	0.513224	0.730706	Machtx_20180703@G01756_i1
75.0083	1.42131	0.33134	4.28959	1.79003e-05	0.000186291	Machtx_20180703@G01758_i1
6.03525	0.00142954	1.40228	0.00101945	0.999187	0.9997	Machtx_20180703@G01759_i1
31.6184	0.0068851	0.315963	0.0217909	0.982615	0.992716	Machtx_20180703@G01759_i3
20.2063	-0.265958	0.541416	-0.491226	0.623267	0.810577	Machtx_20180703@G01761_i1
111.6	0.505822	0.333403	1.51715	0.129229	0.300205	Machtx_20180703@G01763_i1
7.32419	0.0131352	1.03231	0.0127241	0.989848	0.995646	Machtx_20180703@G01763_i2
45.9144	1.18497	1.20014	0.987361	0.323466	0.556641	Machtx_20180703@G01763_i3
30.7608	0.232995	0.451476	0.516074	0.605803	0.799	Machtx_20180703@G01764_i1
52.6366	1.16171	0.450703	2.57756	0.0099501	0.0405849	Machtx_20180703@G01764_i4
104.063	0.544729	0.304823	1.78704	0.0739317	0.198646	Machtx_20180703@G01765_i1
184.208	1.61581	0.349864	4.61837	3.86758e-06	4.91951e-05	Machtx_20180703@G01766_i1
177.154	0.116371	0.192635	0.604101	0.545776	0.756306	Machtx_20180703@G01768_i2
12.7153	-1.49136	1.38925	-1.0735	0.283046	0.510687	Machtx_20180703@G01768_i3
19.3227	-0.11777	0.481486	-0.244596	0.806769	0.916825	Machtx_20180703@G01768_i7
221.627	0.176541	0.175128	1.00807	0.313422	0.545066	Machtx_20180703@G01769_i11
3.41681	0.135173	1.58538	0.0852621	0.932053	0.97073	Machtx_20180703@G01769_i2
16.1599	-0.453225	1.5134	-0.299475	0.764578	0.894331	Machtx_20180703@G01769_i3
7.78187	0.328482	1.91117	0.171875	0.863536	0.943019	Machtx_20180703@G01769_i5
55.1125	0.563484	0.360787	1.56182	0.118331	0.281935	Machtx_20180703@G01770_i1
598.23	-0.0435504	0.103867	-0.41929	0.675004	0.843192	Machtx_20180703@G01770_i3
70.697	0.279386	0.315419	0.885763	0.375745	0.610162	Machtx_20180703@G01770_i4
488.253	-0.803526	0.194529	-4.13061	3.61798e-05	0.000343401	Machtx_20180703@G01771_i1
2.78113	3.7754	1.95748	1.92871	0.0537669	0.155607	Machtx_20180703@G01772_i1
368.548	0.412478	0.18313	2.25237	0.0242986	0.0834659	Machtx_20180703@G01772_i4
133.184	0.346416	0.20401	1.69803	0.0895015	0.229557	Machtx_20180703@G01772_i5
131.082	0.954868	0.438828	2.17595	0.0295592	0.0974679	Machtx_20180703@G01772_i7
113.031	-0.441956	0.190063	-2.32532	0.020055	0.0716146	Machtx_20180703@G01775_i1
258.796	-0.40199	0.151162	-2.65934	0.00782948	0.0332728	Machtx_20180703@G01777_i1
116.967	-0.507736	0.312752	-1.62345	0.104494	0.257668	Machtx_20180703@G01777_i2
21.1874	-0.726501	0.617188	-1.17711	0.23915	0.456577	Machtx_20180703@G01777_i3
216.272	-0.493952	0.220783	-2.23727	0.0252686	0.0860833	Machtx_20180703@G01777_i4
237.882	-0.37093	0.226304	-1.63908	0.101197	0.251539	Machtx_20180703@G01777_i5
61.461	-0.190646	0.595388	-0.320205	0.748813	0.885541	Machtx_20180703@G01777_i6
269.661	-0.552897	0.197982	-2.79266	0.00522764	0.0237763	Machtx_20180703@G01777_i7
110.799	-0.586874	0.399201	-1.47012	0.141528	0.32009	Machtx_20180703@G01777_i8
18.9718	-0.0977717	0.52354	-0.186751	0.851856	0.938226	Machtx_20180703@G01779_i1
302.993	0.0908183	0.114714	0.791695	0.428539	0.660394	Machtx_20180703@G01780_i2
18.9158	0.416232	0.991912	0.419626	0.674758	0.843061	Machtx_20180703@G01780_i3
4.56348	0.743765	1.05801	0.702985	0.482065	0.705734	Machtx_20180703@G01782_i2
4.49522	-0.940358	1.69039	-0.556296	0.578008	0.77976	Machtx_20180703@G01783_i2
15.0831	-0.610425	0.673972	-0.905713	0.365088	0.599927	Machtx_20180703@G01783_i4
11.0345	-0.987625	0.602986	-1.63789	0.101445	0.252011	Machtx_20180703@G01784_i1
13.7248	-0.555271	0.642642	-0.864043	0.387564	0.621362	Machtx_20180703@G01785_i2
11.2672	-0.279446	0.574857	-0.486113	0.626887	0.812983	Machtx_20180703@G01791_i7
7.77199	-0.159207	1.97404	-0.0806504	0.93572	0.972428	Machtx_20180703@G01791_i8
4934.64	0.621228	0.153562	4.04545	5.22225e-05	0.000470856	Machtx_20180703@G01791_i9
2.5922	-0.788631	1.21091	-0.651273	0.51487	0.732026	Machtx_20180703@G01792_i1
27.0167	-0.112452	0.472363	-0.238063	0.811832	0.919447	Machtx_20180703@G01794_i2
250.793	-0.392999	0.156519	-2.51086	0.0120436	0.0474468	Machtx_20180703@G01794_i3
50.9276	-0.310367	0.302498	-1.02602	0.304884	0.535629	Machtx_20180703@G01794_i4
16.9078	0.191251	0.654899	0.292031	0.770263	0.897476	Machtx_20180703@G01797_i1
64.2502	-0.517998	0.337473	-1.53493	0.1248	0.292859	Machtx_20180703@G01797_i5
82.3	-0.489588	0.307405	-1.59265	0.111239	0.269453	Machtx_20180703@G01797_i6
44.2872	0.0263977	0.61962	0.0426031	0.966018	0.985572	Machtx_20180703@G01799_i3
5.34539	-3.72516	2.13928	-1.74132	0.0816283	0.213996	Machtx_20180703@G01799_i6
9.39799	-1.54271	0.732721	-2.10545	0.0352518	0.11217	Machtx_20180703@G01800_i3
96.0378	0.275248	0.194483	1.41528	0.156987	0.343571	Machtx_20180703@G01801_i1
263.703	-0.558189	0.189238	-2.94967	0.00318115	0.0157712	Machtx_20180703@G01803_i1
16.5937	0.63091	1.517	0.415894	0.677488	0.84451	Machtx_20180703@G01803_i2
43.2491	1.76185	0.49555	3.55534	0.000377492	0.00257876	Machtx_20180703@G01803_i3
88.5798	-0.0409764	0.245804	-0.166703	0.867604	0.944633	Machtx_20180703@G01803_i6
15.8101	-1.19641	0.668405	-1.78995	0.073462	0.197619	Machtx_20180703@G01803_i8
38.9342	-0.757866	0.477871	-1.58592	0.112757	0.272247	Machtx_20180703@G01803_i9
24.9503	0.806274	0.439682	1.83377	0.0666887	0.183433	Machtx_20180703@G01804_i11
25.9769	0.47356	1.12547	0.420766	0.673926	0.842632	Machtx_20180703@G01804_i12
65.5405	0.845418	0.978068	0.864376	0.387381	0.621194	Machtx_20180703@G01804_i4
9.49962	0.0965432	1.44073	0.0670097	0.946574	0.977152	Machtx_20180703@G01804_i5
23.6262	0.658118	0.491815	1.33814	0.18085	0.377945	Machtx_20180703@G01805_i2
24.7661	0.0492673	0.373371	0.131953	0.895022	0.957103	Machtx_20180703@G01807_i2
67.1944	0.207173	0.306247	0.67649	0.498729	0.719491	Machtx_20180703@G01808_i2
3.10803	-1.16148	3.26085	-0.35619	0.721698	0.870869	Machtx_20180703@G01808_i3
38.0374	0.347489	0.431149	0.805962	0.420265	0.652899	Machtx_20180703@G01809_i1
3.6774	2.83947	1.82221	1.55825	0.119173	0.28333	Machtx_20180703@G01809_i4
14.0792	-0.441458	0.593029	-0.744413	0.456626	0.684701	Machtx_20180703@G01811_i1
51.8824	1.42452	0.42171	3.37796	0.000730257	0.00454894	Machtx_20180703@G01812_i1
3.89465	-0.471683	1.10327	-0.427531	0.668993	0.839366	Machtx_20180703@G01815_i1
132.48	0.296648	0.166301	1.78381	0.074455	0.199728	Machtx_20180703@G01816_i2
141.384	-0.894827	0.230643	-3.8797	0.000104585	0.000859117	Machtx_20180703@G01817_i3
297.094	-0.299179	0.130504	-2.29249	0.0218774	0.0767161	Machtx_20180703@G01821_i1
2.58016	0.182512	1.77535	0.102804	0.918119	0.965213	Machtx_20180703@G01829_i1
48.2055	-0.121603	0.319265	-0.380884	0.703289	0.860589	Machtx_20180703@G01833_i1
8.1142	0.984286	0.835365	1.17827	0.238689	0.456204	Machtx_20180703@G01833_i2
19.6759	0.726866	0.542966	1.33869	0.18067	0.377689	Machtx_20180703@G01834_i1
210.803	-0.519745	0.14623	-3.5543	0.000378982	0.00258689	Machtx_20180703@G01836_i1
159.971	0.575505	0.19538	2.94557	0.00322356	0.0159434	Machtx_20180703@G01839_i1
6.71562	-1.29632	1.68512	-0.76927	0.441733	0.671776	Machtx_20180703@G01840_i10
43.7912	-0.348133	0.318522	-1.09296	0.27441	0.500835	Machtx_20180703@G01840_i11
3.34663	-0.375528	1.23769	-0.30341	0.761578	0.892735	Machtx_20180703@G01840_i12
36.1444	-0.105636	1.02256	-0.103306	0.91772	0.965097	Machtx_20180703@G01840_i2
2.87863	-0.439194	1.12209	-0.391407	0.695497	0.856107	Machtx_20180703@G01840_i5
9.14587	-1.66379	0.921128	-1.80625	0.0708797	0.192234	Machtx_20180703@G01840_i8
5.92822	-0.502507	1.09559	-0.458663	0.646476	0.825805	Machtx_20180703@G01845_i10
3.20725	-1.16726	1.95604	-0.596748	0.550676	0.759443	Machtx_20180703@G01845_i14
6.76721	0.506555	1.03371	0.490036	0.624109	0.811153	Machtx_20180703@G01845_i15
6.85303	0.982253	1.32688	0.740275	0.459133	0.686948	Machtx_20180703@G01845_i16
18.9827	0.192381	0.531091	0.362236	0.717175	0.868162	Machtx_20180703@G01845_i17
13.1343	-0.0754087	0.529274	-0.142476	0.886704	0.953397	Machtx_20180703@G01845_i19
8.01959	-0.862183	0.94338	-0.913929	0.360754	0.595562	Machtx_20180703@G01845_i2
4.69804	-0.947144	0.841912	-1.12499	0.260593	0.483793	Machtx_20180703@G01845_i21
5.72541	-1.53262	3.1134	-0.492267	0.622531	0.810132	Machtx_20180703@G01845_i5
14.7882	-0.575948	0.577591	-0.997155	0.318689	0.55153	Machtx_20180703@G01845_i6
27.4755	-0.437679	0.396039	-1.10514	0.269099	0.49437	Machtx_20180703@G01845_i8
3.15715	-0.935563	2.34915	-0.398255	0.690442	0.853074	Machtx_20180703@G01847_i3
15.2729	0.897675	0.497923	1.80284	0.0714138	0.193354	Machtx_20180703@G01848_i1
2.72452	-0.232779	1.87647	-0.124051	0.901275	0.959594	Machtx_20180703@G01849_i1
5789.15	0.0290641	0.11426	0.254369	0.799211	0.91279	Machtx_20180703@G01851_i1
40.7041	0.704077	0.412474	1.70696	0.0878291	0.22644	Machtx_20180703@G01855_i1
7.20071	5.74338	1.8503	3.10403	0.00190906	0.010273	Machtx_20180703@G01855_i11
156.535	0.612659	0.223665	2.73918	0.00615935	0.0272312	Machtx_20180703@G01855_i3
313.005	0.0656388	0.147264	0.445721	0.655799	0.831761	Machtx_20180703@G01856_i1
4.75502	0.451938	1.11957	0.403672	0.686454	0.850361	Machtx_20180703@G01856_i13
105.055	0.00713359	0.260869	0.0273454	0.978184	0.990798	Machtx_20180703@G01856_i2
35.1659	-1.06467	0.445276	-2.39103	0.0168012	0.0620979	Machtx_20180703@G01856_i8
34.9067	-0.447448	0.340971	-1.31227	0.189428	0.390585	Machtx_20180703@G01866_i10
36.1454	-0.672147	0.510967	-1.31544	0.188362	0.389071	Machtx_20180703@G01866_i15
65.1744	-0.240597	0.3344	-0.719489	0.47184	0.696976	Machtx_20180703@G01866_i18
31.4263	-1.07809	1.04988	-1.02687	0.30448	0.535266	Machtx_20180703@G01866_i4
242.536	0.4294	0.37561	1.14321	0.252952	0.47428	Machtx_20180703@G01867_i1
5.10128	0.525637	1.94424	0.270356	0.786887	0.906702	Machtx_20180703@G01867_i2
3.03009	-0.270563	3.26591	-0.0828445	0.933975	0.971509	Machtx_20180703@G01867_i3
11.0132	-0.661154	0.770165	-0.858458	0.39064	0.624687	Machtx_20180703@G01867_i5
1811.62	0.297881	0.337902	0.881562	0.378014	0.612322	Machtx_20180703@G01867_i8
10.4482	-1.95201	1.88589	-1.03506	0.30064	0.530772	Machtx_20180703@G01867_i9
84.9007	0.669797	0.406114	1.64929	0.0990892	0.247732	Machtx_20180703@G01869_i3
15.5862	-0.412798	1.45477	-0.283755	0.776599	0.901143	Machtx_20180703@G01869_i4
9.38564	1.62917	2.38986	0.6817	0.495429	0.717029	Machtx_20180703@G01869_i6
25.9273	7.01694	1.30975	5.35747	8.4396e-08	1.71669e-06	Machtx_20180703@G01874_i1
61.6546	-0.419843	0.318929	-1.31642	0.188034	0.38873	Machtx_20180703@G01874_i10
119.864	0.274394	0.248123	1.10588	0.268778	0.493949	Machtx_20180703@G01874_i5
58.8707	0.137973	0.357713	0.385708	0.699713	0.858295	Machtx_20180703@G01874_i6
174.937	1.24841	0.263248	4.74236	2.11247e-06	2.87841e-05	Machtx_20180703@G01874_i9
15.2793	0.573571	1.96102	0.292486	0.769915	0.897298	Machtx_20180703@G01875_i1
502.903	0.390645	0.105271	3.71085	0.000206561	0.00154468	Machtx_20180703@G01875_i2
114.484	0.151651	0.295841	0.51261	0.608224	0.800522	Machtx_20180703@G01879_i12
82.7713	0.823958	0.427821	1.92594	0.054112	0.15629	Machtx_20180703@G01879_i14
51.2896	0.304907	0.765122	0.398508	0.690256	0.852917	Machtx_20180703@G01879_i18
29.9186	0.404144	0.402481	1.00413	0.315315	0.547628	Machtx_20180703@G01879_i8
212.175	0.743015	0.142767	5.2044	1.94628e-07	3.56796e-06	Machtx_20180703@G01881_i1
105.494	0.787753	0.375336	2.0988	0.0358349	0.113685	Machtx_20180703@G01881_i2
13.5372	0.0793022	3.02958	0.026176	0.979117	0.991276	Machtx_20180703@G01881_i5
44.6043	0.497762	0.414928	1.19963	0.230282	0.444948	Machtx_20180703@G01881_i7
149.183	0.557861	0.264263	2.11101	0.0347715	0.110937	Machtx_20180703@G01883_i14
10.7482	1.02674	1.46426	0.701206	0.483175	0.706651	Machtx_20180703@G01883_i19
40.2099	0.665416	0.513645	1.29548	0.195155	0.398654	Machtx_20180703@G01883_i7
6.2348	1.32959	2.25493	0.589636	0.555435	0.762867	Machtx_20180703@G01885_i10
3.91948	-1.22038	1.91489	-0.63731	0.523923	0.738707	Machtx_20180703@G01885_i2
7.34262	2.92578	2.30322	1.2703	0.203978	0.41055	Machtx_20180703@G01885_i5
5.47879	-0.844333	2.10511	-0.401087	0.688356	0.851597	Machtx_20180703@G01885_i6
12.164	4.91447	2.33302	2.10649	0.0351622	0.11194	Machtx_20180703@G01885_i7
11.3012	-0.102842	0.832401	-0.123548	0.901673	0.959781	Machtx_20180703@G01886_i11
8.36497	0.432057	1.00776	0.42873	0.66812	0.838784	Machtx_20180703@G01886_i12
3.96329	0.0746073	1.03194	0.0722982	0.942365	0.975242	Machtx_20180703@G01886_i14
16.8232	-0.354228	0.496426	-0.713556	0.475502	0.700294	Machtx_20180703@G01886_i17
4.66034	-0.563094	0.907227	-0.620676	0.534813	0.747508	Machtx_20180703@G01889_i1
2.87777	-1.50355	1.03295	-1.45559	0.145506	0.326444	Machtx_20180703@G01890_i1
64.8097	-0.0653978	0.263187	-0.248484	0.80376	0.915387	Machtx_20180703@G01891_i13
5.99257	-5.0614	3.25823	-1.55342	0.120323	0.285277	Machtx_20180703@G01891_i14
2.88748	2.26892	3.85871	0.587999	0.556533	0.763689	Machtx_20180703@G01891_i4
4.1642	0.615107	2.20347	0.279154	0.780126	0.903167	Machtx_20180703@G01891_i9
24.2644	-0.328344	0.455989	-0.72007	0.471482	0.696692	Machtx_20180703@G01892_i1
57.3413	-0.297787	0.291068	-1.02308	0.306268	0.53703	Machtx_20180703@G01892_i3
27.8767	-0.52639	0.337556	-1.55941	0.118899	0.282849	Machtx_20180703@G01892_i4
17.3373	-0.345548	0.439117	-0.786916	0.431331	0.662692	Machtx_20180703@G01892_i6
34.4973	-0.577431	0.429895	-1.34319	0.17921	0.375653	Machtx_20180703@G01892_i9
22.4467	-0.425101	0.428066	-0.993074	0.320674	0.553713	Machtx_20180703@G01893_i1
184.763	-0.269554	0.179718	-1.49987	0.133648	0.307551	Machtx_20180703@G01894_i2
24.7918	0.746597	0.543664	1.37327	0.169669	0.361887	Machtx_20180703@G01895_i1
647.503	-0.40481	0.092889	-4.35799	1.31261e-05	0.000142209	Machtx_20180703@G01898_i14
13.4794	0.801569	0.558097	1.43625	0.150931	0.334397	Machtx_20180703@G01898_i16
17.0641	-0.372997	0.477582	-0.78101	0.434796	0.665554	Machtx_20180703@G01900_i1
74.0041	-0.555634	0.290668	-1.91158	0.0559307	0.1602	Machtx_20180703@G01908_i2
2.63208	3.25366	3.49066	0.932106	0.351282	0.585864	Machtx_20180703@G01908_i3
2.93938	-1.44645	1.36566	-1.05916	0.289527	0.51808	Machtx_20180703@G01910_i1
3.92143	1.75135	2.95126	0.593425	0.552896	0.761053	Machtx_20180703@G01910_i2
135.474	0.78252	0.182721	4.28259	1.84731e-05	0.000191328	Machtx_20180703@G01910_i8
3.57682	2.4118	1.69357	1.42409	0.15442	0.339593	Machtx_20180703@G01910_i9
302.236	-0.354129	0.139854	-2.53213	0.0113371	0.0451429	Machtx_20180703@G01916_i1
297.548	0.272664	0.133912	2.03614	0.0417363	0.127956	Machtx_20180703@G01927_i1
122.942	1.52509	0.205145	7.4342	1.05203e-13	9.65534e-12	Machtx_20180703@G01929_i4
136.51	-0.16232	0.192937	-0.841313	0.400172	0.634255	Machtx_20180703@G01932_i1
74.3791	-0.424232	0.263713	-1.60869	0.107684	0.263421	Machtx_20180703@G01941_i1
43.2383	0.0728499	0.466968	0.156006	0.876028	0.948909	Machtx_20180703@G01945_i1
10.7433	0.847042	0.672596	1.25936	0.207899	0.415702	Machtx_20180703@G01945_i2
9.64382	0.59425	0.885914	0.670776	0.502363	0.722279	Machtx_20180703@G01948_i2
244.077	0.839502	0.222823	3.76757	0.000164846	0.00127276	Machtx_20180703@G01948_i4
20.3806	-0.043378	0.882333	-0.0491629	0.960789	0.983454	Machtx_20180703@G01948_i7
39.3534	0.522801	0.387632	1.3487	0.177432	0.373184	Machtx_20180703@G01948_i8
157.769	0.932769	0.174928	5.33229	9.69822e-08	1.94073e-06	Machtx_20180703@G01949_i1
50.7878	0.00699213	0.302098	0.0231452	0.981534	0.99222	Machtx_20180703@G01950_i1
7.0511	-1.07655	0.853263	-1.26168	0.207063	0.414628	Machtx_20180703@G01950_i9
170.458	1.02864	0.351519	2.92627	0.00343051	0.0168162	Machtx_20180703@G01951_i1
28.3212	-0.309968	0.723898	-0.428193	0.668511	0.839153	Machtx_20180703@G01951_i2
3.68768	-5.32187	3.92345	-1.35643	0.174963	0.369629	Machtx_20180703@G01951_i4
159.792	1.49782	0.305152	4.90844	9.18022e-07	1.39433e-05	Machtx_20180703@G01952_i1
21.318	0.0550789	0.392126	0.140462	0.888295	0.954111	Machtx_20180703@G01953_i1
14.6445	-0.101721	0.467482	-0.217593	0.827746	0.927441	Machtx_20180703@G01953_i2
3.88883	0.249077	0.970921	0.256537	0.797536	0.912212	Machtx_20180703@G01954_i1
398.401	1.39414	0.214673	6.49427	8.34365e-11	3.714e-09	Machtx_20180703@G01956_i1
235.905	-0.177091	0.122937	-1.4405	0.149726	0.332668	Machtx_20180703@G01958_i2
5.35388	1.51469	1.24279	1.21878	0.222928	0.435654	Machtx_20180703@G01958_i4
4.25498	-2.07803	2.84345	-0.730813	0.464894	0.691272	Machtx_20180703@G01961_i1
345.583	0.175283	0.111989	1.56518	0.117541	0.280551	Machtx_20180703@G01961_i4
19.2408	0.93753	0.46297	2.02503	0.0428639	0.130663	Machtx_20180703@G01963_i11
18.4382	0.908233	0.456253	1.99063	0.0465212	0.139291	Machtx_20180703@G01963_i16
20.2898	1.79554	0.857145	2.09479	0.0361897	0.114591	Machtx_20180703@G01963_i7
7.90621	0.616626	0.983327	0.627081	0.530606	0.744145	Machtx_20180703@G01963_i9
74.1286	0.632168	0.310687	2.03474	0.0418769	0.128259	Machtx_20180703@G01964_i1
681.815	-0.129086	0.0980369	-1.31671	0.187935	0.388562	Machtx_20180703@G01967_i1
6561.03	0.458209	0.122549	3.73898	0.000184769	0.00140144	Machtx_20180703@G01969_i4
2.99763	-0.621966	3.79502	-0.16389	0.869818	0.945912	Machtx_20180703@G01971_i1
288.347	0.223265	0.197889	1.12823	0.259222	0.4821	Machtx_20180703@G01971_i3
3.54181	1.04821	1.07283	0.977046	0.328546	0.56197	Machtx_20180703@G01976_i1
30.7863	0.340914	0.475701	0.716656	0.473586	0.698741	Machtx_20180703@G01977_i2
3595.18	0.456555	0.0998529	4.57228	4.82455e-06	5.95719e-05	Machtx_20180703@G01979_i1
12.2423	-0.842822	0.609881	-1.38194	0.166989	0.358408	Machtx_20180703@G01981_i1
28.4465	0.676991	0.850727	0.79578	0.42616	0.658548	Machtx_20180703@G01982_i10
308.029	-0.461516	0.270006	-1.70928	0.0873992	0.225554	Machtx_20180703@G01982_i2
9.66055	-6.26925	2.43753	-2.57197	0.0101123	0.041145	Machtx_20180703@G01982_i3
25.694	-6.68082	1.75295	-3.81118	0.000138302	0.00109696	Machtx_20180703@G01982_i6
96.2151	0.250282	0.946414	0.264453	0.791431	0.909054	Machtx_20180703@G01982_i7
8.24676	0.239602	0.675226	0.354848	0.722704	0.871284	Machtx_20180703@G01987_i1
2.58085	0.0208777	1.15945	0.0180066	0.985634	0.993924	Machtx_20180703@G01988_i1
2.64009	1.08778	1.72427	0.630862	0.528131	0.742176	Machtx_20180703@G01990_i10
11.055	0.679926	0.585316	1.16164	0.245382	0.464947	Machtx_20180703@G01991_i1
7.9096	-0.691204	0.660353	-1.04672	0.295229	0.524472	Machtx_20180703@G01994_i2
87.5365	-0.15759	0.191829	-0.821512	0.411355	0.644515	Machtx_20180703@G01995_i1
11.0063	-0.716838	0.742836	-0.965002	0.334544	0.568337	Machtx_20180703@G01995_i3
65.4715	1.18111	0.420383	2.8096	0.00496035	0.0227505	Machtx_20180703@G01996_i2
7.7538	0.978024	1.85001	0.528658	0.597043	0.793256	Machtx_20180703@G01999_i1
65.8715	-0.0350462	0.356076	-0.0984234	0.921596	0.966564	Machtx_20180703@G01999_i2
551.414	-0.0682439	0.0922597	-0.739694	0.459486	0.687211	Machtx_20180703@G02002_i3
98.1551	0.467585	0.295566	1.582	0.11365	0.273768	Machtx_20180703@G02003_i1
30.1457	-0.174039	0.417129	-0.41723	0.67651	0.844045	Machtx_20180703@G02004_i1
28.9972	-0.153186	0.364377	-0.420405	0.67419	0.842831	Machtx_20180703@G02004_i2
74.3363	-0.265523	0.367072	-0.723355	0.469462	0.69487	Machtx_20180703@G02009_i1
5.47849	0.571489	0.878814	0.650296	0.515501	0.732363	Machtx_20180703@G02011_i1
125.843	1.18016	0.315737	3.73778	0.000185649	0.00140688	Machtx_20180703@G02011_i4
72.5743	-0.132271	0.298449	-0.443195	0.657625	0.832602	Machtx_20180703@G02013_i1
922.137	0.985298	0.165228	5.96326	2.47258e-09	7.57507e-08	Machtx_20180703@G02014_i12
136.053	0.164423	0.26063	0.630867	0.528128	0.742176	Machtx_20180703@G02014_i13
40.5022	-0.0714306	1.24241	-0.0574937	0.954152	0.980505	Machtx_20180703@G02014_i3
24.7955	0.658679	0.489409	1.34587	0.178345	0.374345	Machtx_20180703@G02015_i1
212.304	0.602573	0.165846	3.63333	0.000279782	0.00199799	Machtx_20180703@G02018_i2
7.31352	0.79753	2.4895	0.320358	0.748697	0.885541	Machtx_20180703@G02018_i4
10.5714	-0.176422	0.649713	-0.271538	0.785977	0.906369	Machtx_20180703@G02022_i1
75.1707	-0.0892003	0.312021	-0.28588	0.77497	0.900297	Machtx_20180703@G02024_i2
27.1597	0.28726	0.423027	0.679057	0.497102	0.718221	Machtx_20180703@G02024_i3
28.3308	0.147738	0.348485	0.423944	0.671606	0.841076	Machtx_20180703@G02024_i6
96.2604	0.233828	0.226335	1.03311	0.301554	0.531829	Machtx_20180703@G02029_i2
2.56793	-0.628092	1.28114	-0.490261	0.623949	0.811006	Machtx_20180703@G02033_i1
56.6497	-0.434928	0.26388	-1.6482	0.0993109	0.248185	Machtx_20180703@G02036_i1
7.35396	-0.489681	1.8899	-0.259105	0.795554	0.911225	Machtx_20180703@G02037_i1
178.505	0.870692	0.208627	4.17343	3.00041e-05	0.000291403	Machtx_20180703@G02037_i2
68.9079	0.774481	0.309422	2.50299	0.0123149	0.0483211	Machtx_20180703@G02038_i10
28.5108	0.775767	0.383423	2.02327	0.0430458	0.131093	Machtx_20180703@G02038_i5
282.008	0.217527	0.281919	0.771592	0.440356	0.670416	Machtx_20180703@G02038_i6
334.355	0.372917	0.333573	1.11795	0.26359	0.487574	Machtx_20180703@G02038_i9
3.93229	-0.233515	1.00379	-0.232634	0.816046	0.921592	Machtx_20180703@G02039_i2
31.0475	0.168029	0.389045	0.431903	0.665812	0.837891	Machtx_20180703@G02040_i1
211.421	-0.0651674	0.194236	-0.335507	0.737243	0.879433	Machtx_20180703@G02040_i5
532.006	-0.459026	0.108241	-4.24079	2.22732e-05	0.000225212	Machtx_20180703@G02042_i2
14.133	-0.608782	0.581253	-1.04736	0.294933	0.52405	Machtx_20180703@G02043_i3
90.0687	0.266108	0.233779	1.13829	0.254999	0.476918	Machtx_20180703@G02045_i1
7.04423	0.332441	1.44171	0.230587	0.817635	0.92225	Machtx_20180703@G02046_i1
232.598	0.525337	0.263982	1.99005	0.0465853	0.139426	Machtx_20180703@G02046_i2
77.6285	1.51379	0.526454	2.87544	0.0040346	0.0192705	Machtx_20180703@G02046_i6
28.9376	7.71811	3.39633	2.27248	0.0230574	0.0800072	Machtx_20180703@G02046_i7
92.3593	-1.00557	0.251762	-3.99412	6.49342e-05	0.00057123	Machtx_20180703@G02047_i1
148.884	-0.146472	0.161706	-0.905791	0.365047	0.599927	Machtx_20180703@G02047_i2
33.9887	-0.324124	0.409329	-0.791842	0.428453	0.660305	Machtx_20180703@G02048_i10
52.8594	0.77246	0.681416	1.13361	0.256958	0.479554	Machtx_20180703@G02048_i4
274.818	-0.369272	0.179887	-2.0528	0.0400918	0.123846	Machtx_20180703@G02048_i9
33.7878	-0.378736	0.356467	-1.06247	0.288022	0.516158	Machtx_20180703@G02051_i1
13.1399	-0.0907548	0.551714	-0.164496	0.869341	0.945687	Machtx_20180703@G02051_i2
19.3395	0.0282545	0.612246	0.0461489	0.963192	0.984368	Machtx_20180703@G02052_i2
465.596	0.83283	0.226831	3.67159	0.000241049	0.00176398	Machtx_20180703@G02053_i1
3.22251	5.4562	3.90911	1.39577	0.162785	0.352371	Machtx_20180703@G02053_i2
88.1267	-0.389627	0.299152	-1.30244	0.192766	0.395229	Machtx_20180703@G02054_i2
176.833	0.551369	0.228079	2.41744	0.01563	0.0586702	Machtx_20180703@G02054_i3
86.2926	1.27626	0.32105	3.97527	7.02995e-05	0.00061116	Machtx_20180703@G02056_i4
73.8088	0.28391	0.644787	0.440316	0.659708	0.834145	Machtx_20180703@G02058_i2
405.831	1.35677	0.324517	4.18089	2.90366e-05	0.000283413	Machtx_20180703@G02058_i3
5.9417	2.12589	3.75407	0.566289	0.571197	0.77463	Machtx_20180703@G02058_i5
5.91861	3.08108	2.24357	1.37329	0.169661	0.361887	Machtx_20180703@G02058_i6
18.3807	-0.805864	0.434607	-1.85424	0.0637051	0.177083	Machtx_20180703@G02063_i2
60.794	-0.0601957	0.247255	-0.243456	0.807652	0.917223	Machtx_20180703@G02063_i4
4.70009	-2.45292	1.7069	-1.43706	0.150701	0.334077	Machtx_20180703@G02063_i5
5.75913	-0.875098	1.205	-0.726221	0.467703	0.693517	Machtx_20180703@G02063_i6
258.267	-0.424022	0.162443	-2.61028	0.00904685	0.0374759	Machtx_20180703@G02064_i1
30.6664	0.020303	0.371974	0.0545818	0.956472	0.981425	Machtx_20180703@G02070_i1
14.106	0.483002	0.490865	0.983982	0.325124	0.558339	Machtx_20180703@G02070_i11
3.04168	-0.0827237	1.51969	-0.0544347	0.956589	0.981489	Machtx_20180703@G02070_i12
8.48656	0.967566	0.767117	1.2613	0.2072	0.414793	Machtx_20180703@G02070_i13
3.82887	1.60982	1.18522	1.35824	0.174387	0.368802	Machtx_20180703@G02070_i2
8.53321	0.781294	1.4327	0.545328	0.585528	0.784833	Machtx_20180703@G02070_i5
148.021	-0.307177	0.159773	-1.92258	0.0545329	0.157169	Machtx_20180703@G02078_i1
22.4016	-0.277267	1.09518	-0.253171	0.800136	0.913314	Machtx_20180703@G02080_i1
12.1997	-0.498557	1.10164	-0.452559	0.650867	0.828456	Machtx_20180703@G02080_i3
385.705	-0.402059	0.127246	-3.1597	0.00157932	0.00873446	Machtx_20180703@G02080_i5
24.8901	0.899098	0.402661	2.23289	0.025556	0.0869317	Machtx_20180703@G02082_i2
11.6614	0.214117	0.747162	0.286574	0.774438	0.899995	Machtx_20180703@G02083_i1
4.96371	2.29027	1.59524	1.43569	0.15109	0.334616	Machtx_20180703@G02083_i2
2.64484	-0.0506278	1.0729	-0.0471877	0.962364	0.984077	Machtx_20180703@G02088_i1
52.5977	-0.362613	0.260596	-1.39148	0.164081	0.354252	Machtx_20180703@G02092_i1
32.2244	0.124265	0.361252	0.343984	0.730858	0.876142	Machtx_20180703@G02094_i5
19.9591	0.496019	0.485127	1.02245	0.306567	0.537313	Machtx_20180703@G02095_i3
132.014	1.15949	0.382346	3.03257	0.00242482	0.0125631	Machtx_20180703@G02095_i4
2.87899	-0.268647	1.43799	-0.186821	0.851801	0.938226	Machtx_20180703@G02095_i7
12.0947	0.972946	1.53413	0.634201	0.52595	0.740223	Machtx_20180703@G02095_i9
7.86705	-0.106267	2.41367	-0.044027	0.964883	0.985114	Machtx_20180703@G02096_i1
356.844	0.237756	0.138011	1.72273	0.0849367	0.220641	Machtx_20180703@G02096_i2
16.4762	0.268631	0.602613	0.445778	0.655758	0.831756	Machtx_20180703@G02096_i3
1060.91	0.0881609	0.11922	0.73948	0.459615	0.68724	Machtx_20180703@G02097_i4
315.82	-0.000920642	0.145987	-0.00630633	0.994968	0.997833	Machtx_20180703@G02098_i1
77.2277	-0.626337	0.222139	-2.81957	0.00480879	0.0222068	Machtx_20180703@G02099_i1
348.117	-0.356747	0.239766	-1.4879	0.136778	0.312825	Machtx_20180703@G02101_i2
4.0031	4.19942	3.9261	1.06961	0.284793	0.51269	Machtx_20180703@G02101_i5
62.9002	1.16525	0.282805	4.12035	3.78298e-05	0.000356624	Machtx_20180703@G02105_i12
326.917	-0.71358	0.177968	-4.00959	6.08244e-05	0.000538709	Machtx_20180703@G02108_i1
27.9822	-0.482732	1.03935	-0.464456	0.642321	0.823055	Machtx_20180703@G02109_i12
17.4267	6.89771	1.90767	3.61578	0.000299441	0.00212097	Machtx_20180703@G02109_i13
8.2389	0.127034	0.652957	0.194552	0.845744	0.935311	Machtx_20180703@G02109_i2
16.6926	0.101049	0.474502	0.212957	0.831361	0.929242	Machtx_20180703@G02109_i3
19.6273	0.631951	0.504663	1.25223	0.210488	0.418971	Machtx_20180703@G02109_i6
2.97241	1.43071	2.3394	0.611571	0.540822	0.752542	Machtx_20180703@G02109_i9
13.6155	-0.1417	1.46076	-0.0970044	0.922723	0.967049	Machtx_20180703@G02110_i2
23.6545	2.83045	1.16439	2.43083	0.0150641	0.0569238	Machtx_20180703@G02110_i4
87.4527	0.934801	0.228542	4.09028	4.30851e-05	0.000399086	Machtx_20180703@G02110_i6
34.5962	-0.343978	0.343149	-1.00242	0.316142	0.548667	Machtx_20180703@G02113_i1
158.34	-0.637263	0.230456	-2.76523	0.00568831	0.0255209	Machtx_20180703@G02115_i1
7.4399	0.322495	2.87035	0.112354	0.910543	0.962667	Machtx_20180703@G02115_i14
94.6852	-0.77106	0.222387	-3.46719	0.000525923	0.00343988	Machtx_20180703@G02115_i15
10.3477	-0.0152275	1.16551	-0.0130652	0.989576	0.995606	Machtx_20180703@G02115_i2
27.9655	0.233958	0.977167	0.239424	0.810777	0.918817	Machtx_20180703@G02115_i3
9.79729	-1.33258	1.27594	-1.04439	0.296304	0.525877	Machtx_20180703@G02115_i6
70.1849	-0.58115	0.319191	-1.82069	0.0686534	0.187674	Machtx_20180703@G02115_i9
23.2035	-0.157555	1.0989	-0.143374	0.885995	0.953141	Machtx_20180703@G02116_i1
145.641	1.07265	0.448403	2.39216	0.0167494	0.0619275	Machtx_20180703@G02116_i10
333.969	1.84763	0.347015	5.32435	1.01317e-07	2.0153e-06	Machtx_20180703@G02116_i5
164.21	2.39874	0.362342	6.6201	3.58946e-11	1.78618e-09	Machtx_20180703@G02116_i7
123.117	1.23828	0.255015	4.85573	1.19945e-06	1.76269e-05	Machtx_20180703@G02116_i8
1208.5	0.97212	0.199871	4.86373	1.15197e-06	1.69755e-05	Machtx_20180703@G02117_i1
57.0233	-0.760094	0.298532	-2.5461	0.0108934	0.0437075	Machtx_20180703@G02118_i1
22.2468	-0.775289	0.48836	-1.58754	0.112391	0.271572	Machtx_20180703@G02119_i1
53.6303	2.0444	0.558279	3.66197	0.000250287	0.00181879	Machtx_20180703@G02120_i1
78.8271	-0.0277643	0.21488	-0.129209	0.897193	0.957694	Machtx_20180703@G02123_i14
60.1561	-0.0166624	0.258362	-0.0644923	0.948578	0.9779	Machtx_20180703@G02123_i15
10.5579	-0.165731	0.647389	-0.255999	0.797952	0.912339	Machtx_20180703@G02128_i2
8.13281	0.502155	0.999149	0.502583	0.615258	0.805339	Machtx_20180703@G02128_i4
16.5414	0.0739282	0.463867	0.159374	0.873374	0.947826	Machtx_20180703@G02128_i6
2.77769	2.51422	1.50649	1.66893	0.0951318	0.240125	Machtx_20180703@G02134_i1
507.278	-0.827775	0.178052	-4.64908	3.33423e-06	4.31895e-05	Machtx_20180703@G02142_i1
4.30948	-2.26239	1.09834	-2.05983	0.0394152	0.122226	Machtx_20180703@G02143_i1
3.02097	0.838679	1.11051	0.755218	0.450118	0.678872	Machtx_20180703@G02143_i2
27.2787	-0.417066	0.373939	-1.11533	0.264708	0.488881	Machtx_20180703@G02145_i1
55.7311	-0.76106	0.354204	-2.14865	0.0316625	0.102937	Machtx_20180703@G02148_i2
527.681	-0.316595	0.125664	-2.51938	0.0117561	0.0465359	Machtx_20180703@G02149_i1
5.639	-0.881921	1.01937	-0.86516	0.386951	0.62084	Machtx_20180703@G02152_i3
3.8761	-0.739951	1.7504	-0.422732	0.672491	0.841736	Machtx_20180703@G02152_i4
8.46083	-0.775344	0.797464	-0.972262	0.33092	0.564479	Machtx_20180703@G02153_i1
269.162	-1.12004	0.192402	-5.82138	5.83631e-09	1.63767e-07	Machtx_20180703@G02162_i1
234.767	-0.842783	0.19726	-4.27245	1.93333e-05	0.000198612	Machtx_20180703@G02162_i2
562.534	-0.784889	0.160634	-4.88619	1.02807e-06	1.53814e-05	Machtx_20180703@G02163_i2
1833.21	1.223	0.201267	6.0765	1.22835e-09	4.0547e-08	Machtx_20180703@G02164_i1
36.9723	-0.979395	0.416764	-2.35	0.0187734	0.0678888	Machtx_20180703@G02166_i1
27.0324	1.46209	0.411482	3.55323	0.00038053	0.00259572	Machtx_20180703@G02168_i1
97.4389	0.494774	0.284428	1.73954	0.081939	0.214625	Machtx_20180703@G02169_i1
9.38653	-1.93079	0.999776	-1.93123	0.053455	0.154923	Machtx_20180703@G02170_i2
9.38565	-0.200105	1.19824	-0.166999	0.867371	0.944477	Machtx_20180703@G02170_i3
71.6495	0.133675	0.316349	0.422556	0.672619	0.841855	Machtx_20180703@G02170_i4
643.619	0.479574	0.144071	3.32872	0.000872449	0.0052997	Machtx_20180703@G02171_i1
177.33	-0.525789	0.138369	-3.79991	0.00014475	0.00114093	Machtx_20180703@G02174_i1
23.0612	-0.619107	0.384322	-1.61091	0.1072	0.262415	Machtx_20180703@G02175_i1
27.7742	1.79058	2.1504	0.832675	NA	NA	Machtx_20180703@G02177_i1
3.32444	1.1359	1.77035	0.641627	0.521116	0.737034	Machtx_20180703@G02177_i2
8.19451	0.0708496	2.34228	0.0302482	0.975869	0.989851	Machtx_20180703@G02177_i3
2.60879	1.56593	1.84397	0.849213	0.395763	0.629617	Machtx_20180703@G02177_i5
5.22003	0.905895	1.1034	0.821001	0.411646	0.644674	Machtx_20180703@G02178_i2
1614.69	-0.887847	0.19162	-4.63337	3.59756e-06	4.61423e-05	Machtx_20180703@G02179_i1
9.62056	-0.879606	0.671674	-1.30957	0.190341	0.39173	Machtx_20180703@G02179_i2
14.7687	-0.453223	0.62225	-0.728361	0.466393	0.69228	Machtx_20180703@G02182_i1
13.6155	0.030318	0.545969	0.0555305	0.955716	0.981165	Machtx_20180703@G02182_i2
6.52916	-1.95223	1.25179	-1.55956	0.118865	0.282816	Machtx_20180703@G02185_i1
294.399	-0.13668	0.143406	-0.9531	0.34054	0.574786	Machtx_20180703@G02185_i10
32.0115	-1.54126	1.44438	-1.06707	0.285938	0.513915	Machtx_20180703@G02186_i1
4.45432	0.901491	2.00138	0.450435	0.652397	0.829516	Machtx_20180703@G02186_i12
106.255	0.837614	0.399775	2.09521	0.036152	0.11448	Machtx_20180703@G02186_i14
7.45815	0.259097	3.7427	0.0692271	0.944809	0.976267	Machtx_20180703@G02186_i15
83.5368	0.342446	0.351931	0.973048	0.330529	0.564016	Machtx_20180703@G02186_i16
48.8945	0.983481	0.524526	1.87499	0.0607942	0.170622	Machtx_20180703@G02186_i18
3.28448	1.70687	1.80527	0.945496	0.344406	0.578595	Machtx_20180703@G02186_i8
201.73	1.70846	0.314918	5.42509	5.79268e-08	1.23671e-06	Machtx_20180703@G02189_i1
11.3933	-0.091062	0.787965	-0.115566	0.907996	0.962119	Machtx_20180703@G02190_i2
6.60663	-1.33859	1.15464	-1.15931	0.246328	0.465921	Machtx_20180703@G02190_i3
4.11932	-0.620984	0.90773	-0.684107	0.493908	0.715811	Machtx_20180703@G02190_i4
10.3511	0.455275	1.01057	0.450515	0.652339	0.829516	Machtx_20180703@G02196_i10
8.1003	0.368287	1.4817	0.248558	0.803703	0.91537	Machtx_20180703@G02196_i12
49.6479	0.305763	0.359414	0.850728	0.39492	0.628885	Machtx_20180703@G02196_i15
6.90304	1.49657	2.2732	0.65835	0.510313	0.728409	Machtx_20180703@G02196_i4
501.335	0.115723	0.157218	0.73607	0.461688	0.688812	Machtx_20180703@G02196_i5
179.899	0.340324	0.224547	1.51561	0.129619	0.300787	Machtx_20180703@G02196_i9
179.95	0.480501	0.193981	2.47705	0.0132474	0.0513156	Machtx_20180703@G02197_i2
193.303	0.505274	0.207196	2.43863	0.014743	0.0559561	Machtx_20180703@G02197_i3
5884.22	-0.929235	0.146484	-6.34359	2.24474e-10	8.97146e-09	Machtx_20180703@G02199_i1
462.933	-0.0488559	0.163525	-0.298767	0.765118	0.894671	Machtx_20180703@G02203_i1
195.085	0.306591	0.176963	1.73251	0.083182	0.217137	Machtx_20180703@G02203_i13
101.198	-0.70213	0.33285	-2.10945	0.0349061	0.111271	Machtx_20180703@G02203_i14
6.36311	-6.20477	2.53461	-2.44802	0.0143644	0.054819	Machtx_20180703@G02203_i3
139.138	0.526463	0.414438	1.2703	0.203976	0.41055	Machtx_20180703@G02203_i5
282.432	0.870198	0.213264	4.08037	4.49641e-05	0.000413844	Machtx_20180703@G02205_i1
2006.25	1.11182	0.230742	4.81847	1.44666e-06	2.07567e-05	Machtx_20180703@G02205_i2
353.317	-0.380748	0.121288	-3.1392	0.00169407	0.00926551	Machtx_20180703@G02206_i1
20.4401	-0.365471	0.60985	-0.599281	0.548986	0.758342	Machtx_20180703@G02209_i1
30.5504	-0.632552	0.434486	-1.45586	0.145431	0.326327	Machtx_20180703@G02209_i2
162.416	0.566649	0.435206	1.30203	0.192907	0.395405	Machtx_20180703@G02210_i1
12.8533	0.890943	0.522955	1.70367	0.0884429	0.227615	Machtx_20180703@G02210_i12
2.80203	0.643113	1.85297	0.347071	0.728538	0.874686	Machtx_20180703@G02210_i15
250.868	-0.0783831	0.163253	-0.480134	0.631132	0.815956	Machtx_20180703@G02210_i3
184.946	-0.0678899	0.147813	-0.459297	0.646021	0.825461	Machtx_20180703@G02210_i6
5.737	0.574671	1.00574	0.571389	0.567736	0.772182	Machtx_20180703@G02216_i1
5.89982	-0.599769	1.14784	-0.522518	0.60131	0.796466	Machtx_20180703@G02216_i2
4.14649	0.812742	1.13829	0.714	0.475227	0.70006	Machtx_20180703@G02216_i3
22.4816	0.551666	0.47318	1.16587	0.243667	0.462676	Machtx_20180703@G02216_i5
18.5678	0.382008	0.609345	0.626916	0.530714	0.744228	Machtx_20180703@G02216_i6
7.50326	-0.700698	1.52151	-0.460527	0.645138	0.825068	Machtx_20180703@G02216_i8
50.7964	0.679146	0.3687	1.842	0.0654747	0.180849	Machtx_20180703@G02217_i1
75.2083	0.124924	0.348907	0.358044	0.720311	0.870018	Machtx_20180703@G02218_i1
3.99642	0.176027	1.17009	0.15044	0.880418	0.950769	Machtx_20180703@G02220_i15
4.37195	1.05708	1.5263	0.692576	0.488576	0.711544	Machtx_20180703@G02220_i3
87.524	0.708196	0.3727	1.90018	0.0574098	0.163392	Machtx_20180703@G02220_i5
24.485	0.539491	0.618568	0.872161	0.38312	0.617226	Machtx_20180703@G02220_i9
547.221	0.9662	0.221779	4.35659	1.32104e-05	0.000142979	Machtx_20180703@G02224_i1
2172.4	-0.185091	0.138871	-1.33283	0.182587	0.380594	Machtx_20180703@G02224_i2
21.2642	-0.259205	0.499549	-0.518879	0.603845	0.797792	Machtx_20180703@G02225_i4
26.0492	0.173292	1.4021	0.123595	0.901636	0.959765	Machtx_20180703@G02227_i3
291.47	-0.172227	0.19436	-0.886125	0.37555	0.610007	Machtx_20180703@G02227_i6
88.8323	0.650241	0.249289	2.60839	0.00909704	0.037644	Machtx_20180703@G02230_i1
546.035	0.885465	0.309961	2.8567	0.00428069	0.0202037	Machtx_20180703@G02230_i2
428.606	-0.100643	0.0983084	-1.02374	0.305957	0.536746	Machtx_20180703@G02234_i6
106.872	-0.60873	0.246417	-2.47033	0.0134988	0.052149	Machtx_20180703@G02234_i8
33.0721	0.41059	0.597203	0.687522	0.491754	0.714162	Machtx_20180703@G02237_i2
21.4008	-0.0489769	0.69121	-0.0708568	0.943512	0.975555	Machtx_20180703@G02237_i7
48.6083	-0.165827	0.387831	-0.427576	0.66896	0.839349	Machtx_20180703@G02241_i1
35.6911	-0.240228	0.302443	-0.794292	0.427025	0.659098	Machtx_20180703@G02241_i2
3.26416	1.85035	1.72383	1.07339	0.283094	0.51073	Machtx_20180703@G02241_i3
366.202	-0.160517	0.117544	-1.36559	0.172067	0.365191	Machtx_20180703@G02241_i9
17.3781	0.0745444	0.623104	0.119634	0.904773	0.9609	Machtx_20180703@G02242_i1
33.5468	-0.581445	0.507706	-1.14524	0.25211	0.473197	Machtx_20180703@G02242_i14
118.575	-0.259041	0.192414	-1.34627	0.178217	0.374166	Machtx_20180703@G02242_i19
6.1742	0.959463	0.999033	0.960392	0.336858	0.570723	Machtx_20180703@G02245_i1
38.3224	0.0793508	0.383226	0.20706	0.835963	0.931146	Machtx_20180703@G02247_i2
3.54074	-0.303684	1.22856	-0.247186	0.804764	0.915925	Machtx_20180703@G02250_i4
13.1313	0.0225083	1.06108	0.0212126	0.983076	0.992949	Machtx_20180703@G02252_i2
42.6415	-0.349382	0.315307	-1.10807	0.267832	0.492579	Machtx_20180703@G02252_i4
20.8556	-0.0751443	0.472959	-0.158881	0.873762	0.947968	Machtx_20180703@G02253_i1
4.2445	-0.0425625	0.914101	-0.0465622	0.962862	0.984301	Machtx_20180703@G02255_i1
3.47654	-1.0796	1.16218	-0.928944	0.352918	0.587706	Machtx_20180703@G02255_i3
18.3767	0.195788	0.499081	0.392298	0.694838	0.855857	Machtx_20180703@G02255_i5
15.3223	0.725474	0.503143	1.44188	0.149335	0.332161	Machtx_20180703@G02257_i2
85.2361	1.96284	0.268099	7.32131	2.45555e-13	2.04442e-11	Machtx_20180703@G02258_i1
590.289	1.25797	0.192497	6.53498	6.3619e-11	2.96045e-09	Machtx_20180703@G02259_i1
23.3675	-1.13204	0.748746	-1.51192	0.130555	0.302292	Machtx_20180703@G02261_i1
16.103	0.927065	0.913078	1.01532	0.309954	0.5412	Machtx_20180703@G02261_i11
117.261	-0.941881	0.620371	-1.51825	0.12895	0.299834	Machtx_20180703@G02261_i13
6.91799	-0.0555204	1.03155	-0.0538224	0.957077	0.981733	Machtx_20180703@G02261_i2
5.04338	-0.575555	2.05756	-0.279728	0.779687	0.902863	Machtx_20180703@G02261_i4
11.0939	-0.598399	0.6586	-0.908593	0.363565	0.598512	Machtx_20180703@G02261_i7
350.965	-0.410475	0.126922	-3.23408	0.00122036	0.00704429	Machtx_20180703@G02263_i1
30.449	-0.621827	0.39811	-1.56195	0.1183	0.281908	Machtx_20180703@G02266_i3
743.707	-0.128154	0.104824	-1.22257	0.221494	0.433678	Machtx_20180703@G02268_i2
28.8843	1.28654	1.57712	0.815757	0.414639	0.647572	Machtx_20180703@G02268_i5
2.75861	-4.87644	1.58225	-3.08196	0.00205639	0.0109589	Machtx_20180703@G02274_i4
160.384	-0.926299	0.222108	-4.1705	3.03936e-05	0.00029472	Machtx_20180703@G02274_i5
143.16	-0.135945	0.158465	-0.857887	0.390955	0.625067	Machtx_20180703@G02274_i6
150.154	-1.1486	0.245075	-4.68671	2.77635e-06	3.67821e-05	Machtx_20180703@G02274_i7
25.8589	-0.0705485	1.92728	-0.0366053	0.9708	0.987632	Machtx_20180703@G02274_i8
1158.42	-0.832192	0.095907	-8.67707	4.06085e-18	9.87543e-16	Machtx_20180703@G02275_i1
72.1742	-0.293862	0.49038	-0.599253	0.549004	0.758342	Machtx_20180703@G02276_i12
41.9687	-0.768475	0.6999	-1.09798	0.272214	0.49803	Machtx_20180703@G02276_i8
61.9793	0.140784	0.30879	0.455921	0.648446	0.827254	Machtx_20180703@G02281_i1
20.9116	-0.998461	0.430645	-2.31853	0.0204207	0.0726676	Machtx_20180703@G02281_i2
19.3787	-0.673871	0.437473	-1.54037	0.12347	0.29075	Machtx_20180703@G02281_i3
35.8501	-0.360479	0.373484	-0.96518	0.334455	0.568281	Machtx_20180703@G02281_i5
22.2008	0.825224	0.435519	1.89481	0.0581179	0.16495	Machtx_20180703@G02285_i1
6.11338	2.53882	0.939247	2.70304	0.00687094	0.0298318	Machtx_20180703@G02286_i1
17.6608	1.04384	0.476126	2.19236	0.0283536	0.0943236	Machtx_20180703@G02287_i1
36.7903	1.51827	0.384307	3.95068	7.79298e-05	0.000668742	Machtx_20180703@G02288_i2
4.84722	1.16023	0.941893	1.23181	0.218021	0.429175	Machtx_20180703@G02289_i4
19.6264	-0.156213	0.53509	-0.291938	0.770334	0.897527	Machtx_20180703@G02290_i3
18.7385	0.297954	0.581836	0.512092	0.608586	0.800613	Machtx_20180703@G02291_i1
16.1603	0.628296	0.471493	1.33257	0.182674	0.380685	Machtx_20180703@G02291_i2
292.444	0.302211	0.211316	1.43013	0.152679	0.336917	Machtx_20180703@G02292_i1
23.1495	1.84611	0.50482	3.65696	0.000255223	0.00184853	Machtx_20180703@G02292_i2
248.448	-0.311028	0.165947	-1.87426	0.0608946	0.170814	Machtx_20180703@G02295_i1
27.9325	-0.288197	0.644355	-0.447265	0.654684	0.830988	Machtx_20180703@G02300_i2
5.18421	5.07853	2.59427	1.95759	0.0502776	0.147633	Machtx_20180703@G02301_i1
1248.79	0.828701	0.325403	2.54669	0.010875	0.0436461	Machtx_20180703@G02301_i2
11.819	-0.238467	0.775653	-0.307441	0.758508	0.891154	Machtx_20180703@G02303_i1
19.5046	0.0831075	1.14857	0.0723572	0.942318	0.975242	Machtx_20180703@G02303_i11
17.162	0.217779	0.615404	0.353879	0.723429	0.87159	Machtx_20180703@G02303_i14
275.86	-0.236446	0.207205	-1.14112	0.253819	0.47541	Machtx_20180703@G02303_i3
200.009	0.243376	0.222178	1.09541	0.273338	0.49945	Machtx_20180703@G02304_i1
39.9569	0.860994	0.363864	2.36625	0.0179692	0.0654887	Machtx_20180703@G02305_i2
25.2245	0.0313365	0.62929	0.0497966	0.960284	0.983148	Machtx_20180703@G02308_i1
28.6838	1.6981	0.376048	4.51564	6.31245e-06	7.54549e-05	Machtx_20180703@G02308_i3
249.724	1.43448	0.214548	6.68607	2.29239e-11	1.20041e-09	Machtx_20180703@G02309_i5
21.1913	0.106964	0.702814	0.152195	0.879033	0.950138	Machtx_20180703@G02310_i1
115.5	0.331487	0.301765	1.09849	0.271988	0.497682	Machtx_20180703@G02310_i5
53.6887	-0.357756	0.369868	-0.967256	0.333416	0.567017	Machtx_20180703@G02314_i2
60.7602	0.213147	0.326468	0.652889	0.513828	0.731161	Machtx_20180703@G02314_i3
6.38834	-1.42591	2.34891	-0.607051	0.543817	0.75488	Machtx_20180703@G02314_i6
245.188	0.404997	0.17397	2.32797	0.0199136	0.0712461	Machtx_20180703@G02317_i1
3.96508	0.479878	1.17744	0.40756	0.683597	0.84921	Machtx_20180703@G02317_i12
1415.94	0.513316	0.0991817	5.17551	2.27286e-07	4.10373e-06	Machtx_20180703@G02317_i14
31.4363	0.12471	0.369754	0.337279	0.735907	0.878743	Machtx_20180703@G02317_i2
981.925	0.548646	0.182257	3.01028	0.00261005	0.0133619	Machtx_20180703@G02317_i5
65.2302	0.11163	0.272172	0.410143	0.681701	0.84762	Machtx_20180703@G02317_i9
38.5341	0.31694	0.333775	0.949562	0.342335	0.57672	Machtx_20180703@G02325_i1
78.9723	-0.821247	0.272471	-3.01407	0.00257769	0.0132167	Machtx_20180703@G02325_i2
383.662	-0.726666	0.147753	-4.91813	8.73751e-07	1.33674e-05	Machtx_20180703@G02325_i4
11.9109	-0.118328	0.80621	-0.14677	0.883313	0.952058	Machtx_20180703@G02325_i5
645.854	-0.50975	0.135034	-3.77497	0.000160025	0.00124134	Machtx_20180703@G02327_i1
41.0214	-0.470308	0.429628	-1.09469	0.273654	0.499859	Machtx_20180703@G02328_i5
73.6013	-0.232069	0.258945	-0.896209	0.370141	0.604575	Machtx_20180703@G02328_i6
37.0915	-0.390923	0.421432	-0.927606	0.353612	0.588314	Machtx_20180703@G02328_i8
5.09618	0.829812	1.04075	0.797325	0.425262	0.657696	Machtx_20180703@G02330_i1
49.6999	-0.572577	0.3126	-1.83166	0.0670022	0.184131	Machtx_20180703@G02335_i1
115.663	0.254742	0.184427	1.38126	0.167199	0.358537	Machtx_20180703@G02337_i2
60.6919	-0.293299	0.30282	-0.968562	0.332764	0.566347	Machtx_20180703@G02341_i1
269.352	0.0181859	0.136724	0.133012	0.894184	0.956754	Machtx_20180703@G02344_i1
30.8135	-0.308841	0.345384	-0.894197	0.371216	0.605687	Machtx_20180703@G02348_i3
1426.64	-0.688291	0.132668	-5.18807	2.12482e-07	3.86727e-06	Machtx_20180703@G02352_i10
3259.54	-0.945686	0.140816	-6.71574	1.87117e-11	1.00427e-09	Machtx_20180703@G02352_i15
30.0644	0.627656	0.366818	1.71108	0.0870655	0.224841	Machtx_20180703@G02355_i2
24.8111	1.06843	0.410895	2.60024	0.00931586	0.0384092	Machtx_20180703@G02356_i1
135.685	1.0778	0.192775	5.59096	2.25815e-08	5.45454e-07	Machtx_20180703@G02356_i3
1084.31	-0.0800748	0.103341	-0.774862	0.438421	0.668788	Machtx_20180703@G02358_i1
222.453	-0.748117	0.205873	-3.63387	0.000279198	0.00199565	Machtx_20180703@G02359_i1
49.5716	-0.469811	0.755591	-0.621779	0.534087	0.746962	Machtx_20180703@G02359_i2
27.7338	-0.444103	0.365309	-1.21569	0.224103	0.437236	Machtx_20180703@G02360_i1
16.8683	-0.579081	0.650545	-0.890148	0.373387	0.607984	Machtx_20180703@G02360_i2
4.65287	0.316161	0.914585	0.345688	0.729577	0.875322	Machtx_20180703@G02360_i3
178.028	0.216744	0.188524	1.14969	0.25027	0.471141	Machtx_20180703@G02361_i1
259.164	0.075312	0.168968	0.445718	0.655801	0.831761	Machtx_20180703@G02363_i5
221.759	1.46738	0.325265	4.51132	6.4426e-06	7.68187e-05	Machtx_20180703@G02366_i1
2.63333	-0.608068	3.77433	-0.161106	0.87201	0.947269	Machtx_20180703@G02366_i2
196.61	-0.256857	0.17864	-1.43784	0.150478	0.333755	Machtx_20180703@G02367_i1
64.8545	-0.0855296	0.274228	-0.311893	0.755122	0.889339	Machtx_20180703@G02368_i2
6.08627	-0.93637	0.814018	-1.15031	0.250018	0.470747	Machtx_20180703@G02369_i1
117.041	-0.139829	0.237834	-0.587927	0.556581	0.763707	Machtx_20180703@G02371_i1
192.124	-0.315463	0.224389	-1.40588	0.159761	0.347829	Machtx_20180703@G02371_i3
3.184	5.08459	3.37895	1.50479	0.132379	0.305393	Machtx_20180703@G02373_i3
581.1	-0.273349	0.12953	-2.11032	0.0348308	0.111089	Machtx_20180703@G02373_i5
120.944	0.378198	0.277968	1.36058	0.173647	0.36761	Machtx_20180703@G02374_i1
44.6564	-0.517077	0.453253	-1.14081	0.253948	0.475609	Machtx_20180703@G02374_i2
10.0954	-1.54785	1.60987	-0.961473	0.336314	0.570134	Machtx_20180703@G02374_i3
22.6928	-0.433133	1.02224	-0.423711	0.671777	0.841167	Machtx_20180703@G02374_i4
10.4343	0.226802	0.616586	0.367835	0.712996	0.865802	Machtx_20180703@G02375_i1
174.052	-0.292877	0.160711	-1.82238	0.0683973	0.187176	Machtx_20180703@G02376_i1
182.14	0.039829	0.193961	0.205346	0.837302	0.931659	Machtx_20180703@G02378_i1
299.144	-1.11176	0.326281	-3.40736	0.000655944	0.00414969	Machtx_20180703@G02381_i1
20.3909	1.79602	0.566743	3.16902	0.00152952	0.00850052	Machtx_20180703@G02385_i1
45.6487	0.0547902	0.347879	0.157498	0.874853	0.948626	Machtx_20180703@G02387_i1
16.9142	1.45057	1.04372	1.3898	0.164591	0.354942	Machtx_20180703@G02388_i1
232.974	0.0463347	0.174712	0.265206	0.790851	0.908686	Machtx_20180703@G02388_i4
330.751	-0.19979	0.122276	-1.63394	0.102272	0.253516	Machtx_20180703@G02389_i2
12.0718	-0.306555	2.01369	-0.152235	0.879002	0.950138	Machtx_20180703@G02389_i5
5.20695	-0.608801	1.05732	-0.575795	0.564754	0.769743	Machtx_20180703@G02394_i1
8.18952	0.523997	0.723484	0.724269	0.468901	0.694469	Machtx_20180703@G02395_i3
384.927	-0.469875	0.150566	-3.12072	0.00180408	0.00978638	Machtx_20180703@G02396_i1
6.35204	3.30341	1.72467	1.91539	0.0554425	0.159215	Machtx_20180703@G02397_i1
169.982	1.23196	0.197725	6.23068	4.64417e-10	1.71738e-08	Machtx_20180703@G02397_i2
144.835	0.295316	0.250239	1.18013	0.237947	0.455187	Machtx_20180703@G02397_i3
547.205	0.999675	0.146572	6.82036	9.081e-12	5.26796e-10	Machtx_20180703@G02397_i7
26.9246	0.412666	0.532046	0.775622	0.437972	0.668395	Machtx_20180703@G02398_i1
230.173	-0.190371	0.150778	-1.26259	0.206736	0.41432	Machtx_20180703@G02398_i2
30.0622	0.448067	0.654661	0.684425	0.493707	0.715722	Machtx_20180703@G02398_i4
5.03517	4.60203	3.35536	1.37155	0.170205	0.362578	Machtx_20180703@G02398_i5
1194.43	-0.576615	0.119563	-4.82267	1.4165e-06	2.04056e-05	Machtx_20180703@G02400_i1
13.6612	-0.0983107	0.610386	-0.161063	0.872044	0.947269	Machtx_20180703@G02403_i5
26.389	-0.454951	0.420242	-1.08259	0.278989	0.506273	Machtx_20180703@G02403_i6
143.994	0.0463541	0.294142	0.157591	0.874779	0.948626	Machtx_20180703@G02408_i3
33.8466	-0.0297382	1.06194	-0.0280036	0.977659	0.99057	Machtx_20180703@G02408_i4
7.39766	0.0893155	0.775703	0.115141	0.908333	0.962194	Machtx_20180703@G02410_i4
4.32675	-1.20753	1.19679	-1.00897	0.312987	0.544429	Machtx_20180703@G02411_i1
4.88693	-0.726608	1.03811	-0.69993	0.483971	0.707292	Machtx_20180703@G02412_i1
26.1283	0.896017	0.390573	2.29411	0.0217845	0.0764516	Machtx_20180703@G02415_i2
138.086	1.25234	0.256782	4.87706	1.07677e-06	1.60029e-05	Machtx_20180703@G02415_i4
7.08816	5.38759	2.0794	2.59093	0.00957163	0.0392794	Machtx_20180703@G02419_i1
2.90841	4.32405	3.5927	1.20356	0.228758	0.442964	Machtx_20180703@G02419_i2
35.1925	-0.446798	0.591444	-0.755437	0.449987	0.678756	Machtx_20180703@G02419_i3
188.241	-0.290188	0.228859	-1.26798	0.204805	0.411613	Machtx_20180703@G02419_i5
116.973	0.835795	0.318501	2.62416	0.00868641	0.0362304	Machtx_20180703@G02419_i7
97.7674	0.211483	0.285616	0.740445	0.45903	0.686871	Machtx_20180703@G02419_i8
16.9749	-0.03191	1.51741	-0.0210293	0.983222	0.993027	Machtx_20180703@G02422_i1
8.68126	0.276439	0.889716	0.310705	0.756025	0.889743	Machtx_20180703@G02422_i11
172.092	0.360615	0.378848	0.951875	0.34116	0.575407	Machtx_20180703@G02422_i2
154.071	-0.218238	0.194013	-1.12486	0.260647	0.483861	Machtx_20180703@G02422_i3
45.9234	-1.43724	0.868375	-1.65509	0.0979055	0.245485	Machtx_20180703@G02422_i8
281.856	1.03558	0.196407	5.27263	1.3448e-07	2.57383e-06	Machtx_20180703@G02423_i1
41.7433	0.0551804	0.759761	0.0726286	0.942102	0.975202	Machtx_20180703@G02424_i2
30.906	0.255104	0.619576	0.411739	0.680531	0.846756	Machtx_20180703@G02424_i4
64.226	-0.793757	0.337594	-2.35122	0.0187121	0.0676959	Machtx_20180703@G02425_i1
113.216	-0.267939	0.375122	-0.714273	0.475058	0.699928	Machtx_20180703@G02426_i5
70.8364	1.62459	0.928858	1.74902	0.0802878	0.211409	Machtx_20180703@G02426_i7
33.6199	0.334069	0.356504	0.937071	0.348722	0.583063	Machtx_20180703@G02428_i1
14.1977	0.388757	0.588503	0.660586	0.508878	0.727326	Machtx_20180703@G02428_i3
151.941	0.235287	0.182422	1.2898	0.197121	0.401139	Machtx_20180703@G02429_i2
40.6201	-0.149027	0.332997	-0.447533	0.65449	0.830882	Machtx_20180703@G02430_i2
5.93243	0.649436	0.777902	0.834856	0.403799	0.637397	Machtx_20180703@G02431_i13
5.85889	-0.76532	0.772111	-0.991204	0.321586	0.554714	Machtx_20180703@G02431_i15
5.12365	0.503464	2.31557	0.217425	0.827877	0.927521	Machtx_20180703@G02431_i17
6.42744	3.12821	1.74254	1.7952	0.0726214	0.195884	Machtx_20180703@G02431_i20
8.57531	1.91955	0.870521	2.20506	0.02745	0.0919001	Machtx_20180703@G02431_i21
74.7174	0.709746	0.512562	1.3847	0.166143	0.357074	Machtx_20180703@G02431_i24
12.8134	6.73834	1.87066	3.60212	0.000315636	0.00221635	Machtx_20180703@G02431_i28
20.0224	0.183353	0.436643	0.419916	0.674547	0.842993	Machtx_20180703@G02431_i33
6.4655	0.365274	0.81454	0.448442	0.653835	0.830466	Machtx_20180703@G02431_i35
4.02929	1.93913	3.77813	0.51325	0.607776	0.800386	Machtx_20180703@G02431_i36
5.30568	-5.5951	2.01368	-2.77855	0.00546022	0.0247113	Machtx_20180703@G02431_i5
11118.6	-0.896818	0.131012	-6.84529	7.63193e-12	4.52491e-10	Machtx_20180703@G02433_i1
4.92007	-1.75644	2.33195	-0.753208	0.451325	0.680164	Machtx_20180703@G02433_i4
38.4716	0.201205	0.330109	0.609509	0.542187	0.753613	Machtx_20180703@G02434_i1
19.8134	0.040458	0.872673	0.046361	0.963022	0.984301	Machtx_20180703@G02434_i10
202.546	-0.123288	0.150215	-0.820746	0.411791	0.644831	Machtx_20180703@G02434_i2
28.4397	0.945335	0.401961	2.35181	0.0186823	0.0676116	Machtx_20180703@G02439_i1
28.9645	1.57353	0.516452	3.04681	0.00231284	0.0120832	Machtx_20180703@G02439_i2
32.6662	1.71967	0.520655	3.3029	0.000956918	0.00574151	Machtx_20180703@G02439_i5
25.7142	0.989857	0.395113	2.50525	0.0122365	0.0480791	Machtx_20180703@G02439_i6
47.1187	1.10791	0.329587	3.3615	0.000775201	0.00479146	Machtx_20180703@G02439_i7
10.9685	0.10466	0.582095	0.179798	0.857311	0.940493	Machtx_20180703@G02441_i1
5.08622	0.943466	1.25127	0.754005	0.450847	0.67968	Machtx_20180703@G02442_i1
3.65674	0.888579	1.12501	0.789843	0.42962	0.661369	Machtx_20180703@G02445_i3
3.32803	4.09503	1.50252	2.72545	0.00642135	0.028207	Machtx_20180703@G02445_i5
3.04458	0.112135	1.79789	0.0623705	0.950268	0.978674	Machtx_20180703@G02445_i7
523.473	-0.212637	0.0958752	-2.21785	0.0265648	0.0895704	Machtx_20180703@G02447_i2
172.846	-0.0809358	0.19766	-0.409469	0.682195	0.848021	Machtx_20180703@G02450_i1
51.7234	0.0431121	0.560487	0.076919	0.938688	0.973541	Machtx_20180703@G02451_i1
402.085	-0.0603667	0.111602	-0.540912	0.588569	0.78661	Machtx_20180703@G02451_i2
26.0869	0.935951	0.672907	1.39091	0.164254	0.354517	Machtx_20180703@G02453_i1
956.085	-0.811084	0.140631	-5.76747	8.047e-09	2.1812e-07	Machtx_20180703@G02454_i11
4.55218	3.69754	2.54846	1.45089	0.14681	0.32853	Machtx_20180703@G02454_i2
5.684	1.13061	0.946829	1.19411	0.232437	0.447812	Machtx_20180703@G02454_i7
54.9104	-1.10148	1.2566	-0.876556	0.380728	0.615076	Machtx_20180703@G02454_i8
8.52149	0.120484	0.742711	0.162222	0.871131	0.946647	Machtx_20180703@G02455_i1
2.71982	0.174194	1.35854	0.128221	0.897974	0.957989	Machtx_20180703@G02455_i4
70.1379	-0.682392	0.374182	-1.82369	0.0681985	0.186715	Machtx_20180703@G02456_i3
92.4277	-0.189729	0.239715	-0.791476	0.428666	0.66054	Machtx_20180703@G02456_i7
142.185	-0.173558	0.214878	-0.807704	0.419261	0.652093	Machtx_20180703@G02456_i8
4.03835	-1.588	0.978996	-1.62207	0.104788	0.25826	Machtx_20180703@G02458_i1
36.6842	0.146151	0.503025	0.290545	0.7714	0.89821	Machtx_20180703@G02459_i3
242.953	0.0545692	0.166927	0.326905	0.74374	0.883105	Machtx_20180703@G02459_i6
41.2191	0.747409	0.522955	1.4292	0.152946	0.337385	Machtx_20180703@G02459_i8
907.259	-0.769321	0.138145	-5.56895	2.56274e-08	6.12336e-07	Machtx_20180703@G02463_i1
15.5386	0.75229	0.54576	1.37843	0.168072	0.359674	Machtx_20180703@G02465_i1
7.01775	0.309263	0.758504	0.407728	0.683473	0.849168	Machtx_20180703@G02465_i2
209.884	1.5274	0.1968	7.76118	8.41439e-15	1.00888e-12	Machtx_20180703@G02467_i1
10.419	1.44809	0.681839	2.1238	0.0336865	0.108	Machtx_20180703@G02467_i3
8.10513	0.237535	0.971865	0.244412	0.806912	0.916868	Machtx_20180703@G02468_i12
3.35293	2.52965	1.50283	1.68326	0.0923248	0.234983	Machtx_20180703@G02468_i2
37.048	0.0666177	0.397764	0.16748	0.866992	0.944278	Machtx_20180703@G02468_i4
169.395	0.000702563	0.313251	0.00224281	0.99821	0.999203	Machtx_20180703@G02470_i1
27.405	0.0970319	0.495607	0.195784	0.844779	0.934981	Machtx_20180703@G02470_i2
272.585	-0.315709	0.159464	-1.97982	0.0477241	0.141936	Machtx_20180703@G02470_i5
5.29742	2.57537	1.2192	2.11234	0.0346573	0.110642	Machtx_20180703@G02472_i4
3.70815	0.576952	1.03765	0.556019	0.578198	0.779868	Machtx_20180703@G02473_i1
87.8109	-0.642425	0.227969	-2.81803	0.00483186	0.0222847	Machtx_20180703@G02478_i2
688.653	-0.18312	0.116209	-1.57578	0.115077	0.276169	Machtx_20180703@G02481_i2
2.80256	3.93551	2.11519	1.8606	0.0628013	0.175022	Machtx_20180703@G02482_i4
37.5254	1.09795	0.407886	2.69182	0.00710643	0.0307025	Machtx_20180703@G02482_i6
32.4216	-0.427714	0.375816	-1.1381	0.255081	0.476984	Machtx_20180703@G02492_i1
1488.08	-0.137166	0.0996805	-1.37606	0.168804	0.36072	Machtx_20180703@G02493_i1
162.931	1.32483	0.256393	5.1672	2.37623e-07	4.26e-06	Machtx_20180703@G02494_i1
87.0315	-0.56211	0.235839	-2.38345	0.0171514	0.0631159	Machtx_20180703@G02496_i2
118.648	0.156269	0.228664	0.6834	0.494354	0.716102	Machtx_20180703@G02497_i1
9.14736	1.30019	0.947685	1.37196	0.170074	0.362396	Machtx_20180703@G02497_i3
270.984	-0.234929	0.156008	-1.50587	0.132099	0.304979	Machtx_20180703@G02497_i4
383.128	-0.235916	0.133138	-1.77196	0.0764012	0.203692	Machtx_20180703@G02497_i5
3.61684	-0.532223	1.85447	-0.286995	0.774116	0.899742	Machtx_20180703@G02497_i9
204.89	0.523837	0.168897	3.10152	0.00192532	0.0103514	Machtx_20180703@G02498_i7
201.598	0.215382	0.181073	1.18947	0.234253	0.450202	Machtx_20180703@G02499_i1
34.6444	-1.57587	1.3329	-1.18229	0.237091	0.454015	Machtx_20180703@G02500_i2
36.0557	0.613141	1.99849	0.306802	0.758994	0.891409	Machtx_20180703@G02500_i3
112.25	0.308649	0.298973	1.03236	0.301903	0.532181	Machtx_20180703@G02500_i4
70.245	-0.19936	0.259506	-0.768227	0.442352	0.672314	Machtx_20180703@G02502_i1
5.59692	-1.4414	2.668	-0.540255	0.589021	0.78697	Machtx_20180703@G02502_i4
3669.89	-0.372928	0.163253	-2.28436	0.0223506	0.078026	Machtx_20180703@G02504_i1
3430.72	-0.100699	0.162771	-0.618653	0.536145	0.748603	Machtx_20180703@G02504_i13
865.236	-0.848488	0.2075	-4.08909	4.33064e-05	0.000400533	Machtx_20180703@G02504_i3
291.285	0.442764	1.14498	0.386701	0.698977	0.857882	Machtx_20180703@G02504_i4
1184.97	-0.604987	0.191686	-3.15613	0.00159876	0.0088306	Machtx_20180703@G02504_i5
208.636	-1.83428	0.93295	-1.96611	0.0492858	0.145325	Machtx_20180703@G02504_i9
177.33	0.193883	0.247598	0.783057	0.433593	0.664563	Machtx_20180703@G02505_i1
73.006	2.31061	0.354808	6.51228	7.40171e-11	3.36786e-09	Machtx_20180703@G02507_i2
433.822	-1.04199	0.152431	-6.83585	8.15194e-12	4.78055e-10	Machtx_20180703@G02517_i1
199.449	-0.730233	0.172634	-4.22994	2.33754e-05	0.000235252	Machtx_20180703@G02517_i5
23.936	1.36449	0.518638	2.63091	0.00851563	0.0356494	Machtx_20180703@G02519_i12
86.5633	-0.083344	0.264308	-0.315329	0.752512	0.887637	Machtx_20180703@G02519_i7
192.378	0.315701	0.168103	1.87802	0.0603782	0.169785	Machtx_20180703@G02519_i9
304.344	-0.594559	0.165279	-3.59729	0.000321546	0.00225161	Machtx_20180703@G02522_i1
3.65037	-0.133466	1.02252	-0.130527	0.89615	0.957691	Machtx_20180703@G02523_i2
200.624	-0.0299879	0.152333	-0.196858	0.843939	0.93454	Machtx_20180703@G02526_i2
197.073	-0.356561	0.205227	-1.73739	0.0823176	0.215279	Machtx_20180703@G02527_i1
4.99064	-1.37809	1.44094	-0.956379	0.338881	0.572849	Machtx_20180703@G02527_i12
3.23177	-2.60165	1.56967	-1.65745	0.0974287	0.244461	Machtx_20180703@G02527_i6
4.50391	-6.06591	3.2914	-1.84296	0.0653352	0.180576	Machtx_20180703@G02527_i7
190.722	0.990197	0.245648	4.03096	5.55492e-05	0.00049739	Machtx_20180703@G02530_i1
5.83194	1.30301	3.65887	0.356122	0.721749	0.870884	Machtx_20180703@G02530_i4
6.71026	1.08307	0.763011	1.41947	0.155762	0.341775	Machtx_20180703@G02531_i1
2.69008	1.79584	1.84875	0.971377	0.33136	0.564906	Machtx_20180703@G02531_i2
54.6272	0.140693	0.298489	0.47135	0.637391	0.820265	Machtx_20180703@G02531_i5
209.699	0.0377054	0.14673	0.25697	0.797202	0.91217	Machtx_20180703@G02534_i1
7.37721	-0.231076	0.725226	-0.318625	0.750011	0.886277	Machtx_20180703@G02535_i3
72.1734	0.43993	0.321666	1.36766	0.171419	0.364321	Machtx_20180703@G02538_i3
180.076	0.704043	0.223271	3.15332	0.00161426	0.00890594	Machtx_20180703@G02539_i2
196.421	0.0593322	0.142725	0.41571	0.677622	0.84458	Machtx_20180703@G02543_i3
160.077	0.545638	0.157661	3.46083	0.000538515	0.00351104	Machtx_20180703@G02545_i1
3.20424	0.0780017	1.15569	0.0674938	0.946189	0.976966	Machtx_20180703@G02546_i10
94.1076	-0.00144591	0.450836	-0.00320718	0.997441	0.998791	Machtx_20180703@G02546_i12
323.907	-0.15409	0.172403	-0.893775	0.371442	0.605941	Machtx_20180703@G02546_i18
4.27097	0.776297	1.05037	0.739067	0.459866	0.68734	Machtx_20180703@G02547_i11
5.26249	-0.251417	0.832244	-0.302095	0.762579	0.893304	Machtx_20180703@G02547_i14
12.6167	0.269433	1.42529	0.189037	0.850063	0.937343	Machtx_20180703@G02547_i17
261.118	-0.216561	0.135665	-1.5963	0.110423	0.268049	Machtx_20180703@G02547_i8
158.755	-0.450252	0.173802	-2.5906	0.00958084	0.0393059	Machtx_20180703@G02549_i1
83.7899	0.589216	0.226532	2.60102	0.00929458	0.0383398	Machtx_20180703@G02550_i1
1163.41	-0.956539	0.234447	-4.07998	4.5039e-05	0.000414421	Machtx_20180703@G02550_i4
61.8214	-0.680305	0.248203	-2.74092	0.00612674	0.0271065	Machtx_20180703@G02551_i1
3.3137	1.98881	1.40181	1.41874	0.155975	0.342052	Machtx_20180703@G02554_i3
3.20354	0.395615	1.02897	0.384478	0.700624	0.858867	Machtx_20180703@G02554_i4
1456.64	-0.157689	0.114663	-1.37524	0.169056	0.361098	Machtx_20180703@G02558_i1
3.65959	-1.81666	1.2223	-1.48626	0.13721	0.313619	Machtx_20180703@G02561_i1
11.298	0.823721	0.709547	1.16091	0.245678	0.465239	Machtx_20180703@G02561_i4
4.04097	4.19686	3.45309	1.21539	0.224217	0.437319	Machtx_20180703@G02564_i1
6.46024	-2.07574	1.79739	-1.15486	0.248146	0.468268	Machtx_20180703@G02564_i3
4332.69	-0.0461684	0.134482	-0.343306	0.731368	0.876446	Machtx_20180703@G02564_i4
11.5892	0.45248	0.672818	0.672514	0.501256	0.721618	Machtx_20180703@G02566_i1
214.697	-0.307694	0.165373	-1.8606	0.0628	0.175022	Machtx_20180703@G02570_i1
5789.74	-0.76479	0.143279	-5.33776	9.41028e-08	1.89102e-06	Machtx_20180703@G02572_i1
130.927	-0.212841	0.170728	-1.24667	0.212518	0.421947	Machtx_20180703@G02573_i1
33.6814	-1.55308	0.915432	-1.69655	0.0897811	0.2301	Machtx_20180703@G02575_i1
343.097	-0.300797	0.122664	-2.4522	0.0141984	0.0543201	Machtx_20180703@G02575_i2
42.477	0.0699858	1.11427	0.0628086	0.949919	0.978611	Machtx_20180703@G02575_i4
182.855	-0.299999	0.148206	-2.02419	0.0429501	0.130857	Machtx_20180703@G02575_i5
913.117	-0.4338	0.13112	-3.30843	0.000938211	0.005645	Machtx_20180703@G02576_i1
34.9243	0.50797	0.311078	1.63293	0.102483	0.253899	Machtx_20180703@G02578_i3
81.3795	-0.0564041	0.25769	-0.218884	0.826741	0.927006	Machtx_20180703@G02582_i1
22.4723	-0.422994	1.0266	-0.412035	0.680314	0.846633	Machtx_20180703@G02583_i2
48.2311	-0.000905406	0.299316	-0.00302492	0.997586	0.998847	Machtx_20180703@G02583_i5
36.3546	0.7412	0.43962	1.686	0.0917955	0.234023	Machtx_20180703@G02583_i6
5.56261	2.10167	1.27935	1.64276	0.100432	0.250187	Machtx_20180703@G02584_i2
39.4568	-0.120619	0.446471	-0.27016	0.787037	0.906711	Machtx_20180703@G02584_i5
52.4972	-0.129848	0.529803	-0.245088	0.806388	0.916658	Machtx_20180703@G02584_i6
17.302	0.595579	0.490361	1.21457	0.224529	0.437653	Machtx_20180703@G02584_i7
19.5105	0.280495	0.4669	0.600761	0.547999	0.757848	Machtx_20180703@G02585_i1
35.7854	0.798406	0.405771	1.96763	0.049111	0.144949	Machtx_20180703@G02586_i2
23.3698	-0.534946	1.05002	-0.509463	0.610428	0.801993	Machtx_20180703@G02588_i1
517.343	0.16818	0.107976	1.55756	0.119337	0.283609	Machtx_20180703@G02588_i2
4.56253	-0.626111	1.26007	-0.496885	0.61927	0.808169	Machtx_20180703@G02589_i2
115.119	-0.189644	0.309534	-0.612677	0.54009	0.751791	Machtx_20180703@G02592_i1
6.50512	0.153253	0.781765	0.196034	0.844583	0.934886	Machtx_20180703@G02593_i4
14.2775	-5.58003	1.7143	-3.25498	0.00113399	0.00662481	Machtx_20180703@G02593_i5
200.762	1.32304	0.194897	6.78838	1.13401e-11	6.4227e-10	Machtx_20180703@G02593_i7
27.2467	0.585613	0.408352	1.43409	0.151547	0.335314	Machtx_20180703@G02594_i5
11.3171	-0.74306	0.726148	-1.02329	0.306171	0.536968	Machtx_20180703@G02595_i1
12.712	-0.402451	0.548395	-0.733871	0.463028	0.68983	Machtx_20180703@G02595_i14
15.778	-0.772279	0.662565	-1.16559	0.24378	0.46285	Machtx_20180703@G02595_i22
385.658	0.0759618	0.134306	0.565589	0.571674	0.775076	Machtx_20180703@G02595_i3
4.79572	1.81195	1.31868	1.37406	0.169424	0.361578	Machtx_20180703@G02595_i4
3.56949	1.76291	2.27158	0.77607	0.437708	0.66811	Machtx_20180703@G02596_i1
121.297	-0.0183239	0.200282	-0.0914903	0.927103	0.968276	Machtx_20180703@G02596_i10
4.47241	-0.0928719	1.40812	-0.0659546	0.947414	0.97761	Machtx_20180703@G02596_i15
20.7747	0.444507	0.509862	0.871817	0.383308	0.617355	Machtx_20180703@G02596_i9
193.331	-0.545963	0.149471	-3.65264	0.000259555	0.00187644	Machtx_20180703@G02598_i4
430.437	-0.30353	0.174628	-1.73815	0.0821852	0.215037	Machtx_20180703@G02602_i2
147.476	0.0513883	0.169185	0.30374	0.761326	0.89263	Machtx_20180703@G02604_i3
13.8672	0.197622	0.804951	0.245508	0.806063	0.916588	Machtx_20180703@G02604_i6
4.33718	-0.15699	1.07901	-0.145494	0.884321	0.952375	Machtx_20180703@G02606_i1
642.235	-0.157833	0.113563	-1.38983	0.164582	0.354942	Machtx_20180703@G02606_i2
175.233	-0.122302	0.183728	-0.665671	0.505622	0.724862	Machtx_20180703@G02608_i3
170.578	1.05203	0.328233	3.20515	0.00134993	0.00766372	Machtx_20180703@G02611_i1
84.1938	1.07208	0.373317	2.87178	0.00408171	0.0194501	Machtx_20180703@G02612_i1
228.09	1.22013	0.266875	4.5719	4.83325e-06	5.96281e-05	Machtx_20180703@G02613_i1
9.30802	1.28769	2.99493	0.429955	0.667228	0.838581	Machtx_20180703@G02615_i1
219.598	1.55659	0.274403	5.67264	1.40614e-08	3.59203e-07	Machtx_20180703@G02615_i3
89.5881	-0.168206	0.216668	-0.776329	0.437555	0.668042	Machtx_20180703@G02616_i1
121.976	-0.503776	0.231628	-2.17494	0.0296348	0.0976446	Machtx_20180703@G02616_i2
26.3026	1.1318	0.539831	2.09659	0.0360298	0.114177	Machtx_20180703@G02617_i16
52.1973	0.938945	0.404764	2.31973	0.0203553	0.0724829	Machtx_20180703@G02617_i2
30.6298	1.57933	0.506149	3.12028	0.00180679	0.00979984	Machtx_20180703@G02617_i5
11.2224	1.73593	0.786074	2.20835	0.0272196	0.0913487	Machtx_20180703@G02617_i9
71.5726	1.62833	0.289528	5.62408	1.86494e-08	4.62677e-07	Machtx_20180703@G02618_i1
4.03665	4.41096	1.97084	2.23812	0.0252134	0.0859537	Machtx_20180703@G02618_i3
109.6	1.4847	0.317291	4.67929	2.87869e-06	3.79627e-05	Machtx_20180703@G02618_i4
9.82406	1.685	0.745183	2.26119	0.0237477	0.0819066	Machtx_20180703@G02620_i4
60.283	0.0314045	0.320314	0.0980429	0.921898	0.966703	Machtx_20180703@G02625_i2
5.94279	-1.42608	1.00007	-1.42598	0.153873	0.338719	Machtx_20180703@G02626_i10
58.2361	0.464816	0.507433	0.916014	0.35966	0.594424	Machtx_20180703@G02626_i16
332.29	0.197416	0.133915	1.47419	0.140431	0.318311	Machtx_20180703@G02626_i6
19.7268	0.157883	1.18408	0.133338	0.893926	0.956702	Machtx_20180703@G02626_i9
75.2973	0.84183	0.358609	2.34749	0.0189005	0.0682739	Machtx_20180703@G02638_i1
80.3819	0.545207	0.233625	2.33369	0.0196121	0.0703253	Machtx_20180703@G02640_i3
32.4537	0.849008	0.418553	2.02844	0.0425156	0.129821	Machtx_20180703@G02641_i1
47.1752	0.911052	0.374125	2.43516	0.0148854	0.056392	Machtx_20180703@G02641_i4
3.47286	4.53934	3.51621	1.29098	0.196712	0.400721	Machtx_20180703@G02642_i1
5.58389	-0.728178	1.87921	-0.387491	0.698392	0.857727	Machtx_20180703@G02642_i10
25.9187	0.197507	0.761774	0.259272	0.795425	0.911206	Machtx_20180703@G02642_i12
15.8567	-0.41132	2.45858	-0.1673	0.867134	0.94437	Machtx_20180703@G02642_i13
23.4545	-0.718473	0.664986	-1.08043	0.279949	0.507306	Machtx_20180703@G02642_i15
16.5336	2.87665	1.7887	1.60823	0.107784	0.263532	Machtx_20180703@G02642_i17
24.6684	0.290963	0.403254	0.721538	0.470579	0.695866	Machtx_20180703@G02642_i19
39.5865	6.81029	1.36395	4.99307	5.94283e-07	9.48122e-06	Machtx_20180703@G02642_i2
3.10876	0.0347186	2.93142	0.0118436	0.99055	0.995779	Machtx_20180703@G02642_i20
23.454	0.918652	0.556445	1.65093	0.0987531	0.247027	Machtx_20180703@G02642_i4
30.81	2.05999	1.13915	1.80836	0.0705503	0.191549	Machtx_20180703@G02642_i8
19.1617	1.73546	1.14391	1.51713	0.129235	0.300205	Machtx_20180703@G02642_i9
16.3931	-0.48432	1.89368	-0.255757	0.798139	0.912339	Machtx_20180703@G02645_i2
69.7283	1.22369	0.268895	4.55083	5.34339e-06	6.51563e-05	Machtx_20180703@G02645_i3
7.63102	3.02558	1.82129	1.66122	0.0966684	0.242893	Machtx_20180703@G02645_i4
2.87759	-2.48366	2.27392	-1.09224	0.27473	0.501206	Machtx_20180703@G02646_i1
18.6738	1.81349	0.971481	1.86673	0.0619394	0.173136	Machtx_20180703@G02647_i1
16.6231	0.363209	1.22659	0.296112	0.767144	0.895556	Machtx_20180703@G02647_i10
17.2742	-0.585253	1.5009	-0.389934	0.696585	0.856667	Machtx_20180703@G02647_i12
9.87009	1.54	0.681426	2.25996	0.0238234	0.0821087	Machtx_20180703@G02647_i13
6.80823	1.12978	3.7483	0.301411	0.763101	0.893516	Machtx_20180703@G02647_i7
210.053	0.511872	0.251707	2.03361	0.0419913	0.128564	Machtx_20180703@G02648_i2
5.09029	1.39542	2.30893	0.604356	0.545607	0.756096	Machtx_20180703@G02648_i3
25.4044	0.152751	0.673887	0.226671	0.820679	0.923828	Machtx_20180703@G02648_i4
5.67039	0.352053	0.725805	0.485052	0.62764	0.813475	Machtx_20180703@G02648_i5
9.14904	0.12764	0.740071	0.17247	0.863068	0.942914	Machtx_20180703@G02648_i7
14.8702	-0.525956	0.500318	-1.05124	0.293146	0.522184	Machtx_20180703@G02649_i1
21.2389	0.316402	1.51186	0.20928	0.83423	0.930539	Machtx_20180703@G02650_i3
7.49312	1.62664	2.31968	0.701236	0.483156	0.706651	Machtx_20180703@G02650_i4
181.466	0.262467	0.175298	1.49727	0.134324	0.30871	Machtx_20180703@G02651_i1
3.45372	-1.19168	3.03116	-0.393145	0.694212	0.855596	Machtx_20180703@G02651_i2
3.05966	-2.47922	2.9495	-0.840556	0.400597	0.634659	Machtx_20180703@G02651_i4
8.71352	3.09491	1.24891	2.47808	0.013209	0.0511901	Machtx_20180703@G02651_i8
74.7728	1.92755	0.363777	5.29872	1.16615e-07	2.27131e-06	Machtx_20180703@G02652_i3
21.8382	1.92333	0.477756	4.02576	5.67924e-05	0.000507067	Machtx_20180703@G02652_i5
141.184	0.699837	0.185706	3.76852	0.000164221	0.00126907	Machtx_20180703@G02653_i2
63.5689	0.0576208	0.274943	0.209573	0.834001	0.93042	Machtx_20180703@G02657_i1
579.909	0.191028	0.107627	1.7749	0.075914	0.202687	Machtx_20180703@G02659_i1
27.3512	-0.185796	0.609407	-0.304881	0.760457	0.892178	Machtx_20180703@G02659_i4
327.346	-0.0521508	0.17846	-0.292226	0.770114	0.897416	Machtx_20180703@G02660_i1
2.74446	-0.39623	1.15745	-0.342329	0.732103	0.876642	Machtx_20180703@G02661_i1
30.4098	-0.392163	0.368382	-1.06455	0.287077	0.514959	Machtx_20180703@G02661_i3
96.348	0.459246	0.254477	1.80467	0.0711271	0.192759	Machtx_20180703@G02664_i1
155.311	1.84688	0.282097	6.54699	5.87079e-11	2.75876e-09	Machtx_20180703@G02665_i2
88.2218	0.503956	0.242882	2.0749	0.0379955	0.119048	Machtx_20180703@G02666_i2
25.9048	0.166807	0.456418	0.365469	0.714761	0.86669	Machtx_20180703@G02669_i5
164.165	0.2771	0.205966	1.34537	0.178506	0.374628	Machtx_20180703@G02669_i7
5.12599	0.912778	0.924801	0.986999	0.323643	0.556812	Machtx_20180703@G02670_i1
4.07676	-2.275	3.03984	-0.748394	0.454222	0.68269	Machtx_20180703@G02671_i4
1226.24	-0.696434	0.101485	-6.8624	6.77111e-12	4.10501e-10	Machtx_20180703@G02671_i5
128.218	-0.109401	0.252563	-0.433166	0.664895	0.837404	Machtx_20180703@G02672_i1
132.647	0.994895	0.224714	4.42738	9.5386e-06	0.000108076	Machtx_20180703@G02672_i2
28.8675	-0.995607	0.382627	-2.60203	0.00926738	0.0382423	Machtx_20180703@G02673_i1
1182.92	0.116874	0.164035	0.712491	0.476161	0.700844	Machtx_20180703@G02674_i3
76.0243	1.42297	1.93859	0.734023	0.462935	0.689787	Machtx_20180703@G02674_i5
70.1307	1.4707	0.438737	3.35212	0.000801945	0.00492916	Machtx_20180703@G02676_i1
8.19199	-1.11089	0.733636	-1.51422	0.12997	0.301391	Machtx_20180703@G02679_i1
4.56644	1.20367	2.38627	0.504417	0.613968	0.804568	Machtx_20180703@G02680_i11
53.9506	2.27948	0.767211	2.97112	0.00296712	0.0148993	Machtx_20180703@G02680_i15
2.75627	-1.61544	3.78276	-0.427054	0.66934	0.839483	Machtx_20180703@G02680_i16
118.521	1.54682	0.235603	6.56537	5.19051e-11	2.48521e-09	Machtx_20180703@G02680_i19
6.3338	0.9123	1.07473	0.848862	0.395958	0.629799	Machtx_20180703@G02680_i8
237.439	-0.499474	0.173591	-2.87729	0.00401103	0.0191877	Machtx_20180703@G02682_i1
403.603	-0.36789	0.137502	-2.67553	0.00746112	0.0320037	Machtx_20180703@G02683_i2
40.7693	0.29572	0.408724	0.723521	0.46936	0.694788	Machtx_20180703@G02684_i2
75.926	1.80895	0.330733	5.46952	4.51246e-08	1.0038e-06	Machtx_20180703@G02686_i3
23.8189	-0.0749889	0.433257	-0.173082	0.862587	0.942737	Machtx_20180703@G02687_i1
25.604	-0.332008	0.342834	-0.968422	0.332834	0.566421	Machtx_20180703@G02688_i1
75.9748	0.681963	0.354066	1.92609	0.0540933	0.156247	Machtx_20180703@G02690_i11
3.71359	-1.45451	3.01047	-0.483151	0.628988	0.814413	Machtx_20180703@G02690_i12
87.1925	1.71831	1.33423	1.28787	NA	NA	Machtx_20180703@G02690_i2
83.1814	0.753574	1.40809	0.535174	0.59253	0.789755	Machtx_20180703@G02690_i3
12.9489	0.312063	1.02089	0.305676	0.759851	0.891859	Machtx_20180703@G02690_i7
39.4095	3.1593	1.03908	3.04046	0.00236214	0.0122856	Machtx_20180703@G02690_i8
9.278	0.950355	1.03558	0.917704	0.358774	0.593534	Machtx_20180703@G02690_i9
43.6443	0.587238	0.357484	1.6427	0.100446	0.250207	Machtx_20180703@G02693_i1
55.5054	-0.222385	0.259984	-0.855379	0.392341	0.626338	Machtx_20180703@G02694_i3
3.70022	2.28767	1.58139	1.44662	0.148003	0.330136	Machtx_20180703@G02697_i1
2.777	0.255632	1.27434	0.200598	0.841013	0.933462	Machtx_20180703@G02697_i14
16.3803	0.0401341	0.682276	0.0588238	0.953092	0.980027	Machtx_20180703@G02697_i20
93.458	0.637046	0.326153	1.95321	0.0507943	0.148855	Machtx_20180703@G02697_i3
2.67278	3.14657	2.46382	1.27711	0.201563	0.407462	Machtx_20180703@G02699_i1
9.26165	0.634574	0.860291	0.737627	0.460741	0.68799	Machtx_20180703@G02699_i3
21.5556	2.21567	0.568814	3.89525	9.80962e-05	0.000813888	Machtx_20180703@G02700_i1
4.93697	0.121931	0.940528	0.129641	0.89685	0.957694	Machtx_20180703@G02702_i1
11.7668	0.793414	0.691355	1.14762	0.251125	0.472059	Machtx_20180703@G02702_i2
36.3233	2.54725	0.456122	5.58457	2.34273e-08	5.63984e-07	Machtx_20180703@G02703_i2
4.31792	0.873909	0.900247	0.970744	0.331676	0.565188	Machtx_20180703@G02704_i1
6.65324	5.26758	3.916	1.34514	0.178579	0.374672	Machtx_20180703@G02705_i1
2.79456	-3.39494	2.6357	-1.28806	0.197724	0.401948	Machtx_20180703@G02705_i11
4.59049	1.05189	2.25057	0.46739	0.640221	0.821783	Machtx_20180703@G02705_i2
72.5362	0.729295	0.365702	1.99423	0.0461264	0.138341	Machtx_20180703@G02705_i5
3.94157	0.498483	1.14718	0.434527	0.663906	0.836833	Machtx_20180703@G02705_i8
4.59829	0.351649	2.17262	0.161854	0.87142	0.946845	Machtx_20180703@G02705_i9
26.2499	-0.220474	0.504507	-0.437009	0.662105	0.835666	Machtx_20180703@G02707_i1
49.9257	0.52311	0.339583	1.54044	0.123452	0.290741	Machtx_20180703@G02707_i2
7.89111	1.74219	0.863624	2.0173	0.0436644	0.132572	Machtx_20180703@G02710_i1
240.757	0.634969	0.360027	1.76367	0.0777869	0.206466	Machtx_20180703@G02712_i1
227.511	2.13022	0.350565	6.07654	1.22806e-09	4.0547e-08	Machtx_20180703@G02713_i1
383.302	1.87429	0.292143	6.41567	1.40205e-10	5.92246e-09	Machtx_20180703@G02713_i3
55.4731	1.90684	0.397831	4.79309	1.64228e-06	2.31477e-05	Machtx_20180703@G02713_i4
85.3524	2.23697	0.405523	5.51627	3.46263e-08	7.97888e-07	Machtx_20180703@G02713_i5
958.592	2.19304	0.270467	8.10837	5.13016e-16	8.17862e-14	Machtx_20180703@G02713_i7
631.207	1.91935	0.253609	7.56814	3.78615e-14	3.87105e-12	Machtx_20180703@G02713_i8
228.423	0.185865	0.165155	1.1254	0.26042	0.483689	Machtx_20180703@G02714_i1
5.37192	0.692537	3.02699	0.228788	0.819034	0.923068	Machtx_20180703@G02714_i3
23.4816	0.131718	0.915326	0.143903	0.885577	0.9531	Machtx_20180703@G02714_i8
53.5164	1.69	0.313148	5.3968	6.78403e-08	1.42514e-06	Machtx_20180703@G02716_i1
24.8446	1.45864	0.53763	2.7131	0.00666579	0.0290967	Machtx_20180703@G02717_i1
4.00503	-0.315861	1.16484	-0.271162	0.786266	0.906493	Machtx_20180703@G02718_i3
437.972	0.613013	0.300789	2.03802	0.0415484	0.127507	Machtx_20180703@G02718_i4
4.35067	1.10744	1.14936	0.963528	0.335283	0.569104	Machtx_20180703@G02718_i5
7.22786	-0.0560485	1.70451	-0.0328825	0.973768	0.988908	Machtx_20180703@G02718_i8
49.7363	1.14751	0.360743	3.18095	0.00146791	0.00821328	Machtx_20180703@G02719_i1
22.674	0.99574	0.481213	2.06923	0.0385245	0.120189	Machtx_20180703@G02719_i2
50.2694	-0.269619	0.370626	-0.72747	0.466938	0.692802	Machtx_20180703@G02721_i1
54.3189	-0.48638	0.249791	-1.94714	0.0515175	0.150565	Machtx_20180703@G02722_i1
3.59788	-0.509788	1.18889	-0.428794	0.668073	0.838774	Machtx_20180703@G02724_i1
49.9064	0.859671	1.03122	0.833648	0.404479	0.638071	Machtx_20180703@G02724_i3
86.1082	0.529572	1.03154	0.513381	0.607685	0.800353	Machtx_20180703@G02724_i4
15.6056	0.375515	0.601238	0.624569	0.532254	0.745342	Machtx_20180703@G02725_i1
292.63	-0.936103	0.195439	-4.78975	1.66986e-06	2.34817e-05	Machtx_20180703@G02727_i1
523.776	-0.388745	0.120945	-3.21422	0.00130801	0.00746313	Machtx_20180703@G02728_i1
164.703	-0.392637	0.164086	-2.39287	0.0167172	0.061851	Machtx_20180703@G02728_i2
58.7308	0.112702	0.281837	0.399884	0.689242	0.852257	Machtx_20180703@G02728_i3
112.431	-0.330859	0.234955	-1.40818	0.159079	0.346896	Machtx_20180703@G02728_i4
33.9504	-0.732825	0.474653	-1.54392	0.122608	0.289323	Machtx_20180703@G02729_i3
221.746	0.940368	0.305015	3.08302	0.00204912	0.0109256	Machtx_20180703@G02731_i2
8.07341	0.124298	0.848542	0.146484	0.883539	0.952091	Machtx_20180703@G02732_i2
19.4	0.702362	0.709554	0.989864	0.322241	0.555354	Machtx_20180703@G02733_i1
14.9499	0.337743	0.650441	0.519252	0.603585	0.797735	Machtx_20180703@G02734_i1
44.3777	1.09834	0.296104	3.70931	0.000207826	0.00155145	Machtx_20180703@G02736_i2
11.4333	0.979597	0.687691	1.42447	0.15431	0.339475	Machtx_20180703@G02738_i1
17.0469	-0.368786	0.42487	-0.867997	0.385396	0.619223	Machtx_20180703@G02739_i1
463.045	-0.510051	0.124281	-4.104	4.06069e-05	0.00037948	Machtx_20180703@G02740_i1
2.93851	4.66763	3.92075	1.19049	0.233853	0.449735	Machtx_20180703@G02741_i2
78.1933	0.0694774	0.282434	0.245995	0.805686	0.916359	Machtx_20180703@G02741_i6
294.423	1.14717	0.151689	7.56264	3.94967e-14	4.00966e-12	Machtx_20180703@G02743_i3
104.799	-0.68168	0.198388	-3.4361	0.000590143	0.00379509	Machtx_20180703@G02745_i11
9.27079	0.600972	0.699302	0.859388	0.390126	0.624121	Machtx_20180703@G02745_i6
43.1413	-0.875158	0.404917	-2.16133	0.0306701	0.100423	Machtx_20180703@G02746_i1
87.3236	0.996082	0.275454	3.61615	0.000299016	0.002119	Machtx_20180703@G02748_i3
419.117	-0.0667963	0.104792	-0.637419	0.523852	0.738707	Machtx_20180703@G02748_i7
72.1121	0.496343	0.32523	1.52613	0.126978	0.296546	Machtx_20180703@G02749_i1
2.75081	3.73712	3.93338	0.950103	0.34206	0.576528	Machtx_20180703@G02749_i2
172.273	-0.444525	0.261855	-1.6976	0.0895837	0.229718	Machtx_20180703@G02750_i2
83.5968	0.421666	0.201003	2.09781	0.035922	0.113911	Machtx_20180703@G02751_i2
42.5306	1.61319	0.371288	4.34486	1.39367e-05	0.000149894	Machtx_20180703@G02752_i1
97.4692	1.78273	0.334585	5.32818	9.92036e-08	1.97833e-06	Machtx_20180703@G02753_i2
3.49217	1.32041	2.01248	0.656108	0.511754	0.729547	Machtx_20180703@G02754_i2
5.72377	0.215036	0.831362	0.258655	0.795902	0.911429	Machtx_20180703@G02755_i1
4.94236	1.0485	0.993505	1.05535	0.291265	0.520067	Machtx_20180703@G02755_i2
31.1643	-0.128721	0.412176	-0.312296	0.754816	0.889122	Machtx_20180703@G02757_i1
20.1804	0.338284	0.429552	0.787529	0.430973	0.662433	Machtx_20180703@G02758_i1
218.219	0.389088	0.140475	2.7698	0.00560909	0.0252233	Machtx_20180703@G02761_i2
103.385	1.36474	0.290322	4.70077	2.59188e-06	3.46045e-05	Machtx_20180703@G02762_i1
4.90772	-1.03784	1.97446	-0.525631	0.599145	0.795068	Machtx_20180703@G02763_i1
99.1769	0.413666	0.197076	2.09901	0.0358158	0.113633	Machtx_20180703@G02763_i4
293.76	1.24566	0.189523	6.57259	4.94491e-11	2.37289e-09	Machtx_20180703@G02764_i2
65.2496	-0.277267	0.243368	-1.13929	0.254583	0.476363	Machtx_20180703@G02765_i1
3.10927	-0.71789	2.89287	-0.248158	0.804012	0.915553	Machtx_20180703@G02765_i2
740.142	1.48818	0.172417	8.63129	6.06656e-18	1.41918e-15	Machtx_20180703@G02766_i1
3.83418	-0.0819001	0.942922	-0.0868579	0.930785	0.969879	Machtx_20180703@G02767_i1
33.3639	1.00708	0.371656	2.70971	0.00673426	0.0293301	Machtx_20180703@G02769_i2
53.5191	0.17519	0.316099	0.554224	0.579426	0.780821	Machtx_20180703@G02770_i1
1761.94	-0.59794	0.170704	-3.50278	0.000460422	0.00306218	Machtx_20180703@G02771_i1
396.458	-0.058805	0.144557	-0.406794	0.684159	0.849443	Machtx_20180703@G02772_i2
139.306	0.242417	0.286306	0.846706	0.397159	0.631196	Machtx_20180703@G02772_i3
27.4868	1.84874	0.702949	2.62998	0.0085391	0.0357233	Machtx_20180703@G02774_i1
168.458	-0.0901628	0.201918	-0.446532	0.655213	0.831309	Machtx_20180703@G02774_i5
929.694	0.675704	0.16791	4.02421	5.71662e-05	0.000509876	Machtx_20180703@G02780_i1
2.61841	1.06759	1.07908	0.989359	0.322487	0.555579	Machtx_20180703@G02800_i1
315.848	-0.126804	0.125665	-1.00907	0.312943	0.544429	Machtx_20180703@G02811_i2
300.436	0.450253	0.366002	1.23019	0.218626	0.429886	Machtx_20180703@G02812_i1
3.84787	0.351683	1.30192	0.270126	0.787063	0.906711	Machtx_20180703@G02817_i1
3.89288	-0.0340615	1.06857	-0.0318757	0.974571	0.98919	Machtx_20180703@G02818_i1
34.7296	1.72455	0.473221	3.64428	0.000268144	0.00192816	Machtx_20180703@G02827_i1
20.5657	-1.59867	0.525117	-3.0444	0.00233141	0.0121508	Machtx_20180703@G02828_i1
258.725	0.204896	0.163177	1.25567	0.209236	0.417308	Machtx_20180703@G02831_i1
25.8749	0.74298	0.508331	1.46161	0.143849	0.323857	Machtx_20180703@G02840_i1
3.6922	0.106243	1.1323	0.0938292	0.925245	0.967833	Machtx_20180703@G02850_i1
43.0155	1.47201	0.59327	2.48118	0.013095	0.050826	Machtx_20180703@G02852_i1
3.80214	0.585275	0.976949	0.599084	0.549117	0.75842	Machtx_20180703@G02853_i2
42.1386	-0.886834	0.357171	-2.48294	0.0130304	0.0506393	Machtx_20180703@G02855_i1
375.045	0.778681	0.265335	2.93471	0.00333858	0.0164216	Machtx_20180703@G02859_i2
20.3188	0.415839	0.428353	0.970786	0.331655	0.565184	Machtx_20180703@G02860_i1
21.6719	0.65524	0.523505	1.25164	0.210701	0.419317	Machtx_20180703@G02860_i2
3.43933	-1.59604	1.14815	-1.3901	0.164499	0.354851	Machtx_20180703@G02866_i1
34.636	0.353584	1.21169	0.291811	0.770431	0.897568	Machtx_20180703@G02877_i2
477.853	-0.104453	0.193328	-0.540288	0.588998	0.786964	Machtx_20180703@G02877_i3
8.16874	0.724703	0.699879	1.03547	0.30045	0.530589	Machtx_20180703@G02881_i1
6.47219	0.618075	0.732401	0.843901	0.398725	0.632866	Machtx_20180703@G02882_i1
13.2975	-0.357106	0.868934	-0.41097	0.681095	0.847155	Machtx_20180703@G02884_i1
755.299	-1.05344	0.119112	-8.8441	9.22666e-19	2.49781e-16	Machtx_20180703@G02892_i1
2.60646	0.0176399	1.27543	0.0138305	0.988965	0.995343	Machtx_20180703@G02902_i1
19.1791	0.404875	0.511903	0.790922	0.42899	0.660728	Machtx_20180703@G02905_i1
120.785	-0.254226	0.286795	-0.886435	0.375383	0.609837	Machtx_20180703@G02908_i1
14.5331	-0.272408	0.541595	-0.502974	0.614982	0.805121	Machtx_20180703@G02911_i1
4.04734	-0.651717	1.89916	-0.343161	0.731478	0.876446	Machtx_20180703@G02912_i1
193.947	-0.225178	0.172982	-1.30174	0.193004	0.395528	Machtx_20180703@G02912_i2
74.1093	-0.402026	0.387423	-1.03769	0.299413	0.529344	Machtx_20180703@G02917_i1
293.154	0.0827552	0.162036	0.51072	0.609547	0.801385	Machtx_20180703@G02917_i2
112.517	-0.39086	0.263033	-1.48597	0.137286	0.313709	Machtx_20180703@G02918_i1
4.47346	5.92787	2.0446	2.89929	0.00374011	0.0180887	Machtx_20180703@G02918_i2
2.85727	0.180085	1.34113	0.134279	0.893182	0.956371	Machtx_20180703@G02922_i1
6.17703	0.153718	1.21826	0.126179	0.899591	0.958754	Machtx_20180703@G02924_i2
3.97122	0.350222	0.908389	0.385542	0.699836	0.858349	Machtx_20180703@G02924_i3
5.67502	0.278779	0.75727	0.368137	0.712771	0.865757	Machtx_20180703@G02927_i1
31.6446	-0.434459	0.343286	-1.26559	0.20566	0.412652	Machtx_20180703@G02933_i1
2.78962	2.07509	2.29648	0.903598	0.366209	0.600995	Machtx_20180703@G02937_i3
94.0827	-0.607868	0.194972	-3.11772	0.00182253	0.009874	Machtx_20180703@G02941_i1
66.1931	-1.03061	0.301612	-3.41701	0.000633141	0.00402733	Machtx_20180703@G02945_i2
291.61	-0.385493	0.127127	-3.03235	0.00242656	0.0125705	Machtx_20180703@G02955_i1
15.8643	-0.411338	1.84517	-0.222927	0.823592	0.92534	Machtx_20180703@G02955_i2
13.2434	-0.11432	0.607946	-0.188042	0.850843	0.937723	Machtx_20180703@G02963_i1
10.897	-1.7912	1.08356	-1.65306	0.098319	0.246235	Machtx_20180703@G02970_i1
2.72732	0.0857266	1.25016	0.0685724	0.94533	0.976501	Machtx_20180703@G02996_i1
7.6621	0.725283	0.787057	0.921513	0.356783	0.591669	Machtx_20180703@G03017_i1
3.43981	-0.272713	1.33673	-0.204016	0.838341	0.931962	Machtx_20180703@G03019_i2
3.40399	-1.06123	1.48275	-0.715713	0.474169	0.699178	Machtx_20180703@G03021_i1
17.9463	-0.297777	0.435254	-0.684147	0.493882	0.715811	Machtx_20180703@G03022_i1
28.2373	0.443433	0.498419	0.889679	0.373638	0.608279	Machtx_20180703@G03024_i1
281.322	0.539067	0.188792	2.85535	0.00429897	0.02027	Machtx_20180703@G03029_i1
17.2818	-0.14728	0.488414	-0.301547	0.762997	0.893502	Machtx_20180703@G03051_i1
3.09887	-0.157841	1.17432	-0.134411	0.893078	0.956307	Machtx_20180703@G03055_i1
2.97107	-3.15419	1.63876	-1.92474	0.0542621	0.156651	Machtx_20180703@G03076_i1
292.143	0.166461	0.244297	0.681387	0.495627	0.717077	Machtx_20180703@G03095_i1
219.667	0.608	0.186149	3.2662	0.00109001	0.00639915	Machtx_20180703@G03103_i2
14.5168	-0.0709559	0.526593	-0.134745	0.892813	0.956266	Machtx_20180703@G03114_i1
12.7829	-0.468201	0.557295	-0.840132	0.400835	0.634767	Machtx_20180703@G03123_i1
15.8346	-0.85901	0.535148	-1.60518	0.108453	0.264738	Machtx_20180703@G03163_i1
8.25351	-0.827459	0.910101	-0.909195	0.363247	0.598198	Machtx_20180703@G03168_i1
15.7194	-1.37169	0.468593	-2.92727	0.00341957	0.0167683	Machtx_20180703@G03224_i1
4.15525	-0.855264	0.92517	-0.92444	0.355257	0.58998	Machtx_20180703@G03225_i1
629.573	0.138698	0.144821	0.957722	0.338203	0.572076	Machtx_20180703@G03289_i1
162.923	-0.066388	0.295868	-0.224384	0.822459	0.924554	Machtx_20180703@G03289_i2
12.414	-1.61426	1.56227	-1.03328	0.301473	0.531741	Machtx_20180703@G03292_i1
315.92	0.577529	0.198801	2.90506	0.00367179	0.0178083	Machtx_20180703@G03292_i2
594.217	-0.314122	0.103716	-3.02868	0.00245624	0.0127033	Machtx_20180703@G03293_i2
206.669	0.155856	0.179619	0.867707	0.385555	0.619363	Machtx_20180703@G03294_i1
1501.5	0.242701	0.153516	1.58095	0.11389	0.274136	Machtx_20180703@G03295_i1
7.75986	-0.119157	0.798676	-0.149194	0.881401	0.951256	Machtx_20180703@G03296_i3
22.1441	1.71595	0.442157	3.88085	0.00010409	0.000856027	Machtx_20180703@G03299_i1
4.47703	2.30152	1.26168	1.82418	0.0681252	0.186597	Machtx_20180703@G03299_i5
66.4814	0.191518	0.298015	0.642644	0.520455	0.736633	Machtx_20180703@G03300_i1
4.99999	-0.12498	3.17354	-0.0393819	0.968586	0.986924	Machtx_20180703@G03300_i2
1664.85	0.412376	0.156081	2.64205	0.00824051	0.034662	Machtx_20180703@G03300_i3
3.12763	5.05429	3.91747	1.29019	0.196984	0.400983	Machtx_20180703@G03300_i5
765.377	0.038979	0.111807	0.348628	0.727369	0.874012	Machtx_20180703@G03301_i1
35.7937	-0.0113633	0.344353	-0.0329989	0.973675	0.988849	Machtx_20180703@G03302_i1
46.5027	-0.490068	0.323239	-1.51611	0.12949	0.300603	Machtx_20180703@G03304_i1
336.769	-0.273084	0.201863	-1.35282	0.176114	0.371218	Machtx_20180703@G03307_i1
1093.35	-0.210849	0.138913	-1.51784	0.129054	0.299945	Machtx_20180703@G03308_i2
10.0761	2.44642	2.94413	0.830948	0.406003	0.639519	Machtx_20180703@G03308_i3
140.582	0.943256	0.254455	3.70697	0.000209758	0.0015637	Machtx_20180703@G03309_i1
3.7886	-3.96749	3.33108	-1.19105	0.233634	0.449434	Machtx_20180703@G03309_i2
120.468	-0.94898	0.187571	-5.05932	4.20764e-07	7.00469e-06	Machtx_20180703@G03310_i2
13.6483	0.0723195	0.506735	0.142717	0.886514	0.953345	Machtx_20180703@G03310_i3
120.151	1.3482	0.398523	3.383	0.000716989	0.00447861	Machtx_20180703@G03311_i1
177.359	-0.583537	0.192673	-3.02863	0.00245661	0.0127033	Machtx_20180703@G03313_i1
18.0105	-0.252961	0.484241	-0.522386	0.601402	0.796466	Machtx_20180703@G03314_i1
142.237	-0.333179	0.164656	-2.02349	0.043023	0.131051	Machtx_20180703@G03316_i1
5.27541	-3.45471	1.32583	-2.60571	0.00916848	0.0378959	Machtx_20180703@G03316_i2
229.684	0.389609	0.278267	1.40013	0.161475	0.350413	Machtx_20180703@G03318_i1
41.4749	-0.965029	0.319845	-3.01718	0.00255141	0.0130991	Machtx_20180703@G03319_i1
23.455	1.21778	0.433433	2.80961	0.00496015	0.0227505	Machtx_20180703@G03320_i2
17.1062	0.970101	0.604569	1.60462	0.108578	0.265005	Machtx_20180703@G03320_i3
3.67811	-1.06314	1.7327	-0.613574	0.539497	0.751355	Machtx_20180703@G03321_i13
10.7691	-0.364193	0.706893	-0.515202	0.606412	0.799461	Machtx_20180703@G03321_i3
44.4546	-0.611144	0.324386	-1.884	0.0595643	0.168003	Machtx_20180703@G03321_i9
216.458	-0.699061	0.2207	-3.16747	0.00153774	0.0085407	Machtx_20180703@G03322_i1
17.2175	-2.78871	0.836567	-3.33352	0.000857557	0.00521881	Machtx_20180703@G03322_i2
128.284	-1.73687	0.605334	-2.86928	0.00411413	0.0195786	Machtx_20180703@G03322_i3
43.6675	2.31068	0.819529	2.81953	0.00480948	0.0222076	Machtx_20180703@G03323_i11
6.9991	2.46512	1.76864	1.39379	0.16338	0.353233	Machtx_20180703@G03323_i12
52.3288	2.56116	0.477509	5.36358	8.15901e-08	1.66922e-06	Machtx_20180703@G03323_i2
53.2211	0.675736	0.549819	1.22902	0.219066	0.430314	Machtx_20180703@G03323_i20
194.113	1.27404	0.252645	5.04281	4.58747e-07	7.55984e-06	Machtx_20180703@G03324_i3
70.2492	1.69999	0.421543	4.03279	5.51191e-05	0.000494282	Machtx_20180703@G03325_i1
118.721	-0.000172472	0.230588	-0.000747967	0.999403	0.99976	Machtx_20180703@G03326_i1
11.736	-0.7796	1.1616	-0.671144	0.502129	0.722212	Machtx_20180703@G03329_i1
7.4599	1.46694	1.78279	0.822831	0.410604	0.643746	Machtx_20180703@G03329_i2
444.911	-0.973813	0.142747	-6.82196	8.98057e-12	5.21758e-10	Machtx_20180703@G03330_i1
7.96724	-0.154839	0.752063	-0.205886	0.83688	0.931608	Machtx_20180703@G03330_i2
5.30366	1.34647	0.94233	1.42887	0.15304	0.337515	Machtx_20180703@G03330_i4
6.73371	1.5027	0.934867	1.60739	0.107969	0.263923	Machtx_20180703@G03331_i2
27.031	-0.768903	0.525615	-1.46286	0.143505	0.323387	Machtx_20180703@G03332_i4
11.4484	1.18257	0.615698	1.92069	0.0547704	0.157652	Machtx_20180703@G03332_i8
770.636	-0.703662	0.135589	-5.18966	2.10681e-07	3.83611e-06	Machtx_20180703@G03333_i1
2.82643	1.05206	2.29965	0.457489	0.647319	0.826458	Machtx_20180703@G03334_i1
319.729	-0.0431783	0.150842	-0.286248	0.774688	0.900164	Machtx_20180703@G03334_i10
7.58106	-0.762445	0.69773	-1.09275	0.274503	0.500942	Machtx_20180703@G03334_i17
5.6227	1.12368	0.805303	1.39535	0.162911	0.352486	Machtx_20180703@G03334_i4
119.216	-0.0752875	0.19573	-0.38465	0.700497	0.858792	Machtx_20180703@G03335_i3
387.469	0.791661	0.370771	2.13517	0.032747	0.105593	Machtx_20180703@G03336_i2
581.458	0.746291	0.380358	1.96208	0.0497534	0.146473	Machtx_20180703@G03336_i6
7.84861	0.706421	0.764237	0.924348	0.355305	0.590014	Machtx_20180703@G03339_i1
754.844	-0.401071	0.126189	-3.17833	0.00148127	0.00826867	Machtx_20180703@G03346_i1
126.52	-0.567636	0.372356	-1.52444	0.127398	0.297205	Machtx_20180703@G03346_i2
21.7831	-0.866232	0.485452	-1.78438	0.0743613	0.199552	Machtx_20180703@G03348_i1
3.10098	-5.09327	2.62242	-1.9422	0.0521125	0.15184	Machtx_20180703@G03348_i2
50.1397	-1.57443	0.384984	-4.08959	4.32129e-05	0.00039984	Machtx_20180703@G03348_i3
393.328	-0.258418	0.133855	-1.93058	0.0535355	0.155095	Machtx_20180703@G03349_i2
154.275	-0.490412	0.199092	-2.46324	0.0137688	0.0530064	Machtx_20180703@G03350_i2
51.9877	-0.810026	0.269189	-3.00914	0.0026199	0.013406	Machtx_20180703@G03350_i3
138.179	-0.644146	0.189602	-3.39736	0.000680387	0.00428104	Machtx_20180703@G03350_i4
432.547	-0.281599	0.137756	-2.04419	0.0409351	0.125942	Machtx_20180703@G03350_i5
62.3697	0.759446	0.301847	2.51599	0.0118697	0.0468814	Machtx_20180703@G03352_i2
410.564	-0.540545	0.113033	-4.78218	1.73407e-06	2.42185e-05	Machtx_20180703@G03354_i3
164.668	-0.591179	0.168016	-3.51859	0.00043385	0.00291382	Machtx_20180703@G03356_i1
8.53652	1.85691	0.929878	1.99694	0.0458322	0.137698	Machtx_20180703@G03356_i2
151.76	-0.282918	0.173037	-1.63502	0.102046	0.253138	Machtx_20180703@G03357_i3
131.862	-0.211945	0.187575	-1.12992	0.25851	0.481352	Machtx_20180703@G03358_i1
17.2248	0.504832	0.441783	1.14271	0.253158	0.474501	Machtx_20180703@G03359_i1
791.071	-0.657188	0.133925	-4.90712	9.24214e-07	1.40275e-05	Machtx_20180703@G03361_i1
5142.51	-0.887079	0.161325	-5.49871	3.82574e-08	8.74073e-07	Machtx_20180703@G03364_i1
123.216	1.13163	0.258153	4.38356	1.16757e-05	0.000128174	Machtx_20180703@G03365_i1
40.9932	-0.542138	0.332015	-1.63287	0.102496	0.253905	Machtx_20180703@G03367_i1
651.804	-0.314741	0.113495	-2.77318	0.00555121	0.0250048	Machtx_20180703@G03368_i2
2.59495	-0.369634	1.26962	-0.291137	0.770946	0.897828	Machtx_20180703@G03370_i1
401.555	-0.412366	0.135796	-3.03667	0.00239209	0.0124294	Machtx_20180703@G03370_i3
267.671	-0.523455	0.149419	-3.50328	0.000459566	0.0030579	Machtx_20180703@G03371_i1
60.506	-0.0571928	0.284586	-0.200968	0.840723	0.933308	Machtx_20180703@G03372_i3
28.522	0.302452	0.519238	0.582492	0.560235	0.766473	Machtx_20180703@G03374_i3
6.03482	0.2327	0.958717	0.242721	0.808222	0.917579	Machtx_20180703@G03374_i4
93.6961	-0.600124	0.239354	-2.50727	0.0121667	0.0478401	Machtx_20180703@G03380_i3
8994.34	0.200754	0.109475	1.83378	0.0666864	0.183433	Machtx_20180703@G03381_i4
23.0319	1.01182	0.454764	2.22494	0.0260856	0.0883282	Machtx_20180703@G03382_i1
99.4222	-0.387166	0.213298	-1.81514	0.0695025	0.18943	Machtx_20180703@G03383_i1
6.23826	-0.244276	0.90206	-0.270798	0.786546	0.906601	Machtx_20180703@G03383_i2
7.0011	6.44833	2.04881	3.14735	0.00164757	0.00905723	Machtx_20180703@G03384_i1
8.03241	1.53314	1.40459	1.09152	0.275043	0.501587	Machtx_20180703@G03384_i2
278.181	-0.457826	0.119184	-3.84134	0.000122365	0.000985134	Machtx_20180703@G03384_i3
21.8006	0.614482	0.512294	1.19947	0.230345	0.444997	Machtx_20180703@G03385_i3
421.9	1.02104	0.163997	6.22596	4.78628e-10	1.76387e-08	Machtx_20180703@G03385_i5
305.418	-0.467338	0.136726	-3.41806	0.000630696	0.00401296	Machtx_20180703@G03386_i1
80.7672	0.380976	0.297373	1.28114	0.200146	0.40553	Machtx_20180703@G03387_i3
298.855	-0.290064	0.149374	-1.94186	0.0521537	0.15195	Machtx_20180703@G03388_i1
277.417	-0.364998	0.113271	-3.22235	0.00127142	0.00729014	Machtx_20180703@G03390_i1
8.37463	0.540448	0.950357	0.568679	0.569574	0.773643	Machtx_20180703@G03394_i3
2.89981	-0.626792	1.11392	-0.562689	0.573647	0.776465	Machtx_20180703@G03395_i3
12.3562	-0.403195	0.747623	-0.539302	0.589678	0.787482	Machtx_20180703@G03400_i1
14.7933	0.181612	0.538075	0.337522	0.735723	0.878728	Machtx_20180703@G03400_i2
399.738	0.12594	0.161399	0.780299	0.435215	0.665981	Machtx_20180703@G03405_i2
222.36	0.256695	0.189641	1.35358	0.17587	0.370895	Machtx_20180703@G03405_i3
3.25563	0.683779	1.24654	0.54854	0.583321	0.783608	Machtx_20180703@G03409_i1
32.3532	-0.259526	0.491563	-0.527961	0.597527	0.793727	Machtx_20180703@G03410_i11
16.8833	0.422613	0.941403	0.448918	0.653491	0.8302	Machtx_20180703@G03410_i4
57.8103	0.835054	0.470345	1.77541	0.0758305	0.202522	Machtx_20180703@G03411_i4
61.482	-0.158708	0.462964	-0.342808	0.731743	0.876478	Machtx_20180703@G03413_i1
37.5819	-0.108956	0.45915	-0.2373	0.812424	0.919731	Machtx_20180703@G03413_i4
27.7245	-0.470316	0.36832	-1.27692	0.201629	0.407538	Machtx_20180703@G03414_i1
2.59844	2.39222	2.74565	0.871275	0.383604	0.617589	Machtx_20180703@G03414_i2
74.9459	-0.396339	0.244671	-1.61988	0.105257	0.259105	Machtx_20180703@G03416_i1
175.181	-0.285318	0.181182	-1.57476	0.115311	0.276624	Machtx_20180703@G03417_i2
38.876	0.1682	0.333404	0.504493	0.613915	0.804568	Machtx_20180703@G03417_i3
13.7375	-1.173	1.48577	-0.789487	0.429827	0.661523	Machtx_20180703@G03417_i6
3.34974	5.05282	2.21251	2.28376	0.0223859	0.0781174	Machtx_20180703@G03419_i3
184.458	-0.290185	0.201779	-1.43813	0.150396	0.333596	Machtx_20180703@G03419_i5
3.66724	0.111726	2.34752	0.0475931	0.962041	0.983939	Machtx_20180703@G03420_i2
7.2756	0.889614	1.34972	0.659112	0.509824	0.728094	Machtx_20180703@G03420_i3
98.3256	-0.621503	0.285236	-2.17891	0.0293386	0.0969187	Machtx_20180703@G03420_i7
169.166	1.25469	0.254775	4.92471	8.44852e-07	1.29924e-05	Machtx_20180703@G03422_i1
2425.79	-0.648182	0.101415	-6.39139	1.64383e-10	6.84303e-09	Machtx_20180703@G03423_i1
3.13758	0.69494	1.20068	0.578791	0.562731	0.76839	Machtx_20180703@G03424_i3
194.604	-0.249875	0.177786	-1.40548	0.159878	0.347969	Machtx_20180703@G03426_i2
1473.92	1.21194	0.164893	7.34986	1.98415e-13	1.69952e-11	Machtx_20180703@G03426_i3
56.2941	0.632798	0.294767	2.14677	0.0318113	0.103288	Machtx_20180703@G03427_i7
218.212	-0.349617	0.206687	-1.69152	0.0907369	0.232025	Machtx_20180703@G03428_i1
35.2669	0.776793	0.488959	1.58867	0.112136	0.271137	Machtx_20180703@G03429_i2
28.2823	1.42222	0.412038	3.45168	0.000557116	0.00361478	Machtx_20180703@G03429_i4
8.05425	1.60652	1.11233	1.44429	0.148659	0.331153	Machtx_20180703@G03429_i7
126.68	1.39956	0.292559	4.78386	1.71961e-06	2.40571e-05	Machtx_20180703@G03429_i8
16080.9	-0.790995	0.136117	-5.81115	6.20453e-09	1.72748e-07	Machtx_20180703@G03430_i1
942.63	-0.779997	0.186066	-4.19204	2.76451e-05	0.000272114	Machtx_20180703@G03430_i2
51.1763	0.251273	0.314421	0.799162	0.424197	0.656708	Machtx_20180703@G03432_i1
3.73871	0.311069	1.48494	0.209482	0.834072	0.930436	Machtx_20180703@G03432_i3
76.6858	0.505682	0.587717	0.860417	0.389559	0.623653	Machtx_20180703@G03433_i1
1192.72	-0.460659	0.137985	-3.33847	0.000842407	0.00514197	Machtx_20180703@G03433_i2
8.77286	0.23057	0.917682	0.251253	0.801618	0.914015	Machtx_20180703@G03438_i1
137.939	-0.188383	0.506554	-0.371891	0.709974	0.864257	Machtx_20180703@G03438_i3
7.56199	-0.558196	0.713064	-0.782813	0.433737	0.664716	Machtx_20180703@G03438_i4
4.2287	-1.09866	1.09683	-1.00167	0.316501	0.549134	Machtx_20180703@G03438_i5
109.125	0.410151	0.312019	1.31451	0.188675	0.389484	Machtx_20180703@G03441_i1
150.679	0.612339	0.29963	2.04365	0.0409878	0.126083	Machtx_20180703@G03442_i2
111.978	0.413373	0.27397	1.50883	0.131343	0.303762	Machtx_20180703@G03443_i1
63.6382	-0.457029	0.268601	-1.70152	0.0888459	0.228329	Machtx_20180703@G03444_i2
88.901	-1.2838	0.281549	-4.55977	5.12106e-06	6.27421e-05	Machtx_20180703@G03445_i1
93.9172	0.165615	0.275716	0.600671	0.548059	0.757848	Machtx_20180703@G03446_i1
556.693	-0.589431	0.126216	-4.67003	3.01163e-06	3.9486e-05	Machtx_20180703@G03446_i3
14.0682	0.380343	0.546523	0.695932	0.486472	0.709775	Machtx_20180703@G03449_i1
128.973	-0.435061	0.202214	-2.15149	0.0314376	0.102364	Machtx_20180703@G03450_i1
239.209	-0.255607	0.171077	-1.49411	0.135147	0.31004	Machtx_20180703@G03451_i2
280.073	0.802832	0.207242	3.87388	0.000107115	0.000877051	Machtx_20180703@G03452_i1
1163.66	-0.379357	0.0963024	-3.93923	8.17449e-05	0.000696344	Machtx_20180703@G03453_i1
289.39	-0.52013	0.149552	-3.47792	0.000505313	0.00332208	Machtx_20180703@G03455_i1
8.14788	-0.97396	0.899073	-1.08329	0.278678	0.505901	Machtx_20180703@G03457_i1
61.8169	-0.255233	0.326631	-0.781412	0.43456	0.665382	Machtx_20180703@G03457_i2
6.05916	-1.10404	1.94212	-0.568474	0.569713	0.773783	Machtx_20180703@G03457_i4
136.795	-0.0385973	0.163587	-0.235943	0.813477	0.920237	Machtx_20180703@G03458_i1
426.363	-0.37879	0.105871	-3.57784	0.00034644	0.00239892	Machtx_20180703@G03461_i1
126.89	-0.151087	0.197703	-0.764216	0.444738	0.674179	Machtx_20180703@G03462_i1
25.6583	-0.39774	0.437625	-0.908862	0.363423	0.59837	Machtx_20180703@G03462_i3
6.968	0.488856	0.827398	0.590836	0.55463	0.762488	Machtx_20180703@G03462_i4
68.794	-0.968022	0.263508	-3.67359	0.000239164	0.00175227	Machtx_20180703@G03463_i1
102.671	-0.373628	0.188143	-1.98588	0.0470469	0.140387	Machtx_20180703@G03463_i2
128.304	-0.0230764	0.157229	-0.146769	0.883314	0.952058	Machtx_20180703@G03464_i1
3.2393	3.72286	1.94194	1.91708	0.0552276	0.158735	Machtx_20180703@G03466_i1
902.194	-0.479696	0.138452	-3.46471	0.000530805	0.00346759	Machtx_20180703@G03466_i3
156.962	-0.693012	0.194387	-3.56511	0.000363702	0.00250163	Machtx_20180703@G03467_i2
5.11918	0.353845	1.89902	0.186331	0.852185	0.938404	Machtx_20180703@G03467_i5
181.323	-0.28853	0.202986	-1.42142	0.155193	0.340901	Machtx_20180703@G03472_i1
15.1977	-0.316812	0.978185	-0.323877	0.746031	0.883926	Machtx_20180703@G03473_i1
62.2033	0.00975489	0.30312	0.0321816	0.974327	0.989126	Machtx_20180703@G03473_i3
[truncated: 41,127 more rows]

## Sheet: M. spirale
baseMean	log2FoldChange	lfcSE	stat	pvalue	padj	gene_id
1.84634	-1.28225	1.70112	-0.753766	0.45099	0.744217	Macspi_20180703@G00004_i1
3.56953	0.293147	0.998769	0.293508	0.769134	0.925089	Macspi_20180703@G00033_i1
2.3182	-0.407123	1.43455	-0.283798	0.776566	0.92863	Macspi_20180703@G00058_i1
16.7866	-1.16425	0.555842	-2.09457	0.0362089	0.160779	Macspi_20180703@G00076_i1
12.4294	-0.0760407	0.567003	-0.13411	0.893316	0.968058	Macspi_20180703@G00078_i1
1.44341	-1.14806	2.27789	-0.504003	0.61426	0.849384	Macspi_20180703@G00080_i1
1.35817	-0.575256	1.72667	-0.33316	0.739013	0.911398	Macspi_20180703@G00127_i1
3.0717	4.12521	1.46494	2.81596	0.0048631	0.0335864	Macspi_20180703@G00133_i1
1.70079	1.1684	1.72674	0.676651	0.498627	0.778593	Macspi_20180703@G00136_i1
3.5431	1.83135	1.3028	1.4057	0.159813	0.432773	Macspi_20180703@G00169_i1
1.25083	0.218256	1.9935	0.109484	0.912818	0.973189	Macspi_20180703@G00176_i1
1.2613	4.08481	2.72034	1.50158	0.133205	0.38791	Macspi_20180703@G00232_i1
2.6987	1.75652	1.2581	1.39617	0.162663	0.43711	Macspi_20180703@G00236_i1
1.37102	1.38485	2.49803	0.554375	0.579322	0.829302	Macspi_20180703@G00260_i1
27.0063	-1.72402	0.419493	-4.10978	3.9604e-05	0.000537234	Macspi_20180703@G00278_i1
77.4507	-0.77537	0.264381	-2.93277	0.00335951	0.0247438	Macspi_20180703@G00280_i1
2.83796	1.55795	1.34413	1.15907	0.246426	0.551302	Macspi_20180703@G00281_i1
10.1753	0.122886	0.618221	0.198773	0.84244	0.950477	Macspi_20180703@G00289_i1
27.7773	-0.527421	0.354975	-1.4858	0.137332	0.395091	Macspi_20180703@G00296_i1
2.4732	-0.61044	1.12658	-0.541853	0.58792	0.834695	Macspi_20180703@G00297_i1
12.1126	-0.326108	1.03926	-0.313788	0.753682	0.918414	Macspi_20180703@G00300_i2
11.1293	0.970136	1.51789	0.639136	0.522735	0.794611	Macspi_20180703@G00300_i7
4.87506	2.58224	1.22651	2.10535	0.0352611	0.1578	Macspi_20180703@G00301_i1
2.16266	0.527348	1.29058	0.408612	0.682824	0.886118	Macspi_20180703@G00301_i3
1.23769	0.812714	3.84323	0.211466	0.832523	0.947684	Macspi_20180703@G00301_i6
8.24778	2.13316	1.13447	1.88031	0.0600653	0.231363	Macspi_20180703@G00301_i9
7.85473	0.562269	0.654454	0.859141	0.390263	0.694957	Macspi_20180703@G00303_i1
32.596	-0.803509	0.349878	-2.29654	0.0216448	0.109289	Macspi_20180703@G00304_i1
12.6684	-4.64537	2.3881	-1.94522	0.0517487	0.208439	Macspi_20180703@G00307_i12
39.4515	-1.21859	1.12245	-1.08565	0.277633	0.586914	Macspi_20180703@G00307_i13
13.5579	-0.819172	0.587378	-1.39463	0.163129	0.437894	Macspi_20180703@G00307_i15
3.89779	1.74695	1.23374	1.41598	0.156782	0.427754	Macspi_20180703@G00307_i2
4.12665	-0.189795	0.992516	-0.191226	0.848349	0.952305	Macspi_20180703@G00307_i20
1.71776	-0.432477	1.37461	-0.314617	0.753052	0.91807	Macspi_20180703@G00307_i21
3.49304	-0.714083	1.09878	-0.649889	0.515764	0.79024	Macspi_20180703@G00307_i22
6.21655	-1.90947	1.04438	-1.82834	0.0674984	0.250666	Macspi_20180703@G00307_i26
6.19066	-1.34339	0.770159	-1.7443	0.0811074	0.283758	Macspi_20180703@G00307_i4
3.34849	0.62863	2.65814	0.236492	0.813051	0.941875	Macspi_20180703@G00307_i7
7.93868	-3.09495	1.02021	-3.03366	0.00241609	0.0187825	Macspi_20180703@G00307_i8
14.5394	-0.362763	0.601065	-0.603533	0.546154	0.809833	Macspi_20180703@G00307_i9
6.22192	-0.982024	0.907576	-1.08203	0.279239	0.588784	Macspi_20180703@G00309_i1
2.6155	-1.75014	1.08401	-1.61451	0.106417	0.33738	Macspi_20180703@G00311_i1
8.74375	-0.0722726	0.721695	-0.100143	0.920231	0.975373	Macspi_20180703@G00315_i1
85.9147	-0.108969	0.23224	-0.46921	0.638919	0.862392	Macspi_20180703@G00315_i2
2.13912	3.05831	1.84649	1.65628	0.0976648	0.319739	Macspi_20180703@G00316_i1
1.28195	-1.43361	2.4277	-0.590524	0.554839	0.815526	Macspi_20180703@G00322_i12
2.03706	-4.14572	3.42856	-1.20917	0.226596	0.526994	Macspi_20180703@G00322_i3
27.2004	0.553707	0.411311	1.3462	0.178238	0.461238	Macspi_20180703@G00322_i4
48.6213	1.02072	0.32988	3.0942	0.00197343	0.0158522	Macspi_20180703@G00322_i6
5.85448	2.03857	1.75623	1.16076	0.245739	0.550366	Macspi_20180703@G00322_i7
20.1515	-0.543175	0.420895	-1.29053	0.196868	0.487681	Macspi_20180703@G00327_i1
8.04653	-0.715381	0.716593	-0.998308	0.31813	0.629648	Macspi_20180703@G00328_i1
18.2345	1.07069	0.437466	2.44749	0.0143854	0.0800397	Macspi_20180703@G00329_i1
34.7997	0.713705	0.486705	1.4664	0.142539	0.403812	Macspi_20180703@G00330_i2
16.2723	0.577347	0.477341	1.2095	0.226469	0.52688	Macspi_20180703@G00330_i4
20.8722	0.554831	0.45872	1.20952	0.226464	0.52688	Macspi_20180703@G00330_i5
32.2732	-0.0693914	0.339075	-0.204649	0.837846	0.948941	Macspi_20180703@G00331_i1
51.393	-0.333064	0.24464	-1.36144	0.173374	0.453927	Macspi_20180703@G00331_i2
5.28557	0.380335	0.926899	0.41033	0.681564	0.885765	Macspi_20180703@G00332_i9
6.92235	-0.0945891	0.75847	-0.12471	0.900753	0.970687	Macspi_20180703@G00333_i5
629.505	-0.205105	0.0856311	-2.39522	0.0166103	0.089482	Macspi_20180703@G00337_i1
30.1085	0.215273	0.327564	0.657196	0.511055	0.787198	Macspi_20180703@G00345_i2
7.43283	-0.0184621	0.738153	-0.0250113	0.980046	0.994001	Macspi_20180703@G00345_i4
5.09236	-0.0903336	1.00762	-0.0896506	0.928565	0.978252	Macspi_20180703@G00357_i1
1.65765	4.39268	2.12722	2.06498	0.0389246	0.169814	Macspi_20180703@G00357_i2
11.2105	1.36428	0.812864	1.67836	0.0932771	0.310817	Macspi_20180703@G00358_i2
88.5671	0.457453	0.226334	2.02114	0.0432654	0.183131	Macspi_20180703@G00360_i1
15.1518	0.519092	1.14334	0.454015	0.649818	0.868693	Macspi_20180703@G00360_i2
73.3482	0.0208887	0.259977	0.0803481	0.93596	0.980522	Macspi_20180703@G00366_i2
13.9806	1.42397	0.840547	1.6941	0.0902465	0.304138	Macspi_20180703@G00368_i1
2.07497	0.409746	1.52658	0.268407	0.788386	0.933192	Macspi_20180703@G00368_i5
35.9858	0.986195	0.30139	3.27216	0.00106729	0.00941554	Macspi_20180703@G00369_i1
14.1137	0.244237	0.553567	0.441207	0.659063	0.873758	Macspi_20180703@G00370_i1
68.6939	1.06328	0.834302	1.27445	0.202504	0.495128	Macspi_20180703@G00371_i2
10.7995	0.186967	1.31029	0.142692	0.886534	0.966246	Macspi_20180703@G00371_i3
63.6814	0.635012	0.462534	1.3729	0.169785	0.448338	Macspi_20180703@G00371_i4
2.77977	-0.445408	1.7722	-0.25133	0.801559	0.938007	Macspi_20180703@G00378_i1
35.1096	0.0688787	0.327246	0.21048	0.833293	0.947992	Macspi_20180703@G00378_i2
11.9804	-2.21217	1.28028	-1.72788	0.08401	0.290193	Macspi_20180703@G00382_i1
27.4819	-0.0977198	0.559888	-0.174535	0.861445	0.956753	Macspi_20180703@G00382_i2
33.484	-1.1836	0.516191	-2.29295	0.0218512	0.11002	Macspi_20180703@G00383_i5
48.7858	-1.25706	0.393293	-3.19625	0.00139226	0.0117899	Macspi_20180703@G00383_i6
14.9466	-0.93216	0.45591	-2.04462	0.0408928	0.176122	Macspi_20180703@G00383_i7
2.49786	-0.609926	1.34521	-0.453407	0.650256	0.869015	Macspi_20180703@G00385_i1
62.6268	-1.02669	0.391991	-2.61918	0.00881419	0.0543691	Macspi_20180703@G00385_i2
46.4992	-1.20828	0.384473	-3.1427	0.00167397	0.0137834	Macspi_20180703@G00385_i3
32.854	-1.13886	0.425661	-2.6755	0.00746181	0.0475217	Macspi_20180703@G00386_i1
4.95406	0.0600049	1.2418	0.0483208	0.961461	0.988624	Macspi_20180703@G00393_i1
26.6137	0.416079	0.443272	0.938653	0.347909	0.658213	Macspi_20180703@G00393_i2
9.77269	2.69669	1.6274	1.65706	0.0975077	0.319454	Macspi_20180703@G00399_i1
11.1898	-1.25198	1.7713	-0.706817	0.47968	0.766019	Macspi_20180703@G00399_i2
69.3038	0.330835	0.343898	0.962015	0.336042	0.647468	Macspi_20180703@G00403_i1
35.5362	-0.349903	0.304867	-1.14772	0.251084	0.55694	Macspi_20180703@G00407_i1
50.9982	0.465681	0.279864	1.66396	0.0961213	0.316592	Macspi_20180703@G00409_i1
38.4871	1.91318	0.382246	5.0051	5.58322e-07	1.245e-05	Macspi_20180703@G00410_i1
35.6011	3.80214	0.448361	8.48009	2.25028e-17	4.08598e-15	Macspi_20180703@G00412_i1
9.95619	6.06902	1.38692	4.37589	1.20935e-05	0.000189186	Macspi_20180703@G00413_i2
21.4632	-0.536527	0.396048	-1.3547	0.175513	0.457103	Macspi_20180703@G00413_i3
2.77953	0.703525	1.15046	0.611516	0.540858	0.806395	Macspi_20180703@G00414_i1
12.3683	0.663541	0.547654	1.21161	0.225663	0.525823	Macspi_20180703@G00415_i1
12.1421	0.287554	0.651249	0.441542	0.658821	0.873577	Macspi_20180703@G00420_i6
206.104	-0.410818	0.157424	-2.60962	0.00906416	0.0555893	Macspi_20180703@G00424_i12
7.7463	1.00886	1.69952	0.593612	0.552771	0.814011	Macspi_20180703@G00424_i3
20.0879	0.24191	0.842179	0.287243	0.773926	0.927341	Macspi_20180703@G00424_i7
27.6937	0.21996	0.422367	0.52078	0.60252	0.842569	Macspi_20180703@G00424_i8
1.60603	0.00543483	1.57699	0.00344633	0.99725	0.999062	Macspi_20180703@G00424_i9
77.8119	0.880904	0.309753	2.84389	0.00445666	0.031316	Macspi_20180703@G00427_i2
89.9785	-0.751483	0.231866	-3.24102	0.00119104	0.0103314	Macspi_20180703@G00427_i3
22.9465	-0.0107135	0.347611	-0.0308203	0.975413	0.9927	Macspi_20180703@G00430_i1
41.8697	-0.154136	0.343073	-0.449282	0.653228	0.870588	Macspi_20180703@G00430_i2
10.5762	0.766659	0.542512	1.41317	0.157607	0.429234	Macspi_20180703@G00431_i1
27.0753	-0.417103	0.426324	-0.978369	0.327892	0.639191	Macspi_20180703@G00432_i1
48.5415	0.285988	0.402093	0.711249	0.47693	0.764157	Macspi_20180703@G00438_i7
2.1883	2.58205	2.94946	0.875432	0.381339	0.68667	Macspi_20180703@G00445_i1
21.5049	-0.0193279	0.522783	-0.0369712	0.970508	0.991556	Macspi_20180703@G00445_i2
204.569	-0.131147	0.158512	-0.82736	0.408033	0.710527	Macspi_20180703@G00446_i1
2.52143	2.88136	1.51172	1.90601	0.0566487	0.222362	Macspi_20180703@G00448_i1
12.0397	-0.29604	0.560093	-0.528555	0.597114	0.839395	Macspi_20180703@G00450_i2
7.53451	3.12673	1.50311	2.08017	0.0375098	0.165245	Macspi_20180703@G00450_i3
13.3458	0.437709	0.79155	0.552976	0.58028	0.829807	Macspi_20180703@G00450_i5
12.6253	-0.41533	1.21863	-0.340817	0.733241	0.909776	Macspi_20180703@G00452_i2
2.32771	3.20965	3.26118	0.9842	0.325017	0.636457	Macspi_20180703@G00452_i3
1.98923	1.02281	2.6641	0.383922	0.701036	0.895458	Macspi_20180703@G00452_i4
8.42179	-0.132079	2.01273	-0.0656217	0.947679	0.983941	Macspi_20180703@G00452_i5
7.67076	0.924102	2.36256	0.391144	0.695691	0.892878	Macspi_20180703@G00452_i6
3.37929	-0.328523	1.00005	-0.328507	0.742529	0.913038	Macspi_20180703@G00454_i1
25.474	0.736146	0.452189	1.62796	0.103533	0.331808	Macspi_20180703@G00455_i1
10.9129	-0.487817	1.38743	-0.351599	0.725139	0.905914	Macspi_20180703@G00455_i2
7.2976	0.323629	0.719626	0.449718	0.652914	0.870473	Macspi_20180703@G00455_i3
33.5322	0.0889406	0.937968	0.0948227	0.924456	0.976457	Macspi_20180703@G00460_i2
10.3405	1.69834	2.2652	0.749753	0.453404	0.745788	Macspi_20180703@G00460_i4
44.4129	0.731196	0.282252	2.59058	0.00958147	0.0580935	Macspi_20180703@G00462_i1
2.81583	5.02859	3.03043	1.65937	0.0970417	0.318512	Macspi_20180703@G00462_i3
20.25	0.536285	0.448297	1.19627	0.231591	0.533039	Macspi_20180703@G00471_i1
1.58359	2.26842	2.67209	0.848931	0.39592	0.700089	Macspi_20180703@G00472_i1
3.36197	-1.08224	1.34411	-0.805175	0.420719	0.720295	Macspi_20180703@G00472_i2
30.8349	0.247084	0.351136	0.703671	0.481638	0.767408	Macspi_20180703@G00473_i1
6.25654	0.0728491	1.38588	0.052565	0.958078	0.987601	Macspi_20180703@G00475_i1
1.65861	-2.47141	4.02764	-0.613612	0.539472	0.80546	Macspi_20180703@G00475_i2
155.671	-1.40914	0.292907	-4.81087	1.50273e-06	2.99161e-05	Macspi_20180703@G00476_i1
37.1918	0.276409	0.331127	0.834751	0.403858	0.706826	Macspi_20180703@G00477_i2
10.345	-0.454239	0.663601	-0.684507	0.493655	0.775187	Macspi_20180703@G00479_i1
70.5108	0.392297	0.236862	1.65622	0.0976768	0.319739	Macspi_20180703@G00480_i1
12.7572	-0.0620401	1.38715	-0.0447249	0.964327	0.98957	Macspi_20180703@G00481_i1
17.4481	-0.227257	0.638416	-0.35597	0.721863	0.904153	Macspi_20180703@G00481_i2
11.1692	0.407638	0.601638	0.677546	0.49806	0.778262	Macspi_20180703@G00482_i1
57.6413	0.106356	0.265278	0.400921	0.688478	0.88888	Macspi_20180703@G00483_i1
34.2119	-0.113046	0.330191	-0.342366	0.732075	0.909234	Macspi_20180703@G00483_i2
23.2398	0.480925	0.486787	0.987958	0.323173	0.634503	Macspi_20180703@G00486_i1
7.48041	0.432566	1.26997	0.340611	0.733396	0.909792	Macspi_20180703@G00486_i2
7.08609	-0.01731	0.707288	-0.0244737	0.980475	0.994025	Macspi_20180703@G00488_i1
143.19	-0.552863	0.186704	-2.96118	0.00306465	0.0229342	Macspi_20180703@G00490_i2
3.57257	1.18928	1.08421	1.0969	0.272684	0.582041	Macspi_20180703@G00491_i1
1.24516	1.3178	1.87071	0.704435	0.481162	0.767043	Macspi_20180703@G00491_i4
24.367	0.0332509	0.367055	0.0905883	0.92782	0.978028	Macspi_20180703@G00491_i6
3.53388	2.38996	1.082	2.20882	0.0271869	0.129786	Macspi_20180703@G00494_i2
8.12886	1.10876	0.685723	1.61692	0.105896	0.336462	Macspi_20180703@G00495_i1
115.02	0.330479	0.180087	1.83511	0.066489	0.248334	Macspi_20180703@G00496_i1
11.1312	1.38862	2.26828	0.612192	0.54041	0.806056	Macspi_20180703@G00497_i1
14.0924	-0.349873	1.9389	-0.180449	0.8568	0.954931	Macspi_20180703@G00497_i2
12.9337	1.61831	0.620492	2.60811	0.00910436	0.0557945	Macspi_20180703@G00498_i1
1.51114	0.37439	2.72732	0.137274	0.890814	0.967508	Macspi_20180703@G00500_i1
6.67199	0.150929	1.17064	0.128929	0.897414	0.969553	Macspi_20180703@G00500_i6
42.7192	0.624297	0.34807	1.7936	0.0728778	0.263832	Macspi_20180703@G00501_i1
4.50278	-1.05959	2.2199	-0.477313	0.63314	0.859276	Macspi_20180703@G00501_i3
28.3876	-0.576462	0.448698	-1.28474	0.198882	0.49039	Macspi_20180703@G00502_i1
25.3757	0.168338	0.377114	0.446385	0.655319	0.871396	Macspi_20180703@G00503_i1
2.70328	-0.121306	2.32742	-0.0521203	0.958433	0.987724	Macspi_20180703@G00503_i2
342.701	-0.927666	0.199188	-4.65724	3.20472e-06	5.84634e-05	Macspi_20180703@G00507_i1
30.3974	1.40374	0.435914	3.22023	0.00128087	0.0109832	Macspi_20180703@G00508_i1
5.61373	2.08363	0.95293	2.18655	0.0287756	0.135411	Macspi_20180703@G00509_i2
5.59062	0.663551	0.993199	0.668095	0.504073	0.782402	Macspi_20180703@G00510_i1
30.247	0.0220845	0.377596	0.0584871	0.953361	0.98609	Macspi_20180703@G00518_i2
12.0704	0.963736	0.757766	1.27181	0.20344	0.496459	Macspi_20180703@G00521_i1
12.8431	-0.342403	0.746166	-0.458884	0.646318	0.866709	Macspi_20180703@G00521_i2
11.755	0.298335	0.62335	0.478599	0.632224	0.858685	Macspi_20180703@G00525_i1
89.2631	-0.142548	0.205513	-0.693618	0.487922	0.7714	Macspi_20180703@G00529_i2
7.99673	0.562553	0.631345	0.891039	0.372908	0.679605	Macspi_20180703@G00532_i1
4.37606	0.419803	1.06412	0.394509	0.693205	0.89171	Macspi_20180703@G00533_i2
33.2623	-0.269291	0.405552	-0.664012	0.506683	0.78404	Macspi_20180703@G00541_i2
161.217	-0.470027	0.182951	-2.56914	0.0101951	0.0610579	Macspi_20180703@G00541_i3
18.3478	-0.157588	0.468496	-0.33637	0.736592	0.910787	Macspi_20180703@G00543_i1
10.2002	-0.273981	0.677531	-0.404381	0.685932	0.887773	Macspi_20180703@G00546_i1
46.4172	0.399051	0.289321	1.37927	0.167812	0.445365	Macspi_20180703@G00549_i1
13.5807	-0.00653504	0.480346	-0.0136049	0.989145	0.996488	Macspi_20180703@G00550_i1
50.1095	0.438625	0.281228	1.55968	0.118836	0.361747	Macspi_20180703@G00551_i1
5462.65	-1.51418	0.265556	-5.70193	1.18461e-08	4.04838e-07	Macspi_20180703@G00552_i2
1250.35	-1.51497	0.193892	-7.81347	5.56351e-15	6.97751e-13	Macspi_20180703@G00560_i1
29.6943	-1.76224	0.375317	-4.69534	2.66168e-06	4.96953e-05	Macspi_20180703@G00561_i1
48.3924	-1.3276	0.319929	-4.14968	3.32947e-05	0.000459987	Macspi_20180703@G00561_i3
3.19783	0.123052	1.15996	0.106082	0.915517	0.974007	Macspi_20180703@G00563_i1
7.29829	2.24084	2.15928	1.03778	0.299375	0.610236	Macspi_20180703@G00565_i1
8.12577	-0.532682	1.07369	-0.496123	0.619807	0.852144	Macspi_20180703@G00565_i2
8.39649	0.483729	2.30497	0.209864	0.833774	0.948038	Macspi_20180703@G00565_i3
1.46435	3.95524	3.92913	1.00665	0.314105	0.625248	Macspi_20180703@G00565_i4
5.06235	0.834609	1.01893	0.819101	0.412729	0.714145	Macspi_20180703@G00566_i1
5.38931	-0.802625	0.793435	-1.01158	0.311737	0.623063	Macspi_20180703@G00566_i2
10.9323	0.307804	0.588599	0.522943	0.601014	0.841615	Macspi_20180703@G00569_i2
14.8278	-0.859143	0.712486	-1.20584	0.22788	0.528752	Macspi_20180703@G00569_i3
15.6872	-2.29412	1.46838	-1.56234	0.118207	0.360635	Macspi_20180703@G00570_i2
25.7318	0.244644	1.00262	0.244004	0.807228	0.939788	Macspi_20180703@G00570_i3
40.7393	0.114853	0.29661	0.387219	0.698594	0.894338	Macspi_20180703@G00572_i1
26.6677	-0.192307	0.457817	-0.420052	0.674447	0.881906	Macspi_20180703@G00575_i1
27.5729	-0.137927	0.507741	-0.271648	0.785893	0.93209	Macspi_20180703@G00577_i1
12.7336	0.441525	0.589869	0.748513	0.454151	0.746356	Macspi_20180703@G00580_i1
17.3259	0.366187	0.512076	0.715103	0.474545	0.762451	Macspi_20180703@G00582_i1
25.9108	-1.441	0.920771	-1.56499	0.117585	0.359483	Macspi_20180703@G00582_i2
19.5733	0.0250795	0.855483	0.0293162	0.976612	0.993141	Macspi_20180703@G00582_i3
2.01059	-1.68002	1.83249	-0.916795	0.35925	0.668823	Macspi_20180703@G00582_i4
10.3045	0.766781	0.742536	1.03265	0.301767	0.612679	Macspi_20180703@G00583_i10
8.02184	-0.0674614	0.673727	-0.100132	0.92024	0.975373	Macspi_20180703@G00583_i5
15.4238	0.432785	0.655808	0.659926	0.509301	0.785902	Macspi_20180703@G00584_i1
336.577	-0.456197	0.167977	-2.71583	0.00661095	0.0430848	Macspi_20180703@G00584_i3
527.915	-0.910772	0.207694	-4.38517	1.15895e-05	0.000182294	Macspi_20180703@G00585_i1
1928.59	-0.75788	0.131075	-5.78204	7.3798e-09	2.6712e-07	Macspi_20180703@G00586_i1
12.1052	1.69886	0.607581	2.79611	0.00517221	0.035228	Macspi_20180703@G00589_i3
12.2211	0.857652	0.750114	1.14336	0.252888	0.559065	Macspi_20180703@G00595_i2
16.7962	-0.505729	1.03142	-0.490325	0.623904	0.854106	Macspi_20180703@G00595_i4
14.6417	0.974167	1.47297	0.661364	0.508379	0.785207	Macspi_20180703@G00595_i7
20.0767	1.06887	1.05678	1.01144	0.311805	0.623125	Macspi_20180703@G00595_i8
5.14972	0.377298	1.22573	0.307814	0.758224	0.92047	Macspi_20180703@G00596_i1
29.7505	0.375763	0.42459	0.885003	0.376155	0.681943	Macspi_20180703@G00596_i2
4.32428	2.47906	0.986994	2.51172	0.0120143	0.0695702	Macspi_20180703@G00597_i2
3.3779	1.23776	0.970481	1.2754	0.202166	0.494777	Macspi_20180703@G00597_i4
40.0113	-1.83769	0.740947	-2.48019	0.0131312	0.0745377	Macspi_20180703@G00598_i3
23.0929	0.829759	1.19914	0.691961	0.488962	0.772031	Macspi_20180703@G00598_i5
140.545	-0.848221	0.190484	-4.45297	8.46905e-06	0.000138177	Macspi_20180703@G00599_i1
5.67082	-2.2105	1.53992	-1.43547	0.151154	0.418547	Macspi_20180703@G00599_i2
30.9519	5.87523	0.801676	7.32869	2.3242e-13	2.24585e-11	Macspi_20180703@G00600_i2
25.7481	-0.165741	0.357849	-0.463159	0.643251	0.864759	Macspi_20180703@G00601_i1
3.30679	-0.469504	1.12136	-0.418692	0.675441	0.882476	Macspi_20180703@G00602_i2
30.1581	0.0959081	0.345624	0.277493	0.781402	0.930309	Macspi_20180703@G00605_i1
39.4978	-1.28638	0.319844	-4.02191	5.7728e-05	0.000748279	Macspi_20180703@G00606_i3
2.71133	-0.950155	2.21366	-0.429223	0.667761	0.878116	Macspi_20180703@G00606_i6
12.93	0.439571	0.550554	0.798416	0.424629	0.722968	Macspi_20180703@G00607_i1
179.665	0.308073	0.143253	2.15056	0.0315111	0.144903	Macspi_20180703@G00608_i1
3.85424	-1.56601	1.33145	-1.17617	0.239526	0.543076	Macspi_20180703@G00610_i2
10.0819	-1.05902	1.50288	-0.704661	0.481021	0.766952	Macspi_20180703@G00611_i1
36.198	0.665225	0.372613	1.7853	0.074213	0.267494	Macspi_20180703@G00611_i3
58.7727	-1.68814	0.339698	-4.96953	6.71164e-07	1.46402e-05	Macspi_20180703@G00611_i4
1563.64	0.912705	0.113564	8.03695	9.21031e-16	1.31763e-13	Macspi_20180703@G00615_i1
133.025	-0.0274823	0.25926	-0.106003	0.91558	0.974019	Macspi_20180703@G00616_i3
1.44601	-1.41672	3.82915	-0.369982	0.711396	0.899993	Macspi_20180703@G00616_i6
262.492	0.375534	0.129471	2.90051	0.00372551	0.0269197	Macspi_20180703@G00618_i1
1.59032	2.01802	1.94669	1.03664	0.299903	0.610878	Macspi_20180703@G00627_i1
6.6078	-0.197429	1.0202	-0.193521	0.846551	0.951825	Macspi_20180703@G00627_i2
25.7781	0.097002	0.47628	0.203666	0.838615	0.949145	Macspi_20180703@G00627_i3
7.92253	-1.62707	1.02498	-1.58742	0.112418	0.349247	Macspi_20180703@G00627_i5
17.8777	-0.986438	0.558013	-1.76777	0.0770996	0.274535	Macspi_20180703@G00628_i1
25.0992	-1.10348	0.529699	-2.08322	0.0372311	0.164305	Macspi_20180703@G00629_i1
1.99414	2.01867	1.63885	1.23176	0.21804	0.515862	Macspi_20180703@G00632_i7
9.19408	0.801188	0.844393	0.948833	0.342705	0.653551	Macspi_20180703@G00633_i1
15.7468	-0.252169	0.545914	-0.46192	0.644139	0.865372	Macspi_20180703@G00634_i2
1.68042	1.75388	1.99438	0.879413	0.379178	0.684686	Macspi_20180703@G00637_i10
7.16574	-2.90562	2.66564	-1.09003	0.275701	0.584859	Macspi_20180703@G00638_i2
24.9497	0.420334	0.385307	1.09091	0.275313	0.584452	Macspi_20180703@G00638_i3
13.6123	-0.126974	1.37455	-0.0923749	0.9264	0.977389	Macspi_20180703@G00638_i4
2.22996	-1.67422	1.67776	-0.99789	0.318333	0.629899	Macspi_20180703@G00639_i1
2.33595	0.532007	2.21596	0.24008	0.810268	0.940827	Macspi_20180703@G00639_i2
8.96094	0.639333	0.791112	0.808145	0.419007	0.71901	Macspi_20180703@G00641_i1
31.1117	-0.952045	0.368064	-2.58663	0.00969202	0.0585977	Macspi_20180703@G00643_i1
69.6953	-0.38652	0.24924	-1.55079	0.120951	0.365757	Macspi_20180703@G00644_i1
1006.51	-0.704368	0.214598	-3.28227	0.00102973	0.00913547	Macspi_20180703@G00646_i1
11.9838	-0.543114	1.3776	-0.394245	0.6934	0.891754	Macspi_20180703@G00648_i1
29.4907	0.805967	0.827256	0.974266	0.329924	0.64113	Macspi_20180703@G00648_i8
117.759	-0.422458	0.178819	-2.36249	0.0181525	0.0956524	Macspi_20180703@G00654_i1
20971.6	-0.825327	0.248004	-3.32788	0.000875088	0.00797656	Macspi_20180703@G00655_i1
11906.1	-0.91177	0.25742	-3.54195	0.000397176	0.00403861	Macspi_20180703@G00655_i3
7.49092	0.886517	0.808813	1.09607	0.273048	0.582301	Macspi_20180703@G00661_i1
7.09481	-2.09832	0.76714	-2.73525	0.00623336	0.0410502	Macspi_20180703@G00664_i1
7.31755	-0.200052	0.753109	-0.265634	0.790521	0.934247	Macspi_20180703@G00674_i12
17.889	0.79469	0.441201	1.8012	0.0716718	0.26101	Macspi_20180703@G00699_i1
92.5592	-0.851946	0.226216	-3.76607	0.000165838	0.00188073	Macspi_20180703@G00706_i1
130.781	0.138949	0.166863	0.832713	0.405006	0.707768	Macspi_20180703@G00710_i5
1622.83	-1.46552	0.205989	-7.11454	1.12288e-12	9.43017e-11	Macspi_20180703@G00712_i1
278.346	-1.01567	0.204314	-4.9711	6.65755e-07	1.45463e-05	Macspi_20180703@G00713_i1
35.335	-1.53597	0.419489	-3.66152	0.000250725	0.00269761	Macspi_20180703@G00714_i1
19.381	-1.58275	0.575941	-2.74811	0.00599391	0.0397433	Macspi_20180703@G00714_i3
7.86906	0.0501796	0.783216	0.0640686	0.948916	0.984377	Macspi_20180703@G00716_i1
28.0404	1.1276	0.91084	1.23798	0.215724	0.512881	Macspi_20180703@G00720_i11
14.4499	-0.0476912	0.884344	-0.0539283	0.956992	0.987273	Macspi_20180703@G00720_i13
4.33392	1.50172	2.93269	0.512062	0.608608	0.84619	Macspi_20180703@G00720_i18
21.747	0.673156	1.09473	0.614903	0.538619	0.804974	Macspi_20180703@G00720_i19
119.868	0.363962	0.235326	1.54663	0.121952	0.367446	Macspi_20180703@G00720_i23
6.64796	-3.76246	2.35112	-1.60029	0.109535	0.343972	Macspi_20180703@G00720_i24
11.3412	1.87601	0.993079	1.88908	0.0588804	0.228103	Macspi_20180703@G00720_i25
17.2795	0.385097	0.453791	0.84862	0.396093	0.700188	Macspi_20180703@G00720_i3
12.0459	0.257375	1.8598	0.138388	0.889933	0.967248	Macspi_20180703@G00720_i6
986.243	0.54396	0.0871185	6.24391	4.26771e-10	2.11288e-08	Macspi_20180703@G00721_i1
67.2757	0.200144	0.302274	0.662127	0.50789	0.784805	Macspi_20180703@G00724_i1
22.5998	0.619172	0.381857	1.62147	0.104916	0.334651	Macspi_20180703@G00725_i14
159.627	0.485356	0.160613	3.02189	0.002512	0.0193958	Macspi_20180703@G00726_i2
805.753	1.06166	0.197926	5.36391	8.14407e-08	2.25408e-06	Macspi_20180703@G00728_i1
5098.87	0.849827	0.129829	6.54577	5.9191e-11	3.59575e-09	Macspi_20180703@G00728_i2
7.985	2.98474	2.17306	1.37352	0.16959	0.448123	Macspi_20180703@G00728_i3
7.7091	3.34005	1.46714	2.27657	0.0228117	0.113541	Macspi_20180703@G00728_i5
9.68246	-1.66989	0.668352	-2.49851	0.0124716	0.0716281	Macspi_20180703@G00730_i1
29.2804	-0.363368	0.408378	-0.889783	0.373582	0.680115	Macspi_20180703@G00731_i2
2.41948	-0.432433	1.8228	-0.237236	0.812474	0.941661	Macspi_20180703@G00731_i3
29.031	0.458339	0.370773	1.23617	0.216395	0.513791	Macspi_20180703@G00734_i1
45.8777	1.0654	0.417615	2.55116	0.0107366	0.0636723	Macspi_20180703@G00736_i1
7.9725	0.537195	0.836825	0.641944	0.520909	0.793568	Macspi_20180703@G00737_i1
16.7069	1.17351	0.579957	2.02344	0.0430278	0.182476	Macspi_20180703@G00742_i1
64.1724	0.782306	0.330707	2.36555	0.0180032	0.0951236	Macspi_20180703@G00742_i4
163.567	0.793272	0.165067	4.80575	1.54175e-06	3.06007e-05	Macspi_20180703@G00743_i1
122.268	0.547759	0.191628	2.85845	0.00425719	0.0301032	Macspi_20180703@G00743_i3
302.041	3.68144	0.178733	20.5974	2.8963e-94	9.57141e-90	Macspi_20180703@G00746_i1
13.6594	0.633121	0.512503	1.23535	0.2167	0.514219	Macspi_20180703@G00748_i2
16.379	0.0395907	0.450464	0.0878887	0.929965	0.978697	Macspi_20180703@G00750_i1
17.7498	0.222195	0.526764	0.421811	0.673163	0.881198	Macspi_20180703@G00751_i1
5.67805	1.48656	0.929284	1.59968	0.109669	0.344181	Macspi_20180703@G00752_i1
164.629	0.289742	0.257838	1.12373	0.261126	0.568718	Macspi_20180703@G00754_i3
8.66861	-0.799277	0.852917	-0.93711	0.348702	0.65892	Macspi_20180703@G00754_i4
264.642	-0.0148934	0.246895	-0.060323	0.951898	0.985641	Macspi_20180703@G00754_i5
42.871	-0.34021	0.321641	-1.05773	0.290177	0.600374	Macspi_20180703@G00759_i1
2593.73	-1.49144	0.212826	-7.0078	2.421e-12	1.92093e-10	Macspi_20180703@G00760_i2
541.221	-1.58656	0.22918	-6.92278	4.42859e-12	3.38385e-10	Macspi_20180703@G00760_i3
4.37977	4.88546	1.5559	3.13995	0.00168975	0.0138891	Macspi_20180703@G00761_i1
7.08901	2.1709	0.800218	2.71289	0.00667001	0.0434033	Macspi_20180703@G00762_i1
555.561	-0.86564	0.216548	-3.99744	6.403e-05	0.000819361	Macspi_20180703@G00769_i2
3.8977	1.05395	1.19857	0.879337	0.379218	0.684736	Macspi_20180703@G00771_i1
7.60758	0.692505	0.728447	0.95066	0.341777	0.652628	Macspi_20180703@G00771_i2
2.21119	1.46955	2.03176	0.72329	0.469502	0.757895	Macspi_20180703@G00772_i1
5.57131	2.44903	1.11181	2.20273	0.0276137	0.131294	Macspi_20180703@G00772_i2
4.14104	-1.2183	0.970398	-1.25547	0.20931	0.504456	Macspi_20180703@G00772_i3
14.6058	1.4155	0.898141	1.57603	0.115019	0.354502	Macspi_20180703@G00774_i1
5.02303	-0.366824	2.75765	-0.13302	0.894177	0.968264	Macspi_20180703@G00774_i2
2.87518	-3.55052	2.69024	-1.31978	0.186909	0.473464	Macspi_20180703@G00774_i3
2.72214	0.281617	2.74691	0.102521	0.918343	0.974848	Macspi_20180703@G00774_i6
4.73884	1.76104	1.27652	1.37956	0.167722	0.445222	Macspi_20180703@G00774_i8
5.27262	-2.48981	2.15408	-1.15586	0.24774	0.552881	Macspi_20180703@G00774_i9
26.7174	0.0271671	0.366336	0.0741589	0.940884	0.981809	Macspi_20180703@G00775_i1
70.7987	0.306704	0.275002	1.11528	0.26473	0.57304	Macspi_20180703@G00776_i2
200.032	0.410279	0.22306	1.83932	0.0658683	0.246769	Macspi_20180703@G00776_i4
22.0004	0.677104	0.584527	1.15838	0.246709	0.55155	Macspi_20180703@G00776_i5
12.7352	1.11582	0.5464	2.04213	0.0411382	0.176889	Macspi_20180703@G00781_i1
18.2187	0.270286	0.502648	0.537724	0.590768	0.836189	Macspi_20180703@G00782_i1
4.71552	-1.37065	2.7477	-0.498837	0.617895	0.851187	Macspi_20180703@G00784_i2
31.0827	1.59956	0.525931	3.04138	0.00235498	0.018368	Macspi_20180703@G00784_i4
15.4098	1.06373	0.553599	1.92147	0.0546721	0.216662	Macspi_20180703@G00785_i1
4.8743	3.70825	1.44648	2.56364	0.010358	0.0618264	Macspi_20180703@G00786_i1
88.5206	0.218634	0.256087	0.853747	0.393245	0.697692	Macspi_20180703@G00787_i4
10.9101	1.28019	0.801416	1.59742	0.110173	0.345206	Macspi_20180703@G00787_i6
5.35584	1.51552	1.01315	1.49585	0.134694	0.390681	Macspi_20180703@G00789_i1
5.92993	-0.508355	0.714251	-0.711731	0.476631	0.763881	Macspi_20180703@G00794_i1
417.23	-0.747557	0.163139	-4.58234	4.59794e-06	8.05237e-05	Macspi_20180703@G00805_i1
58.2507	0.331964	0.245144	1.35416	0.175685	0.457406	Macspi_20180703@G00806_i1
16.2884	-0.458656	0.470818	-0.974168	0.329973	0.641139	Macspi_20180703@G00809_i1
1.46334	3.20205	3.49076	0.917295	0.358988	0.668689	Macspi_20180703@G00811_i10
5.77994	2.02091	1.01437	1.99227	0.046341	0.192306	Macspi_20180703@G00811_i11
4.50025	-0.245884	1.78106	-0.138055	0.890197	0.967333	Macspi_20180703@G00811_i12
4.65535	-0.185433	1.47245	-0.125935	0.899783	0.970595	Macspi_20180703@G00811_i13
1.31968	2.70639	2.74498	0.98594	0.324162	0.635498	Macspi_20180703@G00811_i15
6.20158	4.47889	1.43738	3.11601	0.00183317	0.0148902	Macspi_20180703@G00811_i16
2.25604	-0.94102	1.74742	-0.53852	0.590218	0.835812	Macspi_20180703@G00811_i18
16.251	-0.0090419	0.563906	-0.0160344	0.987207	0.995825	Macspi_20180703@G00811_i19
1.44945	0.917366	2.40706	0.381114	0.703118	0.896051	Macspi_20180703@G00811_i2
3.87458	1.88989	1.92254	0.983017	0.325599	0.63703	Macspi_20180703@G00811_i5
10.8074	0.364504	0.753771	0.483574	0.628688	0.856665	Macspi_20180703@G00814_i1
9.69577	0.428319	1.86474	0.229693	0.81833	0.943532	Macspi_20180703@G00816_i1
37.2228	0.22177	0.402413	0.551101	0.581565	0.830462	Macspi_20180703@G00816_i3
105.974	-0.74292	0.189204	-3.92656	8.61677e-05	0.00106511	Macspi_20180703@G00819_i1
1.9162	1.73371	2.211	0.784129	0.432965	0.730084	Macspi_20180703@G00822_i2
10.0888	0.349033	0.683277	0.510822	0.609476	0.846791	Macspi_20180703@G00822_i3
1.90004	3.70872	1.61418	2.29758	0.0215855	0.109065	Macspi_20180703@G00822_i4
10.1206	0.529727	0.590295	0.897394	0.369509	0.676669	Macspi_20180703@G00823_i1
35.6541	0.405738	0.382319	1.06126	0.288574	0.598913	Macspi_20180703@G00824_i1
13.509	0.660213	0.800985	0.824251	0.409797	0.711909	Macspi_20180703@G00826_i1
19.9031	0.21907	0.529501	0.41373	0.679072	0.884491	Macspi_20180703@G00826_i6
1.69591	0.116729	2.30845	0.050566	0.959671	0.988074	Macspi_20180703@G00828_i1
92.0867	1.11236	0.26753	4.15788	3.21209e-05	0.000445727	Macspi_20180703@G00831_i2
22.997	5.8651	0.947949	6.18714	6.1265e-10	2.89084e-08	Macspi_20180703@G00831_i4
9.69612	2.7484	0.960802	2.86053	0.00422938	0.0299354	Macspi_20180703@G00831_i8
1.62288	1.96725	1.97073	0.998229	0.318168	0.629705	Macspi_20180703@G00841_i1
1.39336	-2.10149	1.89591	-1.10843	0.267675	0.576502	Macspi_20180703@G00845_i1
1.67874	0.0270447	1.44988	0.018653	0.985118	0.995039	Macspi_20180703@G00847_i1
4.15635	-0.471825	2.079	-0.226948	0.820464	0.944059	Macspi_20180703@G00853_i1
1.98289	-2.88915	1.67841	-1.72136	0.0851854	0.292602	Macspi_20180703@G00872_i1
3.01883	0.534411	1.08857	0.490927	0.623478	0.853823	Macspi_20180703@G00896_i1
4.89336	0.675289	0.803005	0.840952	0.400375	0.703711	Macspi_20180703@G00911_i1
1.44376	-1.45636	2.2012	-0.661621	0.508214	0.785086	Macspi_20180703@G00914_i1
2.89446	0.446029	1.19751	0.372463	0.709548	0.899116	Macspi_20180703@G00922_i1
5.80553	0.72985	0.742103	0.983488	0.325367	0.636897	Macspi_20180703@G00927_i1
3.88523	-0.322554	0.901374	-0.357847	0.720458	0.903755	Macspi_20180703@G00932_i1
6.96831	0.495215	0.792255	0.62507	0.531925	0.800406	Macspi_20180703@G00944_i1
6099.3	-1.55774	0.17314	-8.99702	2.31921e-19	5.47449e-17	Macspi_20180703@G00987_i1
74.9784	2.7518	0.421984	6.52109	6.9797e-11	4.18238e-09	Macspi_20180703@G00988_i1
92.4218	3.66988	0.382897	9.58451	9.28939e-22	2.82013e-19	Macspi_20180703@G00992_i1
6.19539	-0.610942	0.94608	-0.645761	0.518434	0.792062	Macspi_20180703@G00994_i1
73.4853	0.737021	0.235477	3.12991	0.00174859	0.0143051	Macspi_20180703@G00994_i3
37.3263	-0.711271	0.411518	-1.72841	0.0839151	0.289971	Macspi_20180703@G00995_i1
7.53459	1.67011	0.82335	2.02844	0.0425158	0.181036	Macspi_20180703@G00998_i1
12.0598	0.141523	0.642816	0.220161	0.825745	0.945982	Macspi_20180703@G01001_i1
1.8497	0.402571	1.51627	0.265501	0.790623	0.934296	Macspi_20180703@G01002_i1
1.96898	1.73675	1.56511	1.10966	0.267143	0.575902	Macspi_20180703@G01003_i1
3.51519	2.59312	1.49243	1.73751	0.0822968	0.286494	Macspi_20180703@G01004_i1
4.53417	1.63359	1.08897	1.50011	0.133585	0.388692	Macspi_20180703@G01004_i2
1.25665	0.0169617	2.90981	0.00582916	0.995349	0.998372	Macspi_20180703@G01005_i1
59.6507	0.276141	0.293285	0.941545	0.346426	0.657063	Macspi_20180703@G01005_i2
95.5982	0.742111	0.320655	2.31436	0.0206479	0.105326	Macspi_20180703@G01006_i1
13.4504	0.899145	0.931101	0.96568	0.334205	0.64561	Macspi_20180703@G01006_i3
51.7503	-0.0624691	0.765312	-0.0816257	0.934944	0.980199	Macspi_20180703@G01006_i5
2.23154	0.551335	1.55425	0.354729	0.722793	0.904384	Macspi_20180703@G01012_i1
39.0354	1.36635	0.3646	3.74754	0.00017858	0.00200763	Macspi_20180703@G01014_i2
4.71919	2.33632	1.12626	2.07442	0.0380405	0.16696	Macspi_20180703@G01017_i1
16.138	-0.243463	0.953802	-0.255255	0.798526	0.937121	Macspi_20180703@G01021_i1
3.65055	5.31002	3.91552	1.35615	0.175052	0.456448	Macspi_20180703@G01021_i2
24.3243	-0.140184	0.534507	-0.262268	0.793115	0.935215	Macspi_20180703@G01023_i1
38.5572	-0.616646	0.389685	-1.58242	0.113553	0.351449	Macspi_20180703@G01041_i1
14.8606	0.916384	0.561805	1.63114	0.10286	0.33032	Macspi_20180703@G01042_i1
5.56539	1.26925	0.946099	1.34156	0.179738	0.463485	Macspi_20180703@G01043_i1
198.127	-0.213381	0.1747	-1.22142	0.221929	0.521071	Macspi_20180703@G01045_i1
4.95063	0.373683	0.805347	0.464003	0.642646	0.864473	Macspi_20180703@G01046_i1
8.03657	-0.0537351	1.06272	-0.0505637	0.959673	0.988074	Macspi_20180703@G01049_i3
23.7441	0.881216	0.566221	1.55631	0.119634	0.363293	Macspi_20180703@G01049_i5
103.936	0.224585	0.418503	0.536639	0.591517	0.836432	Macspi_20180703@G01050_i1
531.816	-0.0241714	0.131902	-0.183252	0.8546	0.954143	Macspi_20180703@G01050_i3
3.14056	-0.950329	3.6235	-0.262268	0.793114	0.935215	Macspi_20180703@G01053_i1
230.532	1.21249	0.316276	3.83365	0.000126258	0.00148777	Macspi_20180703@G01053_i2
228.033	1.0639	0.293084	3.63003	0.000283393	0.00299977	Macspi_20180703@G01053_i3
94.3847	0.118281	0.320162	0.369441	0.711799	0.900205	Macspi_20180703@G01059_i2
12.8795	0.0937775	0.500126	0.187508	0.851262	0.95347	Macspi_20180703@G01059_i3
12.8679	-0.421566	0.634766	-0.664129	0.506608	0.783997	Macspi_20180703@G01059_i4
21.3718	0.31177	0.403137	0.77336	0.439309	0.73523	Macspi_20180703@G01068_i2
12.2943	-0.151413	0.603268	-0.250988	0.801824	0.938069	Macspi_20180703@G01071_i1
15.8623	-0.486654	0.600203	-0.810815	0.417472	0.717972	Macspi_20180703@G01071_i2
2.27322	-0.230614	1.48513	-0.155282	0.876599	0.961993	Macspi_20180703@G01076_i1
20.7639	-0.546347	0.498225	-1.09659	0.272822	0.582113	Macspi_20180703@G01078_i1
238.101	0.366193	0.158824	2.30565	0.0211302	0.107241	Macspi_20180703@G01079_i2
44.1092	0.816632	0.44279	1.84429	0.0651411	0.245101	Macspi_20180703@G01080_i1
29.7186	0.657542	0.428186	1.53565	0.124625	0.372625	Macspi_20180703@G01080_i3
5.43106	0.501132	0.873181	0.573915	0.566025	0.822	Macspi_20180703@G01081_i1
10.8515	0.120541	0.585046	0.206037	0.836762	0.94881	Macspi_20180703@G01081_i2
6.75053	0.989219	1.30419	0.758493	0.448156	0.742255	Macspi_20180703@G01082_i10
6.00859	0.212121	0.755315	0.280838	0.778835	0.929518	Macspi_20180703@G01082_i11
7.14562	-0.801408	0.703892	-1.13854	0.254895	0.561625	Macspi_20180703@G01082_i2
3.66757	0.34329	1.04682	0.327936	0.74296	0.913302	Macspi_20180703@G01082_i3
1.56272	1.60748	1.72063	0.93424	0.35018	0.660131	Macspi_20180703@G01082_i5
6.59103	-0.490441	0.847189	-0.578904	0.562654	0.820031	Macspi_20180703@G01082_i6
2.99571	0.784028	1.41707	0.553273	0.580076	0.829645	Macspi_20180703@G01082_i9
18.2422	1.29744	0.81723	1.5876	0.112376	0.349219	Macspi_20180703@G01086_i1
20.9001	0.471012	0.451906	1.04228	0.297282	0.60822	Macspi_20180703@G01086_i2
11.274	0.684156	0.986745	0.693346	0.488093	0.7714	Macspi_20180703@G01086_i3
28.8407	0.558603	0.347576	1.60714	0.108024	0.34089	Macspi_20180703@G01088_i2
64.3843	0.254974	0.340819	0.748123	0.454386	0.746477	Macspi_20180703@G01102_i1
44.0123	0.169476	0.345386	0.490687	0.623648	0.853881	Macspi_20180703@G01102_i2
10.8389	0.656275	0.593063	1.10659	0.268473	0.57731	Macspi_20180703@G01103_i1
3.48454	0.240923	1.07765	0.223563	0.823098	0.94506	Macspi_20180703@G01103_i3
9.00711	0.900459	0.726348	1.23971	0.215084	0.512151	Macspi_20180703@G01103_i4
3.84106	0.352608	1.04224	0.338316	0.735125	0.910277	Macspi_20180703@G01104_i1
10.401	-0.4522	0.707422	-0.639222	0.522679	0.794579	Macspi_20180703@G01107_i10
10.0007	0.851381	0.658341	1.29322	0.195934	0.486515	Macspi_20180703@G01107_i11
4.0198	-1.06992	1.55458	-0.688235	0.491305	0.77361	Macspi_20180703@G01107_i13
21.0982	0.572258	0.497294	1.15074	0.249837	0.555461	Macspi_20180703@G01107_i14
7.72536	-0.251984	0.846489	-0.297682	0.765946	0.923921	Macspi_20180703@G01107_i16
7.93117	2.15846	0.993289	2.17305	0.0297769	0.138831	Macspi_20180703@G01107_i17
21.2684	0.0360863	0.423067	0.0852969	0.932025	0.979156	Macspi_20180703@G01107_i19
4.87864	1.86156	1.11975	1.66248	0.0964161	0.317215	Macspi_20180703@G01107_i21
4.12665	-0.705625	2.81464	-0.250698	0.802048	0.938107	Macspi_20180703@G01107_i22
5.25584	0.991228	1.29331	0.76643	0.443421	0.738335	Macspi_20180703@G01107_i4
13.2866	3.06625	0.904725	3.38916	0.000701083	0.00657267	Macspi_20180703@G01107_i7
6.85463	1.4891	1.7479	0.851936	0.394249	0.698689	Macspi_20180703@G01107_i8
149.982	-0.190328	0.177271	-1.07365	0.282978	0.592978	Macspi_20180703@G01112_i2
251.968	0.318718	0.168895	1.88707	0.0591506	0.228834	Macspi_20180703@G01119_i1
17.5863	0.849344	0.474187	1.79116	0.0732682	0.264883	Macspi_20180703@G01137_i1
2.73997	-4.48159	3.26009	-1.37468	0.16923	0.44755	Macspi_20180703@G01137_i2
11.2766	-0.0568794	0.626097	-0.0908475	0.927614	0.977928	Macspi_20180703@G01139_i6
4.11367	1.4108	1.44119	0.978919	0.32762	0.638941	Macspi_20180703@G01141_i1
81.5502	0.171525	0.238774	0.71836	0.472536	0.760479	Macspi_20180703@G01179_i2
5.59552	-0.982642	1.83922	-0.53427	0.593155	0.837013	Macspi_20180703@G01179_i5
6.42014	-1.29784	1.70957	-0.759158	0.447758	0.74206	Macspi_20180703@G01179_i7
100.937	-0.173599	0.232796	-0.745712	0.455842	0.747498	Macspi_20180703@G01191_i1
58.7592	-0.253755	0.328828	-0.771696	0.440294	0.736052	Macspi_20180703@G01192_i1
2.78935	-5.70106	3.52946	-1.61528	0.106251	0.337039	Macspi_20180703@G01192_i2
28.3276	0.144305	0.561794	0.256864	0.797284	0.936973	Macspi_20180703@G01197_i1
48.8006	0.79006	1.4726	0.536507	0.591608	0.836473	Macspi_20180703@G01197_i2
4.98212	1.80994	2.60672	0.694334	0.487473	0.771145	Macspi_20180703@G01197_i3
7.60324	1.71504	1.68591	1.01728	0.309022	0.620704	Macspi_20180703@G01197_i4
49.7023	0.489182	0.30126	1.62379	0.104421	0.333654	Macspi_20180703@G01197_i5
156.669	0.408865	0.259135	1.5778	0.11461	0.353628	Macspi_20180703@G01197_i6
566.508	0.66611	0.1545	4.31138	1.62237e-05	0.000244815	Macspi_20180703@G01202_i3
5.35333	1.32497	0.973498	1.36104	0.173502	0.45401	Macspi_20180703@G01202_i6
35.6377	1.0094	0.403818	2.49965	0.0124316	0.0714484	Macspi_20180703@G01202_i7
26.0474	0.270374	0.394378	0.685572	0.492983	0.77472	Macspi_20180703@G01203_i1
4.37828	-0.707851	0.870836	-0.81284	0.41631	0.717055	Macspi_20180703@G01207_i1
11.4903	-1.03144	2.84562	-0.362465	0.717005	0.902249	Macspi_20180703@G01207_i5
11.6874	-0.161441	2.31527	-0.0697286	0.94441	0.982842	Macspi_20180703@G01207_i6
3.06986	-0.0603777	1.1616	-0.0519779	0.958546	0.98782	Macspi_20180703@G01210_i1
1947.54	-0.792925	0.155658	-5.094	3.50583e-07	8.19648e-06	Macspi_20180703@G01212_i2
52.0293	-0.0731458	0.262625	-0.278518	0.780615	0.930014	Macspi_20180703@G01213_i1
9.41421	-0.327566	0.743153	-0.440779	0.659373	0.874007	Macspi_20180703@G01216_i1
3.24425	1.03844	1.46537	0.708651	0.478541	0.765019	Macspi_20180703@G01216_i3
19.674	0.590377	0.516029	1.14408	0.252592	0.558747	Macspi_20180703@G01216_i5
19.8	0.154973	0.607745	0.254997	0.798726	0.937222	Macspi_20180703@G01219_i1
3.67668	-1.50823	1.08566	-1.38923	0.164763	0.4406	Macspi_20180703@G01220_i1
4.34028	0.0217282	1.11947	0.0194094	0.984515	0.994886	Macspi_20180703@G01221_i1
21.1673	0.191505	0.556169	0.34433	0.730598	0.908595	Macspi_20180703@G01226_i3
2.14785	1.38887	2.20706	0.629287	0.529161	0.798593	Macspi_20180703@G01231_i1
10.8717	0.0713214	0.634441	0.112416	0.910493	0.972513	Macspi_20180703@G01233_i1
3.89738	1.05316	1.31875	0.798607	0.424518	0.722942	Macspi_20180703@G01234_i1
3.54325	-1.68377	1.88559	-0.892965	0.371876	0.678746	Macspi_20180703@G01234_i2
5.43653	-0.527175	0.840561	-0.627171	0.530547	0.799453	Macspi_20180703@G01234_i3
64.4537	-0.860643	0.347817	-2.47441	0.0133455	0.0754542	Macspi_20180703@G01235_i1
63.2935	-1.37813	0.345531	-3.98844	6.65103e-05	0.000847817	Macspi_20180703@G01235_i2
119.601	-0.906473	0.244335	-3.70996	0.000207294	0.00228806	Macspi_20180703@G01236_i1
27.4509	-9.62321e-06	0.370426	-2.59788e-05	0.999979	0.999981	Macspi_20180703@G01237_i1
5.36863	0.564613	1.01245	0.557669	0.57707	0.828052	Macspi_20180703@G01237_i2
5.47552	-5.50932	3.14698	-1.75067	0.080003	0.281202	Macspi_20180703@G01237_i3
50.8084	0.959974	0.455843	2.10593	0.0352104	0.157626	Macspi_20180703@G01237_i4
3211.1	-1.41152	0.225689	-6.25427	3.99388e-10	1.98921e-08	Macspi_20180703@G01238_i2
653.447	-1.35641	0.226379	-5.99176	2.07576e-09	8.65039e-08	Macspi_20180703@G01241_i1
9.71025	6.51958	1.43701	4.53689	5.70887e-06	9.71729e-05	Macspi_20180703@G01244_i10
80.3972	-0.770791	0.350526	-2.19896	0.0278811	0.132288	Macspi_20180703@G01244_i2
20.6017	0.352855	0.461574	0.76446	0.444593	0.739485	Macspi_20180703@G01247_i10
14.7502	0.124245	0.698131	0.177968	0.858748	0.955724	Macspi_20180703@G01247_i11
7.26724	-0.0419939	0.673169	-0.0623824	0.950258	0.98492	Macspi_20180703@G01247_i12
1.43861	-4.59508	3.93492	-1.16777	0.242899	0.547006	Macspi_20180703@G01247_i13
4.03213	0.756964	1.376	0.550118	0.582239	0.83094	Macspi_20180703@G01247_i15
7.32837	1.17161	0.942185	1.2435	0.213684	0.510307	Macspi_20180703@G01247_i16
2.65501	-0.779563	2.26947	-0.3435	0.731222	0.908874	Macspi_20180703@G01247_i17
21.8998	-0.475464	0.459765	-1.03414	0.301069	0.611944	Macspi_20180703@G01247_i18
7.9939	0.898933	0.625453	1.43725	0.150647	0.417521	Macspi_20180703@G01247_i19
3.92439	0.0910394	0.995766	0.0914265	0.927154	0.977754	Macspi_20180703@G01247_i2
25.2487	-0.447189	0.365285	-1.22422	0.22087	0.520017	Macspi_20180703@G01247_i3
3.15575	-0.404908	1.21964	-0.33199	0.739897	0.911769	Macspi_20180703@G01247_i5
3.13697	-1.41088	1.22226	-1.15432	0.248368	0.553573	Macspi_20180703@G01247_i6
19.4222	0.482177	0.482176	1	0.31731	0.628628	Macspi_20180703@G01247_i7
4.96126	1.06924	1.10927	0.963913	0.33509	0.646527	Macspi_20180703@G01247_i8
7.34986	-0.673794	0.763115	-0.882952	0.377262	0.682995	Macspi_20180703@G01255_i1
92.9754	-0.481376	0.315454	-1.52598	0.127015	0.376961	Macspi_20180703@G01258_i1
388.057	-0.712268	0.165924	-4.29273	1.76493e-05	0.000263559	Macspi_20180703@G01258_i2
29.7644	-0.683224	0.431293	-1.58413	0.113164	0.350704	Macspi_20180703@G01259_i1
21.1098	-0.810121	0.432022	-1.87518	0.0607676	0.233253	Macspi_20180703@G01263_i1
4.09445	-0.897798	0.947646	-0.947398	0.343436	0.654434	Macspi_20180703@G01264_i1
48.8758	-0.155932	0.30003	-0.519719	0.603259	0.842956	Macspi_20180703@G01266_i2
2.44515	-0.294996	1.50348	-0.196209	0.844447	0.950993	Macspi_20180703@G01267_i2
181.848	0.070491	0.157364	0.447949	0.65419	0.870999	Macspi_20180703@G01267_i3
483.983	-1.58547	0.222785	-7.11662	1.10607e-12	9.30083e-11	Macspi_20180703@G01268_i1
36.1545	0.831023	0.314164	2.64519	0.00816461	0.0511149	Macspi_20180703@G01273_i1
43.768	0.153905	0.361609	0.425612	0.67039	0.879379	Macspi_20180703@G01275_i1
24.9526	0.05201	0.356631	0.145837	0.88405	0.965127	Macspi_20180703@G01275_i12
13.8402	-1.42953	1.85417	-0.770982	0.440718	0.736245	Macspi_20180703@G01275_i2
4.94532	0.255793	0.863975	0.296066	0.76718	0.924397	Macspi_20180703@G01275_i5
12.9634	-2.21586	1.98184	-1.11809	0.263531	0.571637	Macspi_20180703@G01275_i6
18.4704	0.11212	1.91975	0.0584034	0.953427	0.986105	Macspi_20180703@G01275_i7
11.6283	-0.439365	0.558364	-0.78688	0.431352	0.728604	Macspi_20180703@G01275_i9
10.1986	-1.03697	0.619358	-1.67427	0.0940774	0.312478	Macspi_20180703@G01283_i1
3.47469	-0.042941	1.01133	-0.0424599	0.966132	0.990392	Macspi_20180703@G01287_i1
2.71076	-1.29219	1.31246	-0.984557	0.324842	0.636283	Macspi_20180703@G01287_i5
2.70632	-3.71595	1.75101	-2.12218	0.0338226	0.152707	Macspi_20180703@G01287_i7
53.1602	-0.253567	0.295918	-0.856883	0.39151	0.696247	Macspi_20180703@G01287_i9
8.51893	-0.24965	0.578578	-0.431489	0.666113	0.877398	Macspi_20180703@G01288_i1
76.7172	-0.151259	0.240294	-0.629476	0.529037	0.798461	Macspi_20180703@G01295_i19
2.7999	0.977954	1.04422	0.936544	0.348993	0.659055	Macspi_20180703@G01299_i1
79.0762	0.379327	0.229173	1.6552	0.0978835	0.32008	Macspi_20180703@G01303_i1
23.7505	0.789034	0.581496	1.3569	0.174812	0.456034	Macspi_20180703@G01304_i1
5.99383	5.52116	3.20595	1.72216	0.0850399	0.292273	Macspi_20180703@G01304_i10
250.087	-0.707863	0.181583	-3.89829	9.68727e-05	0.00117979	Macspi_20180703@G01304_i11
27.8131	0.744329	0.379909	1.95923	0.0500856	0.203539	Macspi_20180703@G01304_i3
89.4839	-0.650364	0.286575	-2.26944	0.0232418	0.115258	Macspi_20180703@G01304_i4
10.3728	0.856434	0.647471	1.32274	0.185923	0.472228	Macspi_20180703@G01314_i1
6.61524	0.728087	0.759604	0.958508	0.337807	0.649192	Macspi_20180703@G01314_i6
490.499	-1.49132	0.260051	-5.73473	9.76675e-09	3.42271e-07	Macspi_20180703@G01315_i1
9.59698	-0.435808	1.0216	-0.426595	0.669674	0.879093	Macspi_20180703@G01316_i10
25.2663	-0.211023	0.423581	-0.498187	0.618352	0.851466	Macspi_20180703@G01316_i16
49.1308	-0.125753	0.27285	-0.460886	0.644881	0.865738	Macspi_20180703@G01316_i2
6.41775	1.64941	0.886458	1.86067	0.0627904	0.238949	Macspi_20180703@G01318_i1
94.8349	-0.649571	0.249983	-2.59846	0.00936431	0.0570543	Macspi_20180703@G01325_i1
41.5822	-0.697754	0.318999	-2.18732	0.0287192	0.135216	Macspi_20180703@G01326_i1
275.022	1.55633	0.200213	7.77337	7.64225e-15	9.37118e-13	Macspi_20180703@G01349_i2
255.129	5.47817	0.288068	19.0169	1.23591e-80	2.72288e-76	Macspi_20180703@G01350_i1
5.28434	0.277136	1.78296	0.155436	0.876478	0.961956	Macspi_20180703@G01351_i1
48.8958	0.779111	0.293053	2.6586	0.0078466	0.0495049	Macspi_20180703@G01351_i2
26.8235	0.768161	0.38312	2.00502	0.0449614	0.188355	Macspi_20180703@G01351_i3
333.532	-1.931	0.248171	-7.78092	7.19986e-15	8.89472e-13	Macspi_20180703@G01353_i1
517.089	-0.19335	0.215323	-0.897953	0.369211	0.676537	Macspi_20180703@G01354_i2
2.27453	0.241177	2.06881	0.116577	0.907195	0.971629	Macspi_20180703@G01356_i1
1.52265	1.19079	1.7457	0.682127	0.495159	0.776168	Macspi_20180703@G01356_i4
7.85135	0.546764	0.636264	0.859335	0.390156	0.694807	Macspi_20180703@G01357_i1
135.618	0.315683	0.218693	1.4435	0.148881	0.414524	Macspi_20180703@G01358_i1
36.2322	1.34273	0.365786	3.67081	0.000241786	0.00261249	Macspi_20180703@G01358_i7
21.8034	0.112564	0.396159	0.284139	0.776304	0.928536	Macspi_20180703@G01363_i1
2.13124	-0.0818375	3.65446	-0.0223939	0.982134	0.994403	Macspi_20180703@G01363_i2
11.4513	0.968946	0.59761	1.62137	0.104939	0.334692	Macspi_20180703@G01364_i1
29.6142	0.245109	0.405785	0.604036	0.54582	0.809742	Macspi_20180703@G01365_i2
1.51024	-0.437757	1.82156	-0.24032	0.810082	0.940827	Macspi_20180703@G01365_i3
4.30529	-1.59221	1.55504	-1.02391	0.305878	0.617323	Macspi_20180703@G01371_i1
8.85113	0.603385	0.696448	0.866375	0.386285	0.691394	Macspi_20180703@G01371_i3
35.4686	-0.0494715	0.380349	-0.130069	0.896512	0.969149	Macspi_20180703@G01371_i4
125.853	-0.485322	0.195866	-2.47782	0.0132187	0.0748972	Macspi_20180703@G01371_i5
3.19722	2.16483	1.64775	1.31381	0.188912	0.476248	Macspi_20180703@G01376_i11
1.51889	0.142982	1.9436	0.0735656	0.941356	0.98198	Macspi_20180703@G01376_i2
2.71546	-2.03425	1.72885	-1.17665	0.239335	0.542868	Macspi_20180703@G01376_i3
6.99247	1.12275	0.729312	1.53947	0.123691	0.370674	Macspi_20180703@G01376_i6
1.28173	1.1565	2.36701	0.488591	0.625131	0.854743	Macspi_20180703@G01376_i9
1.55046	1.05317	1.91523	0.549894	0.582392	0.831016	Macspi_20180703@G01377_i1
1.43716	2.72289	2.6298	1.0354	0.300483	0.611364	Macspi_20180703@G01378_i4
81.0334	-0.704017	0.280254	-2.51207	0.0120027	0.0695211	Macspi_20180703@G01384_i1
7.81443	-0.601795	0.741757	-0.811309	0.417188	0.717754	Macspi_20180703@G01385_i1
3.87399	-1.32347	1.03572	-1.27783	0.201309	0.493704	Macspi_20180703@G01385_i3
4.62244	0.365166	0.941846	0.387713	0.698229	0.894137	Macspi_20180703@G01388_i1
13.8607	0.915474	0.570585	1.60445	0.108616	0.342192	Macspi_20180703@G01393_i1
2.46776	4.45774	3.43936	1.2961	0.194943	0.485202	Macspi_20180703@G01394_i1
52.6249	-0.49539	0.307897	-1.60895	0.107627	0.3401	Macspi_20180703@G01394_i3
31.5198	-0.259962	0.567117	-0.458393	0.64667	0.866891	Macspi_20180703@G01394_i4
70.3428	-0.689558	0.21217	-3.25003	0.00115394	0.0100618	Macspi_20180703@G01404_i2
70.682	-0.125731	0.244063	-0.515156	0.606444	0.844837	Macspi_20180703@G01405_i1
353.517	-1.37354	0.216463	-6.34536	2.21909e-10	1.17054e-08	Macspi_20180703@G01409_i1
12.4325	-0.471751	4.08046	-0.115612	0.90796	0.971629	Macspi_20180703@G01410_i10
1571.53	-0.0487777	0.138873	-0.351241	0.725408	0.905914	Macspi_20180703@G01410_i12
471.935	-1.02327	0.286757	-3.56842	0.000359144	0.00369164	Macspi_20180703@G01410_i13
12.0099	-0.0945057	1.06528	-0.0887148	0.929309	0.978488	Macspi_20180703@G01410_i14
1.65752	-0.331009	3.68441	-0.0898405	0.928414	0.978139	Macspi_20180703@G01410_i2
226.564	-0.447577	0.237733	-1.88269	0.0597429	0.23054	Macspi_20180703@G01410_i4
2386.65	-0.984841	0.184011	-5.35207	8.69551e-08	2.38672e-06	Macspi_20180703@G01410_i7
61.5635	-0.196942	0.532369	-0.369936	0.71143	0.899993	Macspi_20180703@G01410_i8
6625.6	-1.20622	0.277227	-4.35101	1.35511e-05	0.00020897	Macspi_20180703@G01410_i9
243.246	-1.12597	0.220576	-5.10467	3.3138e-07	7.80272e-06	Macspi_20180703@G01414_i1
58.2792	1.53622	0.341755	4.49509	6.95419e-06	0.000115659	Macspi_20180703@G01415_i1
151.878	3.1128	0.555714	5.60145	2.12572e-08	6.81693e-07	Macspi_20180703@G01416_i1
32.2211	0.000491438	0.360394	0.00136361	0.998912	0.999719	Macspi_20180703@G01418_i1
22.6512	-0.171774	0.397542	-0.432092	0.665675	0.877153	Macspi_20180703@G01420_i1
364.03	0.266185	0.133456	1.99455	0.0460918	0.19153	Macspi_20180703@G01421_i1
294.403	-0.738386	0.165877	-4.4514	8.53115e-06	0.000139087	Macspi_20180703@G01422_i1
61.2425	0.298449	0.367593	0.8119	0.416849	0.717565	Macspi_20180703@G01430_i1
1.34944	2.74158	1.8752	1.46202	0.143735	0.405686	Macspi_20180703@G01435_i2
5.34697	6.05987	1.39133	4.35547	1.32785e-05	0.000205053	Macspi_20180703@G01435_i7
43.0774	-0.113523	0.288116	-0.394019	0.693567	0.891814	Macspi_20180703@G01437_i1
4.40069	-0.187335	0.887574	-0.211064	0.832838	0.947756	Macspi_20180703@G01437_i2
13.2289	-0.60912	0.541638	-1.12459	0.260764	0.568326	Macspi_20180703@G01438_i1
5.67319	0.887353	0.956836	0.927382	0.353728	0.663794	Macspi_20180703@G01439_i1
9.78132	1.25922	1.47055	0.856288	0.391838	0.696508	Macspi_20180703@G01439_i2
24.3759	0.502158	0.949167	0.529051	0.59677	0.839169	Macspi_20180703@G01439_i3
1.37785	-0.471778	4.08046	-0.115619	0.907955	0.971629	Macspi_20180703@G01440_i2
9.4258	0.754619	0.784948	0.961361	0.336371	0.647749	Macspi_20180703@G01440_i3
23.8898	0.675202	0.399736	1.68912	0.0911962	0.306212	Macspi_20180703@G01441_i1
22.6984	0.886222	0.474265	1.86862	0.0616753	0.235751	Macspi_20180703@G01443_i1
15.6522	-0.562433	0.607014	-0.926558	0.354156	0.664139	Macspi_20180703@G01444_i1
4.40045	1.3406	1.08534	1.23519	0.216762	0.514292	Macspi_20180703@G01444_i2
31.9936	-0.0491564	0.334883	-0.146787	0.8833	0.964937	Macspi_20180703@G01445_i1
12.2152	1.94339	0.716421	2.71263	0.00667506	0.0434276	Macspi_20180703@G01446_i1
5.84524	0.974699	1.29561	0.752311	0.451864	0.744832	Macspi_20180703@G01449_i2
5.81047	0.0859137	0.785386	0.10939	0.912893	0.973215	Macspi_20180703@G01449_i8
47.7511	0.267723	0.284432	0.941257	0.346573	0.657186	Macspi_20180703@G01455_i1
2.38793	2.35924	1.38438	1.70418	0.088348	0.29965	Macspi_20180703@G01456_i2
33.6075	-0.132196	0.307681	-0.429652	0.667449	0.878036	Macspi_20180703@G01459_i1
19.1321	-0.73975	1.1428	-0.647315	0.517428	0.791358	Macspi_20180703@G01460_i1
89.3085	0.43131	0.303821	1.41962	0.155719	0.426102	Macspi_20180703@G01460_i2
19.8743	0.273044	0.537142	0.508328	0.611224	0.847545	Macspi_20180703@G01460_i6
23.9124	-0.895587	0.726381	-1.23294	0.217597	0.515331	Macspi_20180703@G01462_i1
8.74166	-1.70241	0.882933	-1.92813	0.0538386	0.21444	Macspi_20180703@G01462_i2
1.62763	-4.09048	3.39757	-1.20394	0.228611	0.529601	Macspi_20180703@G01462_i3
2.42717	1.21162	1.91809	0.631678	0.527597	0.79776	Macspi_20180703@G01463_i1
17.2962	0.794457	0.577179	1.37645	0.168683	0.446583	Macspi_20180703@G01463_i3
5.09936	0.158477	0.932583	0.169934	0.865062	0.958219	Macspi_20180703@G01463_i4
193.407	-0.520171	0.152147	-3.41886	0.000628831	0.00598567	Macspi_20180703@G01464_i1
5.34471	1.05895	0.829677	1.27634	0.201834	0.49444	Macspi_20180703@G01465_i5
62.7345	0.609975	0.247303	2.46651	0.0136437	0.0768051	Macspi_20180703@G01465_i9
16.2873	4.13205	1.2087	3.41861	0.000629428	0.00599013	Macspi_20180703@G01475_i1
256.29	0.652329	0.225793	2.88906	0.00386399	0.0277135	Macspi_20180703@G01475_i2
1.326	0.995015	1.97603	0.503544	0.614582	0.849525	Macspi_20180703@G01484_i2
20.9446	0.89124	0.390993	2.27943	0.0226418	0.112917	Macspi_20180703@G01485_i1
1.66313	0.575587	2.20282	0.261296	0.793865	0.935333	Macspi_20180703@G01485_i6
2.15365	-1.45739	1.84233	-0.791056	0.428911	0.727014	Macspi_20180703@G01487_i1
5.57877	-1.61044	1.18338	-1.36088	0.17355	0.454067	Macspi_20180703@G01487_i2
57.4511	0.359121	0.256174	1.40187	0.160955	0.4345	Macspi_20180703@G01489_i3
338.791	0.38572	0.15009	2.56992	0.0101722	0.0609426	Macspi_20180703@G01489_i4
11.3714	-0.138604	0.544256	-0.254668	0.79898	0.937222	Macspi_20180703@G01492_i1
7.23712	0.65491	0.860853	0.760768	0.446795	0.741203	Macspi_20180703@G01494_i4
2.86853	0.731455	1.99161	0.367268	0.713419	0.90103	Macspi_20180703@G01495_i2
6.41617	2.72004	1.12128	2.42584	0.0152729	0.0837994	Macspi_20180703@G01495_i3
8.42742	-0.575296	0.62423	-0.921609	0.356733	0.666464	Macspi_20180703@G01495_i4
36.3849	1.33836	0.379361	3.52794	0.000418807	0.00422972	Macspi_20180703@G01496_i1
13.5157	0.534801	0.604747	0.884338	0.376514	0.682294	Macspi_20180703@G01497_i1
24.4478	0.699043	0.420882	1.6609	0.0967335	0.317946	Macspi_20180703@G01498_i1
308.145	0.129038	0.206997	0.623379	0.533035	0.801402	Macspi_20180703@G01499_i1
31.1861	5.56684	2.90738	1.91473	0.0555268	0.219143	Macspi_20180703@G01499_i2
6.24716	0.355382	2.88969	0.122983	0.902121	0.971035	Macspi_20180703@G01500_i1
90.3386	-0.274041	0.266336	-1.02893	0.303514	0.614634	Macspi_20180703@G01500_i3
5.18111	0.420624	0.830323	0.506579	0.61245	0.84805	Macspi_20180703@G01501_i2
7.88702	-0.0358551	0.69587	-0.0515257	0.958907	0.987895	Macspi_20180703@G01502_i1
2.31714	-0.478501	1.24174	-0.385347	0.699981	0.895055	Macspi_20180703@G01503_i1
10.3381	-0.522795	0.573836	-0.911054	0.362267	0.670895	Macspi_20180703@G01503_i3
4.44857	-0.748138	0.973904	-0.768185	0.442378	0.737601	Macspi_20180703@G01504_i1
70.7692	0.5618	0.316737	1.77371	0.0761107	0.272049	Macspi_20180703@G01505_i1
6.92027	-0.656497	1.55195	-0.423013	0.672286	0.880607	Macspi_20180703@G01505_i3
4.72883	0.858067	0.995832	0.861658	0.388876	0.693755	Macspi_20180703@G01508_i1
7.02081	-0.871272	0.968125	-0.899958	0.368143	0.675854	Macspi_20180703@G01513_i2
5.41117	0.0466973	1.83871	0.0253968	0.979738	0.993933	Macspi_20180703@G01513_i3
1.42667	3.17815	3.47973	0.913332	0.361068	0.670007	Macspi_20180703@G01513_i4
194.073	-0.819026	0.268653	-3.04864	0.00229877	0.0179956	Macspi_20180703@G01513_i6
3.81624	-0.678203	1.51652	-0.44721	0.654723	0.871094	Macspi_20180703@G01513_i9
554.048	-0.843088	0.228545	-3.68893	0.000225198	0.00245615	Macspi_20180703@G01518_i1
1047.35	-0.853084	0.182418	-4.67654	2.91754e-06	5.37885e-05	Macspi_20180703@G01518_i2
280.445	-0.964047	0.148878	-6.4754	9.45588e-11	5.47745e-09	Macspi_20180703@G01525_i1
20.0121	0.20217	0.446245	0.453048	0.650514	0.869114	Macspi_20180703@G01531_i1
5.31194	0.919203	1.13303	0.811281	0.417204	0.717754	Macspi_20180703@G01538_i1
8.60743	0.291056	1.39801	0.208193	0.835079	0.948282	Macspi_20180703@G01539_i2
2.97702	3.41638	1.65787	2.06071	0.0393306	0.171093	Macspi_20180703@G01539_i5
17.2583	0.196328	0.612881	0.320336	0.748713	0.915855	Macspi_20180703@G01539_i6
155.788	-0.606806	0.19559	-3.10244	0.0019193	0.0154832	Macspi_20180703@G01545_i1
4.72111	1.38961	0.977872	1.42105	0.155301	0.425365	Macspi_20180703@G01545_i2
15.9014	0.969023	0.547304	1.77054	0.0766373	0.27334	Macspi_20180703@G01546_i2
17.2106	0.409023	0.456409	0.896176	0.370159	0.677133	Macspi_20180703@G01548_i1
6.14456	2.57331	0.982876	2.61814	0.00884094	0.0545087	Macspi_20180703@G01550_i1
1.60609	-0.293276	2.87684	-0.101944	0.918801	0.974991	Macspi_20180703@G01550_i13
34.5252	0.460214	0.42536	1.08194	0.279279	0.588804	Macspi_20180703@G01550_i3
1.91364	0.745716	2.74713	0.271452	0.786043	0.932099	Macspi_20180703@G01550_i4
9.15296	1.76316	0.786739	2.2411	0.0250198	0.1217	Macspi_20180703@G01553_i3
36.4586	0.234127	0.391835	0.597514	0.550164	0.812426	Macspi_20180703@G01558_i1
312.528	-1.08738	0.260306	-4.17732	2.94964e-05	0.000413475	Macspi_20180703@G01566_i1
2.16614	-0.408299	1.36842	-0.298373	0.765419	0.923648	Macspi_20180703@G01574_i1
16.3855	0.738581	0.500544	1.47556	0.140063	0.399641	Macspi_20180703@G01575_i1
4.23945	-0.565218	1.77816	-0.317866	0.750586	0.916938	Macspi_20180703@G01576_i1
45.1332	0.227249	0.351745	0.646063	0.518239	0.792001	Macspi_20180703@G01577_i2
84.9222	0.434738	0.216895	2.00437	0.04503	0.188571	Macspi_20180703@G01577_i3
30.7787	0.34527	0.345557	0.999171	0.317712	0.629122	Macspi_20180703@G01580_i2
117.282	-1.37314	0.306275	-4.48336	7.34752e-06	0.00012168	Macspi_20180703@G01582_i10
25.8343	-0.950312	0.376361	-2.525	0.0115697	0.0675442	Macspi_20180703@G01582_i13
25.8921	-1.41685	0.43332	-3.26975	0.00107644	0.00948363	Macspi_20180703@G01582_i6
18.856	-0.0671991	0.411207	-0.163419	0.870189	0.959658	Macspi_20180703@G01585_i1
32.8523	0.313074	0.438102	0.714616	0.474847	0.762624	Macspi_20180703@G01586_i9
12.2619	0.96572	0.598691	1.61305	0.106733	0.338147	Macspi_20180703@G01589_i1
19.7472	0.357382	0.516095	0.692472	0.488641	0.771825	Macspi_20180703@G01591_i1
276.724	-0.282792	0.143645	-1.96869	0.0489887	0.200239	Macspi_20180703@G01593_i2
42.8259	-0.271579	0.281938	-0.963258	0.335418	0.646858	Macspi_20180703@G01595_i2
24.575	0.868366	0.413148	2.10183	0.0355685	0.158832	Macspi_20180703@G01596_i2
33.7743	1.01733	0.381846	2.66424	0.0077162	0.0488679	Macspi_20180703@G01597_i1
23.4154	0.27558	0.495994	0.555612	0.578476	0.828881	Macspi_20180703@G01598_i2
2.7	-0.47178	3.8016	-0.1241	0.901236	0.970834	Macspi_20180703@G01598_i4
61.0035	0.458451	0.287711	1.59344	0.111061	0.346764	Macspi_20180703@G01600_i1
53.5708	0.163026	0.264496	0.616364	0.537654	0.804576	Macspi_20180703@G01600_i4
3.51442	1.27456	1.03969	1.2259	0.220235	0.519105	Macspi_20180703@G01601_i1
10.9194	0.56682	0.708522	0.800003	0.423709	0.722115	Macspi_20180703@G01603_i1
27.3499	-0.43779	0.386422	-1.13293	0.257243	0.564139	Macspi_20180703@G01604_i1
61.5757	-0.0057197	0.241554	-0.0236787	0.981109	0.994241	Macspi_20180703@G01605_i1
145.894	0.170083	0.174002	0.977479	0.328332	0.639594	Macspi_20180703@G01607_i1
1.9967	-1.09007	1.31265	-0.830437	0.406292	0.709021	Macspi_20180703@G01612_i1
93.093	-0.543403	0.20635	-2.63341	0.00845328	0.0526291	Macspi_20180703@G01617_i2
166.045	-0.382558	0.16283	-2.34943	0.018802	0.0981956	Macspi_20180703@G01630_i10
4.73064	-0.032759	0.880626	-0.0371997	0.970326	0.991551	Macspi_20180703@G01630_i2
31.6625	-1.23048	1.01504	-1.21225	0.225418	0.525494	Macspi_20180703@G01642_i1
38.3396	0.146478	0.402674	0.363762	0.716035	0.901853	Macspi_20180703@G01642_i6
76.49	-0.971499	0.278166	-3.49251	0.000478498	0.0047408	Macspi_20180703@G01642_i7
8.41619	-0.870838	1.8447	-0.472076	0.636873	0.861159	Macspi_20180703@G01642_i9
177.849	-0.80645	0.261164	-3.0879	0.00201574	0.0161098	Macspi_20180703@G01643_i1
308.311	-0.752336	0.184349	-4.08104	4.48342e-05	0.000599609	Macspi_20180703@G01644_i1
90.0915	-0.679665	0.274384	-2.47706	0.013247	0.0750255	Macspi_20180703@G01644_i2
278.681	-0.493673	0.536388	-0.920365	0.357382	0.667022	Macspi_20180703@G01644_i3
2235.84	-0.855564	0.145579	-5.87699	4.178e-09	1.62436e-07	Macspi_20180703@G01644_i4
53.2684	-0.643292	0.270733	-2.37611	0.0174962	0.0930099	Macspi_20180703@G01645_i2
8.17528	-3.72733	0.938362	-3.97217	7.12207e-05	0.000900012	Macspi_20180703@G01654_i1
2.27809	-0.171663	1.33399	-0.128684	0.897608	0.969593	Macspi_20180703@G01674_i1
1.24035	0.760064	1.70143	0.446721	0.655076	0.871247	Macspi_20180703@G01680_i1
1.73897	2.38052	1.8864	1.26194	0.206972	0.501283	Macspi_20180703@G01701_i1
1.84367	1.42456	1.81626	0.784338	0.432842	0.729951	Macspi_20180703@G01711_i1
8.73654	0.899158	0.732365	1.22775	0.219542	0.518026	Macspi_20180703@G01712_i1
1.64697	0.623269	1.36925	0.455191	0.648972	0.868106	Macspi_20180703@G01713_i1
1.71735	1.15494	1.63008	0.708521	0.478622	0.76505	Macspi_20180703@G01714_i1
2.92243	0.335816	0.959645	0.349938	0.726385	0.906389	Macspi_20180703@G01715_i1
2.32245	0.90789	1.26112	0.71991	0.47158	0.759544	Macspi_20180703@G01722_i1
7.95846	1.41301	0.689894	2.04815	0.0405454	0.174956	Macspi_20180703@G01723_i1
39.3982	0.63927	0.297313	2.15016	0.0315425	0.145007	Macspi_20180703@G01745_i1
306.823	-0.927941	0.23643	-3.9248	8.68015e-05	0.00107135	Macspi_20180703@G01746_i2
29.7038	-0.330166	0.403341	-0.818577	0.413028	0.714428	Macspi_20180703@G01749_i2
2.67731	4.29111	3.92449	1.09342	0.27421	0.583337	Macspi_20180703@G01749_i4
293.643	-1.12974	0.224718	-5.02737	4.9726e-07	1.12132e-05	Macspi_20180703@G01751_i1
70.487	-1.46404	0.270066	-5.42106	5.92451e-08	1.7055e-06	Macspi_20180703@G01751_i7
14.5789	0.0182055	0.52513	0.0346685	0.972344	0.992239	Macspi_20180703@G01756_i10
217.467	-1.16885	0.229527	-5.09242	3.53524e-07	8.26165e-06	Macspi_20180703@G01756_i11
229.804	-1.34391	0.267711	-5.02001	5.1668e-07	1.16155e-05	Macspi_20180703@G01757_i1
185.896	-1.40105	0.260936	-5.36932	7.90328e-08	2.19497e-06	Macspi_20180703@G01757_i2
12.5368	0.678938	0.505201	1.3439	0.178982	0.462378	Macspi_20180703@G01760_i1
4.52511	0.222985	0.913934	0.243983	0.807244	0.939788	Macspi_20180703@G01762_i1
7.85744	-1.22684	0.658007	-1.86448	0.0622548	0.237481	Macspi_20180703@G01766_i1
11.6104	0.618829	0.820825	0.753911	0.450903	0.744119	Macspi_20180703@G01768_i2
20.7823	0.309545	0.470066	0.658514	0.510208	0.786599	Macspi_20180703@G01768_i3
15.019	0.494003	0.720851	0.685306	0.493151	0.774795	Macspi_20180703@G01769_i1
1.83685	2.42297	1.73858	1.39365	0.163424	0.438581	Macspi_20180703@G01773_i1
7.11177	-0.0487168	0.734644	-0.0663135	0.947128	0.983787	Macspi_20180703@G01782_i1
2.13569	-2.51433	1.65504	-1.51919	0.128714	0.379827	Macspi_20180703@G01787_i1
33.5772	0.354942	0.348153	1.0195	0.307966	0.619494	Macspi_20180703@G01794_i1
1.75781	0.979241	2.13437	0.458797	0.64638	0.866709	Macspi_20180703@G01796_i1
41.1229	-0.64641	0.319069	-2.02593	0.0427723	0.181707	Macspi_20180703@G01798_i1
50.1692	0.145209	0.353403	0.410887	0.681155	0.885643	Macspi_20180703@G01801_i1
54.5258	-0.538653	0.242463	-2.22159	0.0263109	0.126454	Macspi_20180703@G01810_i1
1.9913	-1.15714	3.68319	-0.314168	0.753393	0.918218	Macspi_20180703@G01810_i3
28.0482	0.00547826	0.411068	0.0133269	0.989367	0.99659	Macspi_20180703@G01816_i1
3.13418	1.72446	1.92209	0.897181	0.369623	0.676708	Macspi_20180703@G01816_i2
7.75828	-0.577425	0.712733	-0.810156	0.417851	0.718306	Macspi_20180703@G01822_i1
14.4327	-0.262729	0.768794	-0.341742	0.732545	0.90951	Macspi_20180703@G01824_i1
27.1016	0.919653	0.402048	2.28742	0.0221712	0.111233	Macspi_20180703@G01824_i2
4.57429	0.819968	1.19188	0.687961	0.491478	0.773676	Macspi_20180703@G01824_i3
4.268	0.933727	1.22647	0.761312	0.446471	0.740986	Macspi_20180703@G01824_i4
8.32054	-0.357188	0.631703	-0.565437	0.571777	0.82505	Macspi_20180703@G01824_i7
9.52133	2.42508	1.10375	2.19713	0.0280113	0.132751	Macspi_20180703@G01825_i2
7.60567	1.23755	1.02267	1.21012	0.226232	0.526617	Macspi_20180703@G01825_i3
23.2772	-0.205318	0.615333	-0.33367	0.738629	0.911277	Macspi_20180703@G01825_i5
13.1441	0.899663	0.685666	1.3121	0.189486	0.477083	Macspi_20180703@G01825_i6
19.7487	0.682081	0.479997	1.42101	0.155313	0.425381	Macspi_20180703@G01825_i8
8.70131	1.94188	0.654372	2.96754	0.00300189	0.0225693	Macspi_20180703@G01827_i1
271.21	4.92963	0.449964	10.9556	6.24596e-28	3.52838e-25	Macspi_20180703@G01828_i1
29.9838	2.77616	1.18731	2.3382	0.0193771	0.100352	Macspi_20180703@G01828_i2
6.61981	2.42959	2.24393	1.08274	0.278924	0.58838	Macspi_20180703@G01828_i3
23.7528	0.622637	0.510141	1.22052	0.222268	0.521408	Macspi_20180703@G01831_i3
1.60382	0.2872	1.45861	0.196899	0.843906	0.950758	Macspi_20180703@G01831_i4
3.19179	1.49177	2.05004	0.72768	0.46681	0.755783	Macspi_20180703@G01831_i6
1.62163	0.894546	1.62943	0.548993	0.58301	0.831448	Macspi_20180703@G01834_i1
5.9378	0.71574	0.76016	0.941566	0.346415	0.657063	Macspi_20180703@G01836_i1
4.02948	3.29804	1.3432	2.45536	0.0140743	0.078706	Macspi_20180703@G01838_i1
61.6915	-0.257422	0.301749	-0.8531	0.393604	0.698068	Macspi_20180703@G01840_i1
11.5734	0.674932	0.611117	1.10442	0.26941	0.578298	Macspi_20180703@G01841_i1
4.48956	-0.125304	1.12247	-0.111633	0.911115	0.972721	Macspi_20180703@G01841_i2
7.26168	-0.164505	0.72151	-0.228002	0.819645	0.943917	Macspi_20180703@G01842_i1
28.2047	0.510408	0.359754	1.41877	0.155966	0.426478	Macspi_20180703@G01843_i2
8.98581	0.926996	0.664167	1.39573	0.162797	0.437323	Macspi_20180703@G01853_i1
60.9601	-0.863192	0.231751	-3.72465	0.000195585	0.00217388	Macspi_20180703@G01861_i2
8.89168	0.899727	0.681359	1.32049	0.186672	0.473242	Macspi_20180703@G01865_i10
633.462	-0.33765	0.124327	-2.71582	0.00661128	0.0430848	Macspi_20180703@G01865_i11
36.2134	0.66271	1.07515	0.616388	0.537639	0.804576	Macspi_20180703@G01865_i2
2.68031	1.65629	1.37155	1.2076	0.227199	0.527896	Macspi_20180703@G01869_i2
3.22885	-1.84883	1.32939	-1.39073	0.164306	0.440037	Macspi_20180703@G01870_i1
1.79988	0.201785	1.82702	0.110445	0.912057	0.972916	Macspi_20180703@G01870_i3
1.80103	-0.4536	1.24401	-0.364628	0.715389	0.901635	Macspi_20180703@G01872_i2
31.8582	-0.45518	0.370832	-1.22746	0.219652	0.5182	Macspi_20180703@G01878_i1
319.251	-0.933495	0.209763	-4.45023	8.57768e-06	0.000139742	Macspi_20180703@G01880_i10
33.9034	-1.59285	0.608684	-2.61688	0.00887378	0.0546752	Macspi_20180703@G01880_i13
7.38588	1.83116	1.75336	1.04437	0.296313	0.606905	Macspi_20180703@G01880_i5
10.9101	0.638327	0.880565	0.724907	0.468509	0.757088	Macspi_20180703@G01903_i1
10.5484	-0.0640187	0.711508	-0.0899761	0.928306	0.978123	Macspi_20180703@G01903_i10
11.3307	-0.262704	1.11702	-0.235182	0.814068	0.942196	Macspi_20180703@G01903_i11
8.87511	-0.772241	0.717935	-1.07564	0.282087	0.591901	Macspi_20180703@G01903_i4
3.08232	1.7968	1.80805	0.993777	0.320331	0.63171	Macspi_20180703@G01903_i5
3.87136	0.366764	1.49121	0.24595	0.805721	0.939179	Macspi_20180703@G01908_i1
6.87821	0.281624	0.821907	0.342647	0.731864	0.909091	Macspi_20180703@G01908_i4
3.26433	1.19343	1.23742	0.964454	0.334818	0.64623	Macspi_20180703@G01909_i13
10.0752	1.20539	0.788431	1.52884	0.126304	0.37583	Macspi_20180703@G01909_i3
8.23162	1.47955	0.813382	1.81901	0.0689104	0.254095	Macspi_20180703@G01909_i5
2.65613	0.634737	1.29179	0.491364	0.623169	0.853756	Macspi_20180703@G01909_i8
7.44064	0.764137	0.69716	1.09607	0.273048	0.582301	Macspi_20180703@G01909_i9
2.75374	1.72553	1.25652	1.37327	0.169669	0.448224	Macspi_20180703@G01911_i1
4.54976	2.87977	1.08311	2.65879	0.00784224	0.0494821	Macspi_20180703@G01917_i1
78.8673	-0.802718	0.226759	-3.53996	0.000400184	0.00406533	Macspi_20180703@G01919_i1
1.79785	-1.60056	1.9753	-0.810285	0.417776	0.718277	Macspi_20180703@G01922_i2
7.10119	-0.0734751	1.0731	-0.06847	0.945411	0.983196	Macspi_20180703@G01923_i11
6.47506	0.847014	0.908087	0.932746	0.350951	0.660886	Macspi_20180703@G01923_i12
13.3203	0.365902	0.550649	0.664493	0.506375	0.78382	Macspi_20180703@G01923_i17
14.0708	-0.0402202	0.541276	-0.0743063	0.940767	0.981723	Macspi_20180703@G01923_i4
7.54168	0.793452	0.894843	0.886695	0.375243	0.681279	Macspi_20180703@G01923_i6
9.23719	-0.124113	0.590566	-0.21016	0.833543	0.947992	Macspi_20180703@G01923_i8
11.6255	0.883654	0.616595	1.43312	0.151824	0.419709	Macspi_20180703@G01924_i1
21.1513	4.63634	0.758386	6.11343	9.7513e-10	4.41743e-08	Macspi_20180703@G01926_i1
3.16772	0.210755	1.19792	0.175935	0.860345	0.956546	Macspi_20180703@G01927_i1
11.9269	-0.264209	0.525582	-0.502699	0.615176	0.849734	Macspi_20180703@G01927_i4
34.0555	0.409712	0.343221	1.19372	0.232586	0.534473	Macspi_20180703@G01927_i5
22.1173	0.15697	0.480005	0.327018	0.743654	0.91362	Macspi_20180703@G01929_i3
26.6987	-0.173887	0.407906	-0.426291	0.669896	0.879279	Macspi_20180703@G01929_i7
5.54671	-1.83873	2.8407	-0.64728	0.517451	0.791358	Macspi_20180703@G01929_i8
1.5978	-0.421457	1.50896	-0.279304	0.780012	0.929908	Macspi_20180703@G01939_i1
4.26342	-0.24561	0.965274	-0.254446	0.799151	0.937262	Macspi_20180703@G01941_i1
23.0753	-0.227709	0.432127	-0.526949	0.598229	0.840094	Macspi_20180703@G01948_i1
50.6935	0.590666	0.269904	2.18843	0.028638	0.13492	Macspi_20180703@G01949_i1
20.9399	0.139018	0.476151	0.291963	0.770315	0.925541	Macspi_20180703@G01951_i1
10.0861	-2.17521	0.65544	-3.3187	0.000904382	0.00819386	Macspi_20180703@G01955_i2
3.19503	-0.586966	1.6511	-0.355501	0.722214	0.904187	Macspi_20180703@G01955_i3
3.21805	-0.653378	1.84996	-0.353185	0.723949	0.905154	Macspi_20180703@G01955_i7
5.93415	-0.920494	1.08803	-0.846019	0.397542	0.701288	Macspi_20180703@G01957_i1
8.09762	0.0387781	0.720592	0.0538142	0.957083	0.98728	Macspi_20180703@G01957_i2
18.9599	-1.21305	0.540659	-2.24364	0.0248555	0.12115	Macspi_20180703@G01958_i1
19.9595	-0.198869	0.418741	-0.474921	0.634843	0.86022	Macspi_20180703@G01967_i1
16.2641	0.715554	0.452158	1.58253	0.113529	0.351389	Macspi_20180703@G01968_i2
5.72628	-2.24043	1.23158	-1.81916	0.0688878	0.254035	Macspi_20180703@G01980_i1
2.543	3.71423	1.99045	1.86603	0.0620371	0.236805	Macspi_20180703@G01980_i10
4.48986	-2.99936	1.23053	-2.43746	0.0147909	0.0817591	Macspi_20180703@G01980_i11
28.2089	-0.0301172	0.443483	-0.0679106	0.945857	0.983337	Macspi_20180703@G01980_i12
5.086	5.18408	1.64371	3.15389	0.00161112	0.0133624	Macspi_20180703@G01980_i13
3.04265	0.267683	1.29497	0.206709	0.836237	0.948642	Macspi_20180703@G01980_i14
3.91804	-0.0147629	1.43057	-0.0103196	0.991766	0.997189	Macspi_20180703@G01980_i3
30.5707	0.201514	0.351335	0.573565	0.566262	0.822186	Macspi_20180703@G01994_i1
56.3208	-0.290798	0.259294	-1.1215	0.262076	0.569741	Macspi_20180703@G01995_i1
1.36412	4.19756	2.7247	1.54056	0.123424	0.370076	Macspi_20180703@G01997_i1
20.2117	0.378164	0.397249	0.951957	0.341119	0.65213	Macspi_20180703@G01999_i1
22.9311	-0.701349	0.431275	-1.62622	0.103903	0.332524	Macspi_20180703@G02000_i1
15.8551	-0.0742438	0.484602	-0.153206	0.878236	0.962829	Macspi_20180703@G02004_i1
1.3361	-0.804201	3.34911	-0.240124	0.810234	0.940827	Macspi_20180703@G02004_i2
11.153	0.101112	0.527637	0.191632	0.84803	0.952231	Macspi_20180703@G02004_i3
1.53635	2.97719	2.10427	1.41483	0.157117	0.428386	Macspi_20180703@G02004_i5
3.017	-0.456628	1.05555	-0.432598	0.665307	0.877004	Macspi_20180703@G02021_i2
702.848	-1.15473	0.198598	-5.81441	6.08493e-09	2.25942e-07	Macspi_20180703@G02031_i1
149.537	-0.78734	0.264392	-2.97792	0.00290209	0.0219213	Macspi_20180703@G02031_i2
24.3315	1.56479	0.529384	2.95588	0.00311781	0.0232452	Macspi_20180703@G02032_i1
22.0306	-0.41413	0.447113	-0.926233	0.354325	0.664362	Macspi_20180703@G02033_i1
112.135	-1.27687	0.201216	-6.34577	2.21319e-10	1.17023e-08	Macspi_20180703@G02033_i2
4.02071	-0.322369	1.13028	-0.285211	0.775483	0.928087	Macspi_20180703@G02034_i1
18.9046	-0.320715	0.461626	-0.694751	0.487211	0.770893	Macspi_20180703@G02034_i4
22.2406	0.853439	0.421095	2.02672	0.0426916	0.181469	Macspi_20180703@G02038_i5
14.3674	0.357324	0.504262	0.708607	0.478568	0.765019	Macspi_20180703@G02049_i1
7.43225	1.06265	0.841895	1.26221	0.206874	0.501159	Macspi_20180703@G02050_i3
315.767	-0.949741	0.188358	-5.04223	4.6015e-07	1.04728e-05	Macspi_20180703@G02051_i2
6.65041	-1.60994	0.816859	-1.97089	0.0487368	0.199456	Macspi_20180703@G02052_i1
13.5183	0.590235	0.49049	1.20336	0.228839	0.529879	Macspi_20180703@G02053_i1
2.82122	3.96907	2.43173	1.6322	0.102638	0.329933	Macspi_20180703@G02054_i1
3.65869	0.60369	1.17091	0.515575	0.606152	0.844683	Macspi_20180703@G02054_i2
70.7678	0.350572	0.241211	1.45338	0.146118	0.409503	Macspi_20180703@G02054_i3
11.3141	0.62418	0.589224	1.05933	0.289451	0.599575	Macspi_20180703@G02056_i1
397.882	-1.7833	0.483732	-3.68656	0.000227308	0.00247574	Macspi_20180703@G02058_i1
152.015	-1.84742	0.419735	-4.4014	1.07556e-05	0.000170679	Macspi_20180703@G02058_i2
14.3613	-1.08652	0.497173	-2.1854	0.0288598	0.135673	Macspi_20180703@G02058_i4
74.5906	0.128572	0.557913	0.230451	0.817741	0.943406	Macspi_20180703@G02058_i5
7.4231	-0.246138	0.832082	-0.29581	0.767375	0.924513	Macspi_20180703@G02061_i1
11.2231	-0.485013	0.639912	-0.757936	0.448489	0.742509	Macspi_20180703@G02063_i1
60.958	-0.349681	0.852188	-0.410333	0.681561	0.885765	Macspi_20180703@G02064_i1
53.9168	-0.112203	0.586007	-0.19147	0.848157	0.952231	Macspi_20180703@G02064_i2
33.7815	0.5346	0.307609	1.73792	0.0822247	0.286361	Macspi_20180703@G02065_i2
4.33425	1.08896	1.79811	0.605613	0.544772	0.809081	Macspi_20180703@G02066_i1
6.45358	1.71355	1.03882	1.64951	0.0990424	0.322457	Macspi_20180703@G02066_i2
54.0182	-0.0739148	0.392961	-0.188097	0.8508	0.953369	Macspi_20180703@G02067_i1
415.758	-2.20742	0.243325	-9.0719	1.16963e-19	2.85261e-17	Macspi_20180703@G02072_i1
5.24691	-0.716152	0.878149	-0.815524	0.414772	0.71579	Macspi_20180703@G02078_i2
140.499	-0.472502	0.240554	-1.96422	0.0495041	0.201833	Macspi_20180703@G02079_i1
3.16116	0.578259	1.2193	0.474256	0.635318	0.860492	Macspi_20180703@G02080_i4
2.03643	-0.827895	1.83496	-0.451178	0.651861	0.869943	Macspi_20180703@G02080_i5
159.334	-1.28819	0.251928	-5.11333	3.16528e-07	7.47967e-06	Macspi_20180703@G02084_i1
329.614	-1.23092	0.205357	-5.99406	2.04665e-09	8.54524e-08	Macspi_20180703@G02085_i1
73.1259	0.625574	0.39112	1.59944	0.109722	0.344267	Macspi_20180703@G02087_i1
3.76328	1.11582	2.31881	0.481203	0.630373	0.85781	Macspi_20180703@G02087_i2
9.36395	1.54534	2.87624	0.537276	0.591077	0.836262	Macspi_20180703@G02087_i3
18.176	0.529166	0.432787	1.22269	0.221445	0.52038	Macspi_20180703@G02089_i2
1.48677	-0.225542	2.40082	-0.0939439	0.925154	0.976766	Macspi_20180703@G02089_i3
69.1669	0.101734	0.247088	0.411733	0.680535	0.885309	Macspi_20180703@G02091_i6
17.5567	0.512981	0.984108	0.521265	0.602182	0.842345	Macspi_20180703@G02094_i1
1.81818	2.59247	2.92144	0.887395	0.374866	0.681098	Macspi_20180703@G02094_i11
5.09804	0.997104	1.80951	0.551035	0.58161	0.830478	Macspi_20180703@G02094_i12
17.7218	1.9684	0.72785	2.70441	0.00684268	0.0443002	Macspi_20180703@G02094_i5
92.8534	-0.481315	0.191544	-2.51282	0.011977	0.0693924	Macspi_20180703@G02098_i3
12.7633	0.583958	0.550108	1.06153	0.288448	0.598713	Macspi_20180703@G02099_i1
18.1764	0.569931	0.979762	0.581704	0.560766	0.818973	Macspi_20180703@G02099_i2
9.62349	-0.390517	2.31	-0.169055	0.865753	0.958472	Macspi_20180703@G02099_i4
6.74687	0.579169	0.652822	0.887178	0.374983	0.68114	Macspi_20180703@G02099_i5
10.6911	0.599528	0.703185	0.852589	0.393887	0.698328	Macspi_20180703@G02103_i2
104.56	0.168454	0.327298	0.514682	0.606775	0.844968	Macspi_20180703@G02105_i1
27.5646	-0.344712	0.924874	-0.372713	0.709362	0.899116	Macspi_20180703@G02105_i3
25.3395	0.699331	0.903978	0.773614	0.439159	0.735109	Macspi_20180703@G02107_i1
8.33149	0.499283	2.08351	0.239636	0.810613	0.940898	Macspi_20180703@G02107_i3
17.2565	2.87257	0.613947	4.67885	2.88486e-06	5.32923e-05	Macspi_20180703@G02110_i1
359.005	-0.960795	0.216605	-4.43571	9.177e-06	0.000148082	Macspi_20180703@G02111_i1
3.53303	4.09442	2.41185	1.69762	0.0895786	0.30255	Macspi_20180703@G02115_i1
13.1078	0.616824	1.00419	0.614253	0.539048	0.805314	Macspi_20180703@G02115_i2
12.5608	0.181478	0.992306	0.182885	0.854888	0.954278	Macspi_20180703@G02115_i3
5.72706	4.49006	2.57822	1.74153	0.0815901	0.284781	Macspi_20180703@G02115_i4
28.7883	-0.313954	0.334294	-0.939155	0.347651	0.657969	Macspi_20180703@G02118_i1
102.691	-0.321063	0.204783	-1.56782	0.116923	0.358229	Macspi_20180703@G02118_i4
4433.27	-0.549123	0.143731	-3.8205	0.000133184	0.00155579	Macspi_20180703@G02120_i1
4.3212	2.96428	1.22734	2.41522	0.0157257	0.085736	Macspi_20180703@G02121_i2
1.76054	-0.202043	1.39952	-0.144366	0.885212	0.96564	Macspi_20180703@G02133_i4
3.03289	0.80489	1.27753	0.630036	0.528671	0.798163	Macspi_20180703@G02133_i6
1.37568	3.19201	2.03374	1.56952	0.116526	0.357518	Macspi_20180703@G02140_i11
2.12308	4.08623	2.51558	1.62437	0.104297	0.333402	Macspi_20180703@G02140_i13
11.7744	6.69125	1.51703	4.41076	1.0301e-05	0.000164751	Macspi_20180703@G02140_i15
3.29638	1.49936	2.78063	0.539218	0.589737	0.835713	Macspi_20180703@G02140_i16
2.98131	-0.361257	1.28923	-0.280211	0.779316	0.929615	Macspi_20180703@G02140_i18
15.5316	1.07005	0.640045	1.67184	0.0945563	0.31342	Macspi_20180703@G02140_i19
1.34295	1.40017	3.39162	0.412831	0.67973	0.884814	Macspi_20180703@G02140_i3
1.36412	-1.19323	2.91364	-0.409533	0.682149	0.885955	Macspi_20180703@G02140_i6
9.51311	-1.36858	1.36384	-1.00347	0.315633	0.626886	Macspi_20180703@G02140_i7
20.6128	0.271198	0.585189	0.463436	0.643052	0.864685	Macspi_20180703@G02140_i8
1.81219	1.50166	1.61008	0.932661	0.350995	0.660905	Macspi_20180703@G02144_i3
21.298	-0.0505986	0.450671	-0.112274	0.910606	0.972555	Macspi_20180703@G02147_i1
3.48469	-0.0782938	1.18589	-0.066021	0.947361	0.98383	Macspi_20180703@G02148_i1
2.4323	-0.08619	2.22642	-0.0387124	0.96912	0.99118	Macspi_20180703@G02149_i1
2.64757	-1.14403	1.32878	-0.860958	0.389261	0.694131	Macspi_20180703@G02149_i3
6.62344	0.479193	1.10409	0.434017	0.664276	0.876508	Macspi_20180703@G02149_i4
17.8612	1.0467	0.58011	1.80431	0.0711832	0.25992	Macspi_20180703@G02153_i10
43.4444	0.893611	0.326079	2.74048	0.00613499	0.0405202	Macspi_20180703@G02153_i11
6.28133	1.0286	0.81223	1.26639	0.205374	0.499044	Macspi_20180703@G02153_i14
8.78905	0.760646	0.708788	1.07316	0.283197	0.593129	Macspi_20180703@G02153_i15
25.1365	0.97267	0.435355	2.2342	0.02547	0.123363	Macspi_20180703@G02153_i4
1.96826	2.59933	1.95271	1.33114	0.183144	0.468347	Macspi_20180703@G02153_i6
1.35046	0.706062	2.11542	0.33377	0.738553	0.911277	Macspi_20180703@G02153_i8
114.158	-1.12883	0.285676	-3.95143	7.76842e-05	0.000971884	Macspi_20180703@G02155_i1
108.687	-1.50247	0.265713	-5.65448	1.56319e-08	5.19444e-07	Macspi_20180703@G02155_i3
69.8983	-1.45778	0.328981	-4.43119	9.37127e-06	0.000150887	Macspi_20180703@G02158_i2
96.1794	-1.22845	0.288142	-4.26334	2.01391e-05	0.000295728	Macspi_20180703@G02158_i4
6.67791	0.0560415	0.918169	0.0610361	0.95133	0.985414	Macspi_20180703@G02161_i1
18.6843	0.940818	0.508443	1.85039	0.0642573	0.242812	Macspi_20180703@G02161_i3
11.9103	0.845492	0.50123	1.68684	0.0916349	0.307235	Macspi_20180703@G02164_i1
67.24	-0.537724	0.229099	-2.34712	0.018919	0.0986222	Macspi_20180703@G02165_i1
21.0992	0.075509	0.421255	0.179248	0.857743	0.955205	Macspi_20180703@G02166_i1
2220.36	-1.55229	0.254143	-6.10796	1.00915e-09	4.55594e-08	Macspi_20180703@G02167_i1
137.476	0.417227	0.214456	1.94552	0.0517129	0.208371	Macspi_20180703@G02171_i1
9.44387	1.26664	1.05481	1.20082	0.229823	0.531136	Macspi_20180703@G02172_i1
2.12571	2.96466	1.84504	1.60683	0.108092	0.341031	Macspi_20180703@G02172_i4
118.693	-0.639922	0.217242	-2.94566	0.00322263	0.0239098	Macspi_20180703@G02173_i1
1.7739	-0.221359	2.11511	-0.104656	0.916648	0.974238	Macspi_20180703@G02175_i4
5.23435	0.735933	1.04969	0.701098	0.483242	0.76855	Macspi_20180703@G02175_i7
16.3141	0.193406	0.51683	0.374217	0.708243	0.898607	Macspi_20180703@G02176_i11
4.39656	-1.12679	1.19201	-0.945284	0.344514	0.655311	Macspi_20180703@G02177_i1
23.4608	-0.732653	0.361027	-2.02936	0.042422	0.180788	Macspi_20180703@G02177_i3
7.35693	-0.327692	0.716359	-0.457441	0.647354	0.867312	Macspi_20180703@G02177_i4
64.7718	-1.36151	0.246742	-5.51793	3.43015e-08	1.05008e-06	Macspi_20180703@G02178_i1
16.4532	0.257843	0.433818	0.594358	0.552273	0.813777	Macspi_20180703@G02186_i3
2.11489	0.359893	1.28404	0.280282	0.779261	0.929583	Macspi_20180703@G02191_i1
1.93288	1.16899	1.52445	0.766832	0.443181	0.738178	Macspi_20180703@G02194_i1
38.9727	0.647616	0.334295	1.93726	0.0527137	0.211194	Macspi_20180703@G02194_i2
26.6632	-0.184702	0.433983	-0.425598	0.670401	0.879379	Macspi_20180703@G02200_i1
4.81671	4.13393	1.33946	3.08627	0.00202686	0.016183	Macspi_20180703@G02201_i1
24.6538	-0.729108	0.399434	-1.82535	0.0679478	0.25181	Macspi_20180703@G02202_i1
3.21846	1.60414	1.48081	1.08328	0.278683	0.588118	Macspi_20180703@G02203_i1
78.5947	-1.1169	0.305983	-3.65019	0.000262042	0.00280068	Macspi_20180703@G02204_i1
143.105	-1.06779	0.331124	-3.22474	0.00126088	0.0108243	Macspi_20180703@G02204_i3
11.5893	-0.275575	0.683608	-0.403118	0.686862	0.888195	Macspi_20180703@G02213_i1
16.9589	-0.052099	0.469058	-0.111072	0.91156	0.972789	Macspi_20180703@G02214_i2
69.9521	-0.544502	0.24031	-2.26583	0.0234618	0.116078	Macspi_20180703@G02222_i2
1.6713	-2.4289	2.34723	-1.03479	0.300765	0.611652	Macspi_20180703@G02222_i5
4.51968	-0.287649	0.868236	-0.331303	0.740415	0.911959	Macspi_20180703@G02224_i1
6.14058	-0.245533	1.01955	-0.240824	0.809692	0.940719	Macspi_20180703@G02225_i1
52.5376	0.717983	0.281521	2.55037	0.0107608	0.0637815	Macspi_20180703@G02226_i1
3.65344	0.192233	2.76652	0.0694853	0.944603	0.982894	Macspi_20180703@G02226_i2
4.93853	0.578238	0.837231	0.690656	0.489782	0.772537	Macspi_20180703@G02227_i2
17.1561	-0.493067	0.498665	-0.988773	0.322774	0.634112	Macspi_20180703@G02227_i3
2.53204	0.327823	1.2193	0.268861	0.788036	0.933019	Macspi_20180703@G02227_i4
19.1035	0.0212366	0.551552	0.0385034	0.969286	0.99126	Macspi_20180703@G02231_i3
16.7176	0.810263	0.994797	0.814501	0.415358	0.716204	Macspi_20180703@G02231_i6
2.79017	-0.576518	1.21762	-0.473481	0.63587	0.860807	Macspi_20180703@G02231_i8
124.343	-0.182202	0.191483	-0.951533	0.341334	0.652309	Macspi_20180703@G02232_i2
236.034	-0.883508	0.18011	-4.90538	9.32478e-07	1.96591e-05	Macspi_20180703@G02233_i1
2.3005	4.0707	3.92741	1.03648	0.299976	0.610891	Macspi_20180703@G02233_i2
7.88566	0.843874	1.05676	0.798548	0.424552	0.722968	Macspi_20180703@G02239_i1
2.51005	-2.07788	2.65521	-0.782565	0.433882	0.73096	Macspi_20180703@G02239_i2
36.4643	-0.572609	0.511703	-1.11902	0.26313	0.571161	Macspi_20180703@G02239_i3
34.9932	0.511561	0.426438	1.19962	0.230288	0.53169	Macspi_20180703@G02240_i1
38.9709	0.325937	0.362868	0.898225	0.369066	0.676537	Macspi_20180703@G02241_i1
40.677	0.136949	0.300043	0.456432	0.648079	0.867632	Macspi_20180703@G02241_i12
84.9094	0.365194	0.217383	1.67995	0.0929663	0.310118	Macspi_20180703@G02241_i14
30.2824	0.736216	0.451253	1.63149	0.102786	0.33017	Macspi_20180703@G02241_i6
2144.38	0.0062686	0.114117	0.0549316	0.956193	0.987062	Macspi_20180703@G02245_i1
56.8447	-1.8445	0.367523	-5.01874	5.2011e-07	1.16846e-05	Macspi_20180703@G02247_i3
35.4832	0.385153	0.459622	0.837978	0.402043	0.705193	Macspi_20180703@G02248_i4
5.29942	-0.921392	2.28678	-0.402922	0.687006	0.888304	Macspi_20180703@G02248_i5
3.13255	2.69343	3.10054	0.868698	0.385012	0.690342	Macspi_20180703@G02248_i6
20.4537	0.554523	0.476855	1.16287	0.24488	0.549505	Macspi_20180703@G02249_i1
26.1309	-1.20588	0.436614	-2.76189	0.0057468	0.0384041	Macspi_20180703@G02250_i1
7.46887	6.38728	2.11668	3.01759	0.00254791	0.0196249	Macspi_20180703@G02251_i3
11.8784	-0.365677	1.46722	-0.249232	0.803182	0.938265	Macspi_20180703@G02251_i5
100.222	-0.838117	0.22221	-3.77174	0.000162114	0.00184377	Macspi_20180703@G02254_i1
358.725	-1.10999	0.206668	-5.37087	7.83562e-08	2.17874e-06	Macspi_20180703@G02255_i1
50.493	0.386865	0.262891	1.47158	0.141135	0.401349	Macspi_20180703@G02256_i1
142.296	-0.365361	0.245162	-1.49028	0.13615	0.393111	Macspi_20180703@G02258_i1
30.5695	-0.199923	0.418055	-0.478222	0.632493	0.858838	Macspi_20180703@G02261_i1
2.00609	-0.737682	1.19415	-0.617745	0.536744	0.803942	Macspi_20180703@G02263_i1
1.88934	-0.716208	2.8063	-0.255214	0.798558	0.937121	Macspi_20180703@G02265_i1
5.96241	-0.824177	0.982866	-0.838545	0.401725	0.704941	Macspi_20180703@G02265_i4
13.8379	0.156703	0.659421	0.237638	0.812162	0.941562	Macspi_20180703@G02265_i5
1.94319	0.270277	2.00057	0.1351	0.892533	0.967886	Macspi_20180703@G02265_i6
11.3937	0.837582	0.758226	1.10466	0.269307	0.578171	Macspi_20180703@G02265_i7
7.22124	-1.1164	1.03613	-1.07746	0.281273	0.591079	Macspi_20180703@G02266_i4
6.18523	0.528291	0.898662	0.587864	0.556624	0.816715	Macspi_20180703@G02266_i6
5.71145	-1.97863	1.01474	-1.94989	0.0511897	0.206957	Macspi_20180703@G02266_i9
6.09628	0.668863	0.788765	0.847987	0.396445	0.700422	Macspi_20180703@G02267_i1
10.0946	0.559418	0.726731	0.769773	0.441434	0.736772	Macspi_20180703@G02268_i1
12.1015	0.156399	0.693646	0.225473	0.821611	0.944388	Macspi_20180703@G02268_i4
16.6026	-0.194862	0.475278	-0.409995	0.681809	0.885769	Macspi_20180703@G02268_i6
29.122	0.265953	0.394805	0.673632	0.500545	0.77982	Macspi_20180703@G02270_i3
8.91856	0.351632	0.700957	0.501646	0.615917	0.850068	Macspi_20180703@G02271_i2
28.4667	-0.177393	0.348155	-0.509523	0.610385	0.847073	Macspi_20180703@G02271_i4
1.24372	-0.849332	2.26331	-0.375261	0.707466	0.89828	Macspi_20180703@G02272_i1
11.8159	0.692696	0.658758	1.05152	0.29302	0.603393	Macspi_20180703@G02272_i10
1.54132	4.28196	3.08151	1.38957	0.164661	0.440507	Macspi_20180703@G02272_i4
38.4143	0.284073	0.384796	0.738243	0.460367	0.751018	Macspi_20180703@G02272_i5
1.60781	0.0503522	2.35038	0.021423	0.982908	0.994525	Macspi_20180703@G02272_i6
2.39274	-4.4694	1.97033	-2.26835	0.023308	0.115448	Macspi_20180703@G02274_i4
2.28794	1.35729	1.30468	1.04032	0.298191	0.609118	Macspi_20180703@G02274_i5
58.8263	0.321649	0.262083	1.22728	0.219718	0.518311	Macspi_20180703@G02276_i2
18.0589	-0.172033	0.450639	-0.381754	0.702644	0.895854	Macspi_20180703@G02298_i4
7.7635	1.03728	0.900706	1.15163	0.249474	0.554988	Macspi_20180703@G02303_i3
1.63263	0.151416	1.91478	0.0790774	0.936971	0.980706	Macspi_20180703@G02303_i5
10.3155	0.0887104	0.671216	0.132164	0.894855	0.968514	Macspi_20180703@G02303_i7
18.4296	-0.547346	1.48705	-0.368075	0.712818	0.900763	Macspi_20180703@G02304_i2
3.65867	0.577519	3.58478	0.161103	0.872012	0.960167	Macspi_20180703@G02304_i5
17.379	1.96826	1.41646	1.38956	0.164663	0.440507	Macspi_20180703@G02304_i6
5.66081	1.71872	2.09743	0.81944	0.412535	0.714127	Macspi_20180703@G02304_i7
13.3031	-0.228739	0.501634	-0.455989	0.648398	0.867883	Macspi_20180703@G02310_i1
45.3944	-1.26797	0.410441	-3.08928	0.00200641	0.0160566	Macspi_20180703@G02311_i2
22.2062	0.0958493	0.591196	0.162128	0.871205	0.96004	Macspi_20180703@G02311_i7
14.646	5.11167	0.980588	5.21287	1.85946e-07	4.67653e-06	Macspi_20180703@G02312_i1
10.1507	0.360759	0.59887	0.602399	0.546909	0.810334	Macspi_20180703@G02313_i2
8.28635	-0.986043	0.841648	-1.17156	0.241373	0.545188	Macspi_20180703@G02314_i2
6.3101	6.40757	1.47871	4.3332	1.46957e-05	0.000224318	Macspi_20180703@G02315_i2
1.56928	3.98787	3.92863	1.01508	0.310068	0.621528	Macspi_20180703@G02322_i1
61.0134	0.659722	0.396765	1.66276	0.0963614	0.317153	Macspi_20180703@G02322_i2
67.3391	0.376367	0.540348	0.696527	0.486099	0.77022	Macspi_20180703@G02322_i4
15.26	0.425992	0.480417	0.886713	0.375233	0.681279	Macspi_20180703@G02325_i1
26.3353	0.392759	0.34492	1.1387	0.25483	0.561537	Macspi_20180703@G02327_i1
15.4808	0.24035	0.528742	0.454569	0.649419	0.868459	Macspi_20180703@G02329_i11
25.8805	0.156228	0.364416	0.428709	0.668135	0.878299	Macspi_20180703@G02330_i1
3.80006	2.38638	1.10646	2.15678	0.0310232	0.143216	Macspi_20180703@G02331_i1
40.6861	-0.044897	0.292266	-0.153617	0.877912	0.962746	Macspi_20180703@G02333_i1
4.11482	-0.789308	2.7937	-0.282532	0.777536	0.928927	Macspi_20180703@G02333_i3
84.9809	-0.59236	0.277153	-2.13731	0.0325732	0.148353	Macspi_20180703@G02335_i1
4.19437	2.17972	1.22833	1.77454	0.0759736	0.271706	Macspi_20180703@G02335_i2
14.713	0.659041	0.50318	1.30975	0.19028	0.478297	Macspi_20180703@G02341_i1
11.6225	-0.51795	0.512812	-1.01002	0.312487	0.623746	Macspi_20180703@G02342_i1
10.2821	0.191098	0.623712	0.306388	0.759309	0.920671	Macspi_20180703@G02344_i1
545.864	0.298922	0.114768	2.60457	0.00919889	0.0562486	Macspi_20180703@G02346_i10
4.08276	0.434514	2.21219	0.196418	0.844283	0.95089	Macspi_20180703@G02346_i4
71.3737	1.09133	0.285806	3.81844	0.000134301	0.00156579	Macspi_20180703@G02351_i1
12.4251	4.85078	0.943727	5.14002	2.74709e-07	6.58324e-06	Macspi_20180703@G02353_i1
7.75596	-0.797352	0.807812	-0.987051	0.323618	0.634814	Macspi_20180703@G02355_i1
10.3862	0.595988	0.61367	0.971186	0.331456	0.642686	Macspi_20180703@G02358_i2
9.0295	0.419857	0.62122	0.67586	0.49913	0.779065	Macspi_20180703@G02359_i3
301.077	-1.53402	0.243019	-6.31235	2.74831e-10	1.42134e-08	Macspi_20180703@G02366_i1
36.4002	0.0152907	0.311563	0.0490775	0.960858	0.988503	Macspi_20180703@G02367_i6
5.53756	0.960162	0.875992	1.09609	0.273041	0.582301	Macspi_20180703@G02367_i7
3.57399	-2.46013	1.49757	-1.64275	0.100436	0.325205	Macspi_20180703@G02368_i1
4.36201	-0.0127523	1.18083	-0.0107994	0.991383	0.997112	Macspi_20180703@G02368_i3
3.79435	0.349502	1.67587	0.208549	0.8348	0.948282	Macspi_20180703@G02368_i4
72.0376	2.22235	0.351735	6.31825	2.64537e-10	1.36917e-08	Macspi_20180703@G02371_i1
7.87841	1.07762	0.864644	1.24631	0.21265	0.509227	Macspi_20180703@G02372_i1
5.66649	0.12434	1.3775	0.0902651	0.928077	0.978123	Macspi_20180703@G02374_i1
3.30344	0.356898	2.03044	0.175774	0.860472	0.956546	Macspi_20180703@G02374_i2
14.6894	4.7929	0.924223	5.18587	2.15004e-07	5.31431e-06	Macspi_20180703@G02375_i1
9.61725	-0.624852	1.04204	-0.599642	0.548745	0.811503	Macspi_20180703@G02376_i6
14.8627	0.723404	0.548858	1.31802	0.187498	0.474394	Macspi_20180703@G02376_i7
15.6763	-0.452533	0.474365	-0.953977	0.340095	0.651053	Macspi_20180703@G02377_i2
4.58345	1.29014	0.951869	1.35538	0.175298	0.456776	Macspi_20180703@G02392_i1
38.4895	0.316878	0.348407	0.909506	0.363083	0.671725	Macspi_20180703@G02395_i1
15.7762	-0.82436	0.579948	-1.42144	0.15519	0.425182	Macspi_20180703@G02395_i2
49.4105	1.19424	0.295235	4.04505	5.23125e-05	0.000686975	Macspi_20180703@G02395_i3
20.5909	1.21506	0.464941	2.61337	0.00896551	0.0551087	Macspi_20180703@G02395_i4
24.2804	0.0422963	0.721175	0.0586492	0.953232	0.986025	Macspi_20180703@G02397_i1
7.64942	0.530885	1.44221	0.368104	0.712796	0.900763	Macspi_20180703@G02397_i2
5.76647	-0.082945	1.74805	-0.0474501	0.962154	0.988953	Macspi_20180703@G02397_i3
9.3686	1.15665	0.851719	1.35802	0.174457	0.455591	Macspi_20180703@G02397_i8
13.0094	0.984518	0.571507	1.72267	0.0849484	0.292091	Macspi_20180703@G02398_i1
150.944	0.499662	0.196434	2.54367	0.0109696	0.064792	Macspi_20180703@G02400_i1
9.77219	0.154411	0.583178	0.264774	0.791183	0.934393	Macspi_20180703@G02408_i1
46.7217	-0.572197	0.250908	-2.28051	0.0225776	0.112701	Macspi_20180703@G02409_i1
68.3424	0.450633	0.234987	1.91769	0.0551506	0.218101	Macspi_20180703@G02410_i3
58.4695	-0.471666	0.355905	-1.32526	0.185085	0.471047	Macspi_20180703@G02411_i2
21.3893	0.878757	0.39538	2.22256	0.0262453	0.126221	Macspi_20180703@G02411_i3
33.2308	0.428947	0.329093	1.30342	0.19243	0.48147	Macspi_20180703@G02411_i4
44.2503	0.17549	0.274139	0.640149	0.522076	0.794036	Macspi_20180703@G02412_i1
1.23874	2.76288	3.62315	0.762563	0.445724	0.740469	Macspi_20180703@G02414_i1
22.7458	0.813803	0.380717	2.13755	0.0325533	0.148313	Macspi_20180703@G02414_i2
39.1492	-0.486604	0.34347	-1.41673	0.156563	0.427403	Macspi_20180703@G02432_i1
3.01243	0.622569	1.19643	0.520357	0.602815	0.842717	Macspi_20180703@G02435_i1
102.738	-0.666481	0.2198	-3.03222	0.00242763	0.0188567	Macspi_20180703@G02438_i1
122.729	-0.0550907	0.180641	-0.304973	0.760387	0.921133	Macspi_20180703@G02440_i1
2.66821	1.67653	1.53718	1.09065	0.275425	0.584553	Macspi_20180703@G02463_i1
64.7011	0.326331	0.258549	1.26216	0.20689	0.501179	Macspi_20180703@G02466_i1
159.799	-0.981566	0.209249	-4.6909	2.72003e-06	5.06274e-05	Macspi_20180703@G02469_i1
129.677	-0.100629	0.207398	-0.485198	0.627536	0.855959	Macspi_20180703@G02474_i1
553.314	-1.01988	0.174342	-5.8499	4.9188e-09	1.87487e-07	Macspi_20180703@G02475_i1
7.83782	-0.471824	2.03539	-0.23181	0.816685	0.942947	Macspi_20180703@G02475_i3
44.2558	0.55075	0.308909	1.78289	0.0746045	0.268393	Macspi_20180703@G02479_i9
40.1447	0.282029	0.405355	0.69576	0.486579	0.77041	Macspi_20180703@G02481_i1
43.7301	-0.104484	0.355679	-0.293758	0.768943	0.925021	Macspi_20180703@G02481_i2
1.59108	1.50031	1.64433	0.912413	0.361551	0.670343	Macspi_20180703@G02484_i1
30.7902	0.803873	0.489123	1.6435	0.10028	0.324905	Macspi_20180703@G02486_i1
67.3311	0.458491	0.27479	1.66852	0.0952131	0.314824	Macspi_20180703@G02486_i3
11.97	3.83329	0.841454	4.55555	5.22489e-06	9.00479e-05	Macspi_20180703@G02486_i4
5.05011	1.13924	1.12238	1.01502	0.310099	0.621533	Macspi_20180703@G02487_i1
11.1711	3.21912	1.05303	3.05701	0.00223554	0.0175816	Macspi_20180703@G02497_i1
5.53907	2.52236	1.48605	1.69736	0.0896281	0.302656	Macspi_20180703@G02497_i2
39.4972	2.79879	0.495542	5.64793	1.6239e-08	5.38534e-07	Macspi_20180703@G02497_i7
4.54945	3.75727	1.83875	2.04338	0.0410151	0.176522	Macspi_20180703@G02498_i2
22.028	2.8619	0.541143	5.28862	1.23246e-07	3.24922e-06	Macspi_20180703@G02498_i5
2.60916	0.0511486	1.31001	0.0390445	0.968855	0.991093	Macspi_20180703@G02506_i1
9.49849	-0.170748	0.581994	-0.293384	0.769229	0.925112	Macspi_20180703@G02512_i1
9.72896	0.59639	0.590818	1.00943	0.312769	0.624045	Macspi_20180703@G02513_i1
16.4038	0.901692	0.587207	1.53556	0.124646	0.372625	Macspi_20180703@G02513_i5
81.6407	0.589277	0.349876	1.68425	0.0921343	0.308268	Macspi_20180703@G02514_i10
6.74405	-0.3358	3.58478	-0.0936738	0.925368	0.976877	Macspi_20180703@G02514_i11
38.0489	-0.208061	1.11648	-0.186355	0.852166	0.953663	Macspi_20180703@G02514_i2
116.541	0.475777	0.2126	2.2379	0.0252277	0.122459	Macspi_20180703@G02514_i3
23.3558	0.360974	1.47745	0.244323	0.806981	0.939703	Macspi_20180703@G02514_i5
98.8947	0.329594	0.373189	0.883183	0.377137	0.682859	Macspi_20180703@G02514_i7
695.258	0.750443	0.257452	2.91488	0.00355827	0.0259338	Macspi_20180703@G02514_i9
7.32925	-0.50379	0.712569	-0.707006	0.479563	0.765905	Macspi_20180703@G02515_i1
437.161	-0.524441	0.189504	-2.76743	0.00564996	0.0378846	Macspi_20180703@G02517_i1
8.7481	1.57877	0.723076	2.18341	0.0290055	0.136167	Macspi_20180703@G02518_i1
2.28982	0.78578	1.46031	0.538092	0.590513	0.836019	Macspi_20180703@G02519_i1
25.93	-0.205291	0.540319	-0.379944	0.703987	0.896415	Macspi_20180703@G02520_i1
161.6	-0.624798	0.219856	-2.84185	0.00448526	0.0314649	Macspi_20180703@G02520_i2
16.3315	1.02701	1.30568	0.786566	0.431536	0.728772	Macspi_20180703@G02521_i1
17.7438	0.475705	0.434974	1.09364	0.274113	0.583241	Macspi_20180703@G02521_i2
20.4725	0.0256855	0.41625	0.0617069	0.950796	0.985143	Macspi_20180703@G02521_i4
4.15383	-5.29858	3.92407	-1.35027	0.176928	0.459358	Macspi_20180703@G02521_i5
66.1321	0.0357403	0.262455	0.136177	0.891682	0.96766	Macspi_20180703@G02522_i1
28.6812	0.606735	0.451601	1.34352	0.179103	0.462535	Macspi_20180703@G02524_i1
15.7181	1.02038	0.554274	1.84093	0.065632	0.246303	Macspi_20180703@G02524_i6
39.4255	-1.01573	0.344356	-2.94965	0.00318134	0.0236521	Macspi_20180703@G02527_i1
12.6142	-0.262924	0.803136	-0.327371	0.743387	0.913436	Macspi_20180703@G02527_i4
11.98	-1.35263	0.977158	-1.38425	0.166282	0.442961	Macspi_20180703@G02527_i5
18.5851	-0.148867	0.529671	-0.281055	0.778668	0.929459	Macspi_20180703@G02527_i6
15.8039	1.03238	0.470118	2.19601	0.0280913	0.133037	Macspi_20180703@G02528_i1
11.4327	0.603025	0.548959	1.09849	0.271991	0.581181	Macspi_20180703@G02528_i2
8.43581	0.301517	0.735042	0.410204	0.681656	0.885769	Macspi_20180703@G02528_i5
12.0418	0.395314	0.50395	0.78443	0.432788	0.729897	Macspi_20180703@G02528_i6
3.0874	-0.596574	1.32562	-0.450033	0.652686	0.870257	Macspi_20180703@G02530_i1
16.7685	0.825282	0.584481	1.41199	0.157952	0.429941	Macspi_20180703@G02530_i2
6.90729	-0.47891	0.79467	-0.602653	0.54674	0.810211	Macspi_20180703@G02530_i3
20.9578	0.13268	0.52194	0.254205	0.799337	0.937309	Macspi_20180703@G02530_i4
61.9196	0.1801	0.289014	0.623152	0.533185	0.801498	Macspi_20180703@G02531_i1
42.4	0.440165	0.485654	0.906335	0.364759	0.672821	Macspi_20180703@G02531_i3
4.59961	0.636526	0.970888	0.655613	0.512073	0.787991	Macspi_20180703@G02531_i4
2.70057	0.692265	1.85512	0.373165	0.709026	0.899054	Macspi_20180703@G02531_i5
24.158	0.443641	0.362638	1.22337	0.221189	0.520203	Macspi_20180703@G02534_i10
4.74684	-1.11363	1.01463	-1.09757	0.272391	0.581675	Macspi_20180703@G02534_i4
112.316	0.68951	0.243225	2.83487	0.00458446	0.0320307	Macspi_20180703@G02546_i1
48.3568	-0.258316	0.291872	-0.88503	0.37614	0.681935	Macspi_20180703@G02547_i1
73.3237	-0.758802	0.235109	-3.22745	0.001249	0.0107433	Macspi_20180703@G02549_i1
21.754	0.0306701	0.45166	0.0679053	0.945861	0.983337	Macspi_20180703@G02550_i1
3.70468	3.21606	1.9845	1.62059	0.105106	0.335017	Macspi_20180703@G02550_i2
7.83414	0.394724	0.892353	0.44234	0.658243	0.873247	Macspi_20180703@G02554_i1
4.69446	-0.291503	1.33558	-0.21826	0.827227	0.946503	Macspi_20180703@G02554_i2
73.3022	-1.12575	0.324349	-3.4708	0.000518904	0.00507834	Macspi_20180703@G02555_i1
133.552	0.0351598	0.206879	0.169954	0.865047	0.958219	Macspi_20180703@G02556_i1
157.219	0.691462	0.175731	3.93478	8.32724e-05	0.0010328	Macspi_20180703@G02559_i1
104.638	0.0113605	0.193326	0.0587634	0.953141	0.986025	Macspi_20180703@G02562_i1
17.2694	-0.584699	0.438401	-1.33371	0.1823	0.467263	Macspi_20180703@G02562_i2
44.5507	-0.486352	0.302938	-1.60545	0.108395	0.34172	Macspi_20180703@G02562_i3
90.7728	-0.742552	0.230824	-3.21697	0.00129553	0.011083	Macspi_20180703@G02562_i4
1.55074	1.59743	1.9888	0.803215	0.421851	0.721104	Macspi_20180703@G02562_i5
4.51102	-1.72725	1.06492	-1.62195	0.104814	0.334499	Macspi_20180703@G02562_i6
63.2195	0.646719	0.244403	2.64612	0.00814221	0.0509902	Macspi_20180703@G02562_i9
2.51099	-0.66252	1.13942	-0.581452	0.560936	0.81909	Macspi_20180703@G02568_i1
6.34491	-0.151335	0.837224	-0.180758	0.856557	0.954886	Macspi_20180703@G02568_i2
1.26516	0.301209	2.76697	0.108859	0.913314	0.973309	Macspi_20180703@G02573_i1
11.4387	0.391371	0.557933	0.701466	0.483012	0.76841	Macspi_20180703@G02573_i2
2.09771	-1.874	2.03245	-0.922043	0.356506	0.666271	Macspi_20180703@G02573_i3
3.34659	-0.204057	1.48612	-0.137309	0.890787	0.967508	Macspi_20180703@G02580_i1
1.6377	0.115714	1.80979	0.0639378	0.94902	0.98444	Macspi_20180703@G02580_i2
29.1092	1.51808	0.440519	3.44612	0.000568699	0.0054969	Macspi_20180703@G02587_i1
22.3106	1.65652	0.565468	2.92946	0.00339553	0.0249665	Macspi_20180703@G02588_i1
135.009	1.9195	0.271666	7.06568	1.59826e-12	1.31061e-10	Macspi_20180703@G02588_i2
32.4932	2.36685	0.952799	2.4841	0.012988	0.0739324	Macspi_20180703@G02588_i3
31.7026	-0.767807	0.382427	-2.00772	0.0446729	0.187443	Macspi_20180703@G02589_i3
4.13507	0.897023	1.0664	0.841171	0.400252	0.703614	Macspi_20180703@G02594_i1
8.81575	0.166819	0.696076	0.239656	0.810597	0.940898	Macspi_20180703@G02595_i2
4411.86	-1.20392	0.217616	-5.5323	3.16053e-08	9.77046e-07	Macspi_20180703@G02596_i2
652.106	-1.10721	0.206592	-5.35941	8.34927e-08	2.30894e-06	Macspi_20180703@G02596_i4
5.72148	-0.460739	1.50519	-0.306101	0.759528	0.920768	Macspi_20180703@G02597_i1
47.4758	-0.362446	0.322821	-1.12275	0.261545	0.569235	Macspi_20180703@G02597_i2
17.1162	0.0340338	0.542781	0.0627027	0.950003	0.984733	Macspi_20180703@G02598_i1
71.8762	-1.36574	0.284231	-4.80502	1.54734e-06	3.06932e-05	Macspi_20180703@G02599_i11
47.2411	-1.27034	0.367617	-3.4556	0.000549065	0.00533283	Macspi_20180703@G02599_i4
17.8074	-0.51379	0.463625	-1.1082	0.267775	0.576568	Macspi_20180703@G02600_i1
6.21317	1.70488	0.853921	1.99653	0.0458763	0.190917	Macspi_20180703@G02601_i2
3.6358	1.72278	1.18554	1.45316	0.14618	0.409626	Macspi_20180703@G02605_i2
7.64599	-0.232541	0.690912	-0.336571	0.73644	0.910707	Macspi_20180703@G02606_i2
3.35388	-0.538423	2.2974	-0.234362	0.814704	0.942453	Macspi_20180703@G02606_i3
3.65487	-1.26565	1.66374	-0.760722	0.446823	0.741217	Macspi_20180703@G02606_i4
67.4991	0.973368	0.286313	3.39966	0.0006747	0.0063578	Macspi_20180703@G02607_i1
8.33695	0.119178	1.757	0.0678304	0.945921	0.983337	Macspi_20180703@G02607_i2
90.1028	0.143548	0.354589	0.40483	0.685603	0.887571	Macspi_20180703@G02607_i4
9.96186	-1.10375	1.27922	-0.862833	0.388229	0.693144	Macspi_20180703@G02607_i6
159.189	0.71819	0.239579	2.99771	0.00272013	0.0207603	Macspi_20180703@G02607_i7
2.2781	-0.0236441	1.15614	-0.0204509	0.983684	0.994659	Macspi_20180703@G02608_i2
14.8428	0.211773	1.84316	0.114897	0.908527	0.971751	Macspi_20180703@G02615_i3
282.133	-0.274431	0.165528	-1.65791	0.0973347	0.319124	Macspi_20180703@G02615_i5
10.1237	1.23726	0.673893	1.83599	0.0663589	0.247989	Macspi_20180703@G02625_i1
4.27475	0.476844	0.946968	0.503548	0.614579	0.849525	Macspi_20180703@G02625_i10
7.93456	2.32922	0.949067	2.45422	0.0141189	0.0788954	Macspi_20180703@G02625_i11
63.0243	-1.15828	0.444586	-2.60531	0.00917906	0.0561585	Macspi_20180703@G02625_i14
36.604	0.842778	0.360651	2.33683	0.0194482	0.100587	Macspi_20180703@G02625_i3
11.9417	-0.238209	0.569799	-0.418057	0.675905	0.882901	Macspi_20180703@G02625_i4
8.97117	-0.818922	0.786884	-1.04071	0.298008	0.608971	Macspi_20180703@G02625_i5
14.8013	-0.317031	0.564585	-0.56153	0.574437	0.826579	Macspi_20180703@G02625_i6
30.2947	-0.494237	0.342558	-1.44278	0.149082	0.414828	Macspi_20180703@G02625_i8
12.2356	-0.209262	0.592908	-0.352942	0.724132	0.905195	Macspi_20180703@G02625_i9
2.18504	0.972112	1.79072	0.54286	0.587226	0.834462	Macspi_20180703@G02626_i2
9.5861	1.13954	0.908853	1.25383	0.209906	0.50541	Macspi_20180703@G02626_i4
40.1826	1.48387	0.2908	5.10273	3.3478e-07	7.87998e-06	Macspi_20180703@G02626_i5
21.2371	0.378564	0.508491	0.744485	0.456583	0.748085	Macspi_20180703@G02629_i2
6.24683	4.09359	1.77844	2.30179	0.0213469	0.108107	Macspi_20180703@G02629_i4
3.41821	-0.22338	1.9206	-0.116307	0.907409	0.971629	Macspi_20180703@G02629_i7
106.07	0.552965	0.235883	2.34424	0.0190661	0.0992062	Macspi_20180703@G02635_i1
75.5681	0.926056	0.330657	2.80065	0.00509997	0.0348473	Macspi_20180703@G02637_i1
7.56574	0.957333	0.766729	1.24859	0.211813	0.508005	Macspi_20180703@G02639_i1
94.3812	-0.31907	0.201964	-1.57983	0.114145	0.352769	Macspi_20180703@G02641_i1
33.6969	-0.858122	0.426884	-2.0102	0.0444102	0.186637	Macspi_20180703@G02646_i1
4.06852	-2.20567	2.14455	-1.0285	0.303714	0.614909	Macspi_20180703@G02648_i1
8.58901	-1.69073	0.865635	-1.95317	0.0507993	0.205681	Macspi_20180703@G02648_i2
18.2	-0.10018	0.457751	-0.218853	0.826764	0.946329	Macspi_20180703@G02650_i1
15.7256	-0.176291	0.473008	-0.372702	0.70937	0.899116	Macspi_20180703@G02651_i1
5785.24	-1.64186	0.235186	-6.98111	2.92866e-12	2.29073e-10	Macspi_20180703@G02652_i1
158.454	0.143898	0.235942	0.609886	0.541937	0.80702	Macspi_20180703@G02653_i1
27.6573	-1.53849	0.422405	-3.64222	0.000270294	0.00287957	Macspi_20180703@G02656_i2
21.6514	-1.39311	0.647295	-2.1522	0.0313819	0.14447	Macspi_20180703@G02656_i4
59.8753	0.89336	0.300542	2.9725	0.00295385	0.0222613	Macspi_20180703@G02657_i1
16.0641	0.406515	0.518535	0.783968	0.433059	0.730138	Macspi_20180703@G02658_i1
21.3269	0.926926	0.722651	1.28267	0.199606	0.491351	Macspi_20180703@G02661_i3
13.5989	1.53705	0.570583	2.69382	0.00706387	0.0454428	Macspi_20180703@G02661_i5
24.3669	0.874219	0.512563	1.70558	0.0880857	0.299129	Macspi_20180703@G02663_i1
3.49293	-0.790386	1.8005	-0.438982	0.660675	0.87464	Macspi_20180703@G02663_i2
73.6756	-0.768573	0.432355	-1.77764	0.0754628	0.270434	Macspi_20180703@G02665_i1
9.95794	-0.0470666	1.86398	-0.0252506	0.979855	0.993992	Macspi_20180703@G02665_i2
109.794	0.598236	0.274158	2.18209	0.0291032	0.136491	Macspi_20180703@G02666_i1
7.20087	0.00433505	0.64561	0.00671466	0.994643	0.998158	Macspi_20180703@G02669_i1
2.48098	2.97407	1.63704	1.81673	0.0692586	0.255004	Macspi_20180703@G02669_i2
15.9527	-0.519222	0.590301	-0.879589	0.379082	0.68463	Macspi_20180703@G02677_i1
23.9701	-0.713209	0.731596	-0.974867	0.329626	0.640875	Macspi_20180703@G02677_i12
544.414	-0.768919	0.127299	-6.04028	1.53848e-09	6.63302e-08	Macspi_20180703@G02677_i13
93.0213	0.157419	0.196253	0.802121	0.422483	0.721433	Macspi_20180703@G02677_i6
24.0114	0.655811	0.391118	1.67676	0.0935892	0.311433	Macspi_20180703@G02680_i1
1.81223	-1.35887	2.34642	-0.579126	0.562504	0.820013	Macspi_20180703@G02680_i2
89.2291	0.331515	0.268968	1.23255	0.217745	0.515479	Macspi_20180703@G02681_i1
9.34123	0.994821	1.90433	0.522401	0.601391	0.841952	Macspi_20180703@G02681_i2
19.8343	0.640296	0.466298	1.37315	0.169707	0.448305	Macspi_20180703@G02682_i1
33.4474	0.35343	0.361434	0.977855	0.328146	0.63942	Macspi_20180703@G02684_i1
4.66352	0.987175	1.07253	0.920415	0.357356	0.667017	Macspi_20180703@G02684_i2
22.5337	0.45901	0.380182	1.20734	0.2273	0.528055	Macspi_20180703@G02685_i1
2.69349	0.510948	1.39296	0.366808	0.713763	0.901179	Macspi_20180703@G02686_i1
4.01091	0.972329	0.918281	1.05886	0.289664	0.599657	Macspi_20180703@G02687_i1
26.3738	1.18118	0.441906	2.67291	0.00751965	0.0478486	Macspi_20180703@G02688_i1
7.87239	1.62242	0.853165	1.90165	0.0572167	0.223914	Macspi_20180703@G02690_i1
3.0434	1.92611	1.35436	1.42216	0.154981	0.424928	Macspi_20180703@G02690_i3
22.8543	0.0233541	0.377121	0.0619274	0.950621	0.98513	Macspi_20180703@G02692_i1
1.64669	-1.5642	2.15661	-0.725305	0.468265	0.756909	Macspi_20180703@G02693_i1
2.92257	1.02949	1.06106	0.970242	0.331926	0.643088	Macspi_20180703@G02693_i2
8.21245	0.379639	0.688389	0.55149	0.581298	0.830312	Macspi_20180703@G02693_i3
12.5391	-1.03234	1.35264	-0.763201	0.445344	0.740119	Macspi_20180703@G02694_i1
194.15	-0.736335	0.260624	-2.82528	0.00472389	0.0328377	Macspi_20180703@G02694_i2
6.31625	2.15407	0.899518	2.39469	0.0166342	0.0895586	Macspi_20180703@G02695_i3
1.42933	0.928499	2.36237	0.393037	0.694292	0.892201	Macspi_20180703@G02696_i1
4.75698	0.0272485	0.847354	0.0321571	0.974347	0.992415	Macspi_20180703@G02696_i2
3.29808	-0.377319	1.04591	-0.360755	0.718283	0.902822	Macspi_20180703@G02696_i4
5.0044	1.04055	0.834209	1.24735	0.212269	0.508692	Macspi_20180703@G02696_i5
34.2276	4.49993	0.562881	7.99445	1.30151e-15	1.80719e-13	Macspi_20180703@G02697_i1
2.76072	-0.467626	1.08565	-0.430732	0.666663	0.877738	Macspi_20180703@G02698_i1
50.7376	0.447369	0.389257	1.14929	0.250436	0.556141	Macspi_20180703@G02699_i1
434.855	-0.51959	0.167464	-3.1027	0.00191765	0.0154721	Macspi_20180703@G02700_i1
29.2152	-0.271975	0.341558	-0.796279	0.42587	0.724236	Macspi_20180703@G02701_i1
29.7162	-0.544482	0.372842	-1.46036	0.144192	0.406487	Macspi_20180703@G02702_i10
7.61175	0.385278	0.898571	0.428767	0.668092	0.878299	Macspi_20180703@G02702_i11
7.53369	-0.259229	0.806894	-0.321267	0.748008	0.915432	Macspi_20180703@G02702_i3
13.3411	-1.03727	0.501609	-2.06788	0.0386511	0.168922	Macspi_20180703@G02702_i5
8.80896	0.871283	0.825824	1.05505	0.291404	0.601744	Macspi_20180703@G02702_i9
15.3753	0.362898	0.471606	0.769493	0.441601	0.736904	Macspi_20180703@G02704_i2
34.1219	0.977349	0.328605	2.97424	0.00293716	0.0221582	Macspi_20180703@G02705_i1
27.7077	0.868095	0.407659	2.12946	0.033216	0.150523	Macspi_20180703@G02705_i10
89.1635	0.758111	0.223654	3.38967	0.000699776	0.00656415	Macspi_20180703@G02705_i11
13.1257	0.859538	1.27629	0.673465	0.500652	0.779925	Macspi_20180703@G02705_i12
8.49023	0.488778	0.645374	0.757356	0.448836	0.742693	Macspi_20180703@G02705_i15
2.62901	0.178582	1.32	0.135289	0.892383	0.967836	Macspi_20180703@G02705_i16
13.9912	0.768888	0.564714	1.36155	0.173339	0.453891	Macspi_20180703@G02705_i17
33.4714	0.678805	0.491352	1.3815	0.167124	0.444372	Macspi_20180703@G02705_i7
67.3929	-0.729827	0.325109	-2.24487	0.0247767	0.120927	Macspi_20180703@G02706_i1
11.4054	1.04659	0.724212	1.44514	0.148418	0.413658	Macspi_20180703@G02712_i1
51.9394	0.835984	0.3479	2.40294	0.0162637	0.0880008	Macspi_20180703@G02712_i10
16.6473	-0.707267	1.14855	-0.615789	0.538034	0.804707	Macspi_20180703@G02712_i14
23.8443	0.713928	0.53126	1.34384	0.179001	0.462378	Macspi_20180703@G02712_i17
13.6445	3.09431	1.71584	1.80338	0.0713292	0.260214	Macspi_20180703@G02712_i18
16.1918	0.658509	0.464251	1.41844	0.156064	0.426605	Macspi_20180703@G02713_i1
13.1145	0.590518	0.890603	0.663054	0.507296	0.784403	Macspi_20180703@G02715_i13
27.5585	-0.3616	0.693595	-0.521342	0.602128	0.842305	Macspi_20180703@G02715_i14
6.81393	-2.76033	1.40328	-1.96705	0.0491775	0.200861	Macspi_20180703@G02715_i17
33.9768	0.417206	0.908058	0.459449	0.645912	0.866363	Macspi_20180703@G02715_i19
6.80152	1.02354	1.76329	0.580471	0.561597	0.819506	Macspi_20180703@G02715_i8
102.177	1.05055	0.28505	3.68551	0.000228249	0.00248409	Macspi_20180703@G02717_i1
120.582	0.0235973	0.289698	0.0814547	0.93508	0.980225	Macspi_20180703@G02717_i4
39.5532	0.685961	0.307867	2.22811	0.0258732	0.124914	Macspi_20180703@G02718_i1
643.365	-0.659214	0.154125	-4.27715	1.89298e-05	0.0002804	Macspi_20180703@G02720_i4
8.0527	0.348575	0.757777	0.459996	0.645519	0.865985	Macspi_20180703@G02721_i1
1.50847	0.404349	1.82432	0.221644	0.824591	0.945566	Macspi_20180703@G02723_i1
2.48182	-1.68796	1.46072	-1.15557	0.247859	0.552996	Macspi_20180703@G02724_i1
4.53586	-0.510071	0.912271	-0.559122	0.576078	0.827508	Macspi_20180703@G02726_i2
466.724	-0.971223	0.212496	-4.57055	4.86448e-06	8.4542e-05	Macspi_20180703@G02727_i1
44.0042	0.0266118	0.267105	0.0996308	0.920637	0.975521	Macspi_20180703@G02728_i1
35.9071	-0.169584	0.339442	-0.499597	0.617359	0.850866	Macspi_20180703@G02729_i1
7.18294	-0.312996	0.708738	-0.441625	0.658761	0.873546	Macspi_20180703@G02730_i3
2.67001	1.78729	1.41878	1.25974	0.207763	0.5023	Macspi_20180703@G02731_i1
20.3576	-1.37581	0.96767	-1.42177	0.155092	0.425074	Macspi_20180703@G02732_i1
146.286	-0.186144	0.164446	-1.13195	0.257656	0.56434	Macspi_20180703@G02732_i2
45.7653	-0.322766	0.328288	-0.983177	0.32552	0.636951	Macspi_20180703@G02733_i1
15.0322	0.392146	0.534768	0.7333	0.463375	0.753159	Macspi_20180703@G02734_i1
4.41378	2.52736	1.17652	2.14817	0.0317002	0.145469	Macspi_20180703@G02735_i1
11.2441	0.268077	0.638043	0.420155	0.674373	0.881906	Macspi_20180703@G02738_i2
6.48394	-0.505131	0.817171	-0.618146	0.536479	0.803785	Macspi_20180703@G02738_i3
3.85097	-0.128934	1.11637	-0.115493	0.908054	0.97165	Macspi_20180703@G02739_i1
56.2892	-0.430576	0.338987	-1.27018	0.204019	0.497196	Macspi_20180703@G02739_i2
9.33013	0.265133	0.615797	0.430552	0.666794	0.877788	Macspi_20180703@G02742_i1
25.6113	-0.403254	0.341711	-1.1801	0.237959	0.541232	Macspi_20180703@G02743_i1
11.75	0.14347	0.994811	0.144219	0.885328	0.965676	Macspi_20180703@G02744_i1
112.875	0.0776836	0.27681	0.280639	0.778987	0.929564	Macspi_20180703@G02744_i2
1.40797	3.19078	2.1534	1.48175	0.138408	0.396839	Macspi_20180703@G02748_i3
10.5324	0.793634	0.681261	1.16495	0.24404	0.548478	Macspi_20180703@G02750_i1
3.28816	1.72814	1.22808	1.40719	0.159371	0.432003	Macspi_20180703@G02752_i1
3.97237	0.284381	0.894859	0.317794	0.750641	0.916957	Macspi_20180703@G02752_i2
2.01514	1.0369	1.42183	0.729269	0.465837	0.754948	Macspi_20180703@G02754_i1
22.9254	0.432803	0.392299	1.10325	0.26992	0.578876	Macspi_20180703@G02755_i1
21.9663	0.0577298	0.6746	0.0855763	0.931803	0.979156	Macspi_20180703@G02757_i1
22.2726	0.879357	0.552495	1.59161	0.111472	0.347465	Macspi_20180703@G02757_i11
13.4749	0.042279	0.638173	0.06625	0.947179	0.983787	Macspi_20180703@G02757_i4
6.81274	1.15863	2.2649	0.511558	0.60896	0.84639	Macspi_20180703@G02757_i5
5.83648	-0.0236741	1.83291	-0.0129161	0.989695	0.996603	Macspi_20180703@G02757_i9
10.3087	-0.00819491	0.555552	-0.0147509	0.988231	0.996164	Macspi_20180703@G02767_i1
43.0138	0.105938	0.290399	0.364803	0.715259	0.901635	Macspi_20180703@G02772_i2
165.426	-0.420891	0.180393	-2.33318	0.0196385	0.101285	Macspi_20180703@G02776_i1
8.05096	-1.89793	0.871103	-2.17877	0.0293488	0.13731	Macspi_20180703@G02777_i1
10.1416	-1.32421	0.710847	-1.86286	0.0624822	0.238089	Macspi_20180703@G02777_i3
8.00652	-0.396699	1.42114	-0.27914	0.780137	0.92994	Macspi_20180703@G02778_i1
9.86416	0.447973	1.28487	0.348652	0.727351	0.906911	Macspi_20180703@G02778_i2
5.383	-1.72704	0.882204	-1.95764	0.050272	0.204134	Macspi_20180703@G02779_i3
3.78322	1.70167	1.18989	1.43012	0.152684	0.421286	Macspi_20180703@G02787_i2
182.949	-0.365816	0.182248	-2.00725	0.0447232	0.187545	Macspi_20180703@G02801_i1
10.3661	0.312911	0.749464	0.417513	0.676303	0.883104	Macspi_20180703@G02804_i1
5.79752	4.83445	1.81026	2.67058	0.00757193	0.0481072	Macspi_20180703@G02804_i2
24.882	-0.642441	0.549104	-1.16998	0.242009	0.54601	Macspi_20180703@G02804_i6
21.736	0.390406	1.05154	0.371272	0.710435	0.899555	Macspi_20180703@G02805_i1
23.318	-1.52847	0.621301	-2.46012	0.0138892	0.077908	Macspi_20180703@G02805_i12
10.4504	1.43883	1.17644	1.22304	0.221315	0.520277	Macspi_20180703@G02805_i5
16.9041	-0.263234	1.05822	-0.248751	0.803553	0.938278	Macspi_20180703@G02805_i7
3.33714	0.14066	0.927521	0.151651	0.879462	0.963471	Macspi_20180703@G02805_i9
213.301	-0.506484	0.223514	-2.266	0.0234515	0.116042	Macspi_20180703@G02807_i2
864.66	-0.895572	0.161448	-5.54713	2.904e-08	9.04083e-07	Macspi_20180703@G02810_i1
7.49288	-0.166842	1.32876	-0.125562	0.900078	0.97063	Macspi_20180703@G02813_i1
8.27498	1.30891	1.30498	1.00302	0.315853	0.627173	Macspi_20180703@G02813_i4
4.79092	1.23593	1.10026	1.12331	0.261305	0.568921	Macspi_20180703@G02813_i6
31.0632	-0.558451	0.332662	-1.67873	0.093204	0.310667	Macspi_20180703@G02814_i1
23.8687	0.653093	0.391234	1.66932	0.0950543	0.314519	Macspi_20180703@G02815_i1
102.714	-0.570431	0.232212	-2.4565	0.0140296	0.0784961	Macspi_20180703@G02816_i1
1.76981	-1.44757	2.10577	-0.687431	0.491811	0.7738	Macspi_20180703@G02819_i1
3.82702	0.592723	1.24259	0.477005	0.633359	0.859399	Macspi_20180703@G02819_i3
316.431	0.498501	0.123848	4.02509	5.69544e-05	0.000740284	Macspi_20180703@G02820_i2
90.2212	-1.27101	0.319653	-3.97622	7.00206e-05	0.00088607	Macspi_20180703@G02821_i1
52.0742	-1.09436	0.429877	-2.54574	0.0109047	0.0644964	Macspi_20180703@G02821_i10
89.111	-0.889561	0.348149	-2.55512	0.0106153	0.0630883	Macspi_20180703@G02821_i4
45.9829	-1.58497	0.333257	-4.75599	1.9748e-06	3.81644e-05	Macspi_20180703@G02821_i7
86.4854	0.476462	0.387447	1.22975	0.218792	0.517012	Macspi_20180703@G02825_i1
4.08233	4.38426	3.26239	1.34388	0.178987	0.462378	Macspi_20180703@G02825_i3
15.8583	0.574067	0.488469	1.17524	0.2399	0.543488	Macspi_20180703@G02828_i1
1061.89	-0.946141	0.195834	-4.83133	1.35625e-06	2.74054e-05	Macspi_20180703@G02830_i1
1.51582	-0.471777	4.08046	-0.115619	0.907955	0.971629	Macspi_20180703@G02831_i1
15.021	0.258093	1.36254	0.18942	0.849763	0.952938	Macspi_20180703@G02831_i4
33.5955	0.11241	0.463412	0.242569	0.808339	0.940274	Macspi_20180703@G02831_i5
16.9896	2.6749	0.558165	4.7923	1.6488e-06	3.25398e-05	Macspi_20180703@G02833_i1
44.8554	-1.35232	0.377967	-3.57788	0.000346392	0.00358117	Macspi_20180703@G02840_i1
16.2284	-0.00291241	0.640767	-0.0045452	0.996373	0.998791	Macspi_20180703@G02841_i4
11.5982	-0.576869	1.41231	-0.408457	0.682938	0.886118	Macspi_20180703@G02842_i1
39.8309	1.5015	0.788597	1.90401	0.0569086	0.223065	Macspi_20180703@G02842_i2
48.9583	0.476526	0.399793	1.19193	0.233288	0.535299	Macspi_20180703@G02843_i1
21.0769	0.210703	0.616602	0.341716	0.732565	0.909517	Macspi_20180703@G02843_i2
15.4464	0.939842	0.549714	1.70969	0.0873229	0.29747	Macspi_20180703@G02844_i1
4.07042	0.895548	1.3067	0.685351	0.493123	0.774795	Macspi_20180703@G02845_i1
22.3092	0.479838	0.435573	1.10162	0.270625	0.579751	Macspi_20180703@G02845_i3
931.355	-0.11554	0.0918016	-1.25858	0.208181	0.502779	Macspi_20180703@G02846_i1
446.942	-1.04263	0.259182	-4.02278	5.75147e-05	0.000745954	Macspi_20180703@G02846_i2
11.02	-1.62695	0.606522	-2.68242	0.00730916	0.0467309	Macspi_20180703@G02852_i2
29.1059	-0.774403	0.442095	-1.75167	0.0798311	0.280762	Macspi_20180703@G02852_i3
2.98649	-0.0224406	1.17712	-0.0190639	0.98479	0.994939	Macspi_20180703@G02853_i1
30.235	0.290586	0.342155	0.849281	0.395725	0.699934	Macspi_20180703@G02857_i2
105.102	-0.787682	0.226743	-3.4739	0.000512959	0.00502992	Macspi_20180703@G02860_i10
15.4503	-0.476886	0.522005	-0.913566	0.360945	0.669895	Macspi_20180703@G02860_i11
1.82707	0.628673	2.29157	0.274341	0.783823	0.931284	Macspi_20180703@G02860_i13
364.764	-0.831114	0.177361	-4.68601	2.78582e-06	5.17353e-05	Macspi_20180703@G02860_i15
1388.24	-0.645307	0.16067	-4.01635	5.91063e-05	0.000763749	Macspi_20180703@G02860_i16
80.1235	-0.444531	0.247708	-1.79458	0.0727207	0.263567	Macspi_20180703@G02860_i17
611.013	-0.730317	0.162484	-4.49471	6.96639e-06	0.000115804	Macspi_20180703@G02860_i6
100.975	-0.719666	0.22058	-3.26261	0.00110391	0.00969137	Macspi_20180703@G02861_i2
5.97031	-0.972863	0.796977	-1.22069	0.222203	0.52133	Macspi_20180703@G02864_i1
148.517	-0.0872379	0.179831	-0.485111	0.627598	0.856026	Macspi_20180703@G02868_i2
1.47471	4.30985	3.92426	1.09826	0.272092	0.58128	Macspi_20180703@G02868_i3
84.4531	-0.101545	0.218292	-0.465181	0.641802	0.863989	Macspi_20180703@G02874_i1
114.833	0.486808	0.182726	2.66415	0.00771837	0.0488685	Macspi_20180703@G02875_i1
17.2116	-0.958167	0.582109	-1.64603	0.0997582	0.324033	Macspi_20180703@G02884_i3
46.7433	-0.02449	0.327296	-0.0748251	0.940354	0.981618	Macspi_20180703@G02886_i10
9.4885	0.281022	1.88448	0.149124	0.881456	0.964216	Macspi_20180703@G02886_i5
13.0265	-1.8211	1.28513	-1.41705	0.156467	0.427247	Macspi_20180703@G02886_i7
9.97404	0.680768	0.615212	1.10656	0.268485	0.57731	Macspi_20180703@G02887_i1
4.84533	-0.130359	1.23729	-0.105358	0.916091	0.974101	Macspi_20180703@G02890_i2
4.87859	1.18919	1.1426	1.04078	0.297977	0.608969	Macspi_20180703@G02890_i3
10.4187	-0.426558	1.8522	-0.230298	0.81786	0.943452	Macspi_20180703@G02891_i1
9.16515	0.953865	1.77946	0.536043	0.591929	0.836615	Macspi_20180703@G02891_i2
2.82921	-0.812272	2.22094	-0.365733	0.714564	0.901436	Macspi_20180703@G02891_i3
1.42044	-0.471832	2.16508	-0.217929	0.827485	0.946642	Macspi_20180703@G02891_i4
14.065	-0.437968	0.566314	-0.773365	0.439306	0.73523	Macspi_20180703@G02897_i1
1371.08	0.754036	0.11266	6.69302	2.18612e-11	1.47438e-09	Macspi_20180703@G02899_i2
13.1554	0.619256	0.475669	1.30186	0.192963	0.482254	Macspi_20180703@G02900_i1
133.108	-0.544463	0.198391	-2.74439	0.00606235	0.0401207	Macspi_20180703@G02903_i1
26.6979	-0.00528076	0.984383	-0.00536454	0.99572	0.998546	Macspi_20180703@G02904_i1
8.72404	0.891281	2.83968	0.313867	0.753622	0.918375	Macspi_20180703@G02904_i6
62.1104	-0.00759111	0.306338	-0.0247802	0.98023	0.99402	Macspi_20180703@G02916_i1
12.6873	-0.0868886	0.503222	-0.172664	0.862915	0.957211	Macspi_20180703@G02916_i4
19.4813	-0.778529	0.968514	-0.803839	0.42149	0.721017	Macspi_20180703@G02916_i6
3.05098	-0.572207	1.81286	-0.315637	0.752278	0.917769	Macspi_20180703@G02916_i7
2.10763	1.96937	3.99464	0.493004	0.62201	0.853028	Macspi_20180703@G02920_i1
16.2897	-0.241323	0.921578	-0.261859	0.79343	0.935274	Macspi_20180703@G02920_i2
26.0541	-0.0329075	0.341604	-0.0963321	0.923257	0.976068	Macspi_20180703@G02920_i4
3.45532	4.39032	1.84892	2.37454	0.0175709	0.0932796	Macspi_20180703@G02921_i1
83.7165	0.356794	0.251664	1.41774	0.156266	0.426909	Macspi_20180703@G02921_i3
3.38711	1.39165	2.80101	0.496837	0.619304	0.851947	Macspi_20180703@G02921_i4
50.8361	0.659768	0.266267	2.47784	0.0132181	0.0748972	Macspi_20180703@G02924_i1
28.2803	0.25333	0.431128	0.587597	0.556803	0.816774	Macspi_20180703@G02924_i11
23.9124	1.97724	0.491163	4.02564	5.68214e-05	0.000739137	Macspi_20180703@G02924_i13
2.34337	0.138743	1.47148	0.094288	0.92488	0.976658	Macspi_20180703@G02924_i14
22.3661	1.91983	0.551933	3.47838	0.000504445	0.00496457	Macspi_20180703@G02924_i2
303.618	-0.279151	0.143907	-1.9398	0.0524036	0.210321	Macspi_20180703@G02924_i3
1.29337	1.75403	2.31355	0.758156	0.448358	0.742429	Macspi_20180703@G02924_i4
29.6814	0.509344	0.662286	0.76907	0.441852	0.737096	Macspi_20180703@G02924_i5
27.604	-0.66968	0.433944	-1.54324	0.122772	0.368875	Macspi_20180703@G02924_i8
5.62635	0.0903562	0.796416	0.113453	0.909671	0.972185	Macspi_20180703@G02927_i1
46.6239	-0.770729	0.270503	-2.84925	0.00438226	0.0308588	Macspi_20180703@G02930_i1
2.89269	0.563655	1.68468	0.334577	0.737944	0.911197	Macspi_20180703@G02930_i2
3.68873	-5.1096	3.83487	-1.33241	0.182727	0.467852	Macspi_20180703@G02931_i10
393.052	-1.08998	0.187336	-5.81832	5.94406e-09	2.21583e-07	Macspi_20180703@G02931_i11
73.4412	-1.22824	0.47306	-2.59637	0.00942137	0.0573279	Macspi_20180703@G02931_i4
26.9526	-0.511865	0.356569	-1.43553	0.151137	0.418521	Macspi_20180703@G02931_i5
3.47889	-1.82243	2.9274	-0.622544	0.533584	0.801742	Macspi_20180703@G02931_i6
52.9053	-1.04142	0.494023	-2.10805	0.0350267	0.156931	Macspi_20180703@G02931_i7
28.7818	-1.1552	0.771152	-1.49802	0.134128	0.389603	Macspi_20180703@G02931_i9
15.9453	-1.23653	0.55045	-2.2464	0.0246787	0.120546	Macspi_20180703@G02932_i1
9.87595	0.0809353	0.685761	0.118023	0.90605	0.971629	Macspi_20180703@G02933_i1
13.0646	-7.55715	2.25786	-3.34704	0.000816797	0.00752305	Macspi_20180703@G02934_i1
58.5357	-0.998854	0.878015	-1.13763	0.255276	0.562014	Macspi_20180703@G02934_i2
172.909	-0.749293	0.227491	-3.29372	0.000988706	0.00883194	Macspi_20180703@G02936_i1
365.835	-1.19929	0.240474	-4.98721	6.12584e-07	1.35174e-05	Macspi_20180703@G02936_i3
3.73957	0.339212	1.20168	0.282282	0.777727	0.929078	Macspi_20180703@G02938_i2
26.4016	-0.318387	0.360989	-0.881985	0.377785	0.683482	Macspi_20180703@G02938_i3
3.83638	1.12831	0.985589	1.1448	0.25229	0.558416	Macspi_20180703@G02958_i1
1.28372	-1.43361	2.64914	-0.54116	0.588397	0.835023	Macspi_20180703@G02999_i1
3.94352	0.920026	0.994242	0.925354	0.354782	0.664615	Macspi_20180703@G03022_i1
4.07323	0.597321	0.949815	0.628881	0.529427	0.798702	Macspi_20180703@G03053_i1
2.53527	3.11918	1.53772	2.02845	0.0425147	0.181036	Macspi_20180703@G03059_i1
2.34031	1.46527	1.41438	1.03599	0.300208	0.611181	Macspi_20180703@G03066_i1
1.27371	1.043	2.3692	0.440232	0.659769	0.874036	Macspi_20180703@G03072_i1
2.7239	0.0936131	1.26671	0.0739027	0.941088	0.981897	Macspi_20180703@G03082_i1
4.63268	-0.308625	0.941687	-0.327737	0.743111	0.913363	Macspi_20180703@G03105_i2
1.38383	2.7439	1.90302	1.44187	0.14934	0.415249	Macspi_20180703@G03107_i1
137.525	-1.67902	0.322374	-5.20832	1.90561e-07	4.77804e-06	Macspi_20180703@G03109_i1
3.98173	2.77507	1.13332	2.44862	0.0143403	0.0798221	Macspi_20180703@G03111_i1
10.1403	-0.351269	0.566394	-0.620185	0.535136	0.802655	Macspi_20180703@G03113_i1
21.4896	-1.09906	0.581522	-1.88997	0.0587622	0.227831	Macspi_20180703@G03143_i1
2.06904	2.0392	1.43877	1.41732	0.156388	0.427085	Macspi_20180703@G03153_i1
15.4264	0.668699	0.549543	1.21683	0.22367	0.523079	Macspi_20180703@G03156_i1
1.23529	1.15316	2.33733	0.493365	0.621754	0.852896	Macspi_20180703@G03166_i1
3.45808	0.00558788	0.955879	0.0058458	0.995336	0.998372	Macspi_20180703@G03170_i1
1.23468	2.69398	2.70623	0.995473	0.319506	0.630897	Macspi_20180703@G03171_i2
2.00267	0.861598	1.56231	0.551491	0.581297	0.830312	Macspi_20180703@G03175_i1
18.214	-0.94543	0.51276	-1.84381	0.0652115	0.245262	Macspi_20180703@G03176_i1
3.20542	0.0825461	1.0975	0.0752128	0.940045	0.981583	Macspi_20180703@G03185_i1
1.95334	0.325174	1.40169	0.231988	0.816548	0.942935	Macspi_20180703@G03200_i1
13.843	3.94581	0.899754	4.38543	1.15758e-05	0.000182121	Macspi_20180703@G03209_i1
9.62444	0.761246	0.722128	1.05417	0.291805	0.60216	Macspi_20180703@G03220_i1
2.1808	-1.86397	1.7666	-1.05512	0.291372	0.601712	Macspi_20180703@G03230_i1
1.26758	1.60663	1.69241	0.949319	0.342458	0.653287	Macspi_20180703@G03243_i1
1.257	0.24196	1.59269	0.151919	0.879251	0.963447	Macspi_20180703@G03261_i1
1.29949	1.74091	1.92958	0.902223	0.366938	0.674728	Macspi_20180703@G03304_i1
1.6621	-1.07401	1.68764	-0.636397	0.524518	0.796033	Macspi_20180703@G03356_i1
1.51401	0.40516	1.82062	0.22254	0.823893	0.945304	Macspi_20180703@G03369_i1
1.87591	-0.471814	2.71538	-0.173756	0.862057	0.956998	Macspi_20180703@G03372_i1
1.88529	2.58899	1.54372	1.67711	0.0935209	0.311339	Macspi_20180703@G03420_i1
1.45848	1.11687	1.35572	0.823817	0.410043	0.712055	Macspi_20180703@G03427_i1
2211.42	-0.968801	0.170371	-5.68642	1.29728e-08	4.41288e-07	Macspi_20180703@G03440_i14
30.7006	-1.03698	0.599487	-1.72978	0.0836703	0.289504	Macspi_20180703@G03440_i18
30.5293	-0.378221	2.52074	-0.150043	0.880731	0.963869	Macspi_20180703@G03440_i2
3.64157	-0.864969	1.44107	-0.600228	0.548354	0.811286	Macspi_20180703@G03440_i6
249.498	-0.313899	0.165525	-1.89638	0.05791	0.225585	Macspi_20180703@G03440_i8
1822.16	-0.533352	0.213983	-2.4925	0.0126848	0.0725377	Macspi_20180703@G03440_i9
95.2087	-0.418617	0.273957	-1.52804	0.126503	0.37617	Macspi_20180703@G03442_i1
30.5367	-0.582611	0.313031	-1.86119	0.062717	0.238739	Macspi_20180703@G03446_i2
12.1543	0.799821	1.01152	0.79071	0.429113	0.727085	Macspi_20180703@G03449_i2
20.8427	0.663574	0.416302	1.59397	0.110942	0.346565	Macspi_20180703@G03449_i3
34.1518	0.660296	0.350835	1.88207	0.0598264	0.230739	Macspi_20180703@G03449_i5
16.2228	1.3286	0.564419	2.35392	0.0185765	0.0973284	Macspi_20180703@G03450_i1
2.00442	-0.258282	1.32893	-0.194353	0.8459	0.951592	Macspi_20180703@G03451_i1
17.0266	-1.28127	0.68978	-1.85751	0.0632391	0.240063	Macspi_20180703@G03452_i1
6.72235	-0.195935	1.90707	-0.102741	0.918168	0.974806	Macspi_20180703@G03452_i6
30.0441	-1.33975	0.383306	-3.49525	0.000473609	0.00469588	Macspi_20180703@G03453_i1
6.81624	1.13802	0.747128	1.52319	0.127711	0.378179	Macspi_20180703@G03454_i2
6.46038	0.460685	0.683697	0.673814	0.50043	0.779804	Macspi_20180703@G03455_i1
137.65	-1.34028	0.321666	-4.16669	3.09053e-05	0.000431122	Macspi_20180703@G03456_i1
25.0608	0.858614	0.563884	1.52268	0.127839	0.378473	Macspi_20180703@G03457_i1
38.0002	0.47394	0.322135	1.47125	0.141224	0.401441	Macspi_20180703@G03457_i2
11.6677	0.113151	0.564574	0.200419	0.841153	0.94989	Macspi_20180703@G03458_i1
24.5035	0.641345	0.417086	1.53768	0.124127	0.371543	Macspi_20180703@G03459_i14
34.2856	1.07553	0.415076	2.59117	0.009565	0.0580203	Macspi_20180703@G03459_i2
5.11577	2.61077	1.16014	2.25039	0.0244239	0.119679	Macspi_20180703@G03459_i3
9.64431	0.229889	0.673901	0.341131	0.733005	0.909725	Macspi_20180703@G03459_i9
29.1228	0.689462	0.37394	1.84378	0.0652157	0.245262	Macspi_20180703@G03461_i1
1.62939	-0.471776	4.08046	-0.115618	0.907955	0.971629	Macspi_20180703@G03464_i10
14.4123	-1.50727	0.717976	-2.09934	0.0357871	0.159549	Macspi_20180703@G03464_i3
15.1283	-0.531889	1.01674	-0.523129	0.600885	0.841573	Macspi_20180703@G03464_i8
3.33471	-0.919347	0.950672	-0.96705	0.333519	0.644777	Macspi_20180703@G03466_i1
24.6664	0.443432	0.461885	0.960048	0.337031	0.64849	Macspi_20180703@G03468_i1
139.403	-0.278834	0.1589	-1.75477	0.0792982	0.279557	Macspi_20180703@G03468_i3
159.842	-0.55325	0.260365	-2.1249	0.0335946	0.151843	Macspi_20180703@G03469_i2
37.9914	-0.478579	0.429627	-1.11394	0.265305	0.573771	Macspi_20180703@G03471_i2
107.043	0.159595	0.256596	0.62197	0.533962	0.80201	Macspi_20180703@G03472_i1
157.07	-0.570384	0.1967	-2.89977	0.00373434	0.0269656	Macspi_20180703@G03473_i1
32.4243	-0.515959	0.328511	-1.5706	0.116276	0.357001	Macspi_20180703@G03480_i1
23.908	0.81814	0.397188	2.05983	0.0394146	0.171409	Macspi_20180703@G03500_i1
86.3857	1.15908	0.217123	5.33835	9.37949e-08	2.54905e-06	Macspi_20180703@G03501_i1
24.5298	4.10231	0.592176	6.92753	4.28259e-12	3.27988e-10	Macspi_20180703@G03501_i2
19.7012	-0.110181	0.440266	-0.250259	0.802387	0.938142	Macspi_20180703@G03502_i1
14.8426	0.462586	0.515414	0.897504	0.36945	0.676608	Macspi_20180703@G03503_i1
29.6573	3.62292	0.493481	7.34157	2.11096e-13	2.04878e-11	Macspi_20180703@G03504_i1
2.4436	5.03864	3.69015	1.36543	0.172118	0.452037	Macspi_20180703@G03504_i2
11.03	2.82805	0.850071	3.32684	0.000878367	0.00799983	Macspi_20180703@G03505_i1
32.7579	4.12697	0.599895	6.87949	6.00688e-12	4.47597e-10	Macspi_20180703@G03506_i2
23.2882	4.51873	0.763072	5.92175	3.18525e-09	1.27979e-07	Macspi_20180703@G03506_i5
13.9391	0.129999	0.479041	0.271373	0.786104	0.932127	Macspi_20180703@G03509_i1
1.51659	1.4002	3.40923	0.41071	0.681285	0.885675	Macspi_20180703@G03511_i1
25.2176	-0.488475	0.511915	-0.95421	0.339977	0.65097	Macspi_20180703@G03511_i2
4.45756	2.63545	1.32407	1.99042	0.0465446	0.192897	Macspi_20180703@G03512_i1
49.5221	0.297318	0.271694	1.09431	0.273819	0.582878	Macspi_20180703@G03512_i2
8.94609	2.69992	2.13382	1.2653	0.205765	0.499674	Macspi_20180703@G03512_i3
6.37103	-0.613223	2.02514	-0.302805	0.762039	0.921951	Macspi_20180703@G03512_i4
7.04289	0.605268	0.681304	0.888396	0.374328	0.68068	Macspi_20180703@G03514_i1
9.38247	0.870247	0.613399	1.41873	0.155978	0.426493	Macspi_20180703@G03521_i1
10.1791	0.649906	1.10566	0.587798	0.556668	0.816738	Macspi_20180703@G03522_i1
14.9851	1.19782	0.865042	1.3847	0.166145	0.442808	Macspi_20180703@G03522_i2
38.6101	-0.423304	0.34516	-1.2264	0.220048	0.518781	Macspi_20180703@G03525_i1
6.1512	1.27435	1.66329	0.766163	0.443579	0.738466	Macspi_20180703@G03525_i2
80.7782	-0.931051	0.298219	-3.12204	0.00179601	0.014637	Macspi_20180703@G03525_i4
1289.24	-1.03541	0.255889	-4.04633	5.20267e-05	0.000683765	Macspi_20180703@G03544_i1
35.2767	-0.902324	0.392735	-2.29754	0.021588	0.109069	Macspi_20180703@G03549_i1
4.03147	2.84141	1.34025	2.12005	0.0340015	0.153263	Macspi_20180703@G03551_i1
274.996	-0.164121	0.327099	-0.501748	0.615845	0.850068	Macspi_20180703@G03554_i1
14.6325	-1.25149	0.783645	-1.59701	0.110263	0.345373	Macspi_20180703@G03559_i1
12.9559	-0.315171	0.481597	-0.654429	0.512835	0.78852	Macspi_20180703@G03559_i2
21.5815	-0.443562	0.428669	-1.03474	0.300789	0.611652	Macspi_20180703@G03560_i11
3.77421	-0.0864245	0.999911	-0.0864322	0.931123	0.978949	Macspi_20180703@G03560_i2
7.16718	-0.385716	0.636306	-0.60618	0.544396	0.808828	Macspi_20180703@G03560_i3
50.3316	-0.951088	0.347052	-2.74048	0.00613497	0.0405202	Macspi_20180703@G03560_i4
9.58892	-1.89263	0.756682	-2.50122	0.0123765	0.0712102	Macspi_20180703@G03560_i6
10.2579	-0.0523766	1.2724	-0.0411636	0.967165	0.990576	Macspi_20180703@G03560_i9
5.91709	-0.106795	0.752985	-0.141828	0.887216	0.96647	Macspi_20180703@G03561_i1
86.2984	-0.390137	0.202682	-1.92487	0.0542459	0.215524	Macspi_20180703@G03563_i1
8.50227	-0.606576	0.642686	-0.943814	0.345265	0.655971	Macspi_20180703@G03571_i2
1.87042	-1.64227	1.9365	-0.848062	0.396403	0.700419	Macspi_20180703@G03577_i1
15.423	0.567157	0.510623	1.11072	0.266691	0.575232	Macspi_20180703@G03577_i3
22.5278	-0.0434631	0.40334	-0.107758	0.914188	0.973753	Macspi_20180703@G03580_i7
44.9586	-0.412	0.294905	-1.39706	0.162396	0.436677	Macspi_20180703@G03585_i1
3.82538	0.261798	0.947778	0.276223	0.782377	0.930746	Macspi_20180703@G03586_i1
115.07	-0.650744	0.232042	-2.80442	0.00504075	0.0345677	Macspi_20180703@G03587_i1
62.1086	0.69013	0.370142	1.8645	0.0622518	0.237481	Macspi_20180703@G03590_i1
16.0219	1.17576	0.528626	2.22418	0.0261364	0.125844	Macspi_20180703@G03591_i1
4.67188	0.477735	0.875713	0.545538	0.585383	0.832999	Macspi_20180703@G03598_i1
3.09544	1.43939	1.15375	1.24758	0.212186	0.508567	Macspi_20180703@G03600_i11
27.5258	-1.05239	0.365933	-2.87591	0.00402864	0.0287144	Macspi_20180703@G03603_i1
32.3955	1.11178	0.399983	2.77957	0.00544313	0.0367588	Macspi_20180703@G03606_i1
278.529	3.65672	0.597902	6.11592	9.59986e-10	4.36678e-08	Macspi_20180703@G03607_i1
201.378	3.59557	0.32037	11.2232	3.13866e-29	2.03379e-26	Macspi_20180703@G03607_i2
10.6524	0.759687	2.83851	0.267636	0.78898	0.933527	Macspi_20180703@G03607_i3
4.77258	0.666987	0.895335	0.744959	0.456297	0.747885	Macspi_20180703@G03618_i1
42.4761	1.1041	0.518958	2.12754	0.0333753	0.151007	Macspi_20180703@G03624_i1
9.06772	0.00927529	0.633636	0.0146382	0.988321	0.996164	Macspi_20180703@G03624_i12
2.77995	0.225246	1.15309	0.195341	0.845126	0.95119	Macspi_20180703@G03624_i2
1.76901	3.00741	1.79458	1.67583	0.0937719	0.311832	Macspi_20180703@G03624_i6
3.77215	1.6846	2.24612	0.750003	0.453253	0.745633	Macspi_20180703@G03633_i2
3.65725	0.720816	1.25758	0.57318	0.566523	0.822289	Macspi_20180703@G03633_i4
3.69197	-2.58997	1.61898	-1.59976	0.109653	0.344163	Macspi_20180703@G03634_i1
3.3426	4.42365	1.51493	2.92003	0.00349997	0.0255892	Macspi_20180703@G03635_i3
9.80205	7.04303	1.36718	5.15149	2.58432e-07	6.24754e-06	Macspi_20180703@G03635_i5
14.6767	3.21921	0.75498	4.26397	2.00826e-05	0.000295046	Macspi_20180703@G03635_i6
1.77875	1.2584	1.82014	0.691373	0.489331	0.772343	Macspi_20180703@G03637_i1
152.2	0.485014	0.218502	2.21972	0.0264378	0.126962	Macspi_20180703@G03650_i3
77.364	-1.15142	0.275233	-4.18343	2.87148e-05	0.000404268	Macspi_20180703@G03651_i1
63.163	-0.517499	0.224567	-2.30443	0.0211985	0.107515	Macspi_20180703@G03652_i1
1.88821	-0.930565	1.69664	-0.548476	0.583365	0.831704	Macspi_20180703@G03654_i1
10.3482	0.00309532	0.648351	0.00477415	0.996191	0.998739	Macspi_20180703@G03656_i1
10.4833	0.900265	0.565931	1.59077	0.111662	0.347781	Macspi_20180703@G03657_i1
33.0461	0.761286	1.45012	0.524982	0.599596	0.840737	Macspi_20180703@G03658_i12
1.66403	-0.672445	2.90173	-0.23174	0.81674	0.942947	Macspi_20180703@G03658_i15
2.29594	-0.473889	1.39714	-0.339185	0.73447	0.910067	Macspi_20180703@G03658_i18
31.099	-0.516796	0.542533	-0.952561	0.340813	0.651983	Macspi_20180703@G03658_i19
5.19037	0.484175	0.969456	0.49943	0.617477	0.850913	Macspi_20180703@G03658_i2
32.3135	-0.505032	1.09686	-0.460433	0.645205	0.86589	Macspi_20180703@G03658_i6
3.93119	-0.468185	0.974233	-0.480568	0.630824	0.857886	Macspi_20180703@G03658_i8
4.58939	0.72169	0.975987	0.739446	0.459636	0.750523	Macspi_20180703@G03674_i1
8.52841	0.474379	0.918548	0.516444	0.605544	0.844204	Macspi_20180703@G03675_i1
10.3748	1.20112	0.63591	1.88882	0.0589164	0.228201	Macspi_20180703@G03676_i1
14.3277	0.406116	0.481228	0.843915	0.398717	0.702223	Macspi_20180703@G03677_i1
10.7987	0.515383	0.707723	0.728227	0.466474	0.755536	Macspi_20180703@G03678_i1
17.2424	-0.0948667	0.485912	-0.195234	0.845209	0.951215	Macspi_20180703@G03679_i1
590.485	-0.0100522	0.0999711	-0.100551	0.919907	0.975296	Macspi_20180703@G03680_i1
1.25088	-1.74202	3.78508	-0.460232	0.64535	0.865938	Macspi_20180703@G03681_i1
13.7923	0.482539	0.608093	0.793529	0.42747	0.725557	Macspi_20180703@G03681_i2
2.02114	1.73566	1.58132	1.0976	0.272377	0.581675	Macspi_20180703@G03681_i3
5.11711	0.749736	1.36119	0.550796	0.581774	0.830545	Macspi_20180703@G03681_i4
1.45815	3.19164	3.94466	0.809103	0.418456	0.71854	Macspi_20180703@G03681_i5
13.7756	-0.105206	1.31648	-0.079915	0.936305	0.980535	Macspi_20180703@G03682_i1
6.25577	0.337249	2.69452	0.125161	0.900396	0.97065	Macspi_20180703@G03682_i2
25.7696	0.779871	0.411081	1.89712	0.0578119	0.225358	Macspi_20180703@G03683_i1
27.3141	0.166946	0.395602	0.422006	0.673021	0.881123	Macspi_20180703@G03686_i1
284.552	-1.5018	0.274246	-5.47612	4.34765e-08	1.29965e-06	Macspi_20180703@G03687_i1
21.574	-0.423197	1.42537	-0.296904	0.76654	0.924195	Macspi_20180703@G03687_i2
23.8043	1.731	0.446381	3.87786	0.000105381	0.00127007	Macspi_20180703@G03690_i1
12.6399	2.10189	0.764137	2.75067	0.00594732	0.0394938	Macspi_20180703@G03690_i2
8.86245	-0.483106	0.666805	-0.72451	0.468753	0.757352	Macspi_20180703@G03691_i1
4.28879	-3.51462	1.31848	-2.66566	0.00768381	0.0487103	Macspi_20180703@G03691_i4
143.006	-0.0165275	0.154192	-0.107187	0.91464	0.973823	Macspi_20180703@G03694_i2
1.99548	-1.56869	2.79928	-0.56039	0.575213	0.827084	Macspi_20180703@G03699_i1
63.4928	0.271028	0.285899	0.947985	0.343137	0.654193	Macspi_20180703@G03699_i4
34.5482	3.71087	0.594638	6.24055	4.36027e-10	2.14905e-08	Macspi_20180703@G03703_i1
101.339	-0.505405	0.199876	-2.52859	0.0114523	0.0670286	Macspi_20180703@G03708_i1
2.81343	-0.198982	1.39037	-0.143115	0.886199	0.966146	Macspi_20180703@G03716_i10
6.7984	-1.53321	0.897907	-1.70754	0.0877222	0.298277	Macspi_20180703@G03716_i6
17.1109	-0.175699	0.439425	-0.399839	0.689275	0.889431	Macspi_20180703@G03722_i1
261.987	-1.00772	0.207839	-4.84855	1.24365e-06	2.5401e-05	Macspi_20180703@G03725_i2
47.3221	-0.263832	0.645806	-0.408531	0.682884	0.886118	Macspi_20180703@G03726_i1
69.4048	-0.0524932	0.352871	-0.14876	0.881743	0.964312	Macspi_20180703@G03726_i2
142.041	-0.343238	0.48096	-0.713652	0.475443	0.763001	Macspi_20180703@G03731_i3
6.10596	1.81527	0.812347	2.2346	0.0254437	0.123272	Macspi_20180703@G03735_i1
17.9447	0.352525	0.580737	0.607031	0.54383	0.808291	Macspi_20180703@G03737_i1
3.25139	-0.28022	1.56407	-0.179161	0.857811	0.955253	Macspi_20180703@G03737_i2
4.28751	-1.48328	2.85884	-0.51884	0.603873	0.843261	Macspi_20180703@G03737_i3
174.196	-0.317424	0.180953	-1.75418	0.0793995	0.27978	Macspi_20180703@G03738_i1
532.577	-1.06252	0.235344	-4.51475	6.3393e-06	0.00010664	Macspi_20180703@G03739_i1
156.179	-1.42836	0.411039	-3.47501	0.000510843	0.00501164	Macspi_20180703@G03739_i2
255.05	0.398181	0.144966	2.74672	0.00601945	0.0398927	Macspi_20180703@G03740_i3
3.56086	-1.27717	1.07666	-1.18623	0.23553	0.538279	Macspi_20180703@G03742_i1
309.573	-1.188	0.220484	-5.38815	7.11882e-08	2.00816e-06	Macspi_20180703@G03744_i1
2.87561	0.130468	1.98439	0.065747	0.947579	0.983915	Macspi_20180703@G03745_i1
14.5435	0.608394	0.600311	1.01347	0.310838	0.622366	Macspi_20180703@G03745_i2
10.3079	0.271163	0.695017	0.390154	0.696423	0.893237	Macspi_20180703@G03746_i2
24.6891	0.513261	0.361204	1.42097	0.155324	0.425393	Macspi_20180703@G03746_i7
6.82265	1.06906	0.786808	1.35874	0.17423	0.455197	Macspi_20180703@G03747_i2
47.8571	0.356211	0.29151	1.22195	0.221726	0.520761	Macspi_20180703@G03748_i1
1.37118	-3.42865	1.93315	-1.77361	0.0761279	0.272081	Macspi_20180703@G03748_i2
11.7097	-0.0106622	0.627725	-0.0169855	0.986448	0.995558	Macspi_20180703@G03750_i2
9.21776	0.505389	0.620239	0.814831	0.415169	0.716101	Macspi_20180703@G03751_i1
9.33747	1.22816	0.711015	1.72733	0.0841076	0.290379	Macspi_20180703@G03752_i1
64.0785	-0.754005	0.22976	-3.28171	0.00103181	0.0091527	Macspi_20180703@G03754_i3
87.5068	-1.00245	0.292696	-3.42489	0.000615054	0.00587533	Macspi_20180703@G03757_i1
79.6082	0.256272	0.253116	1.01247	0.311315	0.622762	Macspi_20180703@G03759_i1
9.71491	0.304101	0.982254	0.309595	0.756869	0.91972	Macspi_20180703@G03760_i5
7.37202	1.41809	0.877717	1.61566	0.106168	0.336932	Macspi_20180703@G03760_i7
25.4698	-0.0993989	0.430862	-0.230698	0.81755	0.943353	Macspi_20180703@G03760_i8
4.544	3.55156	2.42661	1.46359	0.143307	0.404936	Macspi_20180703@G03760_i9
31.5496	0.71451	0.392907	1.81852	0.0689846	0.254264	Macspi_20180703@G03761_i1
424.418	-0.750139	0.166716	-4.4995	6.81127e-06	0.000113597	Macspi_20180703@G03762_i1
1.93287	2.16317	1.6417	1.31764	0.187624	0.474506	Macspi_20180703@G03770_i1
1.71083	0.500863	2.62572	0.190752	0.84872	0.952405	Macspi_20180703@G03773_i5
2.03056	-2.54031	2.30657	-1.10134	0.27075	0.579894	Macspi_20180703@G03773_i6
10.9653	1.54013	0.602344	2.5569	0.010561	0.0628111	Macspi_20180703@G03792_i2
1.82453	1.03605	2.25566	0.45931	0.646012	0.866444	Macspi_20180703@G03792_i3
15.9756	1.76477	0.579814	3.04369	0.00233698	0.0182472	Macspi_20180703@G03793_i1
288.249	1.01864	0.206764	4.92655	8.36925e-07	1.78996e-05	Macspi_20180703@G03794_i1
5.68649	1.74855	1.06846	1.63652	0.101732	0.327841	Macspi_20180703@G03797_i1
17.1454	0.415917	0.514233	0.808811	0.418624	0.718756	Macspi_20180703@G03797_i4
27.2667	0.624382	0.406363	1.53651	0.124412	0.372229	Macspi_20180703@G03797_i6
401.579	-0.744441	0.249024	-2.98944	0.0027949	0.0212451	Macspi_20180703@G03806_i1
109.258	0.418445	0.202082	2.07067	0.0383899	0.168092	Macspi_20180703@G03808_i11
8.49302	1.2646	0.837553	1.50988	0.131075	0.384133	Macspi_20180703@G03808_i4
24.6199	0.570638	0.419687	1.35967	0.173934	0.454709	Macspi_20180703@G03808_i7
1.24835	2.42296	1.74087	1.39181	0.16398	0.439484	Macspi_20180703@G03809_i2
36.099	0.558017	0.323264	1.7262	0.0843117	0.290764	Macspi_20180703@G03810_i2
1.59525	1.42465	1.99211	0.715145	0.474519	0.762451	Macspi_20180703@G03810_i3
40.0832	0.53276	0.332867	1.60052	0.109483	0.343875	Macspi_20180703@G03811_i1
3.52628	-0.0748073	0.980788	-0.0762727	0.939202	0.981325	Macspi_20180703@G03813_i1
152.639	0.665145	0.165332	4.0231	5.74376e-05	0.0007451	Macspi_20180703@G03814_i1
2.70784	-0.347852	1.47589	-0.235689	0.813674	0.941972	Macspi_20180703@G03814_i4
10.7197	0.395693	0.556604	0.710906	0.477142	0.764293	Macspi_20180703@G03815_i1
24.8483	0.4587	0.405123	1.13225	0.25753	0.564238	Macspi_20180703@G03815_i2
132.61	0.825994	0.334921	2.46623	0.0136542	0.0768355	Macspi_20180703@G03816_i1
10.5588	-0.290073	1.8459	-0.157144	0.875131	0.961442	Macspi_20180703@G03816_i2
45.6497	0.786451	0.363045	2.16626	0.030291	0.140633	Macspi_20180703@G03817_i1
3.9367	0.697735	1.95335	0.3572	0.720942	0.903907	Macspi_20180703@G03817_i2
3.311	1.07656	1.57504	0.683511	0.494284	0.775698	Macspi_20180703@G03817_i3
2.10851	0.275787	2.93463	0.0939767	0.925128	0.976763	Macspi_20180703@G03817_i4
57.5551	0.606299	0.29524	2.05358	0.0400167	0.173297	Macspi_20180703@G03818_i1
88.2939	0.568301	0.230114	2.46965	0.0135244	0.0762568	Macspi_20180703@G03818_i2
30.6103	0.10235	0.317621	0.322241	0.74727	0.915222	Macspi_20180703@G03819_i1
11.9365	-0.524509	0.524422	-1.00017	0.31723	0.628526	Macspi_20180703@G03821_i1
15.7686	1.03248	0.513696	2.0099	0.0444412	0.186744	Macspi_20180703@G03826_i1
37.4176	0.84957	0.314685	2.69974	0.0069393	0.0447949	Macspi_20180703@G03828_i1
11.5423	-0.283859	0.717295	-0.395736	0.6923	0.891079	Macspi_20180703@G03829_i2
24.4786	0.580238	0.455061	1.27508	0.202282	0.494915	Macspi_20180703@G03832_i2
7.66266	-0.193162	0.724338	-0.266675	0.78972	0.933908	Macspi_20180703@G03834_i1
2.89895	4.64447	2.07932	2.23365	0.0255059	0.123519	Macspi_20180703@G03835_i1
7.73775	-1.22149	1.34241	-0.909927	0.362861	0.671566	Macspi_20180703@G03835_i3
8.95755	0.248358	0.614608	0.404091	0.686146	0.887878	Macspi_20180703@G03836_i1
3.40457	0.242146	1.77191	0.136659	0.891301	0.96766	Macspi_20180703@G03837_i1
15.631	1.30066	0.757341	1.71741	0.0859048	0.294242	Macspi_20180703@G03837_i11
46.4092	0.657285	0.279619	2.35064	0.0187412	0.0979836	Macspi_20180703@G03837_i5
2.10747	3.54036	3.93655	0.899355	0.368464	0.675999	Macspi_20180703@G03837_i6
24.2369	0.708403	0.435219	1.62769	0.10359	0.331913	Macspi_20180703@G03837_i7
2.15664	2.42654	1.61161	1.50566	0.132153	0.386194	Macspi_20180703@G03839_i1
13.0906	-0.347167	0.489083	-0.709832	0.477808	0.764613	Macspi_20180703@G03842_i2
50.5376	-0.13213	0.302266	-0.43713	0.662017	0.875381	Macspi_20180703@G03853_i1
6.11216	1.16436	0.906247	1.28482	0.198857	0.490358	Macspi_20180703@G03858_i1
3178.64	-1.28431	0.182794	-7.02598	2.12574e-12	1.70301e-10	Macspi_20180703@G03860_i1
11.0203	-0.678852	0.630209	-1.07719	0.281397	0.591222	Macspi_20180703@G03867_i1
3.6607	-1.37546	1.51497	-0.907911	0.363925	0.672364	Macspi_20180703@G03867_i3
28.5913	-1.11093	0.539467	-2.05932	0.039464	0.171539	Macspi_20180703@G03867_i4
315.196	-0.874256	0.201615	-4.33627	1.44923e-05	0.000221623	Macspi_20180703@G03869_i1
220.751	0.0986205	0.158531	0.622088	0.533884	0.80193	Macspi_20180703@G03875_i1
5.76282	0.322146	0.870968	0.369871	0.711479	0.899993	Macspi_20180703@G03881_i1
6.05917	-0.306752	0.754947	-0.406322	0.684506	0.886867	Macspi_20180703@G03893_i1
614.976	-0.582756	0.161533	-3.60766	0.000308971	0.00324506	Macspi_20180703@G03894_i1
222.612	1.00777	0.203333	4.95623	7.18726e-07	1.56056e-05	Macspi_20180703@G03895_i2
21.7699	0.445949	0.404627	1.10212	0.270408	0.579519	Macspi_20180703@G03896_i3
13.4351	-0.0133595	0.642316	-0.0207989	0.983406	0.994599	Macspi_20180703@G03902_i1
5.1113	0.735004	1.09066	0.673908	0.50037	0.779804	Macspi_20180703@G03902_i11
26.9546	0.907125	0.443968	2.04322	0.0410307	0.176566	Macspi_20180703@G03902_i13
34.2148	0.0458948	0.333434	0.137643	0.890523	0.967474	Macspi_20180703@G03902_i6
28.1552	0.231858	0.480952	0.482081	0.629748	0.857366	Macspi_20180703@G03902_i8
4.68018	0.733849	1.10637	0.663293	0.507143	0.784375	Macspi_20180703@G03902_i9
103.245	0.572051	0.217388	2.63148	0.00850139	0.052844	Macspi_20180703@G03903_i2
6123.41	-0.664895	0.186942	-3.5567	0.000375545	0.00384052	Macspi_20180703@G03905_i1
240.701	-0.292802	0.135849	-2.15535	0.0311345	0.143611	Macspi_20180703@G03905_i2
18750	-0.676367	0.169693	-3.98582	6.72462e-05	0.000855712	Macspi_20180703@G03906_i2
29.1416	0.131715	0.407543	0.323193	0.746549	0.914842	Macspi_20180703@G03906_i3
41.2639	0.638544	0.30689	2.08069	0.037462	0.165112	Macspi_20180703@G03907_i2
49.361	0.0935781	0.272873	0.342936	0.731646	0.908933	Macspi_20180703@G03908_i2
4.37355	0.719571	0.910628	0.790191	0.429416	0.727248	Macspi_20180703@G03919_i3
70.317	-0.134939	0.273094	-0.494112	0.621227	0.852637	Macspi_20180703@G03926_i2
38.2209	0.112456	0.310884	0.361729	0.717554	0.902494	Macspi_20180703@G03926_i3
33.0673	0.314785	0.344781	0.913001	0.361242	0.67006	Macspi_20180703@G03927_i2
17.2009	-0.74279	0.504735	-1.47164	0.141117	0.401316	Macspi_20180703@G03935_i5
24.9515	-0.032296	0.470969	-0.0685735	0.945329	0.983194	Macspi_20180703@G03944_i1
3.33715	0.430295	1.88898	0.227793	0.819808	0.943917	Macspi_20180703@G03949_i1
19.3748	-1.45193	0.518792	-2.79868	0.0051312	0.03501	Macspi_20180703@G03952_i2
126.572	0.462707	0.186434	2.48188	0.0130691	0.0742735	Macspi_20180703@G03958_i1
9.77122	-0.0147397	0.562217	-0.0262171	0.979084	0.993896	Macspi_20180703@G03962_i1
7.29377	-0.632304	0.889244	-0.711058	0.477049	0.764252	Macspi_20180703@G03962_i11
3.76292	2.63736	1.75014	1.50694	0.131826	0.385564	Macspi_20180703@G03962_i3
25.4686	0.93772	0.453074	2.06969	0.0384818	0.168416	Macspi_20180703@G03962_i6
22.4106	0.107666	0.559416	0.192461	0.847381	0.952063	Macspi_20180703@G03962_i7
23.1604	0.663604	0.387185	1.71392	0.0865438	0.295715	Macspi_20180703@G03964_i5
11.6336	0.133354	0.523977	0.254504	0.799106	0.937262	Macspi_20180703@G03966_i1
7.68423	-0.280663	0.626579	-0.447928	0.654205	0.870999	Macspi_20180703@G03969_i1
12.304	0.353896	0.543659	0.650953	0.515077	0.789732	Macspi_20180703@G03969_i4
19.3511	-0.69273	0.375413	-1.84525	0.0650013	0.2447	Macspi_20180703@G03969_i5
30.805	0.872748	0.351416	2.48352	0.0130092	0.0740146	Macspi_20180703@G03970_i1
8.5295	0.851745	0.680947	1.25082	0.210999	0.50686	Macspi_20180703@G03971_i1
5.07133	5.47896	2.08199	2.63159	0.00849857	0.0528315	Macspi_20180703@G03973_i1
32.6424	-0.0134238	0.318108	-0.042199	0.96634	0.990407	Macspi_20180703@G03973_i2
57.5376	0.087417	0.315006	0.277509	0.781389	0.930309	Macspi_20180703@G03975_i1
99.5197	0.137826	0.193645	0.711745	0.476623	0.763881	Macspi_20180703@G03975_i4
25.1241	-0.177332	0.931671	-0.190337	0.849045	0.952539	Macspi_20180703@G03978_i1
33.8433	0.821334	0.556732	1.47528	0.140138	0.399732	Macspi_20180703@G03978_i4
8.16319	2.31603	0.849677	2.72578	0.00641506	0.0420007	Macspi_20180703@G03980_i1
74.3833	-1.53132	0.321437	-4.76398	1.8981e-06	3.68222e-05	Macspi_20180703@G03981_i1
1.70885	1.42648	1.77501	0.803644	0.421603	0.721035	Macspi_20180703@G03982_i1
2.85017	3.7117	2.58097	1.4381	0.150405	0.417095	Macspi_20180703@G03983_i1
7.30169	0.985137	0.758436	1.29891	0.193976	0.483689	Macspi_20180703@G03983_i4
11.9069	1.03913	0.566092	1.83562	0.0664144	0.248126	Macspi_20180703@G03991_i1
1.2893	-0.0583447	1.83083	-0.0318678	0.974577	0.992415	Macspi_20180703@G03991_i2
20.0747	0.893632	0.592848	1.50736	0.13172	0.385386	Macspi_20180703@G03995_i1
9.90906	0.156348	0.93824	0.16664	0.867654	0.958968	Macspi_20180703@G03995_i5
2.75799	0.76305	1.1936	0.639284	0.522638	0.794555	Macspi_20180703@G03998_i2
2.48384	-0.793665	1.35749	-0.584656	0.558779	0.817958	Macspi_20180703@G03998_i5
76.177	0.6637	0.218878	3.03228	0.00242714	0.0188551	Macspi_20180703@G04004_i1
20.6403	-1.03352	1.56739	-0.659392	0.509644	0.786138	Macspi_20180703@G04013_i1
20.291	1.11466	1.4325	0.77812	0.436499	0.733039	Macspi_20180703@G04013_i2
14.3515	-0.023061	0.461695	-0.0499486	0.960163	0.988345	Macspi_20180703@G04014_i1
26.5719	1.01618	0.428523	2.37137	0.0177224	0.0939257	Macspi_20180703@G04016_i6
17.2599	0.29341	0.44909	0.653342	0.513536	0.7889	Macspi_20180703@G04017_i1
10.3225	0.990156	0.82765	1.19635	0.231562	0.533016	Macspi_20180703@G04018_i1
27.9371	0.54365	0.407808	1.3331	0.182497	0.467464	Macspi_20180703@G04019_i1
6.23052	-0.21336	1.77142	-0.120446	0.90413	0.971629	Macspi_20180703@G04019_i4
2.42399	0.118591	1.33751	0.0886657	0.929348	0.978488	Macspi_20180703@G04021_i1
13.098	0.808027	0.53014	1.52418	0.127464	0.377853	Macspi_20180703@G04024_i1
42.1547	0.447634	0.285095	1.57012	0.116387	0.357179	Macspi_20180703@G04025_i1
28.9711	-0.0643111	0.351713	-0.182851	0.854915	0.954278	Macspi_20180703@G04026_i1
3.07876	-0.437723	1.35953	-0.321966	0.747478	0.915242	Macspi_20180703@G04027_i1
75.1843	0.730131	0.281006	2.59827	0.00936937	0.0570798	Macspi_20180703@G04027_i2
237.523	0.0211006	0.130353	0.161874	0.871405	0.960041	Macspi_20180703@G04032_i1
22.2463	0.607907	0.66991	0.907446	0.364171	0.672402	Macspi_20180703@G04045_i1
118.17	-0.571332	0.198787	-2.8741	0.00405186	0.0288457	Macspi_20180703@G04045_i5
3.63509	0.649558	1.02325	0.634798	0.52556	0.79656	Macspi_20180703@G04046_i1
14.138	1.68065	1.03883	1.61783	0.105698	0.336044	Macspi_20180703@G04046_i3
114.247	-0.173526	0.184898	-0.938495	0.34799	0.658329	Macspi_20180703@G04046_i8
32.8503	0.0563606	0.377535	0.149286	0.881328	0.964202	Macspi_20180703@G04047_i1
9.88416	1.03303	0.877492	1.17725	0.239096	0.542699	Macspi_20180703@G04051_i1
18.2132	0.306237	0.568573	0.538607	0.590158	0.835812	Macspi_20180703@G04051_i2
11.5959	6.31603	1.62735	3.88118	0.000103951	0.00125398	Macspi_20180703@G04053_i6
25.7602	0.160913	0.533825	0.301434	0.763084	0.922434	Macspi_20180703@G04053_i7
1702.43	-1.34193	0.247415	-5.42383	5.83367e-08	1.68298e-06	Macspi_20180703@G04057_i1
32.6656	0.552937	0.339213	1.63006	0.103089	0.330754	Macspi_20180703@G04065_i1
1.2653	-0.0797564	3.73914	-0.0213301	0.982982	0.994525	Macspi_20180703@G04065_i2
71.4902	0.423649	0.221201	1.91522	0.0554639	0.218996	Macspi_20180703@G04065_i4
13.515	0.585314	0.57061	1.02577	0.305001	0.616418	Macspi_20180703@G04065_i5
12.5893	1.50418	0.746199	2.01579	0.0438221	0.184789	Macspi_20180703@G04065_i7
1.318	3.39046	2.59731	1.30537	0.191766	0.480454	Macspi_20180703@G04065_i8
52.9131	0.296748	0.283276	1.04756	0.294842	0.605365	Macspi_20180703@G04066_i2
21.2302	0.355959	1.13079	0.314789	0.752922	0.917978	Macspi_20180703@G04066_i4
16.0142	-0.893611	1.40453	-0.636236	0.524623	0.796088	Macspi_20180703@G04066_i5
15.5	1.38271	1.35948	1.01709	0.30911	0.620704	Macspi_20180703@G04066_i6
22.0137	0.142121	0.516279	0.275279	0.783102	0.931006	Macspi_20180703@G04066_i7
36.7813	0.104446	0.342272	0.305154	0.760249	0.921021	Macspi_20180703@G04072_i1
2.47603	-0.331235	2.00213	-0.165441	0.868597	0.959289	Macspi_20180703@G04072_i2
10.3172	1.1481	1.22589	0.936546	0.348992	0.659055	Macspi_20180703@G04072_i4
238.036	0.401036	0.14095	2.84525	0.0044377	0.0311961	Macspi_20180703@G04073_i1
18.3449	0.189378	0.522768	0.36226	0.717158	0.90231	Macspi_20180703@G04075_i1
32.585	0.139443	0.381572	0.365443	0.714781	0.901462	Macspi_20180703@G04078_i4
9.12565	0.32916	0.572993	0.574458	0.565658	0.821684	Macspi_20180703@G04081_i1
12.4739	0.785645	0.535964	1.46585	0.142688	0.404081	Macspi_20180703@G04082_i1
2.61932	-1.12561	3.67796	-0.306042	0.759573	0.920771	Macspi_20180703@G04083_i1
68.2689	0.353741	0.2169	1.63089	0.102913	0.330415	Macspi_20180703@G04083_i3
2.23335	1.80441	2.60645	0.692288	0.488756	0.771827	Macspi_20180703@G04085_i1
4.15145	-0.636194	2.28247	-0.27873	0.780452	0.930014	Macspi_20180703@G04085_i2
43.0241	0.21297	0.340318	0.625798	0.531448	0.800126	Macspi_20180703@G04085_i4
1.23578	3.379	2.70904	1.24731	0.212285	0.508711	Macspi_20180703@G04085_i6
3.20501	-1.36899	2.27251	-0.602415	0.546898	0.810334	Macspi_20180703@G04085_i7
19.577	0.474239	0.428886	1.10575	0.268836	0.57759	Macspi_20180703@G04091_i4
13.7609	1.77751	0.549746	3.23332	0.00122359	0.0105743	Macspi_20180703@G04091_i5
11.8304	-0.103102	0.548379	-0.188013	0.850867	0.953383	Macspi_20180703@G04092_i2
31.5552	1.92631	0.556896	3.45902	0.000542151	0.00527343	Macspi_20180703@G04092_i4
12.0974	1.1555	0.576632	2.00387	0.0450836	0.188735	Macspi_20180703@G04092_i5
2.38206	-0.0535743	1.57332	-0.0340517	0.972836	0.992248	Macspi_20180703@G04094_i2
8.94521	0.411407	0.820543	0.501384	0.616101	0.850152	Macspi_20180703@G04096_i1
3599.34	-1.62704	0.25993	-6.25952	3.8616e-10	1.93062e-08	Macspi_20180703@G04099_i1
231.646	-2.1656	0.587614	-3.68541	0.000228338	0.00248465	Macspi_20180703@G04099_i2
2006.66	-1.11699	0.23232	-4.808	1.52451e-06	3.02859e-05	Macspi_20180703@G04099_i3
2419.11	-1.35817	0.171859	-7.9028	2.727e-15	3.5904e-13	Macspi_20180703@G04099_i4
194.508	-1.59672	0.305108	-5.23331	1.66498e-07	4.24065e-06	Macspi_20180703@G04108_i4
109.646	0.0751826	0.349179	0.215312	0.829524	0.94736	Macspi_20180703@G04109_i1
10.0445	0.0194887	1.29317	0.0150705	0.987976	0.996126	Macspi_20180703@G04109_i2
1542.22	-1.23008	0.205542	-5.98457	2.16965e-09	9.01892e-08	Macspi_20180703@G04109_i4
146.681	0.107699	0.210553	0.511504	0.608998	0.84639	Macspi_20180703@G04109_i5
8.00802	-1.48643	0.995965	-1.49245	0.13558	0.392223	Macspi_20180703@G04110_i11
1.54659	-1.10003	1.56111	-0.704643	0.481032	0.766952	Macspi_20180703@G04110_i15
2.72466	-0.395111	1.34866	-0.292965	0.769549	0.925228	Macspi_20180703@G04110_i19
2.40547	-1.47056	2.18204	-0.67394	0.500349	0.779804	Macspi_20180703@G04110_i2
2.57542	-0.348794	1.16033	-0.300599	0.76372	0.922802	Macspi_20180703@G04110_i20
1.48999	0.000201587	1.60853	0.000125324	0.9999	0.999975	Macspi_20180703@G04110_i22
1.84534	0.454257	1.31516	0.3454	0.729794	0.908176	Macspi_20180703@G04110_i26
9.08245	-1.41479	0.791297	-1.78794	0.0737863	0.26629	Macspi_20180703@G04110_i27
8.50694	-0.797455	0.627631	-1.27058	0.203878	0.496981	Macspi_20180703@G04110_i28
1.38296	-1.78137	1.81604	-0.980907	0.326639	0.638034	Macspi_20180703@G04110_i3
2.82942	-0.724997	1.02412	-0.707922	0.478994	0.765422	Macspi_20180703@G04110_i31
3.36009	2.26344	1.29971	1.74149	0.0815973	0.284784	Macspi_20180703@G04110_i4
39.8761	0.394494	0.345246	1.14264	0.253186	0.559403	Macspi_20180703@G04110_i8
5.58892	0.282278	0.759165	0.371827	0.710022	0.899334	Macspi_20180703@G04111_i2
5.51248	-0.0090404	0.731299	-0.0123621	0.990137	0.996727	Macspi_20180703@G04112_i1
12.0261	-0.195616	0.491737	-0.397806	0.690773	0.890171	Macspi_20180703@G04113_i2
7.8928	1.16942	0.703837	1.66149	0.0966157	0.317713	Macspi_20180703@G04115_i1
5.38929	1.90302	1.16454	1.63414	0.102229	0.329049	Macspi_20180703@G04116_i1
54.4255	-0.768358	0.328712	-2.33748	0.019414	0.100474	Macspi_20180703@G04118_i1
18.6017	-0.255118	0.459254	-0.555505	0.578549	0.82895	Macspi_20180703@G04119_i3
24.7319	0.44752	0.44375	1.0085	0.313217	0.624449	Macspi_20180703@G04120_i1
9.27508	-0.889499	0.565645	-1.57254	0.115826	0.356038	Macspi_20180703@G04122_i1
12.7699	-1.14439	0.566985	-2.01839	0.0435511	0.18395	Macspi_20180703@G04122_i3
24.3097	0.901872	0.488093	1.84775	0.0646391	0.243816	Macspi_20180703@G04123_i1
30.888	0.459029	0.374883	1.22446	0.220778	0.519903	Macspi_20180703@G04124_i1
23.8912	0.425467	0.441291	0.964142	0.334975	0.646442	Macspi_20180703@G04125_i4
10.4359	1.21899	0.976429	1.24842	0.211878	0.508085	Macspi_20180703@G04125_i5
3.32852	-0.000497248	1.10819	-0.000448702	0.999642	0.999926	Macspi_20180703@G04127_i1
9.43679	0.160594	0.635292	0.252788	0.800432	0.937667	Macspi_20180703@G04131_i2
1.92381	3.59246	1.68951	2.12633	0.0334758	0.151368	Macspi_20180703@G04132_i1
36.422	-1.1584	0.410782	-2.81999	0.00480249	0.033264	Macspi_20180703@G04138_i1
12.6168	-0.339348	0.672858	-0.504338	0.614024	0.849165	Macspi_20180703@G04138_i11
9.80457	-1.25318	1.25916	-0.995251	0.319614	0.630944	Macspi_20180703@G04138_i3
59.2985	-1.17666	0.281386	-4.18167	2.89374e-05	0.000407021	Macspi_20180703@G04138_i8
13.0876	-1.52609	1.19805	-1.27381	0.20273	0.495338	Macspi_20180703@G04138_i9
146.742	1.17071	0.324636	3.60622	0.000310684	0.00326201	Macspi_20180703@G04149_i1
223.778	1.45507	0.306908	4.74105	2.12609e-06	4.06956e-05	Macspi_20180703@G04149_i2
294.894	1.43928	0.299231	4.80992	1.50987e-06	3.00402e-05	Macspi_20180703@G04150_i1
7.70424	0.0350421	0.737531	0.0475127	0.962105	0.988953	Macspi_20180703@G04155_i3
52.3727	-0.171082	0.317402	-0.539007	0.589882	0.835734	Macspi_20180703@G04159_i1
21.129	0.620009	0.389568	1.59153	0.111491	0.347507	Macspi_20180703@G04160_i1
62.3808	-0.490078	0.250273	-1.95818	0.0502093	0.203992	Macspi_20180703@G04162_i1
6.99323	-1.21765	0.81891	-1.48691	0.137038	0.394536	Macspi_20180703@G04165_i2
15.9327	0.585138	0.549164	1.06551	0.286647	0.596946	Macspi_20180703@G04167_i1
18.8972	-0.556469	0.450284	-1.23582	0.216527	0.513938	Macspi_20180703@G04168_i2
5.11859	-0.692375	0.845319	-0.81907	0.412746	0.714156	Macspi_20180703@G04169_i1
8.73461	0.182849	0.642188	0.284728	0.775852	0.928248	Macspi_20180703@G04170_i1
2.05343	1.01418	1.65273	0.613639	0.539454	0.80546	Macspi_20180703@G04171_i1
41.6494	0.149547	0.308743	0.484374	0.628121	0.856237	Macspi_20180703@G04176_i1
78.52	-1.75673	0.449996	-3.90388	9.4662e-05	0.00115585	Macspi_20180703@G04177_i2
1.46785	-1.04262	3.23641	-0.322152	0.747338	0.915222	Macspi_20180703@G04177_i3
54.4731	-1.29458	0.40568	-3.19114	0.00141712	0.0119697	Macspi_20180703@G04177_i6
13.2214	6.32689	2.46242	2.56938	0.010188	0.0610264	Macspi_20180703@G04177_i8
13.3285	0.238657	0.523194	0.456154	0.648279	0.867793	Macspi_20180703@G04180_i1
4.8265	0.665302	0.826548	0.804916	0.420868	0.720457	Macspi_20180703@G04181_i1
14.012	0.513381	0.560464	0.915992	0.359671	0.669033	Macspi_20180703@G04182_i2
13.0759	-0.61815	0.583622	-1.05916	0.289526	0.599576	Macspi_20180703@G04183_i1
34.1364	-0.455317	0.356211	-1.27822	0.201171	0.493492	Macspi_20180703@G04184_i1
12.4134	0.0020154	0.544284	0.00370285	0.997046	0.999026	Macspi_20180703@G04185_i1
6.56336	0.709074	1.15895	0.611822	0.540656	0.80631	Macspi_20180703@G04186_i1
9.34963	0.784478	0.894099	0.877395	0.380272	0.685713	Macspi_20180703@G04186_i2
17.7425	0.475827	0.530018	0.897757	0.369315	0.676573	Macspi_20180703@G04186_i3
3.08178	1.07112	2.32819	0.460066	0.645469	0.865958	Macspi_20180703@G04186_i4
60.1941	-1.36927	0.629016	-2.17684	0.0294923	0.137816	Macspi_20180703@G04204_i1
1.59777	-2.13653	3.84477	-0.555697	0.578418	0.828868	Macspi_20180703@G04204_i5
42.9071	0.147692	1.0101	0.146215	0.883751	0.965082	Macspi_20180703@G04204_i6
13.4502	-1.88623	0.696765	-2.70712	0.00678699	0.0440302	Macspi_20180703@G04204_i8
3.23704	-0.759323	1.43991	-0.527341	0.597957	0.83997	Macspi_20180703@G04225_i1
130.581	-0.518231	0.156993	-3.30099	0.00096344	0.00864417	Macspi_20180703@G04226_i1
11.7917	-0.320469	0.57858	-0.553889	0.579655	0.829538	Macspi_20180703@G04230_i2
31.8533	0.0434509	0.369385	0.11763	0.906361	0.971629	Macspi_20180703@G04230_i3
8.11778	2.97964	0.812209	3.66857	0.000243912	0.00263311	Macspi_20180703@G04243_i1
126.347	0.799257	0.256429	3.11688	0.00182778	0.0148618	Macspi_20180703@G04245_i1
6.82349	0.496384	0.715092	0.694154	0.487586	0.77119	Macspi_20180703@G04249_i1
114.955	0.612201	0.191852	3.191	0.00141779	0.0119739	Macspi_20180703@G04254_i1
6.51254	-2.4363	0.825911	-2.94983	0.00317945	0.0236434	Macspi_20180703@G04254_i6
1492.25	-1.42435	0.180078	-7.90961	2.58193e-15	3.41984e-13	Macspi_20180703@G04255_i1
211.981	-1.10845	0.238995	-4.63796	3.51866e-06	6.33235e-05	Macspi_20180703@G04256_i1
23.6336	-0.394316	0.99579	-0.395983	0.692118	0.891	Macspi_20180703@G04257_i1
38.3173	1.95272	0.833243	2.34352	0.0191027	0.0993528	Macspi_20180703@G04257_i2
5.09635	1.70843	1.29321	1.32107	0.186477	0.472985	Macspi_20180703@G04257_i3
2.44133	2.03224	3.01436	0.674188	0.500192	0.779801	Macspi_20180703@G04257_i4
22.9217	0.404655	0.707428	0.572009	0.567316	0.822681	Macspi_20180703@G04257_i5
14.7401	-0.139902	0.587139	-0.238277	0.811666	0.941311	Macspi_20180703@G04261_i4
[truncated: 64,140 more rows]

## Sheet: M. pusillum
baseMean	log2FoldChange	lfcSE	stat	pvalue	padj	gene_id
11.2135	0.370593	0.562323	0.659039	0.509871	0.899759	Macpus_20180703@G00001_i2
4.0933	0.324447	0.861203	0.376737	0.706369	0.954927	Macpus_20180703@G00011_i1
133.691	-0.399238	0.162094	-2.463	0.013778	0.161853	Macpus_20180703@G00035_i1
4.71192	0.186572	0.999209	0.18672	0.851881	0.980558	Macpus_20180703@G00046_i1
16.2127	0.135635	0.993683	0.136498	0.891428	0.986738	Macpus_20180703@G00053_i1
305.856	0.0740935	0.220148	0.336562	0.736447	0.960799	Macpus_20180703@G00076_i1
203.545	-0.51565	0.22061	-2.33738	0.0194194	0.197292	Macpus_20180703@G00078_i1
23.3063	0.0569486	0.671988	0.0847463	0.932463	0.992549	Macpus_20180703@G00112_i1
8.61412	-0.984811	0.705552	-1.3958	0.162774	0.617042	Macpus_20180703@G00121_i1
971.506	-0.670626	0.191645	-3.49932	0.000466449	0.0155237	Macpus_20180703@G00156_i1
9371.68	-0.185826	0.0936031	-1.98526	0.0471155	0.331133	Macpus_20180703@G00157_i1
2727.99	0.450311	0.103451	4.35291	1.3434e-05	0.000959161	Macpus_20180703@G00158_i1
6.07741	-1.16024	2.31613	-0.500942	0.616412	0.932003	Macpus_20180703@G00159_i2
42.4729	-0.389352	0.38375	-1.0146	0.310297	0.784498	Macpus_20180703@G00159_i3
8.19385	0.678541	0.734209	0.92418	0.355392	0.817932	Macpus_20180703@G00159_i5
107.19	0.0323725	0.212325	0.152466	0.878819	0.98435	Macpus_20180703@G00159_i8
11.2085	-0.361267	2.38105	-0.151726	0.879403	0.984522	Macpus_20180703@G00161_i1
42.244	0.235551	0.471749	0.499314	0.617558	0.932483	Macpus_20180703@G00161_i2
18.6691	0.660455	1.13716	0.580796	0.561378	0.916147	Macpus_20180703@G00161_i4
217.447	-0.168356	0.136439	-1.23393	0.217229	0.69134	Macpus_20180703@G00161_i6
91.8468	1.17483	0.264705	4.43828	9.06793e-06	0.000700778	Macpus_20180703@G00162_i1
39.7968	-0.943539	1.09731	-0.859862	0.389865	0.838824	Macpus_20180703@G00162_i2
15.7384	-0.576217	1.88656	-0.305433	0.760037	0.964088	Macpus_20180703@G00162_i3
98.6745	0.88573	0.351896	2.51703	0.011835	0.147839	Macpus_20180703@G00162_i4
1598.52	-0.00937402	0.0799952	-0.117182	0.906716	0.988382	Macpus_20180703@G00164_i1
10.4014	0.0372603	3.6583	0.0101851	NA	NA	Macpus_20180703@G00164_i2
75.6486	0.638889	0.267707	2.38653	0.0170084	0.182502	Macpus_20180703@G00167_i1
62.6842	0.349346	0.25986	1.34436	0.178832	0.640292	Macpus_20180703@G00169_i1
813.231	-0.207682	0.0911305	-2.27895	0.0226702	0.217268	Macpus_20180703@G00175_i1
17.2856	-0.136686	0.460721	-0.296678	0.766712	0.965668	Macpus_20180703@G00176_i1
38.7571	0.306549	0.646941	0.473844	0.635611	0.935454	Macpus_20180703@G00176_i2
23.195	-0.0920769	0.445541	-0.206663	0.836273	0.977464	Macpus_20180703@G00176_i3
27.8164	0.0889958	0.359421	0.247609	0.804437	0.972209	Macpus_20180703@G00176_i5
9.26974	-0.0758759	0.627893	-0.120842	0.903816	0.988336	Macpus_20180703@G00176_i7
54.2859	-0.613854	0.317472	-1.93357	0.053166	0.355934	Macpus_20180703@G00176_i9
19.0647	-0.511025	0.455444	-1.12204	0.261847	0.741513	Macpus_20180703@G00177_i1
7.16613	0.897684	0.761352	1.17907	0.238372	0.715585	Macpus_20180703@G00180_i1
19.2336	-0.346819	0.747213	-0.464151	0.64254	0.937576	Macpus_20180703@G00183_i1
9.51365	-1.4227	0.892723	-1.59366	0.111012	0.519445	Macpus_20180703@G00183_i2
15.0075	-0.141753	0.657003	-0.215757	0.829177	0.976067	Macpus_20180703@G00183_i3
10.4895	0.0638963	0.790779	0.0808018	0.9356	0.992683	Macpus_20180703@G00183_i4
2907.39	-0.421207	0.155597	-2.70704	0.00678864	0.104354	Macpus_20180703@G00186_i1
42.0795	-0.389136	0.285467	-1.36315	0.172834	0.631866	Macpus_20180703@G00187_i1
28.3234	1.11779	1.021	1.0948	0.273605	0.752038	Macpus_20180703@G00200_i1
200.973	0.839326	0.183258	4.58001	4.64946e-06	0.000408242	Macpus_20180703@G00200_i2
58.1957	0.321925	0.523613	0.614815	0.538677	0.908014	Macpus_20180703@G00204_i10
170.507	0.469955	0.251177	1.87101	0.0613436	0.384952	Macpus_20180703@G00204_i11
13.7188	-0.973097	1.11605	-0.87191	0.383258	0.835222	Macpus_20180703@G00204_i12
28.0292	-0.786666	1.26927	-0.619778	0.535404	0.907741	Macpus_20180703@G00204_i17
58.7319	0.0632547	0.423674	0.1493	0.881317	0.984913	Macpus_20180703@G00204_i19
60.156	0.20506	0.93645	0.218976	0.826669	0.975515	Macpus_20180703@G00204_i2
100.981	-0.101768	0.21992	-0.462749	0.643544	0.938226	Macpus_20180703@G00204_i9
33.4631	0.919357	0.426044	2.15789	0.0309363	0.262152	Macpus_20180703@G00205_i1
26.3013	0.393083	0.47358	0.830026	0.406524	0.848935	Macpus_20180703@G00205_i2
29.8091	-0.387894	0.341712	-1.13515	0.256313	0.736494	Macpus_20180703@G00205_i3
147.357	-0.324359	0.178885	-1.81322	0.0697971	0.41249	Macpus_20180703@G00205_i4
1110.51	0.522108	0.130533	3.99983	6.3388e-05	0.00331966	Macpus_20180703@G00209_i1
46.7316	0.467175	0.511018	0.914205	0.360609	0.821573	Macpus_20180703@G00209_i2
61.6132	0.211245	0.257037	0.821847	0.411164	0.851888	Macpus_20180703@G00210_i1
24.6412	0.0318541	0.451934	0.070484	0.943808	0.993909	Macpus_20180703@G00210_i2
49.2678	-0.0314751	0.466091	-0.0675299	0.94616	0.994036	Macpus_20180703@G00212_i1
14.336	-0.869372	0.660753	-1.31573	0.188265	0.652719	Macpus_20180703@G00218_i1
45.412	0.414537	0.457866	0.905367	0.365271	0.824061	Macpus_20180703@G00220_i4
6.7524	2.54666	1.62128	1.57077	0.116236	0.530701	Macpus_20180703@G00220_i5
9.42314	0.459301	0.720649	0.637343	0.523901	0.90296	Macpus_20180703@G00225_i1
10.4871	1.16778	0.664286	1.75795	0.0787566	0.438851	Macpus_20180703@G00228_i2
3033.28	-0.0661841	0.227997	-0.290285	0.771599	0.966791	Macpus_20180703@G00233_i12
158.451	0.0720059	0.302662	0.237909	0.811952	0.973204	Macpus_20180703@G00233_i14
3170.55	-0.0360356	0.179587	-0.200658	0.840966	0.978589	Macpus_20180703@G00233_i15
332.244	-0.204925	0.3322	-0.616872	0.537319	0.907914	Macpus_20180703@G00233_i4
11.8685	-0.157848	0.593526	-0.265949	0.790279	0.969902	Macpus_20180703@G00240_i2
332.57	-0.292486	0.106804	-2.73854	0.00617134	0.0977352	Macpus_20180703@G00243_i1
451.537	-0.0486844	0.120568	-0.403793	0.686365	0.949297	Macpus_20180703@G00246_i3
162.701	0.0775596	0.157326	0.492986	0.622023	0.932893	Macpus_20180703@G00249_i2
241.279	-0.133329	0.131167	-1.01648	0.3094	0.783564	Macpus_20180703@G00250_i2
4390.79	-0.483876	0.128812	-3.75647	0.00017233	0.00718353	Macpus_20180703@G00253_i1
16.8518	0.556647	0.971398	0.573038	0.566619	0.918047	Macpus_20180703@G00260_i1
62.2598	0.769233	0.531398	1.44757	0.147739	0.592366	Macpus_20180703@G00260_i11
42.3208	0.22717	0.579672	0.391893	0.695137	0.952487	Macpus_20180703@G00260_i12
58.7114	0.346278	0.375264	0.922758	0.356133	0.818759	Macpus_20180703@G00260_i13
46.1358	0.59354	0.679984	0.872873	0.382732	0.83496	Macpus_20180703@G00260_i14
13.2349	-0.300694	0.66402	-0.452839	0.650665	0.939915	Macpus_20180703@G00260_i16
27.9441	-0.124359	0.931122	-0.133559	0.893752	0.987215	Macpus_20180703@G00260_i3
35.1095	0.790517	0.669218	1.18125	0.237502	0.714478	Macpus_20180703@G00260_i5
24.6656	0.529783	0.540221	0.980678	0.326752	0.796402	Macpus_20180703@G00260_i6
32.5802	0.361814	0.65275	0.554291	0.57938	0.921569	Macpus_20180703@G00262_i1
276.457	0.063042	0.287486	0.219287	0.826426	0.975508	Macpus_20180703@G00264_i1
94.7473	-0.613097	0.458933	-1.33592	0.181576	0.643467	Macpus_20180703@G00264_i12
159.253	-0.291593	0.230004	-1.26777	0.204878	0.676492	Macpus_20180703@G00264_i14
71.9414	0.631718	0.332193	1.90166	0.0572153	0.371485	Macpus_20180703@G00264_i4
88.1849	1.46872	1.32884	1.10527	0.269042	0.748149	Macpus_20180703@G00264_i5
110.806	-0.0349222	0.197068	-0.177209	0.859344	0.98191	Macpus_20180703@G00264_i7
8.5295	0.0668861	0.738762	0.0905381	0.92786	0.991829	Macpus_20180703@G00282_i3
7.9888	0.0200178	0.814021	0.0245913	0.980381	0.996812	Macpus_20180703@G00282_i5
16.657	0.0443952	0.484932	0.0915492	0.927056	0.991598	Macpus_20180703@G00283_i1
19.0608	-0.396618	0.407769	-0.972653	0.330726	0.798758	Macpus_20180703@G00284_i1
460.548	0.54833	0.25328	2.16492	0.0303941	0.259047	Macpus_20180703@G00289_i2
14.91	0.648983	0.493106	1.31611	0.188137	0.652719	Macpus_20180703@G00293_i1
21.6456	0.325849	0.449029	0.725676	0.468037	0.880957	Macpus_20180703@G00295_i2
11.9063	-0.0982322	1.46274	-0.0671563	0.946457	0.994156	Macpus_20180703@G00296_i1
142.975	-0.364145	0.17872	-2.03752	0.0415978	0.30929	Macpus_20180703@G00296_i2
1089.91	0.384095	0.237089	1.62004	0.105223	0.506085	Macpus_20180703@G00297_i5
4633.61	0.119495	0.19311	0.618791	0.536054	0.907914	Macpus_20180703@G00297_i6
436.337	0.337209	0.256143	1.31649	0.18801	0.652698	Macpus_20180703@G00298_i1
210.879	0.027954	0.225234	0.124111	0.901228	0.987913	Macpus_20180703@G00299_i1
8.48861	0.0623947	0.728102	0.085695	0.931709	0.9924	Macpus_20180703@G00300_i1
185.763	-0.00775119	0.203333	-0.0381206	0.969591	0.995643	Macpus_20180703@G00301_i1
135.891	0.0545881	0.325714	0.167595	0.866902	0.98315	Macpus_20180703@G00308_i6
448.203	0.162569	0.100339	1.62019	0.105191	0.506063	Macpus_20180703@G00308_i8
182.373	0.367729	0.263919	1.39334	0.163516	0.618133	Macpus_20180703@G00309_i2
5.40074	0.602217	0.845242	0.712479	0.476168	0.885275	Macpus_20180703@G00310_i1
54.5426	0.195101	0.327139	0.596387	0.550917	0.911984	Macpus_20180703@G00311_i1
14.7769	0.791588	0.49652	1.59427	0.110875	0.519187	Macpus_20180703@G00312_i1
259.885	0.206717	0.186884	1.10612	0.268673	0.747773	Macpus_20180703@G00315_i1
25.297	0.312355	0.571578	0.546478	0.584738	0.924081	Macpus_20180703@G00316_i10
73.672	-0.407699	0.311172	-1.31021	0.190126	0.654661	Macpus_20180703@G00316_i12
100.039	-0.185913	0.223456	-0.83199	0.405415	0.848361	Macpus_20180703@G00316_i14
204.38	-0.391216	0.454726	-0.860334	0.389605	0.838754	Macpus_20180703@G00316_i15
67.279	0.1293	0.50024	0.258476	0.79604	0.970711	Macpus_20180703@G00316_i6
35.3342	1.24879	3.73122	0.334686	NA	NA	Macpus_20180703@G00316_i8
20.41	-0.771948	0.419533	-1.84002	0.0657655	0.39906	Macpus_20180703@G00319_i1
98.1088	0.00110946	0.188334	0.00589093	0.9953	0.999215	Macpus_20180703@G00321_i1
18.1662	0.241514	0.459263	0.525874	0.598976	0.927776	Macpus_20180703@G00323_i1
21.9977	0.75345	0.469179	1.60589	0.108298	0.513115	Macpus_20180703@G00325_i1
8.1515	-0.247874	0.827814	-0.299432	0.764611	0.96524	Macpus_20180703@G00325_i2
42.3048	0.438672	0.332952	1.31752	0.187663	0.652698	Macpus_20180703@G00325_i4
40.6718	0.682918	0.972604	0.702155	0.482583	0.887909	Macpus_20180703@G00326_i1
73.6782	0.367767	0.442222	0.831636	0.405615	0.848582	Macpus_20180703@G00326_i2
95.085	0.252466	0.404351	0.624375	0.532381	0.906631	Macpus_20180703@G00326_i5
101.701	-0.4576	0.334593	-1.36763	0.171427	0.630204	Macpus_20180703@G00326_i7
143.386	-0.430508	0.201805	-2.13329	0.0329012	0.271607	Macpus_20180703@G00327_i1
243.172	-0.135353	0.133098	-1.01694	0.30918	0.783508	Macpus_20180703@G00328_i1
278.211	-0.38963	0.158857	-2.45271	0.0141784	0.164795	Macpus_20180703@G00333_i1
88.6485	0.357545	0.237387	1.50617	0.132024	0.564106	Macpus_20180703@G00345_i1
150.109	-0.000967768	0.416511	-0.00232351	0.998146	0.999672	Macpus_20180703@G00345_i2
759.152	0.0430596	0.129011	0.333765	0.738557	0.961226	Macpus_20180703@G00346_i1
806.743	-0.488246	0.225004	-2.16994	0.0300115	0.256983	Macpus_20180703@G00371_i1
8.64269	-6.87351	3.91132	-1.75734	NA	NA	Macpus_20180703@G00371_i2
4.58189	0.186067	0.981128	0.189646	0.849587	0.980231	Macpus_20180703@G00380_i1
10.1372	-0.012011	0.651923	-0.0184239	0.985301	0.997536	Macpus_20180703@G00382_i1
417.529	-0.319823	0.151393	-2.11253	0.034641	0.27903	Macpus_20180703@G00383_i1
133.136	0.507123	0.297991	1.7018	0.0887921	0.4655	Macpus_20180703@G00384_i1
41.121	0.419345	0.393169	1.06658	0.286163	0.763377	Macpus_20180703@G00388_i4
96.3124	0.447869	0.230653	1.94175	0.0521678	0.352928	Macpus_20180703@G00389_i1
39.6452	0.780836	1.0331	0.755817	0.449759	0.871264	Macpus_20180703@G00390_i1
162.57	-0.0554651	0.276003	-0.200958	0.840731	0.978589	Macpus_20180703@G00390_i2
826.199	-0.030174	0.181368	-0.16637	0.867866	0.98315	Macpus_20180703@G00391_i1
11.6976	-0.370246	0.639988	-0.578521	0.562913	0.916635	Macpus_20180703@G00393_i1
14.9755	0.590346	1.10355	0.534951	0.592684	0.926507	Macpus_20180703@G00393_i11
4.76774	1.09473	2.25883	0.484647	0.627927	0.933262	Macpus_20180703@G00393_i14
15.207	0.385109	1.57171	0.245025	0.806437	0.972414	Macpus_20180703@G00393_i15
68.2833	0.425115	0.68054	0.624673	0.532185	0.906624	Macpus_20180703@G00393_i2
13.3897	-0.821601	1.30238	-0.630848	0.52814	0.904502	Macpus_20180703@G00393_i6
640.597	0.154463	0.11653	1.32553	0.184997	0.648571	Macpus_20180703@G00396_i1
215.343	-0.0746996	0.140682	-0.530981	0.595432	0.927105	Macpus_20180703@G00398_i1
9.62159	0.160878	1.05898	0.151917	0.879252	0.984507	Macpus_20180703@G00400_i1
19.2549	0.647744	0.896786	0.722295	0.470113	0.881637	Macpus_20180703@G00400_i2
77.8498	-0.0482879	0.335235	-0.144042	0.885467	0.985832	Macpus_20180703@G00400_i5
83.3308	-0.0596477	0.299903	-0.19889	0.842349	0.979059	Macpus_20180703@G00402_i5
6.45933	0.045074	0.827259	0.054486	0.956548	0.994694	Macpus_20180703@G00402_i9
27.8811	0.0246742	0.451235	0.0546814	0.956392	0.994694	Macpus_20180703@G00405_i1
18.8849	0.21225	0.542782	0.391042	0.695766	0.952735	Macpus_20180703@G00405_i10
203.578	0.448996	0.326758	1.37409	0.169413	0.626407	Macpus_20180703@G00409_i1
55.5485	-1.55668	0.291039	-5.3487	8.85881e-08	1.52327e-05	Macpus_20180703@G00413_i12
16.6749	-1.36721	0.640456	-2.13475	0.0327815	0.271287	Macpus_20180703@G00413_i13
386.348	-0.519157	0.12241	-4.24112	2.22406e-05	0.00144656	Macpus_20180703@G00413_i17
75.24	0.0166937	0.330953	0.0504414	0.959771	0.995084	Macpus_20180703@G00413_i2
117.481	-0.402442	0.284611	-1.41401	0.157359	0.608687	Macpus_20180703@G00413_i21
690.119	-0.377194	0.136278	-2.76783	0.00564316	0.0923036	Macpus_20180703@G00413_i22
20.7796	0.336621	0.447657	0.751962	0.452074	0.872641	Macpus_20180703@G00413_i4
250.886	-0.171352	0.149651	-1.14501	0.252205	0.732651	Macpus_20180703@G00413_i8
1584.26	-0.593217	0.153578	-3.86265	0.000112163	0.00510597	Macpus_20180703@G00414_i1
29.9522	-0.120621	0.533035	-0.226292	0.820974	0.974034	Macpus_20180703@G00421_i1
171.443	-0.20305	0.203729	-0.996665	0.318927	0.790213	Macpus_20180703@G00421_i2
55.7709	0.787241	0.411305	1.91401	0.0556194	0.365843	Macpus_20180703@G00422_i1
6.25663	0.0281366	0.767802	0.0366456	0.970768	0.995643	Macpus_20180703@G00423_i3
209.729	0.16798	0.385182	0.436107	0.662759	0.942303	Macpus_20180703@G00423_i6
24.4988	0.364058	0.407047	0.89439	0.371114	0.828404	Macpus_20180703@G00425_i4
17.4102	-0.141711	0.828362	-0.171074	0.864166	0.982598	Macpus_20180703@G00429_i3
927.519	0.259861	0.315913	0.822572	0.410751	0.851306	Macpus_20180703@G00429_i6
167.656	0.357358	1.45396	0.245782	0.805851	0.972291	Macpus_20180703@G00429_i7
24.3253	0.24357	0.506872	0.480536	0.630846	0.934048	Macpus_20180703@G00433_i1
69.9581	0.379193	0.360384	1.05219	0.292712	0.768425	Macpus_20180703@G00433_i2
336.421	-0.0806722	0.143271	-0.563075	0.573384	0.919717	Macpus_20180703@G00434_i1
51.5763	0.0505152	0.619064	0.0815993	0.934965	0.992683	Macpus_20180703@G00434_i2
664.525	-0.120985	0.0852064	-1.41991	0.155635	0.605899	Macpus_20180703@G00435_i1
303.949	0.109948	0.120827	0.90996	0.362844	0.822658	Macpus_20180703@G00437_i1
39.6759	0.237094	0.860101	0.275658	0.78281	0.968777	Macpus_20180703@G00445_i1
65.8119	0.124726	0.253734	0.491563	0.623029	0.932893	Macpus_20180703@G00446_i1
17.5405	-1.09353	0.865462	-1.26352	0.206403	0.678304	Macpus_20180703@G00447_i1
37.0505	0.29938	0.440592	0.679494	0.496825	0.89388	Macpus_20180703@G00447_i2
57.8457	-0.238029	0.32501	-0.732375	0.46394	0.879138	Macpus_20180703@G00448_i12
9.52008	1.90536	1.26196	1.50985	0.131082	0.562319	Macpus_20180703@G00448_i14
158.628	0.0767551	0.181162	0.423682	0.671798	0.945571	Macpus_20180703@G00448_i15
25.3594	0.0705398	0.403528	0.174808	0.861231	0.982372	Macpus_20180703@G00448_i7
3.98303	-1.70445	1.45442	-1.17191	0.241232	0.719043	Macpus_20180703@G00448_i8
183.192	0.124478	0.170987	0.727994	0.466617	0.880309	Macpus_20180703@G00449_i2
153.36	-0.050725	0.198978	-0.254927	0.798779	0.971242	Macpus_20180703@G00450_i1
85.882	0.19115	0.248698	0.768603	0.442129	0.867612	Macpus_20180703@G00451_i1
117.049	0.02026	0.164191	0.123393	0.901796	0.987913	Macpus_20180703@G00454_i1
94.4976	0.444872	0.444007	1.00195	0.316368	0.788555	Macpus_20180703@G00455_i1
83.072	0.0733753	0.361272	0.203103	0.839055	0.978476	Macpus_20180703@G00459_i1
31.6684	-0.214606	0.405573	-0.529142	0.596707	0.927214	Macpus_20180703@G00469_i3
13.3163	-0.381804	0.556612	-0.685943	0.492749	0.892881	Macpus_20180703@G00470_i2
46.0905	0.294931	0.276038	1.06844	0.28532	0.762596	Macpus_20180703@G00470_i3
99.6946	-0.603955	0.27169	-2.22296	0.0262187	0.237853	Macpus_20180703@G00472_i1
22.0464	0.275108	1.209	0.227551	0.819996	0.974034	Macpus_20180703@G00472_i3
36.8435	-0.0613514	0.432073	-0.141993	0.887085	0.986054	Macpus_20180703@G00472_i6
42.7294	0.380719	0.450576	0.84496	0.398133	0.844545	Macpus_20180703@G00472_i9
9.76444	-0.0921818	0.594032	-0.15518	0.87668	0.984258	Macpus_20180703@G00474_i1
46.5629	0.368723	0.32524	1.13369	0.256923	0.737271	Macpus_20180703@G00480_i1
596.552	-0.250766	0.223382	-1.12259	0.261612	0.741339	Macpus_20180703@G00487_i2
5.33527	-0.313682	1.70371	-0.184118	0.853921	0.980961	Macpus_20180703@G00489_i1
180.117	-0.11781	0.380384	-0.309712	0.75678	0.963972	Macpus_20180703@G00489_i2
34.4814	0.056968	0.384878	0.148016	0.88233	0.985051	Macpus_20180703@G00491_i1
66.3336	-0.10973	0.330497	-0.332014	0.739879	0.961422	Macpus_20180703@G00491_i13
210.231	0.233922	0.350029	0.668294	0.503946	0.897109	Macpus_20180703@G00491_i15
1295.04	0.165104	0.248636	0.66404	0.506664	0.898338	Macpus_20180703@G00491_i16
132.546	-0.285373	0.170214	-1.67656	0.0936294	0.478324	Macpus_20180703@G00491_i18
287.052	0.156857	0.146496	1.07072	0.284294	0.762229	Macpus_20180703@G00491_i2
153.309	0.0936784	0.181773	0.51536	0.606302	0.929478	Macpus_20180703@G00491_i22
5.022	3.8193	3.20385	1.1921	0.233224	0.709993	Macpus_20180703@G00491_i5
21.3906	-0.0573998	0.497569	-0.115361	0.908159	0.988456	Macpus_20180703@G00492_i2
11.4525	-1.24561	0.652093	-1.91018	0.0561104	0.367666	Macpus_20180703@G00493_i4
234.048	0.365994	0.305633	1.1975	0.231113	0.70739	Macpus_20180703@G00496_i1
203.807	0.000548677	0.261493	0.00209825	0.998326	0.999676	Macpus_20180703@G00496_i3
23.9513	-0.0335487	0.468666	-0.0715835	0.942933	0.993667	Macpus_20180703@G00498_i1
6.42842	0.147396	0.868005	0.16981	0.865159	0.982793	Macpus_20180703@G00499_i1
123.337	0.171788	0.311093	0.552207	0.580807	0.922092	Macpus_20180703@G00500_i1
6.84139	0.26572	0.794929	0.334269	0.738177	0.961199	Macpus_20180703@G00509_i1
15.0984	0.00207543	0.540661	0.00383869	0.996937	0.999459	Macpus_20180703@G00512_i1
422.966	-0.356672	0.175072	-2.0373	0.0416204	0.30929	Macpus_20180703@G00513_i1
15.7418	0.283917	0.697436	0.407087	0.683944	0.948886	Macpus_20180703@G00514_i1
125.792	-0.617225	0.252895	-2.44064	0.0146612	0.167833	Macpus_20180703@G00514_i2
15.281	-0.626139	0.491157	-1.27482	0.202371	0.673055	Macpus_20180703@G00514_i3
19.3694	-0.803465	1.11047	-0.723534	0.469352	0.881637	Macpus_20180703@G00519_i2
78.2277	2.87872	0.307258	9.36905	7.31861e-21	9.15226e-18	Macpus_20180703@G00519_i3
91.1309	2.21815	0.294995	7.51928	5.50798e-14	3.07167e-11	Macpus_20180703@G00522_i1
30.2814	0.643704	0.367099	1.75349	0.0795183	0.440478	Macpus_20180703@G00523_i1
276.325	-0.221816	0.163766	-1.35447	0.175587	0.635753	Macpus_20180703@G00526_i3
19.9609	0.120498	0.493617	0.244113	0.807143	0.972417	Macpus_20180703@G00528_i1
1391.35	-0.40958	0.371117	-1.10364	0.269749	0.748552	Macpus_20180703@G00531_i1
42.563	-0.982078	0.767745	-1.27917	0.200836	0.670396	Macpus_20180703@G00535_i1
6.68483	0.0206782	1.01083	0.0204566	0.983679	0.997536	Macpus_20180703@G00536_i2
54.6225	-0.113457	0.520725	-0.217882	0.827521	0.975866	Macpus_20180703@G00537_i1
13.956	-1.28166	0.883245	-1.45108	0.146759	0.591218	Macpus_20180703@G00538_i1
74.662	0.0368225	0.545722	0.0674747	0.946204	0.994036	Macpus_20180703@G00538_i2
577.469	-0.0635173	0.120718	-0.526163	0.598775	0.927655	Macpus_20180703@G00538_i5
163.553	-0.0203837	0.185601	-0.109825	0.912548	0.989321	Macpus_20180703@G00540_i1
501.541	-0.450062	0.156251	-2.88038	0.00397191	0.0722719	Macpus_20180703@G00550_i6
6.97119	-0.0425578	0.752342	-0.0565671	0.95489	0.994534	Macpus_20180703@G00554_i1
389.381	0.756536	0.381785	1.98157	0.0475268	0.332997	Macpus_20180703@G00560_i1
64.8262	0.559553	0.387777	1.44297	0.149028	0.59467	Macpus_20180703@G00561_i1
33.8626	0.555336	0.515715	1.07683	0.281557	0.760426	Macpus_20180703@G00562_i2
17.9165	0.0433349	1.51993	0.028511	0.977255	0.996343	Macpus_20180703@G00565_i1
323.546	-0.0635527	0.200063	-0.317663	0.750741	0.963088	Macpus_20180703@G00565_i2
27.7897	0.0840305	0.403373	0.20832	0.834979	0.977041	Macpus_20180703@G00566_i2
162.397	0.444037	0.252081	1.76149	0.0781559	0.437683	Macpus_20180703@G00566_i3
25.1713	0.0438282	3.73035	0.0117491	NA	NA	Macpus_20180703@G00567_i2
226.098	0.30425	0.18495	1.64504	0.0999612	0.494032	Macpus_20180703@G00567_i4
45.8159	0.300077	0.299225	1.00285	0.315935	0.788272	Macpus_20180703@G00567_i8
2195.94	0.209235	0.237145	0.882308	0.37761	0.831332	Macpus_20180703@G00567_i9
173.135	0.0926979	0.25787	0.359475	0.71924	0.95723	Macpus_20180703@G00569_i1
9.17898	1.27066	0.670089	1.89626	0.0579256	0.373687	Macpus_20180703@G00572_i1
34.7594	0.0193424	0.32869	0.058847	0.953074	0.994399	Macpus_20180703@G00573_i1
7.28226	0.72651	0.832664	0.872513	0.382928	0.835017	Macpus_20180703@G00575_i1
18.6574	0.34339	0.534133	0.642892	0.520294	0.901631	Macpus_20180703@G00577_i1
74.3403	0.536578	0.268015	2.00204	0.04528	0.323709	Macpus_20180703@G00582_i1
13.9483	-0.10718	0.626257	-0.171144	0.86411	0.982598	Macpus_20180703@G00584_i1
6.59831	0.421962	0.956693	0.441063	0.659168	0.941916	Macpus_20180703@G00584_i2
29.2925	-0.334948	0.332401	-1.00766	0.313617	0.786376	Macpus_20180703@G00586_i1
31.8157	0.647988	0.329861	1.96443	0.0494803	0.341452	Macpus_20180703@G00586_i2
58.7525	-0.326005	0.259606	-1.25577	0.209201	0.681528	Macpus_20180703@G00587_i1
12.1623	0.050865	0.578506	0.0879249	0.929936	0.9922	Macpus_20180703@G00588_i2
89.8115	0.138123	0.212998	0.648468	0.516682	0.90074	Macpus_20180703@G00589_i1
266.287	0.110087	0.300549	0.366285	0.714153	0.956588	Macpus_20180703@G00590_i1
123.475	0.0930326	0.177294	0.524736	0.599767	0.927776	Macpus_20180703@G00591_i1
95.4884	0.0122616	0.241019	0.050874	0.959426	0.994989	Macpus_20180703@G00591_i2
96.238	0.049622	0.223822	0.221703	0.824545	0.974719	Macpus_20180703@G00591_i3
102.055	0.0898481	0.342955	0.261982	0.793335	0.97034	Macpus_20180703@G00592_i1
113.851	-0.399201	0.170225	-2.34514	0.01902	0.195302	Macpus_20180703@G00593_i2
46.3525	0.49752	0.314844	1.58021	0.114058	0.526361	Macpus_20180703@G00596_i1
4.21485	-1.5279	2.20997	-0.691366	0.489335	0.891569	Macpus_20180703@G00597_i2
64.8076	-0.290976	0.223345	-1.30281	0.19264	0.658593	Macpus_20180703@G00597_i5
328.433	-0.138453	0.114185	-1.21253	0.225309	0.700868	Macpus_20180703@G00612_i1
652.127	-0.164892	0.0990903	-1.66406	0.0961003	0.484639	Macpus_20180703@G00614_i5
28.6177	0.185706	0.47189	0.393536	0.693924	0.951933	Macpus_20180703@G00615_i2
82.9512	-0.360477	0.280728	-1.28408	0.199114	0.667673	Macpus_20180703@G00616_i1
26.7332	0.522389	0.523592	0.997703	0.318424	0.79008	Macpus_20180703@G00617_i1
140.646	0.177456	0.289775	0.612392	0.540278	0.90827	Macpus_20180703@G00618_i2
10.1871	-0.0543821	0.642679	-0.0846178	0.932565	0.992549	Macpus_20180703@G00619_i1
162.039	-0.651709	0.191973	-3.39479	0.000686815	0.0207644	Macpus_20180703@G00620_i1
7.69995	-1.12273	0.930718	-1.20631	0.227699	0.703239	Macpus_20180703@G00620_i2
4.74618	1.43831	1.04049	1.38234	0.166869	0.622892	Macpus_20180703@G00621_i1
6.68363	0.187622	0.820476	0.228675	0.819122	0.974025	Macpus_20180703@G00622_i1
175.514	-0.176825	0.166642	-1.06111	0.28864	0.764604	Macpus_20180703@G00624_i1
116.513	-0.323052	0.239062	-1.35133	0.176589	0.636923	Macpus_20180703@G00632_i1
4.09712	-1.52086	1.66414	-0.913904	0.360768	0.821573	Macpus_20180703@G00632_i5
37.2485	1.33787	0.370865	3.60743	0.000309241	0.0112142	Macpus_20180703@G00634_i2
6.74905	-0.706914	0.948705	-0.745136	0.45619	0.874179	Macpus_20180703@G00636_i1
78.7861	-0.0279632	0.286864	-0.097479	0.922346	0.990696	Macpus_20180703@G00636_i5
13.1149	1.17721	1.81434	0.648838	0.516443	0.900671	Macpus_20180703@G00636_i6
13.3108	0.422211	0.545732	0.77366	0.439132	0.866748	Macpus_20180703@G00637_i1
76.8921	0.23138	0.251955	0.918337	0.358442	0.82057	Macpus_20180703@G00637_i2
45.6638	-0.188561	0.423261	-0.445497	0.655961	0.941151	Macpus_20180703@G00637_i4
71.3433	0.0457062	0.248262	0.184105	0.853931	0.980961	Macpus_20180703@G00638_i1
138.213	0.52775	0.290248	1.81827	0.0690227	0.409905	Macpus_20180703@G00641_i1
15.4601	0.340916	0.549187	0.620764	0.534755	0.90767	Macpus_20180703@G00656_i1
51.0905	0.311687	0.410068	0.760087	0.447203	0.870012	Macpus_20180703@G00656_i2
3556	-0.265833	0.0938428	-2.83275	0.00461495	0.0801705	Macpus_20180703@G00657_i3
6995.75	0.224111	0.0602626	3.7189	0.00020009	0.0080324	Macpus_20180703@G00658_i1
277.735	-0.385942	0.20525	-1.88035	0.0600601	0.380907	Macpus_20180703@G00660_i1
326.251	0.00547026	0.187192	0.0292228	0.976687	0.996343	Macpus_20180703@G00662_i2
151.88	0.0659395	0.330783	0.199343	0.841994	0.979059	Macpus_20180703@G00662_i5
220.978	-0.377389	0.370825	-1.0177	0.308819	0.783183	Macpus_20180703@G00665_i3
10.7707	-0.518792	0.662317	-0.783299	0.433452	0.86361	Macpus_20180703@G00673_i1
53.0133	0.669963	0.330649	2.02621	0.0427435	0.31398	Macpus_20180703@G00674_i2
9.21289	-0.417983	0.896371	-0.466306	0.640997	0.936868	Macpus_20180703@G00677_i2
143.992	0.0732674	0.309368	0.236829	0.812789	0.973413	Macpus_20180703@G00679_i2
8.99853	0.302465	0.755322	0.400445	0.688829	0.949982	Macpus_20180703@G00679_i3
32.4938	-0.123723	0.347507	-0.356029	0.721819	0.957463	Macpus_20180703@G00679_i4
1014	0.34744	0.15326	2.267	0.0233902	0.221918	Macpus_20180703@G00684_i11
161.595	0.316141	0.26014	1.21527	0.224262	0.700065	Macpus_20180703@G00684_i4
67.5742	-0.153005	0.580944	-0.263374	0.792263	0.970041	Macpus_20180703@G00684_i7
169.753	-0.391402	0.401595	-0.974619	0.32975	0.798728	Macpus_20180703@G00684_i8
15.9433	0.301452	0.485684	0.620674	0.534814	0.90767	Macpus_20180703@G00688_i1
50.1636	-0.176963	0.29982	-0.59023	0.555037	0.913397	Macpus_20180703@G00688_i4
25.6921	0.664032	0.436359	1.52176	0.12807	0.557156	Macpus_20180703@G00688_i7
49.9924	0.238445	0.341587	0.69805	0.485146	0.889048	Macpus_20180703@G00689_i1
22.8421	0.383876	0.516492	0.743236	0.457339	0.875044	Macpus_20180703@G00694_i3
23.2934	-0.123841	0.459936	-0.269257	0.787732	0.969784	Macpus_20180703@G00697_i1
50.656	-0.475457	0.421057	-1.1292	0.258814	0.73905	Macpus_20180703@G00697_i13
16.7277	0.248119	0.642084	0.386427	0.69918	0.953108	Macpus_20180703@G00697_i16
14.8124	0.0212006	0.615375	0.0344516	0.972517	0.995915	Macpus_20180703@G00697_i3
12.9391	-0.428406	0.566629	-0.756062	0.449612	0.871199	Macpus_20180703@G00697_i6
350.735	-0.121691	0.179092	-0.679489	0.496828	0.89388	Macpus_20180703@G00710_i12
157.04	-0.227625	0.547148	-0.416021	0.677395	0.946559	Macpus_20180703@G00710_i14
428.138	-0.683155	0.173983	-3.92656	8.61711e-05	0.00417874	Macpus_20180703@G00710_i17
32.3613	0.142561	0.428978	0.332328	0.739642	0.961422	Macpus_20180703@G00710_i18
1653.93	0.0993654	0.19266	0.515757	0.606024	0.929368	Macpus_20180703@G00710_i19
96.1707	-0.0204552	0.224176	-0.0912463	0.927297	0.991598	Macpus_20180703@G00711_i1
55.9448	0.210021	0.241873	0.868312	0.385224	0.83587	Macpus_20180703@G00712_i1
395.055	-0.0231254	0.14233	-0.162478	0.87093	0.983423	Macpus_20180703@G00714_i1
269.771	-0.282938	0.15194	-1.86216	0.0625802	0.389019	Macpus_20180703@G00715_i1
187.201	0.0562334	0.358769	0.15674	0.87545	0.98421	Macpus_20180703@G00716_i1
107.511	0.777263	0.217404	3.57521	0.000349952	0.0123752	Macpus_20180703@G00717_i1
7.35036	-0.0503895	0.724975	-0.0695051	0.944588	0.993992	Macpus_20180703@G00721_i1
6.58247	0.621733	1.01339	0.613519	0.539533	0.908173	Macpus_20180703@G00728_i1
62.0623	0.10185	0.350311	0.290743	0.771248	0.966701	Macpus_20180703@G00732_i1
10.8665	-0.405893	1.86502	-0.217635	0.827714	0.975866	Macpus_20180703@G00732_i2
5.70302	0.0884143	1.42125	0.0622089	0.950396	0.994246	Macpus_20180703@G00732_i5
186.129	0.331062	0.259204	1.27722	0.201523	0.671473	Macpus_20180703@G00732_i6
36.487	-0.251422	0.586815	-0.428451	0.668323	0.943801	Macpus_20180703@G00732_i8
331.567	0.445687	0.195501	2.27972	0.0226246	0.216881	Macpus_20180703@G00733_i1
28.8796	-0.40006	2.03519	-0.196571	0.844163	0.979096	Macpus_20180703@G00734_i11
112.857	-0.68645	0.259158	-2.64877	0.00807846	0.116364	Macpus_20180703@G00734_i13
136.876	0.61189	0.261836	2.33692	0.0194432	0.197319	Macpus_20180703@G00734_i2
51.1966	-0.323518	0.317737	-1.01819	0.308586	0.78276	Macpus_20180703@G00734_i3
4.23282	-0.00483159	0.995475	-0.00485355	0.996127	0.999389	Macpus_20180703@G00739_i1
4.62938	0.938405	1.15283	0.813999	0.415645	0.853975	Macpus_20180703@G00744_i1
262.642	0.0463218	0.332666	0.139244	0.889257	0.986061	Macpus_20180703@G00765_i1
429.85	-0.314311	0.13709	-2.29274	0.0218631	0.21283	Macpus_20180703@G00766_i1
234.271	0.131991	0.193455	0.682285	0.495059	0.893838	Macpus_20180703@G00768_i2
55.1372	0.372788	0.401671	0.928093	0.353359	0.816565	Macpus_20180703@G00769_i1
4.05617	-1.44308	0.929659	-1.55227	0.120598	0.539776	Macpus_20180703@G00781_i1
48.9259	-0.561998	0.3164	-1.77623	0.0756957	0.430158	Macpus_20180703@G00783_i1
274.504	0.122369	0.238021	0.514109	0.607176	0.929722	Macpus_20180703@G00790_i10
269.439	0.668837	0.358466	1.86583	0.0620647	0.387402	Macpus_20180703@G00790_i5
1515.85	0.46494	0.263235	1.76626	0.0773531	0.434777	Macpus_20180703@G00790_i8
176.75	-0.00143095	0.160273	-0.00892821	0.992876	0.998741	Macpus_20180703@G00791_i1
44.5111	0.210172	0.309501	0.679067	0.497095	0.89388	Macpus_20180703@G00793_i2
36.1534	0.364377	0.351496	1.03664	0.299901	0.776108	Macpus_20180703@G00793_i3
66.7182	0.428854	0.295482	1.45137	0.146676	0.591175	Macpus_20180703@G00793_i4
27.078	0.437203	0.51299	0.852265	0.394067	0.841535	Macpus_20180703@G00793_i6
164.661	0.218323	0.227083	0.961428	0.336337	0.803192	Macpus_20180703@G00794_i2
40.9396	-0.492308	1.53771	-0.320157	0.748849	0.96282	Macpus_20180703@G00795_i1
288.418	-0.426604	0.197581	-2.15914	0.0308396	0.261494	Macpus_20180703@G00795_i2
648.023	0.204471	0.148116	1.38048	0.167439	0.623521	Macpus_20180703@G00797_i1
8.94197	0.585296	0.651465	0.898431	0.368956	0.826603	Macpus_20180703@G00798_i1
46.5187	0.363033	0.288005	1.26051	0.207486	0.679836	Macpus_20180703@G00799_i1
627.555	-0.0562517	0.0920895	-0.610838	0.541307	0.908779	Macpus_20180703@G00800_i1
127.07	0.280685	0.185388	1.51405	0.130014	0.56024	Macpus_20180703@G00801_i1
39.5981	-0.374772	0.352252	-1.06393	0.287359	0.764439	Macpus_20180703@G00801_i3
1238.43	-0.0273466	0.0697199	-0.392234	0.694885	0.95232	Macpus_20180703@G00804_i1
93.2981	-0.379066	0.218075	-1.73824	0.0821688	0.447472	Macpus_20180703@G00805_i1
917.309	-0.257645	0.180451	-1.42778	0.153354	0.601845	Macpus_20180703@G00811_i1
392.314	-0.176034	0.190805	-0.922587	0.356223	0.818759	Macpus_20180703@G00812_i1
179.662	-0.261787	0.176137	-1.48627	0.137207	0.573856	Macpus_20180703@G00813_i1
9.32166	0.749171	0.751689	0.99665	0.318934	0.790213	Macpus_20180703@G00835_i1
154.899	-0.215101	0.191981	-1.12043	0.262531	0.742216	Macpus_20180703@G00838_i2
176.532	-0.128617	0.345937	-0.371792	0.710048	0.955624	Macpus_20180703@G00839_i1
41.1565	0.239104	0.33219	0.719781	0.47166	0.882386	Macpus_20180703@G00839_i2
4.40983	0.442812	0.932039	0.4751	0.634716	0.935201	Macpus_20180703@G00847_i1
8.02818	0.376703	0.716956	0.525419	0.599292	0.927776	Macpus_20180703@G00847_i2
8.52082	-0.33453	0.653104	-0.512215	0.6085	0.930091	Macpus_20180703@G00860_i1
14.64	0.430017	0.564365	0.761947	0.446091	0.869952	Macpus_20180703@G00860_i2
166.654	-0.391786	0.169186	-2.31571	0.0205742	0.204902	Macpus_20180703@G00861_i3
5782.62	0.113052	0.130979	0.863126	0.388068	0.837814	Macpus_20180703@G00862_i1
14.1365	-2.01532	1.37588	-1.46475	0.142989	0.585145	Macpus_20180703@G00862_i4
16.3649	0.865919	0.532854	1.62506	0.10415	0.503036	Macpus_20180703@G00863_i1
209.052	-0.113623	0.182494	-0.622613	0.533539	0.90714	Macpus_20180703@G00865_i2
30.8397	0.314669	0.371063	0.84802	0.396427	0.843454	Macpus_20180703@G00866_i1
87.3151	-0.281377	0.316035	-0.890333	0.373287	0.829148	Macpus_20180703@G00866_i2
6.80396	0.704436	0.815412	0.863902	0.387642	0.837447	Macpus_20180703@G00866_i3
129.286	-0.299057	0.234643	-1.27452	0.20248	0.67316	Macpus_20180703@G00868_i10
36.2111	-0.421679	0.317649	-1.3275	0.184343	0.647665	Macpus_20180703@G00868_i4
4.48779	-4.87981	1.9633	-2.48551	0.0129366	0.156121	Macpus_20180703@G00868_i6
404.624	-0.143521	0.107609	-1.33373	0.182292	0.644661	Macpus_20180703@G00868_i7
41.3442	0.615782	0.661713	0.930588	0.352067	0.815096	Macpus_20180703@G00870_i1
131.287	0.0572832	0.328777	0.174231	0.861684	0.982374	Macpus_20180703@G00870_i3
213.636	-0.064539	0.177655	-0.363283	0.716394	0.956636	Macpus_20180703@G00870_i5
64.7693	-0.46548	0.27543	-1.69001	0.0910257	0.472034	Macpus_20180703@G00871_i1
290.314	-0.29268	0.165679	-1.76655	0.0773035	0.434777	Macpus_20180703@G00872_i1
14.4827	-0.434947	0.517797	-0.839994	0.400912	0.845864	Macpus_20180703@G00875_i1
615.246	-0.170496	0.133191	-1.28008	0.200516	0.66987	Macpus_20180703@G00878_i1
12.0606	0.678932	2.51916	0.269507	0.787539	0.969784	Macpus_20180703@G00881_i1
398.66	-0.194689	0.149694	-1.30058	0.193401	0.659829	Macpus_20180703@G00881_i2
22.8159	-0.289886	0.388553	-0.746065	0.455628	0.874092	Macpus_20180703@G00881_i7
2969.2	-0.205267	0.328113	-0.625597	0.531579	0.906132	Macpus_20180703@G00883_i1
26.0903	0.827288	1.97398	0.419097	0.675145	0.94597	Macpus_20180703@G00883_i5
9.49049	-0.042264	0.722047	-0.0585336	0.953324	0.99447	Macpus_20180703@G00884_i3
14.637	0.209714	0.632565	0.33153	0.740244	0.961422	Macpus_20180703@G00885_i2
25.816	-0.0366872	0.464759	-0.0789381	0.937082	0.992683	Macpus_20180703@G00895_i3
6.33231	0.13961	0.948821	0.14714	0.883021	0.985087	Macpus_20180703@G00896_i1
54.7595	-0.304535	0.32525	-0.93631	0.349114	0.812951	Macpus_20180703@G00897_i1
8.57269	-0.136905	0.806092	-0.169839	0.865137	0.982793	Macpus_20180703@G00897_i2
3.98755	0.807224	0.894858	0.902069	0.36702	0.825037	Macpus_20180703@G00898_i1
146.225	0.0829617	0.201782	0.411146	0.680965	0.948018	Macpus_20180703@G00903_i1
107.595	-0.0756966	0.19988	-0.37871	0.704903	0.954568	Macpus_20180703@G00911_i1
15.7303	-1.14621	0.517975	-2.21286	0.0269074	0.241762	Macpus_20180703@G00911_i3
1724.68	-0.130766	0.0796783	-1.64117	0.100761	0.49521	Macpus_20180703@G00913_i3
7.29461	0.0113713	0.724983	0.0156849	0.987486	0.997841	Macpus_20180703@G00913_i4
318.536	-0.749273	0.268434	-2.79128	0.00525008	0.0877877	Macpus_20180703@G00916_i1
421.714	0.410361	0.161804	2.53615	0.0112078	0.142502	Macpus_20180703@G00918_i1
351.73	-0.838403	0.269556	-3.11031	0.0018689	0.0422375	Macpus_20180703@G00923_i1
18.6153	0.15121	0.479245	0.315516	0.75237	0.963406	Macpus_20180703@G00924_i1
10.0049	0.440249	0.722494	0.609346	0.542295	0.909179	Macpus_20180703@G00930_i1
52.0404	0.0290958	0.441606	0.0658863	0.947468	0.994246	Macpus_20180703@G00934_i2
107.46	0.582831	0.219237	2.65845	0.00785017	0.114272	Macpus_20180703@G00935_i2
4.14484	0.533215	1.12614	0.47349	0.635864	0.935669	Macpus_20180703@G00936_i1
8.83015	-0.103693	0.724137	-0.143195	0.886136	0.985969	Macpus_20180703@G00936_i2
11.2129	-0.453811	0.589678	-0.769592	0.441542	0.867612	Macpus_20180703@G00941_i1
78.0246	-0.0397729	0.321316	-0.123781	0.901488	0.987913	Macpus_20180703@G00941_i3
51.5217	0.545214	0.339429	1.60627	0.108215	0.512912	Macpus_20180703@G00941_i5
1536.24	-0.224524	0.0776296	-2.89225	0.00382494	0.0703421	Macpus_20180703@G00942_i1
64.8529	-0.0963258	0.223765	-0.430477	0.666849	0.943776	Macpus_20180703@G00946_i1
30.1737	-0.567135	0.415848	-1.3638	0.172629	0.631787	Macpus_20180703@G00954_i4
28.3777	-1.46074	2.11814	-0.689631	0.490426	0.891964	Macpus_20180703@G00956_i1
73.0842	-0.330884	0.305572	-1.08283	0.278883	0.757237	Macpus_20180703@G00956_i2
457.882	0.0262464	0.169671	0.15469	0.877066	0.984258	Macpus_20180703@G00956_i3
82.6978	0.114225	0.203874	0.560273	0.575293	0.920201	Macpus_20180703@G00957_i1
35.1957	-0.575055	0.816608	-0.704199	0.481309	0.887909	Macpus_20180703@G00958_i1
2764.08	0.203375	0.0979362	2.0766	0.0378382	0.294014	Macpus_20180703@G00958_i3
4.62545	0.212535	1.05578	0.201305	0.84046	0.978587	Macpus_20180703@G00959_i2
23.2004	0.103379	0.394593	0.26199	0.793329	0.97034	Macpus_20180703@G00960_i1
103.838	0.257378	0.192456	1.33733	0.181114	0.643054	Macpus_20180703@G00962_i1
29.2294	-0.439935	0.425765	-1.03328	0.301473	0.777108	Macpus_20180703@G00966_i1
35.176	-0.223685	0.410155	-0.545367	0.585501	0.924083	Macpus_20180703@G00966_i6
54.7479	-0.293539	0.386179	-0.760112	0.447187	0.870012	Macpus_20180703@G00971_i1
72.4228	-0.0944354	0.221639	-0.426078	0.670051	0.944595	Macpus_20180703@G00972_i1
54.0254	-0.135641	0.255444	-0.531002	0.595417	0.927105	Macpus_20180703@G00983_i1
548.938	-0.180504	0.0961206	-1.87789	0.0603966	0.38202	Macpus_20180703@G00983_i10
1245.81	0.174078	0.0968757	1.79693	0.0723475	0.419272	Macpus_20180703@G00983_i11
50.8404	0.34346	0.338881	1.01351	0.310815	0.784856	Macpus_20180703@G00983_i12
18.9549	-0.451525	0.845704	-0.533905	0.593407	0.926987	Macpus_20180703@G00985_i1
117.688	0.0771131	0.246112	0.313326	0.754033	0.963411	Macpus_20180703@G00985_i2
163.795	0.0485109	0.20573	0.235798	0.813589	0.973413	Macpus_20180703@G00985_i3
40.3578	0.488406	0.449501	1.08655	0.277234	0.755438	Macpus_20180703@G00985_i4
35.6719	0.551739	0.980963	0.562446	0.573812	0.919748	Macpus_20180703@G00985_i5
176.397	-0.196651	0.190408	-1.03279	0.301704	0.777297	Macpus_20180703@G00986_i1
79.9763	0.00175068	0.228841	0.0076502	0.993896	0.999053	Macpus_20180703@G00987_i1
11.9285	0.467646	0.591098	0.791148	0.428858	0.861641	Macpus_20180703@G00995_i1
10.4465	0.648019	0.747274	0.867177	0.385845	0.836339	Macpus_20180703@G00997_i1
428.845	-0.332295	0.127504	-2.60615	0.00915672	0.126381	Macpus_20180703@G01002_i1
4139.36	-0.488489	0.132446	-3.68822	0.000225833	0.00877557	Macpus_20180703@G01013_i2
91.9792	0.322388	0.203511	1.58413	0.113164	0.524422	Macpus_20180703@G01024_i1
275.002	-0.0955521	0.145908	-0.654879	0.512546	0.90002	Macpus_20180703@G01025_i2
200.754	0.696691	0.211516	3.2938	0.000988413	0.027031	Macpus_20180703@G01026_i1
5.05184	-0.996514	3.75014	-0.265727	0.790449	0.969902	Macpus_20180703@G01027_i1
198.189	0.155252	0.13614	1.14038	0.254126	0.733942	Macpus_20180703@G01027_i2
26.5414	0.102407	0.359215	0.285085	0.775579	0.968058	Macpus_20180703@G01028_i2
16.4488	-0.188691	0.530201	-0.355885	0.721927	0.957463	Macpus_20180703@G01030_i2
4.95416	0.726946	0.89448	0.812702	0.416389	0.854438	Macpus_20180703@G01031_i1
5.17078	0.201469	1.13542	0.17744	0.859163	0.981899	Macpus_20180703@G01031_i2
191.978	-0.0336114	0.158715	-0.211772	0.832285	0.976754	Macpus_20180703@G01041_i1
345.127	-0.277398	0.201213	-1.37863	0.16801	0.624375	Macpus_20180703@G01043_i2
18.0767	-0.153931	0.556462	-0.276625	0.782068	0.968678	Macpus_20180703@G01045_i2
28.8482	0.0373322	0.511172	0.0730325	0.94178	0.993263	Macpus_20180703@G01045_i5
4.24033	-0.525053	2.29517	-0.228765	0.819052	0.974025	Macpus_20180703@G01048_i10
29.9262	0.0238942	0.759061	0.0314787	0.974888	0.995977	Macpus_20180703@G01048_i5
12.6138	0.829583	1.17761	0.704462	0.481145	0.887909	Macpus_20180703@G01048_i8
11.1491	-1.10337	1.91539	-0.576056	0.564577	0.917318	Macpus_20180703@G01055_i12
78.4521	0.553064	0.356015	1.55348	0.120308	0.5394	Macpus_20180703@G01055_i15
56.8214	0.472311	0.341703	1.38223	0.166902	0.622929	Macpus_20180703@G01055_i3
9.71276	-1.69847	1.92561	-0.882044	0.377753	0.831419	Macpus_20180703@G01055_i4
8.2116	-0.937576	0.786657	-1.19185	0.233321	0.71008	Macpus_20180703@G01055_i6
40.9391	0.527994	0.538208	0.981022	0.326582	0.796248	Macpus_20180703@G01055_i7
250.901	0.237979	0.164287	1.44856	0.14746	0.592366	Macpus_20180703@G01055_i9
75.0954	0.0479264	0.241049	0.198824	0.8424	0.979059	Macpus_20180703@G01057_i1
8.81603	-0.175046	0.667833	-0.262111	0.793236	0.97034	Macpus_20180703@G01058_i1
62.6102	0.0938423	0.32759	0.286463	0.774524	0.967697	Macpus_20180703@G01064_i1
68.8449	0.171209	0.255558	0.669943	0.502894	0.896817	Macpus_20180703@G01065_i1
108.104	0.480442	1.6526	0.290719	0.771266	0.966701	Macpus_20180703@G01066_i1
306.025	-0.130277	0.270978	-0.480767	0.630682	0.934048	Macpus_20180703@G01066_i12
534.424	-0.394879	0.289811	-1.36254	0.173027	0.632128	Macpus_20180703@G01066_i13
8.99547	0.958308	0.779343	1.22964	0.218833	0.693026	Macpus_20180703@G01066_i14
62.8884	-0.188259	0.586301	-0.321096	0.748138	0.96282	Macpus_20180703@G01066_i15
315.395	-0.284601	0.379282	-0.750368	0.453033	0.872956	Macpus_20180703@G01066_i17
572.612	-0.162694	0.181613	-0.895829	0.370344	0.827963	Macpus_20180703@G01066_i4
1368.9	-0.237275	0.123186	-1.92614	0.0540863	0.360063	Macpus_20180703@G01066_i6
20.0748	3.52521	3.51193	1.00378	NA	NA	Macpus_20180703@G01066_i9
558.122	0.389095	0.196809	1.97702	0.0480394	0.33505	Macpus_20180703@G01069_i1
9.14498	2.26446	1.89242	1.1966	0.231464	0.707508	Macpus_20180703@G01069_i2
744.898	-0.538062	0.138519	-3.88439	0.000102587	0.00477292	Macpus_20180703@G01071_i1
30.1266	0.421445	0.410788	1.02594	0.304918	0.780547	Macpus_20180703@G01072_i2
114.383	-0.107521	0.227803	-0.47199	0.636934	0.935903	Macpus_20180703@G01080_i1
8.40212	-2.45693	1.23244	-1.99355	0.0462015	0.326984	Macpus_20180703@G01082_i1
13.7264	0.922516	0.917929	1.005	0.314899	0.787304	Macpus_20180703@G01082_i4
34.7226	0.132948	0.515375	0.257964	0.796435	0.970882	Macpus_20180703@G01083_i1
73.749	0.0626958	0.61092	0.102625	0.91826	0.989907	Macpus_20180703@G01084_i3
108.403	0.398759	0.420251	0.94886	0.342692	0.80779	Macpus_20180703@G01084_i4
11.9737	0.256591	0.609375	0.421073	0.673702	0.945874	Macpus_20180703@G01084_i5
169.479	0.212085	0.319575	0.663646	0.506917	0.898338	Macpus_20180703@G01084_i6
10.5661	0.103063	0.856117	0.120384	0.904179	0.988336	Macpus_20180703@G01095_i11
27.9443	-7.14871	1.84817	-3.86799	0.000109738	0.00501513	Macpus_20180703@G01095_i13
20678.3	-0.564781	0.0867622	-6.50953	7.53873e-11	2.52934e-08	Macpus_20180703@G01095_i15
11.8488	-0.738485	0.583175	-1.26632	0.205399	0.676868	Macpus_20180703@G01095_i6
68.1884	-0.498916	1.37488	-0.362879	0.716695	0.956675	Macpus_20180703@G01095_i9
129.225	-0.639409	0.23068	-2.77184	0.00557397	0.0914255	Macpus_20180703@G01097_i1
6.43689	0.995261	1.26734	0.785313	0.43227	0.862888	Macpus_20180703@G01108_i1
76.089	0.101319	0.240785	0.420788	0.67391	0.945874	Macpus_20180703@G01109_i3
30.2632	0.171094	0.353469	0.484042	0.628356	0.933262	Macpus_20180703@G01111_i1
10.7679	0.305615	0.650037	0.470149	0.638248	0.935961	Macpus_20180703@G01111_i2
115.027	-0.306705	0.224959	-1.36338	0.172762	0.631866	Macpus_20180703@G01111_i6
151.887	-0.336158	0.234483	-1.43361	0.151684	0.599141	Macpus_20180703@G01112_i1
442.874	0.055785	0.142186	0.392337	0.694809	0.95232	Macpus_20180703@G01113_i1
338.245	0.0465785	0.215327	0.216315	0.828742	0.976022	Macpus_20180703@G01113_i2
193.068	-0.246858	0.145496	-1.69666	0.0897602	0.468437	Macpus_20180703@G01114_i3
4.89724	0.291381	1.44948	0.201024	0.84068	0.978589	Macpus_20180703@G01115_i2
57.7463	-0.551337	0.380714	-1.44816	0.147571	0.592366	Macpus_20180703@G01115_i4
15.3745	1.04968	1.48969	0.704629	0.481041	0.887909	Macpus_20180703@G01115_i5
87.127	-0.0527494	0.301479	-0.174969	0.861104	0.982365	Macpus_20180703@G01116_i1
95.6568	-0.194811	0.329283	-0.591621	0.554104	0.913124	Macpus_20180703@G01116_i2
23.4161	0.355767	0.578894	0.614563	0.538843	0.908014	Macpus_20180703@G01116_i3
21.5448	0.634202	0.57438	1.10415	0.269528	0.748552	Macpus_20180703@G01116_i4
67.3632	-0.334337	0.235183	-1.4216	0.155142	0.605198	Macpus_20180703@G01117_i3
983.541	-0.186451	0.101763	-1.83221	0.06692	0.403103	Macpus_20180703@G01119_i1
167.808	0.049576	0.18971	0.261325	0.793842	0.970481	Macpus_20180703@G01122_i1
19.3851	-0.391463	3.73204	-0.104892	NA	NA	Macpus_20180703@G01126_i2
1526.79	-0.11336	0.159749	-0.70961	0.477946	0.886187	Macpus_20180703@G01126_i4
8.54272	5.2112	1.87247	2.78306	0.00538481	0.0895327	Macpus_20180703@G01127_i1
12.1712	-1.99577	1.40433	-1.42116	0.155271	0.605316	Macpus_20180703@G01127_i10
101.946	-0.474767	0.326621	-1.45357	0.146066	0.590096	Macpus_20180703@G01127_i20
256.062	0.680207	0.288765	2.35557	0.0184943	0.192102	Macpus_20180703@G01127_i9
27.7101	-0.49771	0.428712	-1.16094	0.245665	0.724876	Macpus_20180703@G01128_i10
28.3472	0.411684	0.406861	1.01185	0.311608	0.785165	Macpus_20180703@G01128_i2
51.5727	0.142934	0.260961	0.547722	0.583883	0.923796	Macpus_20180703@G01128_i4
128.571	0.0635907	0.244748	0.259821	0.795002	0.970522	Macpus_20180703@G01128_i5
20.1278	-0.551704	0.452864	-1.21825	0.223128	0.698746	Macpus_20180703@G01128_i7
161.107	-0.194982	0.181985	-1.07142	0.28398	0.762086	Macpus_20180703@G01128_i9
29.3617	-0.0873523	0.40745	-0.214388	0.830245	0.976391	Macpus_20180703@G01130_i1
198.379	-0.144282	0.217547	-0.663221	0.507189	0.898467	Macpus_20180703@G01130_i2
103.73	0.769384	0.403809	1.90532	0.0567391	0.369747	Macpus_20180703@G01143_i1
1239.64	0.0299775	0.130237	0.230177	0.817954	0.973941	Macpus_20180703@G01144_i1
21.0844	0.184671	0.518205	0.356367	0.721566	0.957463	Macpus_20180703@G01144_i3
23.9992	-0.650526	0.433365	-1.5011	0.133329	0.566539	Macpus_20180703@G01147_i2
109.557	0.250174	0.267188	0.936321	0.349108	0.812951	Macpus_20180703@G01149_i1
585.76	0.390869	0.862802	0.453023	0.650532	0.939915	Macpus_20180703@G01149_i2
276.588	0.63733	0.527018	1.20931	0.226542	0.701984	Macpus_20180703@G01149_i4
72.7708	0.720178	0.40755	1.76709	0.0772128	0.4346	Macpus_20180703@G01153_i1
1154.45	0.0502635	0.640256	0.0785054	0.937426	0.992683	Macpus_20180703@G01179_i14
233.059	0.327802	0.423054	0.774846	0.438431	0.866548	Macpus_20180703@G01179_i15
19.5608	1.01752	2.01228	0.505656	0.613098	0.930949	Macpus_20180703@G01179_i3
26.4803	-0.497284	0.545527	-0.911567	0.361997	0.82249	Macpus_20180703@G01180_i1
23.4483	-0.61492	0.434667	-1.41469	0.157159	0.608353	Macpus_20180703@G01184_i1
14.0549	-0.190116	0.478525	-0.397296	0.691149	0.95079	Macpus_20180703@G01184_i2
11.5496	0.414092	0.676936	0.611716	0.540726	0.908635	Macpus_20180703@G01185_i10
15.2056	0.172325	0.631371	0.272938	0.784901	0.969361	Macpus_20180703@G01185_i11
359.26	-0.070712	0.202702	-0.348847	0.727204	0.95869	Macpus_20180703@G01185_i15
34.7721	0.143157	1.22324	0.117031	0.906835	0.988382	Macpus_20180703@G01185_i7
124.296	0.180097	0.221343	0.813657	0.415841	0.853975	Macpus_20180703@G01185_i8
57.9082	-0.113037	0.275307	-0.410584	0.681377	0.948076	Macpus_20180703@G01186_i1
5.53134	0.710756	1.08101	0.657492	0.510865	0.899759	Macpus_20180703@G01186_i4
5.05309	0.0978804	0.851944	0.114891	0.908532	0.988456	Macpus_20180703@G01187_i1
8.37151	0.000875221	0.663514	0.00131907	0.998948	0.99982	Macpus_20180703@G01189_i1
25.4638	0.480422	0.485669	0.989196	0.322567	0.793074	Macpus_20180703@G01189_i3
14.0891	3.36529	0.816767	4.12025	3.78453e-05	0.00221218	Macpus_20180703@G01191_i1
66.8292	0.452892	0.250574	1.80742	0.0706975	0.414541	Macpus_20180703@G01207_i1
32.8286	-0.481723	0.345453	-1.39447	0.163177	0.617627	Macpus_20180703@G01219_i1
491.688	-0.281312	0.133945	-2.1002	0.0357108	0.284279	Macpus_20180703@G01220_i2
100.543	-0.291459	0.230004	-1.26719	0.205086	0.676527	Macpus_20180703@G01221_i3
5.33356	0.718603	1.97365	0.364098	0.715785	0.956588	Macpus_20180703@G01221_i4
14.7322	-0.296505	0.454137	-0.652899	0.513822	0.900279	Macpus_20180703@G01223_i3
823.62	-0.213841	0.236035	-0.905972	0.364951	0.823895	Macpus_20180703@G01224_i2
9.82506	-0.366113	1.15043	-0.31824	0.750303	0.962891	Macpus_20180703@G01224_i3
12.5977	1.67169	0.845429	1.97732	0.048005	0.334866	Macpus_20180703@G01224_i4
135.871	-0.0979477	0.181419	-0.539897	0.589268	0.925058	Macpus_20180703@G01230_i1
262.156	-0.0929707	0.175555	-0.529581	0.596403	0.927214	Macpus_20180703@G01231_i1
39.3949	0.231777	0.509289	0.4551	0.649037	0.939568	Macpus_20180703@G01237_i1
704.742	-0.126234	0.288907	-0.436934	0.662159	0.942303	Macpus_20180703@G01243_i1
3977.56	-0.27416	0.0775918	-3.53336	0.000410317	0.0140873	Macpus_20180703@G01243_i2
575.844	-0.57164	0.184558	-3.09735	0.00195259	0.0434625	Macpus_20180703@G01247_i2
834.068	0.0349774	0.108209	0.323241	0.746513	0.962311	Macpus_20180703@G01251_i1
111.197	-0.50178	0.323416	-1.5515	0.120781	0.540198	Macpus_20180703@G01252_i2
29.218	1.88301	1.38002	1.36448	0.172417	0.631517	Macpus_20180703@G01252_i4
195.757	-0.388524	0.247244	-1.57141	0.116086	0.53035	Macpus_20180703@G01266_i1
20.6916	-0.0996592	0.65427	-0.152321	0.878934	0.98435	Macpus_20180703@G01267_i3
17.5139	0.159858	0.600761	0.266093	0.790168	0.969902	Macpus_20180703@G01267_i5
177.771	-0.196147	0.215039	-0.912146	0.361692	0.822295	Macpus_20180703@G01269_i3
408.962	-0.0959539	0.10462	-0.91717	0.359054	0.82091	Macpus_20180703@G01269_i4
307.089	-0.0921064	0.139587	-0.659848	0.509352	0.899575	Macpus_20180703@G01270_i1
273.216	-0.285077	0.135647	-2.10161	0.0355874	0.2838	Macpus_20180703@G01271_i1
910.962	-0.161096	0.522799	-0.308142	0.757974	0.964088	Macpus_20180703@G01273_i1
3.9793	1.06646	1.02016	1.04538	0.295846	0.771402	Macpus_20180703@G01288_i1
256.013	0.3491	0.241118	1.44784	0.147662	0.592366	Macpus_20180703@G01289_i1
25.193	0.285302	1.02898	0.277267	0.781575	0.968678	Macpus_20180703@G01291_i2
1021.75	-0.0470029	0.197311	-0.238218	0.811712	0.973204	Macpus_20180703@G01292_i1
834.148	0.0914928	0.293018	0.312243	0.754856	0.963586	Macpus_20180703@G01292_i2
28.7672	0.613648	0.649968	0.94412	0.345108	0.810133	Macpus_20180703@G01292_i3
688.488	-0.681804	0.751871	-0.90681	0.364507	0.823794	Macpus_20180703@G01292_i5
11.9121	0.745477	1.5009	0.496686	0.619411	0.932893	Macpus_20180703@G01292_i6
42.5611	-0.0744235	0.39716	-0.187389	0.851356	0.980487	Macpus_20180703@G01293_i2
72.4739	-0.222401	0.265531	-0.837571	0.402271	0.846512	Macpus_20180703@G01294_i1
113.107	-0.252515	0.242435	-1.04158	0.297607	0.773414	Macpus_20180703@G01296_i1
37.8282	-2.90806	1.82074	-1.59718	0.110225	0.517374	Macpus_20180703@G01298_i11
15.2167	-1.27905	1.48017	-0.864126	0.387519	0.837447	Macpus_20180703@G01298_i2
104.213	1.19291	0.510613	2.33622	0.0194797	0.197467	Macpus_20180703@G01298_i5
384.709	0.231251	0.229844	1.00612	0.314357	0.786713	Macpus_20180703@G01302_i1
569.487	0.15615	0.2284	0.683668	0.494185	0.893572	Macpus_20180703@G01302_i2
117.744	0.53786	0.17907	3.00363	0.00266779	0.0544483	Macpus_20180703@G01315_i10
38.1976	0.666307	0.624818	1.0664	0.286242	0.763377	Macpus_20180703@G01315_i11
77.2574	0.559563	0.377434	1.48254	0.138196	0.575541	Macpus_20180703@G01315_i13
101.765	0.444576	0.379015	1.17298	0.240804	0.718784	Macpus_20180703@G01315_i3
183.071	0.224335	0.573824	0.390949	0.695835	0.952745	Macpus_20180703@G01315_i8
273.31	0.183182	0.144502	1.26768	0.204914	0.676492	Macpus_20180703@G01315_i9
36.7978	0.431571	0.411893	1.04777	0.294743	0.770583	Macpus_20180703@G01316_i1
45.4998	-0.0877123	0.314374	-0.279007	0.78024	0.968457	Macpus_20180703@G01317_i1
35.3221	0.43141	0.688194	0.626873	0.530743	0.90567	Macpus_20180703@G01319_i1
433.033	0.200462	0.133541	1.50113	0.133322	0.566539	Macpus_20180703@G01323_i1
165.205	0.148144	0.369349	0.401094	0.688351	0.94988	Macpus_20180703@G01338_i1
104.385	0.0934698	0.241078	0.387716	0.698226	0.952929	Macpus_20180703@G01338_i2
115.786	-0.555456	0.258233	-2.15098	0.0314774	0.264726	Macpus_20180703@G01338_i3
13.1711	-0.0426758	0.533051	-0.0800595	0.93619	0.992683	Macpus_20180703@G01338_i5
131.056	-0.0710028	0.250025	-0.283983	0.776423	0.968429	Macpus_20180703@G01338_i6
27.599	-0.249727	0.464836	-0.537236	0.591104	0.925792	Macpus_20180703@G01338_i7
281.021	0.0358368	0.108194	0.331229	0.740472	0.961422	Macpus_20180703@G01339_i2
34.3641	0.287349	0.351701	0.817024	0.413914	0.853232	Macpus_20180703@G01339_i3
47.559	-0.526937	0.321364	-1.63969	0.10107	0.495812	Macpus_20180703@G01340_i3
249.103	-0.312252	0.13653	-2.28706	0.0221925	0.214332	Macpus_20180703@G01345_i3
130.794	0.0945747	0.185021	0.511156	0.609241	0.930178	Macpus_20180703@G01347_i1
183.827	0.139195	0.262811	0.529637	0.596364	0.927214	Macpus_20180703@G01348_i3
884.672	0.0323495	0.0958311	0.337568	0.735689	0.960558	Macpus_20180703@G01359_i3
47.9264	0.101846	0.313647	0.324716	0.745396	0.96229	Macpus_20180703@G01361_i4
17.1555	0.427429	0.432387	0.988534	0.322891	0.793348	Macpus_20180703@G01362_i1
9.4849	0.509029	0.771886	0.659461	0.5096	0.899682	Macpus_20180703@G01363_i1
13.831	0.394772	0.505126	0.78153	0.434491	0.863719	Macpus_20180703@G01365_i1
270.245	-0.199769	0.179139	-1.11516	0.264782	0.7445	Macpus_20180703@G01367_i4
30.3178	0.361311	0.484298	0.74605	0.455637	0.874092	Macpus_20180703@G01371_i3
18.0823	-0.667093	1.15719	-0.576477	0.564293	0.917146	Macpus_20180703@G01371_i4
368.927	0.0919992	0.195323	0.47101	0.637634	0.935905	Macpus_20180703@G01372_i1
6.14857	0.345621	0.935833	0.369319	0.71189	0.956218	Macpus_20180703@G01372_i2
195.558	-0.480646	0.270689	-1.77564	0.0757925	0.43058	Macpus_20180703@G01372_i3
6.72993	-0.0452087	0.847327	-0.0533545	0.957449	0.994814	Macpus_20180703@G01372_i4
10.9875	0.38598	1.99726	0.193255	0.846759	0.979519	Macpus_20180703@G01372_i6
41.7595	0.136901	0.414271	0.330462	0.741051	0.961422	Macpus_20180703@G01373_i2
56.6331	0.336816	0.335452	1.00406	0.315348	0.787737	Macpus_20180703@G01377_i1
90.586	0.580288	0.211903	2.73846	0.00617281	0.0977352	Macpus_20180703@G01378_i1
7.06607	0.53607	0.792457	0.676466	0.498745	0.894392	Macpus_20180703@G01381_i1
88.3221	0.116948	0.302247	0.386928	0.69881	0.953055	Macpus_20180703@G01382_i1
63.7509	0.767609	0.35021	2.19186	0.0283899	0.248852	Macpus_20180703@G01399_i1
344.717	-0.251485	0.118529	-2.12171	0.0338623	0.27575	Macpus_20180703@G01400_i1
149.583	0.188428	0.213868	0.881051	0.37829	0.831618	Macpus_20180703@G01402_i1
830.038	0.282473	0.175537	1.60919	0.107575	0.511389	Macpus_20180703@G01419_i2
24.9579	0.712898	0.62119	1.14763	0.25112	0.731763	Macpus_20180703@G01420_i1
35.4565	0.743966	0.527243	1.41105	0.15823	0.610266	Macpus_20180703@G01420_i4
1329.36	0.20369	0.19272	1.05692	0.290548	0.766633	Macpus_20180703@G01421_i6
8.08118	0.539252	1.20902	0.446023	0.65558	0.941043	Macpus_20180703@G01422_i2
104.234	-0.24323	0.24426	-0.995785	0.319355	0.790235	Macpus_20180703@G01424_i1
53.2532	0.0453096	0.278413	0.162742	0.870721	0.983363	Macpus_20180703@G01425_i1
14.4311	0.664198	0.630917	1.05275	0.292456	0.768387	Macpus_20180703@G01425_i2
211.227	-0.368213	0.142648	-2.58128	0.00984349	0.131166	Macpus_20180703@G01426_i1
13.8802	-0.095278	0.526488	-0.180969	0.856392	0.981472	Macpus_20180703@G01427_i2
245.218	-0.272149	0.202801	-1.34195	0.179612	0.641308	Macpus_20180703@G01429_i1
11.9375	0.0730663	0.684649	0.106721	0.91501	0.989546	Macpus_20180703@G01431_i1
1210.78	-0.0102595	0.135165	-0.0759039	0.939496	0.99283	Macpus_20180703@G01432_i2
43.4655	0.871009	0.413009	2.10894	0.03495	0.280676	Macpus_20180703@G01436_i1
1829.49	-0.0814093	0.0766266	-1.06241	0.288047	0.764604	Macpus_20180703@G01443_i1
6.7917	-1.26542	1.82119	-0.694831	0.487161	0.890393	Macpus_20180703@G01443_i2
173.876	0.0537696	0.141832	0.379109	0.704607	0.954557	Macpus_20180703@G01445_i5
506.26	-0.190608	0.171175	-1.11353	0.265481	0.745045	Macpus_20180703@G01448_i1
18.6116	0.383347	0.58298	0.657565	0.510817	0.899759	Macpus_20180703@G01449_i6
708.522	-0.166933	0.129753	-1.28655	0.198251	0.665872	Macpus_20180703@G01451_i1
85.2012	0.510138	0.276863	1.84256	0.0653932	0.398266	Macpus_20180703@G01455_i1
16.583	0.245683	0.688698	0.356736	0.72129	0.957456	Macpus_20180703@G01456_i1
296.51	-0.342785	0.120954	-2.83401	0.0045968	0.0800088	Macpus_20180703@G01463_i1
293.06	-0.676876	0.176677	-3.83115	0.000127544	0.00564144	Macpus_20180703@G01471_i1
5.87135	-1.59579	1.30155	-1.22607	0.220172	0.694873	Macpus_20180703@G01471_i2
117.11	-0.123555	0.26323	-0.46938	0.638798	0.936092	Macpus_20180703@G01472_i1
56.1954	0.019318	0.313671	0.061587	0.950892	0.994246	Macpus_20180703@G01472_i3
24.784	1.17167	0.607916	1.92735	0.0539355	0.359349	Macpus_20180703@G01473_i11
62.3726	0.0836675	0.280166	0.298635	0.765218	0.965242	Macpus_20180703@G01473_i2
6.84327	-5.75623	3.25087	-1.77067	0.076615	0.432799	Macpus_20180703@G01473_i3
15.6816	-0.617968	1.4735	-0.419387	0.674934	0.94597	Macpus_20180703@G01473_i4
435.802	0.0401461	0.129183	0.310769	0.755976	0.963938	Macpus_20180703@G01473_i8
81.9128	-0.0471985	0.241345	-0.195564	0.844951	0.979341	Macpus_20180703@G01475_i1
7.3951	-0.460892	0.864919	-0.532873	0.594121	0.927079	Macpus_20180703@G01480_i1
222.465	-0.150861	0.315438	-0.478258	0.632467	0.934477	Macpus_20180703@G01481_i1
20.8882	-0.0921098	0.420964	-0.218807	0.8268	0.975565	Macpus_20180703@G01483_i1
4.90157	-0.263095	0.868078	-0.303077	0.761831	0.964631	Macpus_20180703@G01487_i1
8.26924	-0.631352	0.758322	-0.832565	0.40509	0.848227	Macpus_20180703@G01489_i11
11.2843	-0.19958	0.676745	-0.294912	0.768061	0.965713	Macpus_20180703@G01489_i2
18.8641	-0.915978	0.446549	-2.05124	0.0402437	0.303076	Macpus_20180703@G01489_i6
18.8487	-0.0168255	0.526198	-0.0319755	0.974492	0.995971	Macpus_20180703@G01489_i9
20.0565	-0.261755	0.455171	-0.575071	0.565243	0.917496	Macpus_20180703@G01492_i1
16.4344	0.579147	3.74229	0.154757	0.877013	0.984258	Macpus_20180703@G01493_i2
74.3809	-0.175833	0.431649	-0.407351	0.68375	0.948886	Macpus_20180703@G01493_i3
1746.15	-0.345206	0.191319	-1.80435	0.071177	0.415758	Macpus_20180703@G01494_i1
6.09297	-1.21217	0.822098	-1.47449	0.140351	0.579895	Macpus_20180703@G01497_i1
333.221	-0.0119306	0.186206	-0.064072	0.948913	0.994246	Macpus_20180703@G01501_i1
225.554	0.0552056	0.204738	0.269641	0.787437	0.969784	Macpus_20180703@G01507_i1
559.261	0.0057311	0.130479	0.0439235	0.964965	0.995455	Macpus_20180703@G01508_i1
10.1475	0.0567886	1.88237	0.0301687	0.975933	0.996185	Macpus_20180703@G01508_i4
168.342	0.319512	0.271053	1.17878	0.238485	0.715871	Macpus_20180703@G01509_i1
107.369	-0.182359	0.216483	-0.842372	0.39958	0.845286	Macpus_20180703@G01510_i2
7.82351	1.08742	0.716099	1.51853	0.128882	0.558334	Macpus_20180703@G01516_i2
41.0347	0.00555763	0.404069	0.0137542	0.989026	0.99796	Macpus_20180703@G01522_i1
82.5342	-0.236522	0.444334	-0.532306	0.594514	0.927105	Macpus_20180703@G01522_i2
7.03181	0.302331	1.05778	0.285815	0.77502	0.96791	Macpus_20180703@G01523_i1
21.5293	-1.05879	0.497491	-2.12827	0.033315	0.273503	Macpus_20180703@G01523_i10
129.882	-0.209521	0.265644	-0.788728	0.430271	0.862218	Macpus_20180703@G01523_i11
117.741	0.0333917	0.229349	0.145594	0.884242	0.985257	Macpus_20180703@G01523_i5
40.8383	0.229215	0.605745	0.378402	0.705132	0.95457	Macpus_20180703@G01523_i7
69.4527	0.234342	0.298364	0.785422	0.432206	0.862848	Macpus_20180703@G01524_i1
312.134	0.083786	0.128838	0.650322	0.515484	0.90047	Macpus_20180703@G01532_i1
22.2838	-0.0448823	0.426663	-0.105194	0.916222	0.989701	Macpus_20180703@G01533_i1
7.80703	6.22006	1.32943	4.67873	2.88659e-06	0.000272595	Macpus_20180703@G01534_i3
258.676	0.0957128	0.362257	0.264212	0.791616	0.96997	Macpus_20180703@G01534_i4
1182.92	-0.0152719	0.189541	-0.0805733	0.935781	0.992683	Macpus_20180703@G01534_i6
564.503	-0.341692	0.169602	-2.01467	0.0439389	0.318733	Macpus_20180703@G01538_i1
561.562	0.0772749	0.0878589	0.879534	0.379112	0.832571	Macpus_20180703@G01539_i1
68.4321	0.309885	0.500117	0.619624	0.535506	0.90779	Macpus_20180703@G01539_i4
735.608	-0.411913	0.0936098	-4.40031	1.08094e-05	0.000798001	Macpus_20180703@G01540_i3
151.787	-0.444155	0.28717	-1.54666	0.121944	0.542928	Macpus_20180703@G01548_i1
67.4473	-0.378425	0.243799	-1.5522	0.120615	0.539776	Macpus_20180703@G01550_i1
9.58132	0.967843	0.991598	0.976043	0.329043	0.797823	Macpus_20180703@G01555_i1
55.1907	-0.147993	0.323546	-0.457407	0.647378	0.939282	Macpus_20180703@G01558_i1
184.651	0.946025	0.46485	2.03512	0.0418392	0.310094	Macpus_20180703@G01560_i2
338.046	1.07956	0.470639	2.29382	0.0218008	0.212388	Macpus_20180703@G01560_i3
243.286	0.0776845	0.373365	0.208066	0.835178	0.977069	Macpus_20180703@G01561_i2
5192.14	1.0044	0.313643	3.20236	0.00136308	0.0341126	Macpus_20180703@G01562_i1
17.2145	2.91565	1.54916	1.88209	0.0598244	0.380347	Macpus_20180703@G01562_i15
49.0586	0.951492	0.688901	1.38117	0.167226	0.623317	Macpus_20180703@G01562_i16
117.256	-0.30537	0.493457	-0.618837	0.536024	0.907914	Macpus_20180703@G01562_i17
7.934	-0.00845786	2.39987	-0.00352429	0.997188	0.999459	Macpus_20180703@G01562_i5
8.81263	1.2651	2.95399	0.428268	0.668456	0.943801	Macpus_20180703@G01562_i7
1410.91	0.123305	0.0803723	1.53418	0.124986	0.550003	Macpus_20180703@G01564_i2
401.669	0.228059	0.147635	1.54475	0.122407	0.543824	Macpus_20180703@G01570_i1
197.813	0.261395	0.251391	1.0398	0.298435	0.774579	Macpus_20180703@G01570_i2
308.722	0.102911	0.147925	0.695697	0.486619	0.890017	Macpus_20180703@G01571_i1
81.9243	0.149131	0.377946	0.394583	0.693151	0.951513	Macpus_20180703@G01573_i2
242.057	-0.0337514	0.141408	-0.238681	0.811353	0.973189	Macpus_20180703@G01574_i1
109.722	0.685149	0.283855	2.41373	0.0157903	0.175051	Macpus_20180703@G01574_i2
273.044	0.226655	0.189352	1.197	0.231305	0.707401	Macpus_20180703@G01574_i5
120.635	-0.180878	0.165906	-1.09024	0.275605	0.753693	Macpus_20180703@G01574_i9
18.574	-0.108338	0.492049	-0.220178	0.825733	0.975114	Macpus_20180703@G01576_i2
46.6061	0.893106	0.963883	0.926571	0.354149	0.817071	Macpus_20180703@G01577_i3
436.989	0.134154	0.232017	0.578209	0.563123	0.916726	Macpus_20180703@G01577_i4
5.68644	-0.689228	1.39075	-0.49558	0.620191	0.932893	Macpus_20180703@G01577_i8
175.38	0.402699	0.217249	1.85363	0.0637919	0.393566	Macpus_20180703@G01579_i1
11.167	2.96079	0.919386	3.2204	0.00128013	0.0326504	Macpus_20180703@G01582_i1
74.9297	-0.220334	0.230633	-0.955344	0.339404	0.805965	Macpus_20180703@G01582_i5
5.80463	0.249846	0.965936	0.258657	0.7959	0.970711	Macpus_20180703@G01593_i1
5128.25	-0.547322	0.0968141	-5.65333	1.57369e-08	3.26347e-06	Macpus_20180703@G01594_i4
89.0073	-0.293314	0.226541	-1.29475	0.195405	0.662177	Macpus_20180703@G01594_i6
11669.3	-1.06727	0.177859	-6.00064	1.96545e-09	4.91576e-07	Macpus_20180703@G01595_i1
10439.3	-1.01779	0.213813	-4.76019	1.93412e-06	0.00019855	Macpus_20180703@G01595_i4
127.674	0.473267	0.292937	1.61559	0.106182	0.508491	Macpus_20180703@G01596_i7
1977.02	-0.369891	0.126276	-2.92923	0.00339807	0.064827	Macpus_20180703@G01609_i1
6.25567	-0.170128	0.686083	-0.24797	0.804158	0.972166	Macpus_20180703@G01616_i1
5.46255	-1.10982	2.55803	-0.433855	0.664394	0.943153	Macpus_20180703@G01617_i1
233.019	-0.0433265	0.150257	-0.28835	0.773079	0.967239	Macpus_20180703@G01617_i2
1773.24	-0.0185862	0.12356	-0.150423	0.880431	0.984621	Macpus_20180703@G01618_i1
148.813	0.232714	0.167019	1.39333	0.163519	0.618133	Macpus_20180703@G01621_i4
72.0662	0.230271	0.29817	0.77228	0.439949	0.866748	Macpus_20180703@G01622_i2
630.426	-0.189796	0.0828268	-2.29149	0.0219353	0.213189	Macpus_20180703@G01622_i6
263.275	-0.427464	0.189637	-2.25412	0.0241889	0.226487	Macpus_20180703@G01624_i1
1995.76	-0.425793	0.0944363	-4.50879	6.51997e-06	0.000543302	Macpus_20180703@G01625_i1
23.1566	0.423076	0.435975	0.970414	0.33184	0.799849	Macpus_20180703@G01629_i1
2334.48	-0.401061	0.125823	-3.18749	0.00143513	0.0353685	Macpus_20180703@G01630_i1
85.6877	0.649211	0.288401	2.25107	0.0243813	0.227565	Macpus_20180703@G01633_i1
30.0511	0.277252	0.451129	0.614575	0.538835	0.908014	Macpus_20180703@G01640_i2
270.656	-0.319349	0.128797	-2.47947	0.0131578	0.157986	Macpus_20180703@G01641_i14
111.935	0.0745906	0.213574	0.349249	0.726902	0.95869	Macpus_20180703@G01642_i1
165.029	-0.303436	0.194648	-1.55889	0.119022	0.536922	Macpus_20180703@G01644_i3
116.244	-0.11064	0.283376	-0.390435	0.696215	0.952929	Macpus_20180703@G01646_i1
23.0627	-0.0227063	0.462918	-0.0490504	0.960879	0.995216	Macpus_20180703@G01646_i2
116.519	-0.354052	0.236377	-1.49783	0.134178	0.567888	Macpus_20180703@G01647_i1
1182.43	-1.19238	0.200316	-5.95252	2.64046e-09	6.4098e-07	Macpus_20180703@G01653_i2
113.835	0.233001	0.348666	0.668265	0.503964	0.897109	Macpus_20180703@G01654_i1
50.1303	-0.793579	0.984118	-0.806386	0.420021	0.856394	Macpus_20180703@G01654_i10
91.8681	0.154699	0.381554	0.405444	0.685151	0.949178	Macpus_20180703@G01654_i22
4.06641	4.20976	1.51419	2.7802	0.00543254	0.0899418	Macpus_20180703@G01654_i23
52.3163	0.722524	0.97491	0.741119	0.458621	0.875675	Macpus_20180703@G01654_i26
6.88659	-1.62033	1.29215	-1.25398	0.209848	0.682357	Macpus_20180703@G01654_i4
48.9221	0.0477214	0.494042	0.0965939	0.923049	0.990696	Macpus_20180703@G01654_i8
9.94677	-1.84766	1.11427	-1.65819	0.0972793	0.487114	Macpus_20180703@G01654_i9
8.55747	0.158686	0.687649	0.230765	0.817497	0.973941	Macpus_20180703@G01657_i4
65.8568	0.0280145	0.240325	0.11657	0.907201	0.988382	Macpus_20180703@G01660_i2
75.2192	0.311542	0.658713	0.472956	0.636244	0.935705	Macpus_20180703@G01662_i1
186.976	-0.114174	0.151786	-0.752206	0.451927	0.872561	Macpus_20180703@G01666_i2
486.23	-0.0854392	0.131996	-0.647289	0.517445	0.901096	Macpus_20180703@G01668_i1
35.8029	0.0417702	0.34098	0.1225	0.902503	0.988119	Macpus_20180703@G01685_i1
139.206	0.265792	0.248693	1.06875	0.285181	0.762596	Macpus_20180703@G01685_i2
12.5225	-0.0351279	0.565101	-0.0621622	0.950434	0.994246	Macpus_20180703@G01685_i4
71.6007	-0.528705	0.244378	-2.16347	0.0305047	0.259522	Macpus_20180703@G01685_i6
11.1837	0.196798	0.588996	0.334125	0.738285	0.961212	Macpus_20180703@G01685_i8
95.4593	-0.273152	0.257066	-1.06258	0.287974	0.764604	Macpus_20180703@G01688_i2
183.714	-0.199745	0.274045	-0.728876	0.466077	0.880228	Macpus_20180703@G01690_i3
5.17051	-0.362934	0.831261	-0.436607	0.662396	0.942303	Macpus_20180703@G01690_i4
1908.36	-0.187093	0.147313	-1.27004	0.204069	0.675231	Macpus_20180703@G01691_i4
80.6367	0.630469	1.17491	0.536612	0.591536	0.925971	Macpus_20180703@G01691_i5
32.8983	-0.94471	0.377092	-2.50525	0.0122366	0.151224	Macpus_20180703@G01692_i2
54.4941	-0.498485	0.283173	-1.76036	0.0783472	0.43787	Macpus_20180703@G01692_i3
143.002	-0.0544685	0.173615	-0.313731	0.753725	0.963411	Macpus_20180703@G01693_i1
9.50223	-0.608841	0.881248	-0.690885	0.489638	0.891719	Macpus_20180703@G01702_i1
2645.06	0.553065	0.129438	4.27282	1.93019e-05	0.00128683	Macpus_20180703@G01705_i1
48.7277	-0.370157	0.410135	-0.902527	0.366777	0.82499	Macpus_20180703@G01709_i1
126.584	-0.0358016	0.205187	-0.174483	0.861486	0.982372	Macpus_20180703@G01709_i2
54.6247	-0.0957188	0.492169	-0.194484	0.845797	0.979519	Macpus_20180703@G01710_i1
16.5242	-0.279449	0.958459	-0.291561	0.770622	0.966601	Macpus_20180703@G01710_i10
409.398	0.442158	0.216574	2.04161	0.0411906	0.307324	Macpus_20180703@G01710_i2
14.7766	1.44326	1.05598	1.36675	0.171705	0.630375	Macpus_20180703@G01710_i3
482.192	0.072027	0.15177	0.474578	0.635087	0.935393	Macpus_20180703@G01710_i8
51.2164	-0.346016	0.520043	-0.66536	0.505821	0.897966	Macpus_20180703@G01711_i2
583.418	0.500623	0.176811	2.8314	0.00463448	0.0804272	Macpus_20180703@G01711_i4
192.424	0.853064	0.209941	4.06335	4.83724e-05	0.00269761	Macpus_20180703@G01711_i5
289.866	0.220394	0.185145	1.19038	0.233896	0.710332	Macpus_20180703@G01724_i1
291.933	-0.32256	0.259926	-1.24097	0.214618	0.688607	Macpus_20180703@G01724_i2
123.665	0.53009	0.234583	2.25972	0.0238389	0.224608	Macpus_20180703@G01724_i3
6.89732	-0.443255	2.33103	-0.190154	0.849189	0.980191	Macpus_20180703@G01724_i5
67.5171	-0.22764	0.273402	-0.832621	0.405059	0.848227	Macpus_20180703@G01725_i2
2134.57	-0.461126	0.122549	-3.7628	0.000168023	0.00702531	Macpus_20180703@G01728_i1
1196.51	0.29205	0.187511	1.55751	0.119348	0.537576	Macpus_20180703@G01730_i1
444.988	0.306112	0.235802	1.29817	0.194228	0.660875	Macpus_20180703@G01731_i1
1167.71	0.32361	0.2059	1.57168	0.116024	0.53035	Macpus_20180703@G01732_i2
340.384	0.295366	0.187231	1.57755	0.11467	0.527564	Macpus_20180703@G01732_i3
71.8176	0.438027	0.288884	1.51627	0.12945	0.559072	Macpus_20180703@G01735_i1
138.774	-0.18862	0.293437	-0.642795	0.520357	0.901631	Macpus_20180703@G01736_i1
180.012	0.37812	0.210622	1.79525	0.0726138	0.419813	Macpus_20180703@G01737_i1
14.798	0.27195	0.57003	0.47708	0.633305	0.93481	Macpus_20180703@G01738_i1
152.25	0.333175	0.165586	2.0121	0.0442097	0.319747	Macpus_20180703@G01740_i1
23.0283	-0.206143	0.457421	-0.450664	0.652232	0.939915	Macpus_20180703@G01741_i1
13.2451	0.429315	0.650668	0.659807	0.509378	0.899575	Macpus_20180703@G01743_i1
137.741	0.161174	0.260769	0.618071	0.536528	0.907914	Macpus_20180703@G01751_i2
27.7135	0.301674	0.433502	0.695901	0.486491	0.889876	Macpus_20180703@G01764_i1
12.3124	0.971512	0.637068	1.52497	0.127266	0.556062	Macpus_20180703@G01765_i1
14.7442	-0.532152	1.45781	-0.365037	0.715084	0.956588	Macpus_20180703@G01766_i1
17.618	0.53611	0.719795	0.744809	0.456387	0.874301	Macpus_20180703@G01766_i2
139.633	-0.169409	0.254376	-0.66598	0.505424	0.897767	Macpus_20180703@G01766_i3
28.7346	0.970596	1.18522	0.818915	0.412835	0.852899	Macpus_20180703@G01772_i1
72.4564	-0.0276245	0.428461	-0.0644739	0.948593	0.994246	Macpus_20180703@G01772_i2
26.5968	0.654103	1.08153	0.604796	0.545315	0.909918	Macpus_20180703@G01772_i3
172.929	0.168712	0.537913	0.313641	0.753794	0.963411	Macpus_20180703@G01772_i6
203.007	-0.0287154	0.469535	-0.0611571	0.951234	0.994246	Macpus_20180703@G01773_i5
659.828	0.404893	0.341209	1.18664	0.235369	0.711902	Macpus_20180703@G01773_i6
6.54129	-0.614778	1.11052	-0.553594	0.579857	0.921569	Macpus_20180703@G01781_i3
12.1621	1.09251	1.83569	0.595149	0.551744	0.912417	Macpus_20180703@G01785_i10
12.5007	1.56098	2.1976	0.710315	0.477509	0.886061	Macpus_20180703@G01785_i12
38.1427	-0.432258	0.426425	-1.01368	0.310736	0.784856	Macpus_20180703@G01785_i3
278.631	0.115459	0.233452	0.494571	0.620903	0.932893	Macpus_20180703@G01785_i7
90.3275	0.0167326	0.260858	0.0641446	0.948855	0.994246	Macpus_20180703@G01785_i8
87.7856	-0.374919	0.45255	-0.828458	0.407411	0.849658	Macpus_20180703@G01787_i1
52.2553	0.443827	0.479782	0.925059	0.354935	0.817336	Macpus_20180703@G01787_i2
469.9	-0.422766	0.220096	-1.92082	0.0547543	0.362988	Macpus_20180703@G01789_i2
1304.66	0.0137822	0.142729	0.0965623	0.923074	0.990696	Macpus_20180703@G01798_i3
938.944	-0.300051	0.192232	-1.56088	0.118551	0.535739	Macpus_20180703@G01800_i2
13.9792	0.10007	0.961003	0.104131	0.917066	0.98981	Macpus_20180703@G01800_i4
14.6383	1.02461	0.778123	1.31677	0.187915	0.652698	Macpus_20180703@G01800_i5
1498.35	-0.275868	0.152187	-1.81269	0.0698792	0.412579	Macpus_20180703@G01802_i5
216.528	-0.0847064	0.138526	-0.611486	0.540878	0.908642	Macpus_20180703@G01810_i1
101.391	-0.608889	0.22504	-2.70569	0.00681625	0.104648	Macpus_20180703@G01816_i2
2098.91	-0.340476	0.137164	-2.48226	0.0130554	0.157121	Macpus_20180703@G01819_i3
1260.47	-0.343425	0.164561	-2.08691	0.036896	0.289472	Macpus_20180703@G01820_i1
133.524	-0.388571	0.305355	-1.27252	0.203188	0.674217	Macpus_20180703@G01822_i10
50.1179	0.401717	0.622335	0.645501	0.518603	0.901426	Macpus_20180703@G01822_i13
84.8865	-0.334511	0.410891	-0.814109	0.415582	0.853975	Macpus_20180703@G01822_i14
115.526	0.277555	0.45743	0.60677	0.544004	0.909601	Macpus_20180703@G01822_i5
112.348	0.122931	0.201085	0.611337	0.540977	0.908683	Macpus_20180703@G01822_i6
370.191	-0.260535	0.27094	-0.961595	0.336253	0.803153	Macpus_20180703@G01822_i8
6.50592	-0.320896	2.36114	-0.135907	0.891895	0.986738	Macpus_20180703@G01822_i9
6.27931	-0.299461	0.866869	-0.345451	0.729755	0.959474	Macpus_20180703@G01836_i2
405.965	-0.159547	0.206235	-0.773618	0.439157	0.866748	Macpus_20180703@G01839_i1
1637.8	-0.696037	0.133009	-5.23299	1.66794e-07	2.6379e-05	Macpus_20180703@G01840_i1
73.713	0.619597	0.256149	2.4189	0.0155677	0.173489	Macpus_20180703@G01841_i1
14.6235	-0.598842	0.965082	-0.620509	0.534923	0.90767	Macpus_20180703@G01841_i2
57.3915	-0.141435	0.251203	-0.563032	0.573413	0.919717	Macpus_20180703@G01843_i1
510.773	-0.240796	0.154491	-1.55865	0.11908	0.536953	Macpus_20180703@G01844_i1
4.95677	0.514242	2.32006	0.22165	0.824587	0.974719	Macpus_20180703@G01845_i1
4656.56	0.173951	0.0782364	2.2234	0.0261886	0.237699	Macpus_20180703@G01845_i4
398.908	-0.561487	0.490279	-1.14524	0.25211	0.732651	Macpus_20180703@G01845_i5
286.813	-0.0809086	0.203265	-0.398045	0.690597	0.950544	Macpus_20180703@G01847_i2
64.228	0.407409	0.30935	1.31698	0.187845	0.652698	Macpus_20180703@G01848_i1
67.6864	-0.0274762	0.286145	-0.096022	0.923503	0.990696	Macpus_20180703@G01850_i2
136.08	-1.10239	0.194158	-5.67779	1.36442e-08	2.8728e-06	Macpus_20180703@G01855_i1
764.232	0.0419801	0.143088	0.293388	0.769226	0.966279	Macpus_20180703@G01856_i1
891.374	0.294205	0.153455	1.91721	0.0552113	0.364612	Macpus_20180703@G01857_i2
62.4895	0.282167	0.344332	0.819462	0.412523	0.852777	Macpus_20180703@G01859_i1
27.2262	0.0962615	0.557397	0.172698	0.862889	0.982566	Macpus_20180703@G01860_i1
2532.81	0.246464	0.126938	1.94161	0.0521838	0.352942	Macpus_20180703@G01865_i1
368.278	0.0200383	0.12641	0.158519	0.874048	0.983998	Macpus_20180703@G01865_i12
83.7951	-0.18053	0.427966	-0.421831	0.673148	0.945874	Macpus_20180703@G01865_i15
8.19103	0.893458	0.795497	1.12314	0.261376	0.741034	Macpus_20180703@G01865_i17
4093.81	0.0570407	0.147092	0.38779	0.698171	0.952929	Macpus_20180703@G01865_i19
62.4156	0.362836	0.414754	0.874823	0.38167	0.834582	Macpus_20180703@G01876_i2
583.793	-0.323102	0.132817	-2.43268	0.0149876	0.169795	Macpus_20180703@G01878_i3
452.041	0.168284	0.279433	0.602233	0.547019	0.910222	Macpus_20180703@G01879_i6
174.736	0.140642	0.217657	0.646164	0.518173	0.901403	Macpus_20180703@G01880_i3
65.8716	0.187049	0.290882	0.643041	0.520197	0.901617	Macpus_20180703@G01887_i1
251.268	0.130676	0.338276	0.386299	0.699275	0.953108	Macpus_20180703@G01896_i1
9.67005	-0.553733	0.702614	-0.788104	0.430636	0.862484	Macpus_20180703@G01897_i10
63.8424	-0.355489	0.237117	-1.49921	0.133819	0.567287	Macpus_20180703@G01897_i7
24.4781	0.196605	0.62093	0.31663	0.751525	0.963089	Macpus_20180703@G01897_i8
142.07	0.462604	0.188174	2.45839	0.0139561	0.16311	Macpus_20180703@G01910_i1
215.962	0.336754	0.197106	1.7085	0.0875444	0.462436	Macpus_20180703@G01911_i11
22.0628	0.217354	0.39555	0.549497	0.582664	0.923228	Macpus_20180703@G01911_i13
934.38	-0.105851	0.17815	-0.594169	0.552399	0.912631	Macpus_20180703@G01911_i15
35.6493	-1.04029	1.98058	-0.525245	0.599413	0.927776	Macpus_20180703@G01911_i2
78.2367	0.51407	0.261545	1.96551	0.0493547	0.340882	Macpus_20180703@G01911_i7
65.3258	1.13959	0.972218	1.17215	0.241136	0.718896	Macpus_20180703@G01911_i9
161.973	-0.350412	0.242218	-1.44668	0.147987	0.592484	Macpus_20180703@G01913_i1
9.09478	0.304937	1.47768	0.206362	0.836508	0.9776	Macpus_20180703@G01913_i2
261.667	0.0398223	0.145177	0.274303	0.783852	0.969112	Macpus_20180703@G01918_i1
51835.1	-0.187833	0.655096	-0.286725	0.774323	0.967539	Macpus_20180703@G01919_i1
40346.3	-0.275134	0.675807	-0.407119	0.683921	0.948886	Macpus_20180703@G01919_i2
90.8444	0.104046	0.204278	0.509336	0.610516	0.930437	Macpus_20180703@G01926_i1
97.7149	-0.0503032	0.269153	-0.186895	0.851743	0.980558	Macpus_20180703@G01927_i2
995.845	-0.311543	0.174793	-1.78235	0.0746925	0.426548	Macpus_20180703@G01928_i1
40.1653	-0.502946	0.449366	-1.11924	0.26304	0.742738	Macpus_20180703@G01930_i11
113.372	-0.101054	0.19992	-0.505472	0.613227	0.931032	Macpus_20180703@G01930_i6
120.306	0.124113	0.195081	0.636214	0.524637	0.90296	Macpus_20180703@G01930_i7
613.523	0.267041	0.157298	1.69768	0.0895687	0.467857	Macpus_20180703@G01931_i1
11.5165	-0.0483793	0.592024	-0.0817184	0.934871	0.992683	Macpus_20180703@G01935_i1
377.035	0.574531	0.157761	3.64177	0.000270768	0.0101123	Macpus_20180703@G01938_i1
474.295	-0.373358	0.121566	-3.07125	0.00213164	0.0464214	Macpus_20180703@G01939_i2
265.576	-0.15222	0.168179	-0.905105	0.36541	0.824164	Macpus_20180703@G01942_i1
33.7966	-0.373002	0.42669	-0.874176	0.382023	0.834582	Macpus_20180703@G01942_i2
29.0512	0.714777	0.49084	1.45623	0.145329	0.588647	Macpus_20180703@G01943_i1
161.618	0.0985685	0.236378	0.416996	0.676681	0.946267	Macpus_20180703@G01943_i2
180.842	0.0310722	0.188844	0.164538	0.869307	0.983212	Macpus_20180703@G01944_i3
18.1783	-0.18559	0.695642	-0.26679	0.789631	0.969902	Macpus_20180703@G01944_i4
54.2378	0.764768	0.419764	1.8219	0.0684701	0.407657	Macpus_20180703@G01949_i1
11.3295	-0.319316	0.519492	-0.614669	0.538773	0.908014	Macpus_20180703@G01950_i3
67.4507	0.348617	0.353389	0.986497	0.323889	0.794335	Macpus_20180703@G01950_i5
5.3878	0.685625	0.81031	0.846127	0.397482	0.844224	Macpus_20180703@G01950_i6
23.4635	-0.0767097	0.545849	-0.140533	0.888239	0.986061	Macpus_20180703@G01950_i8
55.9324	-0.141407	0.250099	-0.565402	0.5718	0.919175	Macpus_20180703@G01956_i1
288.553	-0.258248	0.170996	-1.51026	0.130978	0.562104	Macpus_20180703@G01957_i1
617.117	0.460808	0.183971	2.50478	0.0122526	0.151344	Macpus_20180703@G01959_i1
322.987	-0.334445	0.144785	-2.30994	0.0208915	0.206668	Macpus_20180703@G01964_i1
14.698	0.492808	0.681111	0.723536	0.469351	0.881637	Macpus_20180703@G01965_i2
1217.1	-0.250351	0.18116	-1.38193	0.166992	0.623129	Macpus_20180703@G01966_i2
24.5468	1.31245	0.885317	1.48246	0.138218	0.575541	Macpus_20180703@G01967_i2
1109.16	0.0994916	0.113385	0.877468	0.380232	0.832961	Macpus_20180703@G01967_i4
6.00239	-4.85368	2.38048	-2.03895	0.0414552	0.308692	Macpus_20180703@G01967_i7
40.8277	0.528988	0.466001	1.13516	0.256307	0.736494	Macpus_20180703@G01967_i8
23.305	-0.498472	0.459129	-1.08569	0.277616	0.755815	Macpus_20180703@G01972_i1
5.15851	-0.793156	2.90548	-0.272986	0.784864	0.969361	Macpus_20180703@G01972_i2
166.512	0.299804	0.336426	0.891143	0.372853	0.82899	Macpus_20180703@G01973_i1
38.78	0.185892	0.357694	0.519695	0.603276	0.928673	Macpus_20180703@G01974_i1
71.0788	-0.213292	0.21534	-0.990492	0.321934	0.792789	Macpus_20180703@G01975_i1
92.0153	0.103905	0.201522	0.515599	0.606134	0.929368	Macpus_20180703@G01978_i2
23.167	-0.618566	0.597485	-1.03528	0.300537	0.776518	Macpus_20180703@G01978_i3
6.38067	-1.62117	0.954948	-1.69765	0.089574	0.467857	Macpus_20180703@G01978_i4
747.482	-0.283734	0.135875	-2.0882	0.0367799	0.289001	Macpus_20180703@G01980_i1
[truncated: 40,444 more rows]
