# Supplementary material for: RNA-Seq of three free-living flatworm species suggests rapid evolution of reproduction-related genes
Source: BMC Genomics. 2020 Jul 6;21:462. doi: 10.1186/s12864-020-06862-x (PMC7336406; doi:10.1186/s12864-020-06862-x)
Supplement: Supplementary file 7 — Additional file 7: Table S4. DE results comparing regenerants versus hatchlings (RvH). [file 12864_2020_6862_MOESM7_ESM.xlsx]

## Sheet: Legend
Tab. S4 DE results comparing regenerants versus hatchlings (RvH).
baseMean	The mean expression of the transcript across all samples
log2FoldChange	The log2(fold change) in expression between regenerants and hatchlings
lfcSE	The SE of the log2(fold change) estimate
stat	The test statistic for comparing expression between regenerants and hatchlings
pvalue	The p-value from statistical test of differential expression
padj	The Benjamini-Hochberg adjusted p-value from a statistical test of differential expression
gene_id	The ID of the transcript of the form: ASSEMBLY@GENE_ID

## Sheet: M. hystrix
baseMean	log2FoldChange	lfcSE	stat	pvalue	padj	gene_id
2.81499	0.0949035	1.02053	0.0929942	0.925908	0.958855	Machtx_20180703@G00010_i1
4.80235	1.60603	1.0366	1.54932	0.121304	0.228758	Machtx_20180703@G00032_i1
2.54852	-0.195459	1.1538	-0.169405	0.865478	0.925061	Machtx_20180703@G00089_i1
38.495	0.509965	0.324628	1.57092	0.116201	0.221307	Machtx_20180703@G00107_i1
380.053	7.3156	0.539302	13.5649	6.46426e-42	1.39124e-39	Machtx_20180703@G00113_i1
460.492	7.8624	0.545467	14.4141	4.2215e-47	1.15007e-44	Machtx_20180703@G00118_i1
21.3407	-1.48829	0.676594	-2.19968	0.0278299	0.0683894	Machtx_20180703@G00153_i1
21.0684	-0.708146	0.407201	-1.73906	0.0820243	0.167037	Machtx_20180703@G00166_i1
46.0733	-2.08212	0.361201	-5.76442	8.19382e-09	8.1699e-08	Machtx_20180703@G00167_i1
13.8221	-1.90179	1.51151	-1.25821	0.208318	0.348551	Machtx_20180703@G00169_i10
16.9754	-0.0701056	1.95067	-0.0359393	0.971331	0.985199	Machtx_20180703@G00169_i14
780.959	-0.578732	0.168179	-3.44117	0.000579194	0.00225007	Machtx_20180703@G00169_i17
67.7649	-1.66922	0.288966	-5.77653	7.62558e-09	7.63871e-08	Machtx_20180703@G00170_i2
46.0312	-0.961222	0.287038	-3.34877	0.000811726	0.00304726	Machtx_20180703@G00174_i3
114.483	-1.60304	0.384462	-4.16956	3.05187e-05	0.000156947	Machtx_20180703@G00178_i1
44.1551	0.152806	0.509599	0.299856	0.764287	0.860906	Machtx_20180703@G00182_i12
522.189	0.465548	0.132191	3.52179	0.000428638	0.00171711	Machtx_20180703@G00182_i8
13.8274	0.339196	0.547619	0.619401	0.535652	0.689639	Machtx_20180703@G00186_i2
1386.36	0.433241	0.0938274	4.61742	3.88538e-06	2.38475e-05	Machtx_20180703@G00187_i2
41.0509	-0.149725	0.303407	-0.493479	0.621674	0.758439	Machtx_20180703@G00190_i2
24.703	-0.175649	0.955058	-0.183914	0.854081	0.918451	Machtx_20180703@G00190_i5
108.302	0.0345977	0.202023	0.171257	0.864022	0.924298	Machtx_20180703@G00190_i6
93.4771	-0.60944	0.2191	-2.78156	0.00540988	0.0165485	Machtx_20180703@G00194_i2
6.76398	-3.22957	1.13873	-2.83611	0.00456673	0.0142566	Machtx_20180703@G00195_i1
6.40609	0.01269	1.74556	0.00726989	0.9942	0.997012	Machtx_20180703@G00196_i1
208.66	-0.0686454	0.152504	-0.450122	0.652622	0.782187	Machtx_20180703@G00196_i3
29.7578	1.51824	0.548182	2.76959	0.00561274	0.0170911	Machtx_20180703@G00196_i7
150.362	-1.02911	0.220515	-4.66683	3.05876e-06	1.92066e-05	Machtx_20180703@G00198_i1
45.5624	0.185608	0.588509	0.315386	0.752469	0.853091	Machtx_20180703@G00200_i1
10.0004	-2.92775	2.23907	-1.30758	0.191017	0.326055	Machtx_20180703@G00200_i2
28.1483	-0.728648	0.371107	-1.96345	0.0495942	0.110901	Machtx_20180703@G00201_i1
3.16977	-0.0581681	1.06054	-0.0548477	0.95626	0.976846	Machtx_20180703@G00202_i4
83.109	-1.58973	0.389419	-4.08232	4.45885e-05	0.000221471	Machtx_20180703@G00204_i1
194.796	0.918806	0.171343	5.36237	8.2139e-08	6.89467e-07	Machtx_20180703@G00205_i1
15.2848	-1.39052	1.09889	-1.26539	0.205733	0.345337	Machtx_20180703@G00208_i1
77.4603	-1.71354	0.353766	-4.84372	1.27429e-06	8.58112e-06	Machtx_20180703@G00208_i14
41.076	-2.89745	0.435184	-6.65798	2.77617e-11	4.17824e-10	Machtx_20180703@G00208_i15
2.5742	-1.51237	1.20928	-1.25064	0.211066	0.352123	Machtx_20180703@G00208_i2
2.61679	-3.35429	1.95297	-1.71754	0.0858811	0.173333	Machtx_20180703@G00208_i3
49.3441	-1.91358	0.368758	-5.18926	2.11128e-07	1.65293e-06	Machtx_20180703@G00208_i6
65.5696	-0.733945	0.312088	-2.35173	0.0186865	0.0486861	Machtx_20180703@G00208_i7
12.0396	-1.15613	1.62622	-0.710931	0.477127	0.637512	Machtx_20180703@G00208_i8
14.251	-1.54757	1.3033	-1.18742	0.235061	0.381853	Machtx_20180703@G00210_i2
410.286	-0.936364	0.17499	-5.35096	8.74875e-08	7.31225e-07	Machtx_20180703@G00210_i7
85.4415	-0.18553	0.313103	-0.592552	0.553481	0.704582	Machtx_20180703@G00212_i3
62.7567	-0.480056	0.285109	-1.68376	0.0922273	0.183899	Machtx_20180703@G00213_i10
8.82917	-0.855221	0.651663	-1.31237	0.189396	0.32397	Machtx_20180703@G00213_i2
6.70036	-0.573143	0.806241	-0.710883	0.477157	0.637512	Machtx_20180703@G00213_i5
5.1697	-1.84628	1.5287	-1.20774	0.227146	0.372113	Machtx_20180703@G00213_i9
4.62551	0.580128	0.915258	0.633841	0.526185	0.680814	Machtx_20180703@G00218_i1
87.2435	0.771539	0.228401	3.37801	0.000730129	0.00276774	Machtx_20180703@G00218_i3
15.1909	0.61771	1.75566	0.35184	0.724958	0.833363	Machtx_20180703@G00224_i1
179.025	0.21167	0.211337	1.00158	0.316547	0.476897	Machtx_20180703@G00224_i2
229.72	0.0128181	0.219487	0.0584003	0.95343	0.975133	Machtx_20180703@G00225_i1
1787.39	1.5155	0.214628	7.06109	1.65203e-12	3.02982e-11	Machtx_20180703@G00229_i1
135.388	0.75567	0.17162	4.40316	1.06684e-05	5.98864e-05	Machtx_20180703@G00234_i1
556.511	-0.257674	0.213619	-1.20623	0.227729	0.372856	Machtx_20180703@G00235_i3
23.9125	-0.924733	0.539032	-1.71554	0.0862458	0.173922	Machtx_20180703@G00235_i4
394.944	1.10944	0.17329	6.40225	1.53107e-10	2.03594e-09	Machtx_20180703@G00238_i1
28.5544	-0.955572	0.414406	-2.30588	0.0211172	0.0540985	Machtx_20180703@G00246_i2
40.4564	-0.534563	0.530679	-1.00732	0.313782	0.474109	Machtx_20180703@G00246_i3
5.23862	-0.393061	0.786918	-0.499495	0.617431	0.755256	Machtx_20180703@G00246_i4
6.08753	3.13994	1.98495	1.58188	0.113678	0.217454	Machtx_20180703@G00247_i2
597.888	0.822577	0.181618	4.52915	5.92203e-06	3.50533e-05	Machtx_20180703@G00248_i4
231.562	0.913979	0.16757	5.45432	4.91599e-08	4.28677e-07	Machtx_20180703@G00248_i6
326.253	0.303933	0.170713	1.78037	0.0750153	0.155448	Machtx_20180703@G00249_i1
190.962	-0.171315	0.208854	-0.820262	0.412067	0.575986	Machtx_20180703@G00250_i1
1319.18	-0.419461	0.09979	-4.20344	2.62886e-05	0.000136878	Machtx_20180703@G00251_i3
36.4717	0.418028	0.30996	1.34865	0.17745	0.308039	Machtx_20180703@G00252_i1
3.9407	1.53337	1.0028	1.52909	0.126243	0.235933	Machtx_20180703@G00253_i1
52.1703	-0.311065	0.540633	-0.575372	0.56504	0.714164	Machtx_20180703@G00254_i1
734.335	0.182396	0.161013	1.1328	0.257297	0.408676	Machtx_20180703@G00254_i10
8.94851	-6.02281	1.381	-4.36119	1.29357e-05	7.12755e-05	Machtx_20180703@G00254_i14
24.3942	1.87797	0.589382	3.18634	0.00144085	0.00509486	Machtx_20180703@G00254_i15
76.2247	0.458703	1.01534	0.451771	0.651434	0.781412	Machtx_20180703@G00254_i4
13.0893	0.836053	1.3431	0.62248	0.533626	0.687831	Machtx_20180703@G00256_i1
2852.62	0.810089	0.113685	7.12572	1.03537e-12	1.96416e-11	Machtx_20180703@G00256_i2
75.1314	-0.00105762	0.523641	-0.00201974	0.998388	0.999322	Machtx_20180703@G00258_i3
105.637	-0.149745	0.223562	-0.669813	0.502977	0.66075	Machtx_20180703@G00258_i4
8.13341	3.86639	1.81947	2.12501	0.033586	0.0800884	Machtx_20180703@G00258_i5
141.117	-0.104504	0.349111	-0.299343	0.764679	0.861144	Machtx_20180703@G00258_i6
38.6181	-1.10797	0.341603	-3.24344	0.00118095	0.00426379	Machtx_20180703@G00261_i1
122.393	-1.08569	0.42091	-2.57938	0.00989782	0.0279904	Machtx_20180703@G00262_i1
4.19602	-1.42256	1.60632	-0.885607	0.37583	0.539546	Machtx_20180703@G00266_i10
20.1533	-4.11775	0.839415	-4.9055	9.31916e-07	6.41711e-06	Machtx_20180703@G00266_i16
35.7376	-0.77029	0.359147	-2.14478	0.0319706	0.0768237	Machtx_20180703@G00266_i6
11.9221	0.407433	0.714311	0.570387	0.568415	0.716926	Machtx_20180703@G00266_i8
31.5103	-1.33112	0.345947	-3.84775	0.000119207	0.000538478	Machtx_20180703@G00266_i9
7.59196	-0.234748	0.754283	-0.31122	0.755634	0.855349	Machtx_20180703@G00267_i3
13.3699	-0.825913	0.937813	-0.88068	0.378491	0.542344	Machtx_20180703@G00267_i4
195.652	-1.05271	0.264261	-3.98362	6.78725e-05	0.000323282	Machtx_20180703@G00267_i7
40.0131	-0.270259	0.382078	-0.707341	0.479355	0.639635	Machtx_20180703@G00269_i1
222.49	0.105071	0.18334	0.573093	0.566582	0.715357	Machtx_20180703@G00270_i4
240.625	0.0647088	0.369517	0.175117	0.860987	0.922381	Machtx_20180703@G00271_i3
383.4	0.622112	0.175177	3.55134	0.00038328	0.00154983	Machtx_20180703@G00271_i7
42.5409	0.222093	2.6965	0.0823634	0.934358	0.964244	Machtx_20180703@G00271_i8
74.52	-0.891419	0.254029	-3.50913	0.00044958	0.00179233	Machtx_20180703@G00272_i1
64.0594	-0.685673	0.261518	-2.6219	0.00874423	0.0251444	Machtx_20180703@G00274_i1
60.5062	0.162904	0.244953	0.665042	0.506024	0.663503	Machtx_20180703@G00275_i1
2.59556	1.72208	2.93129	0.587484	0.556879	0.707589	Machtx_20180703@G00283_i1
2.80476	0.705846	1.51013	0.467406	0.640209	0.772818	Machtx_20180703@G00283_i2
2.63605	0.297219	1.59942	0.185829	0.852578	0.917529	Machtx_20180703@G00289_i1
30.7381	0.589043	0.433844	1.35773	0.174549	0.304022	Machtx_20180703@G00291_i1
12.7165	0.352191	1.53737	0.229086	0.818802	0.8962	Machtx_20180703@G00292_i1
99.2989	-1.72133	0.914899	-1.88145	0.0599113	0.129486	Machtx_20180703@G00292_i3
49.5289	-1.89849	3.38479	-0.560889	NA	NA	Machtx_20180703@G00292_i5
38.0889	-1.45808	0.440482	-3.3102	0.000932277	0.00345284	Machtx_20180703@G00292_i6
64.9951	-1.57591	0.863397	-1.82525	0.0679638	0.143382	Machtx_20180703@G00293_i5
111.085	-2.15326	0.949021	-2.26893	0.0232727	0.0588019	Machtx_20180703@G00293_i8
341.717	0.417886	0.135711	3.07923	0.00207535	0.00706734	Machtx_20180703@G00295_i1
16.8232	-1.1346	1.42153	-0.798153	0.424782	0.588349	Machtx_20180703@G00297_i1
90.6099	-0.558036	0.521132	-1.07082	0.284252	0.440356	Machtx_20180703@G00297_i2
16.4714	-1.96268	1.47544	-1.33024	0.18344	0.315949	Machtx_20180703@G00297_i3
181.723	-1.37612	0.369907	-3.72018	0.000199079	0.00085666	Machtx_20180703@G00297_i4
539.964	1.16147	0.152653	7.60858	2.77127e-14	6.73554e-13	Machtx_20180703@G00298_i1
239.836	-1.36197	0.223603	-6.091	1.12205e-09	1.29762e-08	Machtx_20180703@G00299_i1
25.1683	-1.81441	0.635956	-2.85304	0.00433038	0.0136006	Machtx_20180703@G00300_i1
10.6432	-2.1856	1.00349	-2.178	0.0294061	0.0716413	Machtx_20180703@G00305_i1
6.18901	-2.76965	2.21491	-1.25046	0.211133	0.352156	Machtx_20180703@G00305_i4
5.5108	-1.86334	1.75387	-1.06242	0.288047	0.444684	Machtx_20180703@G00305_i5
12.0811	-0.406905	0.666512	-0.610499	0.541531	0.694753	Machtx_20180703@G00305_i7
4.92394	-4.23882	1.87807	-2.25701	0.0240073	0.0603276	Machtx_20180703@G00307_i2
59.819	-0.840093	0.312058	-2.6921	0.00710027	0.0209561	Machtx_20180703@G00307_i4
138.303	-0.319195	0.189099	-1.68798	0.0914146	0.182642	Machtx_20180703@G00308_i1
518.302	-0.447799	0.143782	-3.11442	0.00184304	0.0063557	Machtx_20180703@G00309_i1
222.094	0.741826	0.168067	4.41386	1.01544e-05	5.72551e-05	Machtx_20180703@G00312_i1
3.74606	-1.62083	1.22283	-1.32547	0.185014	0.318091	Machtx_20180703@G00312_i3
85.8893	-0.474431	0.240048	-1.9764	0.0481092	0.108131	Machtx_20180703@G00313_i1
343.71	-0.685955	0.157937	-4.34322	1.40406e-05	7.67058e-05	Machtx_20180703@G00320_i1
124.492	-0.391158	0.271585	-1.44028	0.149789	0.270166	Machtx_20180703@G00321_i1
12.1627	-0.394292	0.62002	-0.635935	0.524819	0.679662	Machtx_20180703@G00321_i10
30.7567	-0.707042	0.403884	-1.75061	0.0800134	0.16374	Machtx_20180703@G00321_i3
30.4127	-0.273527	0.455833	-0.600061	0.548466	0.700456	Machtx_20180703@G00321_i6
156.45	1.31305	0.177094	7.41445	1.22132e-13	2.67533e-12	Machtx_20180703@G00325_i1
271.566	-0.713236	0.160969	-4.4309	9.38405e-06	5.33096e-05	Machtx_20180703@G00334_i3
22.6948	-2.2448	1.36878	-1.64001	0.101004	0.197709	Machtx_20180703@G00334_i4
26.6184	-0.323198	0.369748	-0.874104	0.382062	0.545998	Machtx_20180703@G00337_i1
4.39887	-0.389811	0.909681	-0.428513	0.668277	0.794055	Machtx_20180703@G00346_i1
4.24538	-2.10385	1.07888	-1.95004	0.0511718	0.113764	Machtx_20180703@G00347_i1
49.4758	-0.818705	0.356852	-2.29424	0.0217765	0.0555696	Machtx_20180703@G00349_i1
41.1089	-0.883126	0.347168	-2.5438	0.0109654	0.0305774	Machtx_20180703@G00350_i1
46.1146	-0.354396	0.533961	-0.663711	0.506875	0.664239	Machtx_20180703@G00351_i2
68.018	-0.218727	0.304118	-0.719216	0.472008	0.632635	Machtx_20180703@G00351_i3
10.0821	-0.303677	0.842916	-0.36027	0.718645	0.828979	Machtx_20180703@G00351_i4
11.7123	-0.732519	0.786302	-0.9316	0.351543	0.514286	Machtx_20180703@G00351_i6
16.0889	0.436964	0.476761	0.916527	0.359391	0.522751	Machtx_20180703@G00353_i1
30.2365	2.7904	0.428912	6.50576	7.73008e-11	1.0775e-09	Machtx_20180703@G00354_i1
76.3159	0.0426176	0.288046	0.147954	0.882379	0.934665	Machtx_20180703@G00355_i1
111.754	0.69928	0.191829	3.64533	0.000267045	0.00111936	Machtx_20180703@G00357_i1
19.2658	-0.547056	0.426477	-1.28273	0.199585	0.337549	Machtx_20180703@G00358_i1
75.5316	-0.920019	0.256904	-3.58118	0.000342043	0.00140085	Machtx_20180703@G00359_i1
8.3984	0.367806	0.780135	0.471464	0.637309	0.77029	Machtx_20180703@G00360_i1
10.0468	0.757542	0.879585	0.86125	0.3891	0.553247	Machtx_20180703@G00360_i2
33.27	-0.582159	0.320834	-1.81452	0.069598	0.146135	Machtx_20180703@G00361_i1
30.5339	-0.146116	0.428064	-0.34134	0.732848	0.838955	Machtx_20180703@G00368_i12
9.06001	-0.659584	0.835682	-0.789276	0.42995	0.593185	Machtx_20180703@G00368_i2
196.097	0.111179	0.193736	0.573871	0.566055	0.714985	Machtx_20180703@G00371_i5
1692.37	-1.25568	0.188311	-6.66811	2.59116e-11	3.92863e-10	Machtx_20180703@G00372_i17
433.833	-1.40971	0.232422	-6.06528	1.31728e-09	1.50321e-08	Machtx_20180703@G00374_i2
18.9542	0.100069	3.73405	0.0267989	NA	NA	Machtx_20180703@G00374_i3
66.074	0.488457	0.265139	1.84227	0.0654359	0.139003	Machtx_20180703@G00375_i1
13.5266	-0.47639	0.547286	-0.870461	0.384049	0.548068	Machtx_20180703@G00378_i4
6.09951	-0.61273	0.758194	-0.808144	0.419008	0.582664	Machtx_20180703@G00379_i2
10.4959	-0.0616331	0.638522	-0.0965247	0.923104	0.957272	Machtx_20180703@G00379_i4
6.16379	1.54948	0.817626	1.8951	0.0580788	0.126158	Machtx_20180703@G00380_i1
8.31232	-0.604815	0.687251	-0.880049	0.378833	0.542663	Machtx_20180703@G00381_i1
2.87166	-0.201033	2.44259	-0.0823031	0.934406	0.964267	Machtx_20180703@G00383_i1
21.2551	0.858046	0.589002	1.45678	0.145177	0.263513	Machtx_20180703@G00383_i4
4.01177	0.892309	1.14607	0.778581	0.436227	0.599079	Machtx_20180703@G00384_i1
170.518	-0.962679	0.283888	-3.39105	0.000696246	0.00265214	Machtx_20180703@G00386_i1
11.7541	-1.07877	0.862701	-1.25045	0.211135	0.352156	Machtx_20180703@G00386_i5
19.5797	0.140778	0.865881	0.162584	0.870846	0.928154	Machtx_20180703@G00388_i10
5.51133	-3.66491	1.97528	-1.85539	0.0635402	0.135733	Machtx_20180703@G00388_i16
118.022	0.287366	0.266191	1.07955	0.280342	0.435964	Machtx_20180703@G00388_i18
86.1776	-0.430022	0.45475	-0.945622	0.344341	0.506833	Machtx_20180703@G00388_i4
10.8925	1.11539	0.80155	1.39154	0.164063	0.28978	Machtx_20180703@G00388_i8
197.856	0.594857	0.139268	4.27131	1.94331e-05	0.000103576	Machtx_20180703@G00390_i1
1276.27	-0.392344	0.155317	-2.52608	0.0115343	0.0319527	Machtx_20180703@G00392_i2
72.5283	-0.690536	0.458588	-1.50579	0.132122	0.244384	Machtx_20180703@G00392_i3
42.7189	-2.19027	1.36313	-1.6068	0.108099	0.208983	Machtx_20180703@G00392_i7
113.185	0.87192	0.241643	3.6083	0.000308207	0.00127329	Machtx_20180703@G00394_i1
38.93	0.105777	0.298012	0.354941	0.722634	0.831597	Machtx_20180703@G00398_i1
15.4725	-1.11601	0.649774	-1.71754	0.0858802	0.173333	Machtx_20180703@G00399_i1
3.1575	-0.916654	1.84086	-0.497948	0.618521	0.75598	Machtx_20180703@G00399_i2
11.4594	0.940945	0.851108	1.10555	0.26892	0.422599	Machtx_20180703@G00400_i1
66.8857	0.162223	0.296305	0.547485	0.584046	0.729193	Machtx_20180703@G00400_i10
213.673	-0.209564	0.232642	-0.900803	0.367693	0.530875	Machtx_20180703@G00400_i11
18.1291	0.204835	0.499542	0.410045	0.681773	0.803785	Machtx_20180703@G00400_i15
285.231	-1.18738	0.247864	-4.79046	1.66398e-06	1.09668e-05	Machtx_20180703@G00400_i7
140.391	-0.521903	0.165895	-3.14599	0.00165528	0.00576783	Machtx_20180703@G00402_i1
9.40753	-0.793837	0.818657	-0.969682	0.332205	0.494029	Machtx_20180703@G00403_i2
4.74173	-0.551017	1.24115	-0.443957	0.657073	0.785559	Machtx_20180703@G00403_i3
98.2147	0.033525	0.240613	0.139331	0.889188	0.938256	Machtx_20180703@G00408_i12
19.3033	-4.15704	1.45962	-2.84803	0.00439908	0.0137906	Machtx_20180703@G00411_i11
70.6641	-1.63176	0.289433	-5.6378	1.72236e-08	1.61871e-07	Machtx_20180703@G00411_i7
7.93288	-1.69932	1.34837	-1.26027	0.207571	0.347707	Machtx_20180703@G00411_i8
147.008	0.763886	0.307666	2.48285	0.0130337	0.0355687	Machtx_20180703@G00412_i1
197.48	0.604023	0.162285	3.72199	0.000197662	0.000851294	Machtx_20180703@G00412_i3
230.667	6.69805	0.515029	13.0052	1.14323e-38	2.09401e-36	Machtx_20180703@G00418_i2
3.44702	5.16581	2.67664	1.92996	0.0536116	0.118051	Machtx_20180703@G00418_i3
18.2167	-0.553778	0.420296	-1.31759	0.18764	0.321707	Machtx_20180703@G00421_i1
117.414	-0.429617	0.225354	-1.90641	0.0565966	0.12348	Machtx_20180703@G00422_i1
23.7538	-2.02987	0.909338	-2.23225	0.0255987	0.0637466	Machtx_20180703@G00423_i2
415.204	-0.337179	0.14122	-2.38761	0.0169583	0.0447138	Machtx_20180703@G00423_i4
214.83	1.11993	0.135612	8.25833	1.4772e-16	4.95208e-15	Machtx_20180703@G00425_i2
14.5282	0.42555	0.592096	0.718718	0.472315	0.632796	Machtx_20180703@G00430_i1
16.8048	-0.437374	1.06357	-0.411233	0.680902	0.803089	Machtx_20180703@G00430_i11
60.762	0.227583	0.317576	0.716623	0.473607	0.634088	Machtx_20180703@G00430_i12
2.6911	0.417964	4.08052	0.102429	0.918416	0.954356	Machtx_20180703@G00430_i3
37.6306	-0.930496	0.405364	-2.29546	0.0217068	0.0554017	Machtx_20180703@G00430_i7
3.23569	-1.09259	1.27068	-0.859844	0.389875	0.554018	Machtx_20180703@G00432_i1
19.8972	-0.633875	0.428857	-1.47806	0.139392	0.25521	Machtx_20180703@G00432_i12
3.4561	4.72339	3.93138	1.20146	0.229574	0.375262	Machtx_20180703@G00432_i13
25.3183	-1.58471	0.484069	-3.27373	0.00106138	0.0038776	Machtx_20180703@G00432_i15
357.232	-1.38784	0.16756	-8.28264	1.20479e-16	4.11413e-15	Machtx_20180703@G00432_i16
3.82395	0.808582	1.51521	0.533644	0.593588	0.73662	Machtx_20180703@G00432_i5
5.12802	1.21625	1.09962	1.10606	0.268701	0.422336	Machtx_20180703@G00436_i1
36.9365	0.546863	0.321598	1.70045	0.0890456	0.178614	Machtx_20180703@G00436_i2
1616.39	-0.836247	0.182519	-4.58169	4.61231e-06	2.78798e-05	Machtx_20180703@G00437_i1
2.57701	-4.46277	3.92327	-1.13751	0.255324	0.406396	Machtx_20180703@G00437_i2
32.0125	-1.98053	1.11091	-1.78279	0.0746205	0.154756	Machtx_20180703@G00437_i3
61.8161	-0.95061	0.73018	-1.30188	0.192956	0.328726	Machtx_20180703@G00437_i5
28.0344	-0.53165	0.338736	-1.56951	0.11653	0.221805	Machtx_20180703@G00438_i1
29.6816	-0.749952	0.352611	-2.12685	0.0334322	0.0797773	Machtx_20180703@G00439_i1
108.181	0.281718	0.197688	1.42507	0.154138	0.276147	Machtx_20180703@G00440_i1
4.8214	-0.319834	1.60211	-0.199632	0.841768	0.910905	Machtx_20180703@G00441_i1
311.622	-0.858202	0.318773	-2.6922	0.00709817	0.0209528	Machtx_20180703@G00441_i4
13.3826	6.99567	1.57053	4.45434	8.41528e-06	4.82519e-05	Machtx_20180703@G00441_i5
38.1628	-1.52488	0.377074	-4.04399	5.25497e-05	0.000257011	Machtx_20180703@G00442_i1
131.745	-0.0985099	0.224379	-0.439033	0.660638	0.788238	Machtx_20180703@G00443_i1
99.5359	-0.198037	0.188492	-1.05064	0.293426	0.451079	Machtx_20180703@G00444_i2
84.4926	-1.72078	0.275545	-6.24499	4.23824e-10	5.26192e-09	Machtx_20180703@G00445_i1
31.9663	-3.63101	1.0353	-3.5072	0.000452852	0.00180387	Machtx_20180703@G00445_i2
22.3548	-1.71808	0.48109	-3.57123	0.000355311	0.00144802	Machtx_20180703@G00450_i1
48.2401	-1.45649	0.360773	-4.03713	5.411e-05	0.000263922	Machtx_20180703@G00451_i2
46.2359	-0.173761	0.525105	-0.330907	0.740715	0.845039	Machtx_20180703@G00454_i10
35.4007	-1.04186	0.854168	-1.21974	0.222565	0.366428	Machtx_20180703@G00454_i4
160.474	-0.62658	0.15679	-3.9963	6.4341e-05	0.000308201	Machtx_20180703@G00454_i6
43.7422	-0.724054	0.499028	-1.45093	0.1468	0.265866	Machtx_20180703@G00456_i2
208.077	-0.666475	0.189894	-3.50972	0.000448586	0.00178886	Machtx_20180703@G00456_i3
119.108	-0.362927	0.236167	-1.53674	0.124357	0.233015	Machtx_20180703@G00457_i1
182.599	0.104157	0.168979	0.616391	0.537637	0.69137	Machtx_20180703@G00458_i1
5.47944	2.07028	2.9066	0.712269	0.476298	0.636642	Machtx_20180703@G00458_i4
10.315	4.76831	1.23227	3.86952	0.00010905	0.000496557	Machtx_20180703@G00459_i1
200.277	5.49739	0.361385	15.212	2.94352e-52	1.13126e-49	Machtx_20180703@G00462_i1
66.5959	-1.12257	0.481393	-2.33192	0.0197051	0.0510218	Machtx_20180703@G00464_i2
181.442	0.145301	0.285501	0.508934	0.610799	0.749901	Machtx_20180703@G00464_i5
236.525	4.35408	0.56182	7.74995	9.19313e-15	2.38379e-13	Machtx_20180703@G00464_i6
134.657	0.158148	0.35501	0.445476	0.655976	0.784677	Machtx_20180703@G00464_i7
11.0856	5.24842	3.11695	1.68383	0.0922139	0.183881	Machtx_20180703@G00465_i1
46.7417	-1.67668	1.10595	-1.51606	0.129505	0.240816	Machtx_20180703@G00465_i19
19.156	-0.152779	0.426631	-0.358105	0.720265	0.829958	Machtx_20180703@G00465_i2
155.19	-0.362728	0.294849	-1.23021	0.218617	0.361539	Machtx_20180703@G00465_i24
5.53934	-1.66091	1.5529	-1.06955	0.28482	0.441016	Machtx_20180703@G00466_i1
4.53416	0.0270158	1.69019	0.0159839	0.987247	0.993631	Machtx_20180703@G00466_i7
73.6171	-0.64238	0.285088	-2.25326	0.0242424	0.060806	Machtx_20180703@G00466_i9
37.81	0.0439926	0.380553	0.115602	0.907968	0.949287	Machtx_20180703@G00467_i3
49.7265	-0.341338	0.356854	-0.956522	0.338809	0.500916	Machtx_20180703@G00468_i4
3.1856	1.79185	2.40648	0.744596	0.456516	0.618166	Machtx_20180703@G00468_i5
1462.3	-1.36653	0.372386	-3.66967	0.000242867	0.00102611	Machtx_20180703@G00469_i1
248.891	-1.3804	0.525863	-2.62502	0.00866448	0.0249418	Machtx_20180703@G00469_i3
10.0016	1.63715	0.75267	2.17513	0.0296205	0.0720859	Machtx_20180703@G00476_i3
50.6449	0.407637	0.435308	0.936434	0.34905	0.511664	Machtx_20180703@G00477_i3
193.665	1.27088	0.182239	6.97373	3.08651e-12	5.44046e-11	Machtx_20180703@G00477_i4
43.8621	-0.724391	0.313516	-2.31054	0.0208585	0.0535349	Machtx_20180703@G00482_i10
7.39751	-0.906395	1.87967	-0.482209	0.629657	0.764154	Machtx_20180703@G00482_i2
116.845	-0.289373	0.226709	-1.27641	0.201812	0.340365	Machtx_20180703@G00482_i3
85.9628	0.551838	0.205705	2.68267	0.00730368	0.0214887	Machtx_20180703@G00483_i3
70.864	-1.406	0.452885	-3.10453	0.00190582	0.00655016	Machtx_20180703@G00484_i1
207.093	-0.7578	0.238325	-3.17968	0.00147436	0.00519969	Machtx_20180703@G00484_i4
141.213	0.634924	0.171495	3.70229	0.00021366	0.000913831	Machtx_20180703@G00485_i2
380.137	0.559329	0.139354	4.01371	5.97711e-05	0.000288203	Machtx_20180703@G00491_i1
123.81	0.332908	0.189496	1.7568	0.0789515	0.161921	Machtx_20180703@G00492_i1
43.4867	-0.59817	0.419373	-1.42634	0.15377	0.275683	Machtx_20180703@G00493_i10
83.2155	-0.934682	0.480228	-1.94633	0.0516154	0.114558	Machtx_20180703@G00493_i18
139.488	-1.49438	0.357044	-4.18543	2.84625e-05	0.000147288	Machtx_20180703@G00493_i21
8.75132	-0.785024	0.749874	-1.04687	0.295158	0.453143	Machtx_20180703@G00493_i6
50.5645	-1.00649	0.487652	-2.06394	0.0390233	0.0907612	Machtx_20180703@G00493_i9
205.921	0.478265	0.162494	2.94328	0.00324757	0.0105231	Machtx_20180703@G00498_i1
217.926	0.358051	0.192107	1.86381	0.0623489	0.133759	Machtx_20180703@G00499_i1
6.01607	1.03809	2.48287	0.4181	0.675874	0.799503	Machtx_20180703@G00499_i2
12.1809	7.15738	2.49093	2.87337	NA	NA	Machtx_20180703@G00500_i1
892.141	-0.972307	0.157087	-6.18962	6.03108e-10	7.3045e-09	Machtx_20180703@G00500_i2
412.698	-0.385215	0.13985	-2.75448	0.00587856	0.017787	Machtx_20180703@G00501_i2
914.554	1.10863	0.155138	7.14613	8.92592e-13	1.70456e-11	Machtx_20180703@G00502_i1
680.576	0.711301	0.121674	5.84597	5.03625e-09	5.18737e-08	Machtx_20180703@G00503_i1
63.8481	0.150569	0.254763	0.591015	0.55451	0.705308	Machtx_20180703@G00508_i2
3.50715	-1.24801	1.28778	-0.969117	0.332487	0.494318	Machtx_20180703@G00510_i3
28.9709	-0.630911	0.351723	-1.79377	0.0728496	0.151705	Machtx_20180703@G00510_i6
7.07784	-0.363761	1.53471	-0.237022	0.812639	0.892154	Machtx_20180703@G00510_i7
25.4268	-0.990266	0.442697	-2.23689	0.0252933	0.0631036	Machtx_20180703@G00512_i5
2.90503	-0.00905609	2.37701	-0.00380986	0.99696	0.998329	Machtx_20180703@G00514_i11
12.2072	-0.800153	0.83453	-0.958807	0.337656	0.49971	Machtx_20180703@G00514_i13
137.182	0.0159856	0.19698	0.0811533	0.93532	0.964656	Machtx_20180703@G00514_i5
1854.29	0.334706	0.108049	3.09773	0.00195012	0.00668161	Machtx_20180703@G00515_i1
155.169	3.4534	0.467209	7.39156	1.45117e-13	3.15156e-12	Machtx_20180703@G00517_i1
7.69007	1.19515	2.97008	0.402396	0.687393	0.807536	Machtx_20180703@G00517_i13
218.777	0.208311	0.202772	1.02731	0.304272	0.463464	Machtx_20180703@G00517_i14
60.5999	0.277981	0.302507	0.918922	0.358136	0.521309	Machtx_20180703@G00518_i2
83.5922	0.646054	0.354371	1.8231	0.0682883	0.143905	Machtx_20180703@G00518_i5
175.059	0.581426	0.171057	3.39902	0.000676274	0.00258292	Machtx_20180703@G00520_i1
3.07526	0.350157	1.18652	0.295111	0.767909	0.863161	Machtx_20180703@G00521_i2
3147.84	-2.43529	0.250153	-9.73518	2.13431e-22	1.40904e-20	Machtx_20180703@G00522_i3
674.933	-2.85998	0.412148	-6.9392	3.94334e-12	6.80582e-11	Machtx_20180703@G00522_i4
11.6578	-1.57843	0.653823	-2.41416	0.0157714	0.0419596	Machtx_20180703@G00523_i1
1119.5	1.65758	0.157082	10.5523	4.95642e-26	4.35396e-24	Machtx_20180703@G00525_i1
62.3027	-0.0123044	0.236282	-0.0520752	0.958469	0.977996	Machtx_20180703@G00528_i1
75.9503	0.158746	0.258423	0.614287	0.539026	0.692426	Machtx_20180703@G00528_i3
53.2819	-0.839055	0.283836	-2.95613	0.00311528	0.0101456	Machtx_20180703@G00530_i1
54.3321	0.67594	0.262738	2.57268	0.0100915	0.0284522	Machtx_20180703@G00531_i1
171.818	0.353492	0.157635	2.24248	0.0249307	0.0622927	Machtx_20180703@G00534_i1
4.0944	-0.167479	1.41993	-0.117949	0.906108	0.948021	Machtx_20180703@G00534_i2
3.85267	0.703419	2.23013	0.315416	0.752446	0.853091	Machtx_20180703@G00534_i3
24.9038	-1.73846	1.44946	-1.19938	0.230378	0.376234	Machtx_20180703@G00536_i1
25.57	1.95616	1.58681	1.23277	0.217663	0.360267	Machtx_20180703@G00536_i2
788.134	0.882243	0.130229	6.77454	1.24805e-11	1.99114e-10	Machtx_20180703@G00538_i1
261.98	0.332042	0.163856	2.02643	0.0427203	0.0979468	Machtx_20180703@G00542_i1
695.634	0.702041	0.121015	5.80127	6.58164e-09	6.66119e-08	Machtx_20180703@G00543_i1
134.142	1.37686	0.179933	7.65209	1.97736e-14	4.92271e-13	Machtx_20180703@G00548_i11
3.5521	-3.85648	1.96105	-1.96654	0.0492365	0.110233	Machtx_20180703@G00548_i2
69.3805	0.511072	0.310882	1.64394	0.100188	0.196522	Machtx_20180703@G00549_i2
88.3572	0.383615	0.209122	1.8344	0.0665941	0.141039	Machtx_20180703@G00551_i1
43.0297	0.495998	0.338766	1.46413	0.143158	0.260708	Machtx_20180703@G00552_i1
148.977	0.890512	0.185291	4.80602	1.53966e-06	1.02147e-05	Machtx_20180703@G00553_i1
52.4962	0.193918	0.285235	0.679853	0.496598	0.655149	Machtx_20180703@G00554_i1
28.1088	-0.259792	0.378072	-0.687149	0.491989	0.651165	Machtx_20180703@G00556_i3
96.1727	0.772332	0.264451	2.92052	0.00349453	0.0112269	Machtx_20180703@G00557_i2
777.243	-1.56177	0.244601	-6.38498	1.71417e-10	2.26473e-09	Machtx_20180703@G00558_i1
5.0921	0.316304	2.41259	0.131106	0.895692	0.942276	Machtx_20180703@G00558_i3
5.6096	0.958382	1.55003	0.618298	0.536379	0.690366	Machtx_20180703@G00558_i4
1272.7	0.876527	0.151532	5.78444	7.27547e-09	7.31011e-08	Machtx_20180703@G00559_i1
6.82986	-0.210032	2.33619	-0.0899033	0.928364	0.960404	Machtx_20180703@G00559_i3
84.8771	-0.749655	0.233228	-3.21425	0.00130785	0.00466643	Machtx_20180703@G00560_i2
118.401	-0.753479	0.235065	-3.2054	0.00134873	0.0047987	Machtx_20180703@G00560_i3
16.7761	-1.73186	1.40331	-1.23412	0.217158	0.359721	Machtx_20180703@G00560_i6
108.306	0.93406	0.268406	3.48003	0.000501354	0.00197749	Machtx_20180703@G00561_i1
280.206	0.897627	0.131645	6.81853	9.19755e-12	1.50246e-10	Machtx_20180703@G00561_i2
1433.68	1.12088	0.117337	9.55263	1.26447e-21	7.86531e-20	Machtx_20180703@G00561_i4
113.04	1.0882	0.231085	4.70909	2.48823e-06	1.58978e-05	Machtx_20180703@G00566_i2
19.5783	-1.2348	0.415586	-2.97124	0.00296603	0.00971168	Machtx_20180703@G00569_i1
321.434	-0.141388	0.151722	-0.931891	0.351393	0.514135	Machtx_20180703@G00572_i7
4.10923	-5.39812	3.37092	-1.60138	0.109292	0.210756	Machtx_20180703@G00572_i8
14.6144	-0.806461	0.632337	-1.27536	0.20218	0.340793	Machtx_20180703@G00573_i4
468.916	0.00649968	0.134829	0.0482067	0.961551	0.979738	Machtx_20180703@G00573_i6
9.56117	0.818052	2.41984	0.33806	0.735318	0.840866	Machtx_20180703@G00579_i10
1892.86	-0.448781	0.103197	-4.34878	1.36897e-05	7.49978e-05	Machtx_20180703@G00579_i11
143.029	-0.173991	0.193922	-0.897219	0.369602	0.533041	Machtx_20180703@G00579_i5
1953.02	1.07973	0.197909	5.4557	4.878e-08	4.25813e-07	Machtx_20180703@G00580_i1
54.0445	8.51318	1.21635	6.99897	2.5786e-12	4.58839e-11	Machtx_20180703@G00581_i2
95.0152	0.199923	0.232642	0.859359	0.390142	0.554289	Machtx_20180703@G00585_i1
625.374	0.595854	0.111826	5.32842	9.90719e-08	8.20718e-07	Machtx_20180703@G00586_i1
32.7594	0.311715	0.387036	0.805391	0.420594	0.58419	Machtx_20180703@G00588_i2
58.5321	0.260589	0.323307	0.806011	0.420237	0.583863	Machtx_20180703@G00588_i8
115.025	-0.982546	0.20552	-4.78079	1.74606e-06	1.14639e-05	Machtx_20180703@G00597_i1
453.995	0.720687	0.139144	5.17945	2.22542e-07	1.73629e-06	Machtx_20180703@G00599_i1
307.078	-1.42517	0.27355	-5.20992	1.88926e-07	1.49296e-06	Machtx_20180703@G00600_i1
58.3828	0.197338	0.311765	0.632969	0.526754	0.6814	Machtx_20180703@G00602_i3
124.322	1.21516	0.285175	4.2611	2.03422e-05	0.000108153	Machtx_20180703@G00602_i5
43.6656	0.898213	0.48934	1.83556	0.0664227	0.140738	Machtx_20180703@G00602_i6
3.15165	-2.59776	1.40985	-1.84258	0.0653908	0.138921	Machtx_20180703@G00608_i1
6.76563	-1.65676	1.06667	-1.55321	0.120374	0.227432	Machtx_20180703@G00610_i2
9.78651	0.567084	1.95207	0.290504	0.771431	0.865616	Machtx_20180703@G00610_i3
5.25443	0.178274	1.60188	0.11129	0.911386	0.951254	Machtx_20180703@G00610_i4
60.8501	-1.56626	0.382787	-4.09174	4.28151e-05	0.000213698	Machtx_20180703@G00610_i5
40.3328	1.21562	0.315988	3.84706	0.000119546	0.000539839	Machtx_20180703@G00611_i1
59.2735	-1.0926	0.290496	-3.76117	0.000169118	0.000738513	Machtx_20180703@G00612_i3
2.88026	1.59162	1.54815	1.02808	0.303914	0.463051	Machtx_20180703@G00616_i1
20.1701	-1.31375	0.699676	-1.87765	0.0604292	0.130395	Machtx_20180703@G00617_i1
56.7932	-0.908111	0.262369	-3.46119	0.000537786	0.00210613	Machtx_20180703@G00618_i1
149.424	-0.359768	0.195705	-1.83832	0.0660155	0.140055	Machtx_20180703@G00618_i2
5.80992	-0.67429	0.823856	-0.818457	0.413096	0.577053	Machtx_20180703@G00619_i1
8.43336	0.552185	0.601747	0.917637	0.358809	0.522094	Machtx_20180703@G00621_i4
5.37025	0.376592	1.15341	0.326502	0.744045	0.84758	Machtx_20180703@G00621_i6
6.41156	0.257501	0.835444	0.308221	0.757914	0.856546	Machtx_20180703@G00621_i7
41.8457	-0.204844	0.349369	-0.586326	0.557657	0.708118	Machtx_20180703@G00632_i1
3.29958	-2.42949	2.01824	-1.20377	0.22868	0.374113	Machtx_20180703@G00632_i2
14.1844	0.656169	1.83522	0.357543	0.720685	0.83022	Machtx_20180703@G00632_i3
336.958	0.203777	0.103657	1.96588	0.0493122	0.110385	Machtx_20180703@G00633_i2
724.633	0.692205	0.0920137	7.52285	5.35946e-14	1.24834e-12	Machtx_20180703@G00634_i1
84.8912	1.22883	0.262119	4.68806	2.75803e-06	1.74506e-05	Machtx_20180703@G00634_i4
3.49481	-2.02787	2.32243	-0.873165	0.382573	0.546458	Machtx_20180703@G00634_i9
96.3837	-0.739213	0.262425	-2.81685	0.0048497	0.0150256	Machtx_20180703@G00638_i3
32.4895	-0.487301	0.363042	-1.34227	0.179507	0.310709	Machtx_20180703@G00638_i7
5.06626	-0.806572	1.04421	-0.772425	0.439863	0.602617	Machtx_20180703@G00639_i1
3.0731	-0.590667	1.22842	-0.480835	0.630634	0.76482	Machtx_20180703@G00639_i11
4.25164	-2.07854	1.52141	-1.36619	0.171879	0.300527	Machtx_20180703@G00639_i12
181.759	-0.865915	0.194395	-4.4544	8.41273e-06	4.82437e-05	Machtx_20180703@G00639_i13
14.016	-0.606156	0.579859	-1.04535	0.295861	0.453851	Machtx_20180703@G00639_i3
23.4737	-2.35976	0.44752	-5.27298	1.34223e-07	1.08681e-06	Machtx_20180703@G00639_i8
63.564	-0.628182	0.296546	-2.11833	0.0341475	0.081189	Machtx_20180703@G00646_i1
56.5074	-0.200706	0.27068	-0.741487	0.458398	0.62011	Machtx_20180703@G00651_i4
182.642	0.380606	0.174572	2.18022	0.0292412	0.0713162	Machtx_20180703@G00652_i5
28.2472	0.657481	0.45672	1.43957	0.149989	0.270459	Machtx_20180703@G00655_i1
3.72228	-0.0615445	1.03829	-0.059275	0.952733	0.974814	Machtx_20180703@G00656_i2
104.832	2.67498	0.407982	6.55662	5.50398e-11	7.92352e-10	Machtx_20180703@G00657_i2
180.245	0.0626833	0.174379	0.359466	0.719247	0.829273	Machtx_20180703@G00659_i1
25.4055	-0.0325233	1.0184	-0.0319356	0.974523	0.987061	Machtx_20180703@G00659_i4
11.7066	-0.332752	0.616927	-0.53937	0.589631	0.73355	Machtx_20180703@G00664_i2
4.78292	-4.3479	2.88282	-1.50821	0.1315	0.243548	Machtx_20180703@G00664_i3
113.152	-1.24941	0.254877	-4.90199	9.48717e-07	6.52237e-06	Machtx_20180703@G00664_i5
119.6	0.438987	0.207679	2.11377	0.0345348	0.0819372	Machtx_20180703@G00664_i6
165.905	0.396431	0.222299	1.78332	0.0745336	0.154621	Machtx_20180703@G00665_i1
57.1347	0.128588	0.602078	0.213574	0.830879	0.904223	Machtx_20180703@G00665_i2
34.4896	0.109974	0.408418	0.269268	0.787724	0.87662	Machtx_20180703@G00665_i3
317.772	0.605382	0.255641	2.36809	0.01788	0.0468315	Machtx_20180703@G00667_i1
235.261	0.675783	0.199653	3.38479	0.000712338	0.00270769	Machtx_20180703@G00667_i2
78.0227	-0.379613	0.263223	-1.44217	0.149254	0.269444	Machtx_20180703@G00668_i2
676.478	-0.395961	0.141231	-2.80364	0.00505295	0.0155924	Machtx_20180703@G00671_i1
132.334	-1.33821	0.244285	-5.47805	4.30033e-08	3.79077e-07	Machtx_20180703@G00672_i2
4.43844	3.00357	1.70127	1.76548	0.0774824	0.15947	Machtx_20180703@G00672_i3
122.466	0.618031	0.192231	3.21504	0.00130424	0.00465543	Machtx_20180703@G00673_i1
395.348	0.91176	0.147541	6.17971	6.42187e-10	7.73861e-09	Machtx_20180703@G00675_i1
14.9009	-2.21432	0.80009	-2.76759	0.00564723	0.01718	Machtx_20180703@G00677_i1
180.923	-0.0370115	0.251722	-0.147033	0.883106	0.934857	Machtx_20180703@G00677_i11
51.546	-0.582924	1.1783	-0.494715	0.620802	0.757782	Machtx_20180703@G00677_i14
67.1702	0.102945	0.350949	0.293332	0.769268	0.864165	Machtx_20180703@G00677_i17
19.0054	-0.214028	1.08755	-0.196798	0.843986	0.912044	Machtx_20180703@G00677_i8
631.996	0.0757028	0.11407	0.663651	0.506913	0.664239	Machtx_20180703@G00678_i1
15.1338	-1.42764	0.609867	-2.34091	0.0192368	0.0499385	Machtx_20180703@G00679_i1
37.974	0.707214	0.285276	2.47905	0.0131734	0.0359064	Machtx_20180703@G00680_i1
31.6731	-0.492408	0.378353	-1.30145	0.193104	0.328888	Machtx_20180703@G00684_i2
6.47116	-0.349132	0.966886	-0.361089	0.718033	0.828473	Machtx_20180703@G00684_i3
4.9823	-4.70533	1.88824	-2.49191	0.0127059	0.0347776	Machtx_20180703@G00684_i5
29.5393	-0.385436	0.383669	-1.00461	0.315086	0.475412	Machtx_20180703@G00686_i1
284.201	-0.815472	0.205256	-3.97295	7.09871e-05	0.000336665	Machtx_20180703@G00686_i4
8.56082	-0.0308842	0.773954	-0.0399044	0.968169	0.983408	Machtx_20180703@G00690_i2
280.739	0.281018	0.124227	2.26213	0.0236896	0.0597082	Machtx_20180703@G00693_i1
84.1344	-0.728657	0.289455	-2.51735	0.0118243	0.0326636	Machtx_20180703@G00694_i1
322.191	-0.945737	0.159897	-5.91468	3.3253e-09	3.52895e-08	Machtx_20180703@G00694_i4
122.457	-1.29032	0.280252	-4.60414	4.14169e-06	2.52657e-05	Machtx_20180703@G00695_i10
58.8383	-1.70478	0.429147	-3.97247	7.11311e-05	0.000337199	Machtx_20180703@G00695_i2
48.8457	-1.32657	0.451184	-2.94019	0.00328012	0.0106158	Machtx_20180703@G00695_i5
34.1131	-0.91435	0.423335	-2.15987	0.0307826	0.0744428	Machtx_20180703@G00695_i7
187.664	-0.0446615	0.182255	-0.245049	0.806418	0.888375	Machtx_20180703@G00696_i1
58.9632	-1.98162	0.47296	-4.18983	2.79166e-05	0.000144724	Machtx_20180703@G00696_i10
663.396	0.776712	0.103121	7.53202	4.99613e-14	1.16877e-12	Machtx_20180703@G00696_i12
10.1593	0.0237016	1.52525	0.0155395	0.987602	0.993813	Machtx_20180703@G00696_i3
195.56	-0.00464559	0.187122	-0.0248265	0.980193	0.989813	Machtx_20180703@G00696_i7
3.15454	0.773016	0.986401	0.783673	0.433232	0.596146	Machtx_20180703@G00701_i1
63.8734	0.764001	0.276498	2.76314	0.00572487	0.0173867	Machtx_20180703@G00704_i1
81.808	3.68231	1.34781	2.73207	0.0062938	0.0188774	Machtx_20180703@G00704_i2
123.377	0.210209	0.265623	0.791382	0.428721	0.592025	Machtx_20180703@G00704_i3
24.5187	3.16272	0.551574	5.734	9.80913e-09	9.66852e-08	Machtx_20180703@G00704_i4
428.801	-0.181246	0.188381	-0.962126	0.335987	0.497941	Machtx_20180703@G00704_i5
17.7871	4.80131	1.0817	4.43869	9.05091e-06	5.15668e-05	Machtx_20180703@G00704_i6
133.012	-0.22038	0.234787	-0.938635	0.347918	0.510612	Machtx_20180703@G00706_i1
246.15	0.330264	0.158134	2.0885	0.0367525	0.0863099	Machtx_20180703@G00707_i1
12.375	-0.79036	0.568389	-1.39053	0.164369	0.290225	Machtx_20180703@G00707_i4
495.733	-0.902726	0.140589	-6.42102	1.35368e-10	1.81633e-09	Machtx_20180703@G00708_i10
97.6672	-1.39356	0.385914	-3.61107	0.000304934	0.00126159	Machtx_20180703@G00708_i11
107.302	-1.15369	0.253461	-4.55174	5.3205e-06	3.17592e-05	Machtx_20180703@G00708_i13
184.8	-0.880272	0.219993	-4.00137	6.29779e-05	0.000302243	Machtx_20180703@G00708_i14
304.058	-0.690166	0.226611	-3.0456	0.00232218	0.00781944	Machtx_20180703@G00708_i16
831.058	-0.688144	0.188149	-3.65744	0.000254745	0.0010725	Machtx_20180703@G00708_i3
51.6431	-2.22963	0.471208	-4.73173	2.22614e-06	1.43403e-05	Machtx_20180703@G00709_i11
108.903	0.450095	0.277018	1.62479	0.104207	0.202789	Machtx_20180703@G00709_i4
21.2174	-2.21437	0.680139	-3.25576	0.0011309	0.00410478	Machtx_20180703@G00709_i5
21.8473	-1.9081	0.605184	-3.15293	0.00161639	0.00564511	Machtx_20180703@G00709_i6
22.4246	-0.0840805	0.401182	-0.209582	0.833994	0.906046	Machtx_20180703@G00712_i1
70.2098	0.140901	0.360649	0.390688	0.696028	0.813559	Machtx_20180703@G00713_i2
10.5963	3.31023	0.926454	3.57301	0.000352907	0.00143969	Machtx_20180703@G00713_i6
7.5306	-2.18839	2.5833	-0.847128	0.396924	0.561108	Machtx_20180703@G00713_i7
10.5301	0.532832	2.19146	0.24314	0.807897	0.889271	Machtx_20180703@G00713_i9
163.562	-0.868871	0.181335	-4.79151	1.65531e-06	1.09185e-05	Machtx_20180703@G00715_i1
6.02514	-0.511375	0.97615	-0.523869	0.600369	0.741891	Machtx_20180703@G00716_i2
3.40782	-3.33203	2.08199	-1.60041	0.109507	0.21108	Machtx_20180703@G00716_i5
13.1892	1.39253	1.11024	1.25427	0.209745	0.350436	Machtx_20180703@G00717_i3
8.59724	-1.17108	0.761535	-1.53779	0.124101	0.232718	Machtx_20180703@G00717_i5
697.227	0.536336	0.147109	3.64585	0.000266506	0.00111732	Machtx_20180703@G00717_i6
316.105	0.495806	0.198878	2.49301	0.0126665	0.0346852	Machtx_20180703@G00717_i7
3.0352	-0.34652	2.31127	-0.149926	0.880823	0.933743	Machtx_20180703@G00718_i10
22.1627	-0.613359	0.433587	-1.41462	0.157181	0.280256	Machtx_20180703@G00718_i11
9.33386	-0.85529	1.46735	-0.582881	0.559974	0.710013	Machtx_20180703@G00718_i2
2.70427	-0.545307	3.80342	-0.143373	0.885996	0.936562	Machtx_20180703@G00718_i4
3.79924	-0.127386	2.40606	-0.052944	0.957777	0.97765	Machtx_20180703@G00718_i7
8.33252	-0.813975	0.78345	-1.03896	0.298822	0.457123	Machtx_20180703@G00719_i1
4.88975	-0.0349704	0.852337	-0.0410288	0.967273	0.982968	Machtx_20180703@G00720_i2
149.565	0.508474	0.168767	3.01288	0.00258782	0.0086069	Machtx_20180703@G00722_i1
1154.93	0.249598	0.103016	2.42291	0.0153966	0.0410843	Machtx_20180703@G00723_i1
262.414	0.542018	0.218022	2.48607	0.0129162	0.035286	Machtx_20180703@G00724_i1
80.5174	0.537257	0.293336	1.83154	0.0670198	0.141759	Machtx_20180703@G00725_i2
22.5417	0.433736	0.490603	0.884087	0.376649	0.540386	Machtx_20180703@G00725_i3
375.17	-1.26961	0.143433	-8.85159	8.62775e-19	3.98897e-17	Machtx_20180703@G00726_i4
130.957	-1.42335	0.258421	-5.50788	3.63188e-08	3.23867e-07	Machtx_20180703@G00727_i4
108.457	0.780188	0.265022	2.94386	0.00324151	0.0105074	Machtx_20180703@G00733_i1
188.349	0.553613	0.145796	3.79718	0.00014635	0.000649296	Machtx_20180703@G00734_i1
16.961	-0.306685	0.468689	-0.654345	0.51289	0.669502	Machtx_20180703@G00736_i2
19.8278	0.167424	0.404259	0.414149	0.678765	0.801705	Machtx_20180703@G00736_i3
135.025	0.217187	0.186975	1.16159	0.245404	0.394576	Machtx_20180703@G00736_i4
3.99737	-3.43846	2.87755	-1.19492	0.232117	0.378399	Machtx_20180703@G00737_i2
49.969	0.184222	0.405303	0.45453	0.649448	0.779772	Machtx_20180703@G00737_i5
5.58114	0.0981946	1.31225	0.0748292	0.940351	0.967734	Machtx_20180703@G00737_i6
25.2736	-0.643827	1.50801	-0.426939	0.669424	0.794957	Machtx_20180703@G00738_i10
17.3738	-0.296047	2.97745	-0.0994298	0.920797	0.956	Machtx_20180703@G00738_i11
440.587	-0.822106	0.152031	-5.40751	6.39082e-08	5.46457e-07	Machtx_20180703@G00738_i5
2162.05	0.755961	0.162828	4.6427	3.43887e-06	2.13659e-05	Machtx_20180703@G00739_i1
1108.96	-2.18274	0.445973	-4.89434	9.86363e-07	6.76498e-06	Machtx_20180703@G00741_i1
16.4699	-1.20192	0.880815	-1.36455	0.172394	0.301204	Machtx_20180703@G00742_i11
58.1423	-1.45764	0.458933	-3.17614	0.00149248	0.00525714	Machtx_20180703@G00742_i2
35.3317	-1.08429	0.419227	-2.5864	0.00969838	0.0275113	Machtx_20180703@G00742_i4
70.1701	-0.334672	0.378352	-0.884553	0.376398	0.54011	Machtx_20180703@G00745_i2
150.784	-1.45289	0.223387	-6.50394	7.82457e-11	1.08926e-09	Machtx_20180703@G00745_i3
307.299	0.886836	0.197654	4.48681	7.22966e-06	4.20021e-05	Machtx_20180703@G00746_i2
3.58706	-5.61229	2.15212	-2.6078	0.00911254	0.0260723	Machtx_20180703@G00750_i12
6.07551	0.50285	2.41736	0.208016	0.835216	0.90687	Machtx_20180703@G00750_i31
409.761	0.039044	0.120421	0.324229	0.745765	0.848641	Machtx_20180703@G00750_i5
28.0469	0.737234	0.399219	1.84669	0.0647921	0.137887	Machtx_20180703@G00750_i7
24.8506	-1.69363	0.52221	-3.24321	0.00118193	0.00426623	Machtx_20180703@G00751_i4
89.7816	-0.626296	0.254801	-2.45798	0.0139722	0.0377325	Machtx_20180703@G00753_i1
32.0955	-0.21087	0.356129	-0.592118	0.553772	0.704744	Machtx_20180703@G00753_i2
416.811	-0.360534	0.145964	-2.47002	0.0135105	0.0366789	Machtx_20180703@G00758_i2
97.1578	-1.08642	0.675132	-1.60919	0.107575	0.20812	Machtx_20180703@G00758_i8
180.177	-1.51846	0.214237	-7.08775	1.36312e-12	2.5422e-11	Machtx_20180703@G00760_i1
2614.13	-1.05977	0.190967	-5.54949	2.86508e-08	2.60398e-07	Machtx_20180703@G00760_i2
108.436	0.87474	0.456436	1.91646	0.0553067	0.12117	Machtx_20180703@G00761_i2
521.799	0.943502	0.101837	9.26486	1.9534e-20	1.07248e-18	Machtx_20180703@G00761_i4
6.56585	-2.96788	0.992016	-2.99177	0.00277366	0.00914927	Machtx_20180703@G00778_i1
268.055	-0.624949	0.136273	-4.58601	4.51788e-06	2.73436e-05	Machtx_20180703@G00779_i3
211.512	0.721471	0.160587	4.49272	7.03205e-06	4.09612e-05	Machtx_20180703@G00780_i1
4.42395	0.0276054	1.05233	0.0262327	0.979072	0.989067	Machtx_20180703@G00781_i1
3.49517	-0.868551	1.14989	-0.755332	0.45005	0.612106	Machtx_20180703@G00782_i2
4.11735	-0.423695	0.972637	-0.435615	0.663116	0.790254	Machtx_20180703@G00782_i6
73.9789	-0.416374	0.333373	-1.24897	0.211674	0.352864	Machtx_20180703@G00783_i1
528.345	7.29125	0.442479	16.4782	5.26463e-61	2.98172e-58	Machtx_20180703@G00784_i1
886.75	0.680781	0.108592	6.26918	3.62945e-10	4.56801e-09	Machtx_20180703@G00787_i10
7.28831	6.08067	3.3876	1.79498	0.072657	0.151399	Machtx_20180703@G00788_i11
2.64483	0.698018	2.45549	0.284268	0.776205	0.869104	Machtx_20180703@G00788_i12
100.514	0.0800074	0.3684	0.217175	0.828072	0.902436	Machtx_20180703@G00788_i14
180.403	0.999388	0.270969	3.6882	0.000225842	0.000961537	Machtx_20180703@G00788_i15
4.93878	1.09657	1.84779	0.593449	0.552881	0.704026	Machtx_20180703@G00788_i9
3.7187	5.01917	3.92684	1.27817	0.201189	0.339573	Machtx_20180703@G00790_i1
25.8603	2.92081	0.670723	4.35471	1.3324e-05	7.31623e-05	Machtx_20180703@G00790_i2
14.1928	1.80637	1.1522	1.56776	0.116938	0.22236	Machtx_20180703@G00790_i4
140.062	0.454333	0.302685	1.50101	0.133353	0.246238	Machtx_20180703@G00790_i5
217.621	1.06045	0.242227	4.37791	1.19824e-05	6.65855e-05	Machtx_20180703@G00790_i6
17.7432	6.81842	1.96684	3.46668	0.000526928	0.00206793	Machtx_20180703@G00790_i7
10.536	1.2751	2.12193	0.600914	0.547898	0.699938	Machtx_20180703@G00790_i9
167.754	-0.896519	0.28985	-3.09304	0.00198116	0.0067761	Machtx_20180703@G00793_i1
5843.26	0.266095	0.11857	2.2442	0.0248193	0.0620431	Machtx_20180703@G00793_i11
30.982	0.121155	0.451195	0.268519	0.7883	0.877004	Machtx_20180703@G00793_i12
7794.9	0.234453	0.221171	1.06005	0.28912	0.446052	Machtx_20180703@G00793_i14
484.514	0.965508	0.203469	4.74523	2.08273e-06	1.34953e-05	Machtx_20180703@G00793_i2
1168.78	-0.987083	0.225453	-4.37821	1.19655e-05	6.65089e-05	Machtx_20180703@G00793_i3
2280.65	0.574597	0.110439	5.20284	1.96268e-07	1.5453e-06	Machtx_20180703@G00793_i6
3.22463	0.597418	2.38513	0.250476	0.802219	0.885562	Machtx_20180703@G00793_i7
59.3969	0.522715	0.282201	1.85228	0.0639857	0.136529	Machtx_20180703@G00793_i9
966.019	0.86168	0.129347	6.66176	2.70571e-11	4.08218e-10	Machtx_20180703@G00794_i1
5.33995	0.239307	0.972303	0.246123	0.805587	0.88789	Machtx_20180703@G00795_i1
86.034	0.0428453	0.267903	0.159928	0.872938	0.929217	Machtx_20180703@G00796_i2
199.003	-0.264248	0.145943	-1.81063	0.0701984	0.147152	Machtx_20180703@G00796_i4
16.0425	-0.740406	0.529834	-1.39743	0.162284	0.287452	Machtx_20180703@G00797_i1
23.8644	-0.639769	0.930759	-0.687362	0.491854	0.651067	Machtx_20180703@G00799_i1
15.6501	-1.33292	0.850212	-1.56775	0.11694	0.22236	Machtx_20180703@G00799_i2
303.846	0.074478	0.176929	0.42095	0.673792	0.797978	Machtx_20180703@G00800_i1
528.33	-1.50856	0.225618	-6.68633	2.28831e-11	3.50154e-10	Machtx_20180703@G00802_i1
35.9159	-0.601342	0.589336	-1.02037	0.307553	0.467173	Machtx_20180703@G00802_i2
13.4944	-2.51304	2.35995	-1.06487	0.286936	0.443368	Machtx_20180703@G00802_i3
19.0565	0.571629	0.678437	0.842567	0.399471	0.563654	Machtx_20180703@G00803_i1
95.906	0.206562	0.219896	0.939365	0.347543	0.51023	Machtx_20180703@G00803_i10
11.0803	1.95645	1.33736	1.46292	0.14349	0.261181	Machtx_20180703@G00803_i3
69.636	0.157324	0.317502	0.495507	0.620242	0.75734	Machtx_20180703@G00803_i5
13.2883	0.682004	0.835147	0.816628	0.414141	0.578006	Machtx_20180703@G00803_i7
81.615	0.770979	0.246895	3.1227	0.00179203	0.00619268	Machtx_20180703@G00805_i4
157.881	-0.593	0.160595	-3.69252	0.000222042	0.000946669	Machtx_20180703@G00806_i1
15.4353	-0.189538	0.521014	-0.363786	0.716018	0.827257	Machtx_20180703@G00806_i15
82.7552	-0.286034	0.263415	-1.08587	0.277537	0.432916	Machtx_20180703@G00806_i5
267.968	1.02731	0.169411	6.06401	1.32765e-09	1.51344e-08	Machtx_20180703@G00807_i1
82.0495	0.458199	0.302051	1.51696	0.129277	0.240455	Machtx_20180703@G00807_i3
14.1818	-2.2291	1.76814	-1.2607	0.207417	0.347517	Machtx_20180703@G00810_i1
4.62687	-3.57127	3.2569	-1.09652	0.27285	0.427339	Machtx_20180703@G00810_i11
8.33404	-1.47022	0.954106	-1.54094	0.123331	0.231617	Machtx_20180703@G00810_i12
14.4925	-0.847597	1.94569	-0.435628	0.663106	0.790254	Machtx_20180703@G00810_i17
4.9353	0.192751	2.27572	0.0846988	0.932501	0.96311	Machtx_20180703@G00810_i19
5.52006	-0.666597	2.50401	-0.266212	0.790076	0.878102	Machtx_20180703@G00810_i24
7.3138	-6.31374	3.23994	-1.94872	0.0513292	0.114052	Machtx_20180703@G00810_i27
13.0966	-0.735991	1.23906	-0.593991	0.552518	0.703669	Machtx_20180703@G00810_i28
3.53631	-5.24158	3.34952	-1.56487	0.117613	0.223363	Machtx_20180703@G00810_i29
2.91401	-0.0285095	1.74041	-0.0163809	0.986931	0.993518	Machtx_20180703@G00810_i3
4.82054	-1.58026	1.30142	-1.21425	0.224651	0.36915	Machtx_20180703@G00810_i4
59.2824	-1.63011	0.356292	-4.57521	4.75746e-06	2.86366e-05	Machtx_20180703@G00810_i5
32.3281	-0.796317	0.446431	-1.78374	0.0744659	0.154503	Machtx_20180703@G00810_i7
2.99873	-4.49087	3.92295	-1.14477	0.252306	0.402784	Machtx_20180703@G00810_i9
8.83312	-1.11501	0.742673	-1.50135	0.133265	0.246107	Machtx_20180703@G00811_i1
5.81346	-1.27529	0.977967	-1.30402	0.192227	0.327717	Machtx_20180703@G00811_i4
13.3801	-1.43958	0.552959	-2.60342	0.00923001	0.0263634	Machtx_20180703@G00811_i7
3.50729	-0.609891	1.54568	-0.394578	0.693154	0.811463	Machtx_20180703@G00811_i8
6.11266	-0.615536	0.93577	-0.657786	0.510676	0.667584	Machtx_20180703@G00811_i9
44.104	0.761669	0.408657	1.86383	0.0623449	0.133757	Machtx_20180703@G00815_i1
84.9334	-1.08032	0.288599	-3.74334	0.00018159	0.000788019	Machtx_20180703@G00816_i4
637.867	0.332538	0.0872247	3.81242	0.000137611	0.000614136	Machtx_20180703@G00817_i1
8.51273	0.455185	2.42243	0.187904	0.850952	0.916488	Machtx_20180703@G00817_i2
7195.08	1.09751	0.131658	8.33606	7.68063e-17	2.70988e-15	Machtx_20180703@G00819_i2
303.991	0.962754	0.158496	6.07432	1.24518e-09	1.42889e-08	Machtx_20180703@G00820_i1
9.8132	-0.324282	0.761261	-0.42598	0.670122	0.795392	Machtx_20180703@G00822_i1
15.2929	-0.514428	0.565198	-0.910173	0.362731	0.526197	Machtx_20180703@G00831_i1
228.209	-0.240571	0.200922	-1.19734	0.231175	0.377134	Machtx_20180703@G00831_i2
15.725	-1.51029	2.29326	-0.658578	0.510167	0.667121	Machtx_20180703@G00831_i4
5.7485	-0.642387	2.34363	-0.274099	0.784008	0.874197	Machtx_20180703@G00831_i6
130.757	-0.420677	0.23279	-1.8071	0.0707459	0.148062	Machtx_20180703@G00833_i1
2.86959	-2.3011	2.03488	-1.13083	0.258127	0.409661	Machtx_20180703@G00834_i4
228.288	0.0371694	0.156692	0.237213	0.812492	0.892052	Machtx_20180703@G00834_i5
188.687	1.05455	0.173512	6.07763	1.21969e-09	1.40113e-08	Machtx_20180703@G00842_i1
48.4202	-0.853958	0.299336	-2.85284	0.00433298	0.0136068	Machtx_20180703@G00842_i10
17.1526	0.399607	0.439786	0.908639	0.363541	0.526841	Machtx_20180703@G00843_i1
60.0439	-0.990296	0.313922	-3.1546	0.0016072	0.00561666	Machtx_20180703@G00847_i2
13.719	-0.449711	0.70155	-0.641025	0.521506	0.676707	Machtx_20180703@G00847_i3
42.1194	-0.77321	0.445798	-1.73444	0.0828398	0.168363	Machtx_20180703@G00848_i1
421.134	0.252236	0.116157	2.17152	0.029892	0.0726357	Machtx_20180703@G00849_i3
29.3353	0.370255	0.365589	1.01276	0.311174	0.471326	Machtx_20180703@G00850_i1
33.6266	-2.39204	0.567192	-4.21734	2.47204e-05	0.00012926	Machtx_20180703@G00851_i1
132.177	-0.863603	0.210221	-4.10806	3.9899e-05	0.000200375	Machtx_20180703@G00852_i2
54.2022	-0.990538	0.291818	-3.39437	0.000687863	0.00262253	Machtx_20180703@G00852_i3
21.3542	-0.503539	0.553734	-0.90935	0.363165	0.526492	Machtx_20180703@G00854_i10
13.0502	-2.84483	1.02937	-2.76366	0.00571568	0.0173637	Machtx_20180703@G00854_i11
17.5016	-0.595585	0.521604	-1.14184	0.253523	0.404378	Machtx_20180703@G00854_i6
9.80596	0.0327353	1.05031	0.0311674	0.975136	0.98734	Machtx_20180703@G00857_i3
72.0404	-0.497883	0.37023	-1.3448	0.178691	0.309669	Machtx_20180703@G00857_i5
2.77795	3.17207	1.35386	2.34299	0.0191299	0.0497114	Machtx_20180703@G00875_i1
59.8779	6.26615	0.793131	7.90053	2.77728e-15	7.76623e-14	Machtx_20180703@G00886_i1
146.485	9.04085	1.25264	7.21745	5.297e-13	1.04829e-11	Machtx_20180703@G00894_i1
3.19787	0.643877	1.03767	0.620504	0.534926	0.688908	Machtx_20180703@G00898_i1
20.1471	-1.57605	0.465288	-3.38725	0.000705972	0.00268586	Machtx_20180703@G00901_i1
848.768	0.908058	0.221737	4.09521	4.21794e-05	0.00021077	Machtx_20180703@G00932_i1
104.464	7.90077	1.03585	7.62733	2.3966e-14	5.89145e-13	Machtx_20180703@G00937_i1
126.626	0.769762	0.161523	4.76566	1.88236e-06	1.22932e-05	Machtx_20180703@G01057_i1
101.399	1.25802	0.221737	5.67346	1.39941e-08	1.34126e-07	Machtx_20180703@G01058_i1
269.457	0.992336	0.149005	6.65976	2.74283e-11	4.13384e-10	Machtx_20180703@G01072_i1
379.139	7.72727	0.592733	13.0367	7.56737e-39	1.39201e-36	Machtx_20180703@G01077_i1
3.34081	-2.65879	1.37911	-1.9279	0.053867	0.118517	Machtx_20180703@G01082_i1
42.2391	0.347307	0.324048	1.07178	0.28382	0.439902	Machtx_20180703@G01111_i1
176.46	0.258004	0.236297	1.09186	0.274893	0.429694	Machtx_20180703@G01123_i1
433.29	0.63237	0.159017	3.97675	6.9865e-05	0.000331745	Machtx_20180703@G01130_i1
632.267	1.1423	0.170295	6.70776	1.97641e-11	3.04919e-10	Machtx_20180703@G01131_i1
59.78	1.10967	0.236063	4.70075	2.59211e-06	1.651e-05	Machtx_20180703@G01135_i1
5.82839	-1.15809	0.898259	-1.28926	0.197307	0.334551	Machtx_20180703@G01137_i2
7.28991	-0.74774	0.915244	-0.816984	0.413938	0.577816	Machtx_20180703@G01138_i1
794.456	1.18245	0.123852	9.54729	1.33135e-21	8.19839e-20	Machtx_20180703@G01145_i1
545.413	0.150259	0.1539	0.976346	0.328893	0.490349	Machtx_20180703@G01152_i1
78.9787	-0.114656	0.304319	-0.376762	0.70635	0.820603	Machtx_20180703@G01153_i1
16.8926	2.80363	0.670991	4.17834	2.9364e-05	0.00015157	Machtx_20180703@G01156_i1
9.85479	-0.255378	0.830667	-0.307438	0.75851	0.856982	Machtx_20180703@G01156_i2
6.08858	-0.38288	0.708794	-0.540185	0.589069	0.733148	Machtx_20180703@G01171_i2
2.68147	1.237	1.38764	0.891436	0.372696	0.536191	Machtx_20180703@G01174_i2
6.41525	-2.24732	0.852399	-2.63646	0.00837754	0.0242178	Machtx_20180703@G01177_i5
16.118	0.0389867	0.96623	0.0403493	0.967815	0.983233	Machtx_20180703@G01179_i1
19.6084	0.844367	0.555333	1.52047	0.128393	0.239048	Machtx_20180703@G01179_i2
9.42203	1.77288	2.22426	0.797065	0.425413	0.588888	Machtx_20180703@G01179_i3
6816.68	4.44738	0.894454	4.97217	6.62069e-07	4.70188e-06	Machtx_20180703@G01203_i1
3.05254	-1.06995	1.33337	-0.802437	0.4223	0.585861	Machtx_20180703@G01206_i2
9.28821	-2.19271	0.916983	-2.39122	0.0167926	0.0443339	Machtx_20180703@G01220_i1
4.3947	0.743085	0.989903	0.750665	0.452854	0.614697	Machtx_20180703@G01228_i2
28.847	1.45639	0.417184	3.49101	0.000481201	0.00190655	Machtx_20180703@G01251_i3
5.33298	1.66327	2.79408	0.595284	0.551654	0.702921	Machtx_20180703@G01251_i4
764.103	2.57082	0.417182	6.16234	7.16795e-10	8.57524e-09	Machtx_20180703@G01256_i1
42.0871	0.0527675	0.270919	0.194773	0.845571	0.913046	Machtx_20180703@G01260_i1
501.037	0.26469	0.133477	1.98304	0.0473634	0.106744	Machtx_20180703@G01262_i1
6.02403	-6.03199	2.44602	-2.46604	0.0136617	0.0370381	Machtx_20180703@G01262_i3
3.10951	0.132505	1.56854	0.0844768	0.932677	0.963174	Machtx_20180703@G01263_i6
332.791	1.06773	0.215587	4.95266	7.32077e-07	5.14894e-06	Machtx_20180703@G01272_i3
220.59	0.395262	0.250595	1.57729	0.114728	0.219113	Machtx_20180703@G01274_i1
154.899	-1.89604	0.503889	-3.7628	0.000168021	0.000734319	Machtx_20180703@G01275_i1
5.01419	-1.72729	0.875524	-1.97286	0.0485115	0.108876	Machtx_20180703@G01277_i1
21.0279	0.0448522	0.4558	0.0984033	0.921612	0.956523	Machtx_20180703@G01283_i1
120.604	0.110614	0.203804	0.542746	0.587304	0.731712	Machtx_20180703@G01288_i1
35.3254	0.635821	0.327643	1.94059	0.052308	0.115731	Machtx_20180703@G01289_i1
13.862	-1.69514	0.849075	-1.99646	0.0458842	0.103939	Machtx_20180703@G01293_i3
8.14181	0.419533	0.94865	0.442242	0.658314	0.786556	Machtx_20180703@G01293_i4
9.06909	0.20331	0.615187	0.330485	0.741034	0.845269	Machtx_20180703@G01293_i5
99.7661	0.441939	0.220106	2.00785	0.0446592	0.101672	Machtx_20180703@G01296_i1
6.19773	-0.0932017	0.737797	-0.126324	0.899475	0.9444	Machtx_20180703@G01309_i1
123.041	-0.538215	0.232603	-2.31388	0.0206746	0.0531453	Machtx_20180703@G01400_i1
363.096	9.22324	0.863139	10.6857	1.18757e-26	1.09226e-24	Machtx_20180703@G01402_i1
36.3903	6.71865	1.10752	6.06642	1.30795e-09	1.49295e-08	Machtx_20180703@G01409_i4
139.767	0.393881	0.165146	2.38504	0.0170773	0.0449781	Machtx_20180703@G01411_i1
3.57048	-1.90019	1.30788	-1.45287	0.146259	0.265121	Machtx_20180703@G01412_i1
120.655	-0.431772	0.241604	-1.7871	0.0739206	0.153608	Machtx_20180703@G01415_i1
29.4611	-0.199165	0.410936	-0.484662	0.627916	0.7631	Machtx_20180703@G01421_i1
102.484	0.71938	0.199364	3.60837	0.00030813	0.0012731	Machtx_20180703@G01424_i1
110.963	1.07935	0.339611	3.17819	0.00148197	0.00522396	Machtx_20180703@G01426_i1
226.188	7.45344	0.67364	11.0644	1.86641e-28	1.92195e-26	Machtx_20180703@G01428_i3
1730.52	-0.156951	0.113921	-1.37772	0.16829	0.295705	Machtx_20180703@G01434_i1
59.1303	0.405987	2.83463	0.143224	0.886113	0.936594	Machtx_20180703@G01434_i2
2156.31	0.240304	0.10136	2.37079	0.0177501	0.0465449	Machtx_20180703@G01435_i1
1199.55	0.794572	0.126148	6.29872	3.00122e-10	3.82996e-09	Machtx_20180703@G01441_i2
5.66679	2.12507	1.04195	2.03952	0.0413984	0.0953732	Machtx_20180703@G01442_i1
10.3406	3.29378	1.4159	2.32629	0.0200033	0.0516894	Machtx_20180703@G01448_i1
140.229	4.42752	0.674098	6.56807	5.09714e-11	7.37484e-10	Machtx_20180703@G01448_i2
52.0226	4.53495	0.60826	7.45561	8.9456e-14	2.00273e-12	Machtx_20180703@G01448_i3
12.1002	-0.369372	0.614684	-0.600914	0.547897	0.699938	Machtx_20180703@G01450_i2
481.192	0.506856	0.142208	3.56419	0.000364978	0.00148279	Machtx_20180703@G01455_i1
95.5929	0.410582	0.232094	1.76903	0.0768882	0.158493	Machtx_20180703@G01458_i3
5.85129	-1.69095	0.819929	-2.06231	0.0391778	0.0910272	Machtx_20180703@G01460_i1
140.944	0.297087	0.177133	1.6772	0.0935035	0.185807	Machtx_20180703@G01461_i2
2154.41	1.206	0.108382	11.1273	9.23833e-29	9.60519e-27	Machtx_20180703@G01462_i2
8.78968	-1.22771	0.940245	-1.30574	0.191642	0.326921	Machtx_20180703@G01463_i3
4.01419	-0.312766	1.05225	-0.297236	0.766286	0.862057	Machtx_20180703@G01464_i1
267.1	-0.33771	0.227834	-1.48226	0.13827	0.25362	Machtx_20180703@G01466_i1
63.8814	0.72649	0.292139	2.48679	0.0128901	0.0352213	Machtx_20180703@G01468_i2
232.67	0.34603	0.176232	1.9635	0.0495885	0.110894	Machtx_20180703@G01469_i1
293.745	6.76362	0.499032	13.5535	7.55625e-42	1.61015e-39	Machtx_20180703@G01474_i2
3.97502	-0.221723	1.11697	-0.198505	0.84265	0.911241	Machtx_20180703@G01480_i2
33.6627	4.14573	0.680456	6.09258	1.11106e-09	1.28595e-08	Machtx_20180703@G01481_i1
8.99572	3.515	0.858252	4.09553	4.21198e-05	0.00021057	Machtx_20180703@G01483_i1
9.85173	-1.40367	1.09525	-1.28159	0.199985	0.337999	Machtx_20180703@G01507_i1
3.06458	4.62044	1.5353	3.00947	0.00261707	0.00869541	Machtx_20180703@G01521_i1
5.30529	-0.0582814	0.827999	-0.0703883	0.943885	0.969887	Machtx_20180703@G01524_i1
8.15226	0.233308	0.670127	0.348155	0.727724	0.835355	Machtx_20180703@G01531_i1
141.267	0.799181	0.233009	3.42983	0.000603953	0.00233614	Machtx_20180703@G01533_i1
2.59905	-0.872268	1.19043	-0.732736	0.46372	0.625311	Machtx_20180703@G01555_i1
2.74567	-0.488673	1.13097	-0.432083	0.665681	0.792279	Machtx_20180703@G01558_i1
540.74	8.08863	0.521137	15.5211	2.49672e-54	1.03335e-51	Machtx_20180703@G01560_i1
5.42961	-2.96672	1.1486	-2.58291	0.00979696	0.0277453	Machtx_20180703@G01561_i1
62.8267	6.30812	0.954076	6.61175	3.79796e-11	5.60053e-10	Machtx_20180703@G01563_i1
154.562	7.0915	0.674502	10.5137	7.47081e-26	6.39311e-24	Machtx_20180703@G01574_i1
389.982	0.462377	0.257811	1.79347	0.0728982	0.151762	Machtx_20180703@G01597_i1
11.6954	0.453882	0.681457	0.666046	0.505381	0.663099	Machtx_20180703@G01665_i1
147.357	1.035	0.185362	5.58368	2.3548e-08	2.16859e-07	Machtx_20180703@G01666_i1
6.39263	-0.02856	0.689446	-0.0414246	0.966957	0.982826	Machtx_20180703@G01671_i1
11.2612	0.110782	0.707313	0.156624	0.875541	0.930653	Machtx_20180703@G01679_i3
3.39081	0.535369	1.23729	0.432695	0.665236	0.791888	Machtx_20180703@G01679_i7
30.092	-1.05143	0.434165	-2.42173	0.0154467	0.0412026	Machtx_20180703@G01681_i1
63.2091	0.533521	0.473676	1.12634	0.260021	0.41209	Machtx_20180703@G01687_i10
10.0207	-0.42097	2.31176	-0.1821	0.855504	0.919298	Machtx_20180703@G01687_i16
3.40136	5.95034	3.91733	1.51898	0.128768	0.239622	Machtx_20180703@G01687_i3
23.7465	-1.17657	1.00204	-1.17417	0.240326	0.388237	Machtx_20180703@G01687_i6
65.2047	0.980655	0.530441	1.84875	0.0644933	0.137387	Machtx_20180703@G01687_i7
21.5234	-1.91584	0.969543	-1.97603	0.0481516	0.10821	Machtx_20180703@G01687_i8
66.6573	-0.845364	0.311056	-2.71772	0.00657327	0.0196186	Machtx_20180703@G01688_i12
3.12104	-5.37053	2.99922	-1.79064	0.0733509	0.152579	Machtx_20180703@G01688_i16
46.7967	-1.47947	0.52889	-2.79731	0.00515303	0.0158653	Machtx_20180703@G01688_i3
158.975	-1.22186	0.202223	-6.04214	1.52081e-09	1.71771e-08	Machtx_20180703@G01689_i2
285.09	-0.992	0.138918	-7.14091	9.2716e-13	1.76587e-11	Machtx_20180703@G01689_i4
67.8008	-0.492351	0.247124	-1.99232	0.0463355	0.10479	Machtx_20180703@G01690_i2
344.209	0.0296372	0.127277	0.232856	0.815874	0.894373	Machtx_20180703@G01694_i1
37.9847	-0.571061	0.350532	-1.62913	0.103286	0.201398	Machtx_20180703@G01696_i1
14.1283	0.588073	0.523136	1.12413	0.260958	0.413133	Machtx_20180703@G01696_i3
6.46943	-0.657943	0.84977	-0.77426	0.438777	0.601622	Machtx_20180703@G01696_i6
881.66	-0.00143682	0.0910592	-0.0157789	0.987411	0.993736	Machtx_20180703@G01700_i1
194.41	0.568238	0.157053	3.61813	0.000296744	0.00123102	Machtx_20180703@G01702_i1
607.957	-0.973523	0.166027	-5.86365	4.52813e-09	4.69433e-08	Machtx_20180703@G01705_i12
409.541	0.243401	0.130517	1.8649	0.0621948	0.133475	Machtx_20180703@G01705_i17
56.7902	0.211687	0.285919	0.740376	0.459072	0.620792	Machtx_20180703@G01705_i18
595.213	-0.58537	0.209752	-2.79077	0.00525827	0.0161439	Machtx_20180703@G01705_i5
17.8362	-0.237058	0.752635	-0.314971	0.752784	0.853275	Machtx_20180703@G01705_i7
506.374	0.908086	0.132359	6.86078	6.8484e-12	1.14036e-10	Machtx_20180703@G01707_i1
24.3172	-1.48802	0.542633	-2.74221	0.00610267	0.018372	Machtx_20180703@G01708_i2
31.873	-1.46186	0.470153	-3.10933	0.00187513	0.006455	Machtx_20180703@G01708_i3
8.49247	6.76977	1.32411	5.11268	3.17612e-07	2.4065e-06	Machtx_20180703@G01721_i3
189.765	0.811584	0.208469	3.89307	9.89854e-05	0.00045472	Machtx_20180703@G01721_i4
139.998	-0.76679	0.213705	-3.58807	0.000333132	0.00136708	Machtx_20180703@G01722_i1
57.6411	-1.46819	0.974972	-1.50588	0.132098	0.244349	Machtx_20180703@G01726_i13
112.258	-0.709871	0.361787	-1.96212	0.0497482	0.111193	Machtx_20180703@G01726_i17
13.4996	-0.468019	0.727104	-0.643676	0.519786	0.675283	Machtx_20180703@G01726_i19
142.488	0.370693	0.218315	1.69797	0.0895132	0.17941	Machtx_20180703@G01726_i4
18.3718	-0.406819	0.485451	-0.838021	0.402019	0.566093	Machtx_20180703@G01726_i5
276.209	1.15752	0.149982	7.71774	1.18407e-14	3.03196e-13	Machtx_20180703@G01727_i1
169.345	0.19763	0.197954	0.998365	0.318103	0.478722	Machtx_20180703@G01730_i1
2.89496	-0.0784071	1.11233	-0.070489	0.943804	0.969874	Machtx_20180703@G01735_i2
196.032	-0.125379	0.147966	-0.847349	0.396801	0.56099	Machtx_20180703@G01737_i12
10.6312	-1.6542	0.662466	-2.49703	0.0125238	0.0343292	Machtx_20180703@G01737_i13
18.7669	-0.484425	0.978436	-0.495101	0.620529	0.75756	Machtx_20180703@G01737_i27
38.2641	-0.249665	0.385217	-0.648115	0.516911	0.673013	Machtx_20180703@G01737_i32
262.106	-0.000184339	0.286459	-0.000643511	0.999487	0.999918	Machtx_20180703@G01737_i39
82.3374	-0.231638	0.3089	-0.749881	0.453326	0.615066	Machtx_20180703@G01737_i4
236.171	0.292992	0.202351	1.44794	0.147635	0.267109	Machtx_20180703@G01740_i1
169.331	-0.275532	0.203032	-1.35708	0.174754	0.304256	Machtx_20180703@G01745_i1
239.372	-0.0975506	0.160674	-0.607133	0.543763	0.696682	Machtx_20180703@G01745_i5
30.854	-0.563817	0.475393	-1.186	0.235622	0.38249	Machtx_20180703@G01745_i6
62.2737	0.453329	0.422469	1.07305	0.283251	0.439193	Machtx_20180703@G01745_i8
235.24	-0.11648	0.125475	-0.928313	0.353245	0.516109	Machtx_20180703@G01747_i17
20.0323	-0.341703	0.463644	-0.736994	0.461126	0.622771	Machtx_20180703@G01747_i6
193.531	0.77908	0.222944	3.49452	0.000474923	0.00188407	Machtx_20180703@G01748_i5
14.4822	-0.874623	0.524713	-1.66686	0.095542	0.189133	Machtx_20180703@G01751_i1
9.73617	-0.276067	0.648716	-0.425559	0.670429	0.795504	Machtx_20180703@G01751_i10
39.8492	-0.797776	0.320031	-2.49281	0.0126737	0.0347006	Machtx_20180703@G01751_i3
6.36734	0.965132	0.675069	1.42968	0.152809	0.274418	Machtx_20180703@G01751_i8
2.72574	2.84453	1.42205	2.00031	0.0454671	0.103163	Machtx_20180703@G01753_i1
49.0702	-0.633167	0.295275	-2.14433	0.0320068	0.0768934	Machtx_20180703@G01753_i2
919.522	0.662863	0.140707	4.71094	2.46576e-06	1.57638e-05	Machtx_20180703@G01755_i2
90.5716	0.644015	0.265176	2.42863	0.015156	0.0405227	Machtx_20180703@G01755_i3
85.1426	0.497594	0.228796	2.17484	0.029642	0.072126	Machtx_20180703@G01756_i1
75.0083	-1.57443	0.330527	-4.7634	1.90357e-06	1.24185e-05	Machtx_20180703@G01758_i1
6.03525	5.78596	1.81292	3.19151	0.00141529	0.00501728	Machtx_20180703@G01759_i1
31.6184	0.592527	0.33053	1.79265	0.0730282	0.151981	Machtx_20180703@G01759_i3
20.2063	0.693225	0.551624	1.2567	0.208864	0.349288	Machtx_20180703@G01761_i1
111.6	-1.24266	0.329822	-3.76765	0.000164791	0.000722034	Machtx_20180703@G01763_i1
7.32419	-0.199305	1.02811	-0.193855	0.846289	0.913616	Machtx_20180703@G01763_i2
45.9144	-1.00826	1.2008	-0.839654	0.401102	0.565196	Machtx_20180703@G01763_i3
30.7608	-0.306295	0.450902	-0.679294	0.496952	0.655419	Machtx_20180703@G01764_i1
52.6366	-1.42266	0.449036	-3.16826	0.00153354	0.00538811	Machtx_20180703@G01764_i4
104.063	-0.610695	0.304618	-2.00479	0.0449859	0.102302	Machtx_20180703@G01765_i1
184.208	-1.76357	0.349562	-5.04507	4.53363e-07	3.33753e-06	Machtx_20180703@G01766_i1
177.154	0.12882	0.194377	0.662735	0.5075	0.664785	Machtx_20180703@G01768_i2
12.7153	1.11443	1.38295	0.805832	0.42034	0.583931	Machtx_20180703@G01768_i3
19.3227	0.0147413	0.479926	0.0307158	0.975496	0.987541	Machtx_20180703@G01768_i7
221.627	1.2784	0.185418	6.89467	5.39892e-12	9.09911e-11	Machtx_20180703@G01769_i11
3.41681	0.843736	1.63042	0.517497	0.604809	0.745366	Machtx_20180703@G01769_i2
16.1599	-0.472315	1.50515	-0.313799	0.753674	0.853894	Machtx_20180703@G01769_i3
7.78187	0.667824	1.92738	0.346492	0.728973	0.836387	Machtx_20180703@G01769_i5
55.1125	-0.552426	0.361208	-1.52938	0.12617	0.235837	Machtx_20180703@G01770_i1
598.23	-0.107422	0.103468	-1.03822	0.29917	0.457492	Machtx_20180703@G01770_i3
70.697	-0.388337	0.314744	-1.23382	0.217271	0.359812	Machtx_20180703@G01770_i4
488.253	0.909727	0.194922	4.66713	3.05429e-06	1.91813e-05	Machtx_20180703@G01771_i1
2.78113	-4.59245	1.93569	-2.37252	0.0176674	0.0463421	Machtx_20180703@G01772_i1
368.548	-0.848502	0.181983	-4.66255	3.12322e-06	1.95771e-05	Machtx_20180703@G01772_i4
133.184	-0.826429	0.200844	-4.11479	3.87539e-05	0.000195079	Machtx_20180703@G01772_i5
131.082	-1.39671	0.437562	-3.19202	0.00141282	0.00500974	Machtx_20180703@G01772_i7
113.031	1.09139	0.198454	5.49949	3.80896e-08	3.38396e-07	Machtx_20180703@G01775_i1
258.796	0.578741	0.152461	3.79599	0.000147057	0.000652165	Machtx_20180703@G01777_i1
116.967	0.806765	0.315061	2.56067	0.0104472	0.0293014	Machtx_20180703@G01777_i2
21.1874	0.470902	0.61292	0.768292	0.442313	0.605021	Machtx_20180703@G01777_i3
216.272	1.02234	0.223893	4.56619	4.96664e-06	2.97874e-05	Machtx_20180703@G01777_i4
237.882	0.449771	0.226789	1.98321	0.0473443	0.106709	Machtx_20180703@G01777_i5
61.461	0.329594	0.596445	0.552598	0.580539	0.726839	Machtx_20180703@G01777_i6
269.661	0.392947	0.197404	1.99057	0.0465278	0.105123	Machtx_20180703@G01777_i7
110.799	1.24532	0.403598	3.08554	0.00203185	0.0069313	Machtx_20180703@G01777_i8
18.9718	1.14424	0.551698	2.07403	0.0380768	0.0889395	Machtx_20180703@G01779_i1
302.993	0.207247	0.116774	1.77477	0.0759358	0.156955	Machtx_20180703@G01780_i2
18.9158	-0.014221	0.996644	-0.0142689	0.988615	0.994251	Machtx_20180703@G01780_i3
4.56348	-0.425082	1.07208	-0.396502	0.691735	0.810558	Machtx_20180703@G01782_i2
4.49522	-1.92864	1.57022	-1.22826	0.219349	0.362415	Machtx_20180703@G01783_i2
15.0831	-0.613964	0.646209	-0.950102	0.342061	0.504546	Machtx_20180703@G01783_i4
11.0345	-0.554786	0.542548	-1.02256	0.306518	0.465963	Machtx_20180703@G01784_i1
13.7248	0.0348213	0.629753	0.0552937	0.955905	0.976666	Machtx_20180703@G01785_i2
11.2672	-0.931043	0.53443	-1.74212	0.0814872	0.166131	Machtx_20180703@G01791_i7
7.77199	0.465529	1.97915	0.235216	0.814041	0.893092	Machtx_20180703@G01791_i8
4934.64	-0.0634417	0.15372	-0.412711	0.679818	0.802339	Machtx_20180703@G01791_i9
2.5922	-0.0710564	1.14505	-0.0620555	0.950519	0.973381	Machtx_20180703@G01792_i1
27.0167	0.783664	0.485711	1.61344	0.10665	0.206645	Machtx_20180703@G01794_i2
250.793	0.709276	0.158715	4.46885	7.86394e-06	4.53322e-05	Machtx_20180703@G01794_i3
50.9276	0.43558	0.304933	1.42844	0.153164	0.274883	Machtx_20180703@G01794_i4
16.9078	3.95281	0.907328	4.35655	1.32131e-05	7.2618e-05	Machtx_20180703@G01797_i1
64.2502	-1.69514	0.310778	-5.45449	4.91128e-08	4.28371e-07	Machtx_20180703@G01797_i5
82.3	-1.73337	0.284531	-6.09204	1.11478e-09	1.28957e-08	Machtx_20180703@G01797_i6
44.2872	5.03535	0.829439	6.07079	1.27282e-09	1.45672e-08	Machtx_20180703@G01799_i3
5.34539	3.50011	2.12244	1.6491	0.0991273	0.194859	Machtx_20180703@G01799_i6
9.39799	-0.655323	0.630171	-1.03991	0.29838	0.456604	Machtx_20180703@G01800_i3
96.0378	0.0575438	0.198572	0.289788	0.771978	0.866061	Machtx_20180703@G01801_i1
263.703	1.59845	0.195766	8.16513	3.21095e-16	1.03066e-14	Machtx_20180703@G01803_i1
16.5937	-0.899694	1.51523	-0.593767	0.552668	0.703818	Machtx_20180703@G01803_i2
43.2491	-2.14369	0.492893	-4.3492	1.36635e-05	7.48736e-05	Machtx_20180703@G01803_i3
88.5798	-0.860423	0.237497	-3.62289	0.000291334	0.00121009	Machtx_20180703@G01803_i6
15.8101	1.59096	0.681697	2.33382	0.0196049	0.0507898	Machtx_20180703@G01803_i8
38.9342	-0.18794	0.46594	-0.403357	0.686686	0.807192	Machtx_20180703@G01803_i9
24.9503	-0.254054	0.449974	-0.564597	0.572348	0.719829	Machtx_20180703@G01804_i11
25.9769	-0.98323	1.12237	-0.876033	0.381012	0.544878	Machtx_20180703@G01804_i12
65.5405	-1.91418	0.975078	-1.9631	0.0496343	0.110973	Machtx_20180703@G01804_i4
9.49962	-0.855115	1.43001	-0.597977	0.549855	0.701564	Machtx_20180703@G01804_i5
23.6262	-0.629776	0.492819	-1.27791	0.201283	0.339691	Machtx_20180703@G01805_i2
24.7661	-0.481732	0.364674	-1.32099	0.186503	0.320089	Machtx_20180703@G01807_i2
67.1944	0.207005	0.310901	0.665825	0.505523	0.663204	Machtx_20180703@G01808_i2
3.10803	5.29043	3.43633	1.53956	0.123668	0.23213	Machtx_20180703@G01808_i3
38.0374	-1.79428	0.413454	-4.33973	1.42655e-05	7.7796e-05	Machtx_20180703@G01809_i1
3.6774	-2.63507	1.82764	-1.44179	0.149362	0.269542	Machtx_20180703@G01809_i4
14.0792	-0.77954	0.560236	-1.39145	0.164089	0.28979	Machtx_20180703@G01811_i1
51.8824	-1.48882	0.421461	-3.53252	0.000411621	0.00165587	Machtx_20180703@G01812_i1
3.89465	-1.38039	0.998942	-1.38185	0.167018	0.293986	Machtx_20180703@G01815_i1
132.48	-0.576687	0.164152	-3.51314	0.00044285	0.00176877	Machtx_20180703@G01816_i2
141.384	0.222726	0.225644	0.987066	0.32361	0.484744	Machtx_20180703@G01817_i3
297.094	0.727875	0.133409	5.45595	4.8712e-08	4.25336e-07	Machtx_20180703@G01821_i1
2.58016	-2.99281	1.60096	-1.86938	0.0615702	0.132425	Machtx_20180703@G01829_i1
48.2055	-0.429801	0.312212	-1.37663	0.168626	0.296168	Machtx_20180703@G01833_i1
8.1142	-0.773938	0.841819	-0.919363	0.357906	0.521061	Machtx_20180703@G01833_i2
19.6759	-2.21032	0.516165	-4.2822	1.85056e-05	9.89878e-05	Machtx_20180703@G01834_i1
210.803	0.509939	0.146439	3.48225	0.000497213	0.00196403	Machtx_20180703@G01836_i1
159.971	-0.0482353	0.198978	-0.242415	0.808458	0.889575	Machtx_20180703@G01839_i1
6.71562	-1.3546	1.61091	-0.840892	0.400409	0.56457	Machtx_20180703@G01840_i10
43.7912	0.640908	0.324186	1.97697	0.0480445	0.108008	Machtx_20180703@G01840_i11
3.34663	-0.593535	1.18753	-0.499806	0.617212	0.755129	Machtx_20180703@G01840_i12
36.1444	1.90211	1.03905	1.83063	0.0671563	0.141992	Machtx_20180703@G01840_i2
2.87863	-0.0878205	1.0878	-0.0807322	0.935655	0.964909	Machtx_20180703@G01840_i5
9.14587	0.707424	0.886036	0.798415	0.42463	0.588201	Machtx_20180703@G01840_i8
5.92822	5.97186	1.58247	3.77375	0.00016081	0.000707255	Machtx_20180703@G01845_i10
3.20725	4.32286	2.23604	1.93326	0.0532036	0.117344	Machtx_20180703@G01845_i14
6.76721	4.70102	1.55067	3.03161	0.0024325	0.00814822	Machtx_20180703@G01845_i15
6.85303	5.3967	1.76168	3.06339	0.00218847	0.00741706	Machtx_20180703@G01845_i16
18.9827	4.43935	0.880551	5.04156	4.61763e-07	3.39589e-06	Machtx_20180703@G01845_i17
13.1343	5.04733	1.12902	4.47054	7.80226e-06	4.50177e-05	Machtx_20180703@G01845_i19
8.01959	2.10823	1.0031	2.10172	0.0355781	0.0839826	Machtx_20180703@G01845_i2
4.69804	5.82438	1.40393	4.14862	3.3448e-05	0.000170663	Machtx_20180703@G01845_i21
5.72541	6.27294	3.30784	1.89639	0.0579089	0.125884	Machtx_20180703@G01845_i5
14.7882	3.45892	0.75324	4.59205	4.3891e-06	2.66504e-05	Machtx_20180703@G01845_i6
27.4755	5.72535	0.914301	6.26199	3.80088e-10	4.76705e-09	Machtx_20180703@G01845_i8
3.15715	5.23595	2.59183	2.02018	0.0433649	0.0991711	Machtx_20180703@G01847_i3
15.2729	-0.25301	0.515024	-0.491259	0.623243	0.759581	Machtx_20180703@G01848_i1
2.72452	4.75162	2.17872	2.18093	0.0291886	0.071219	Machtx_20180703@G01849_i1
5789.15	0.657701	0.114517	5.74324	9.28831e-09	9.18883e-08	Machtx_20180703@G01851_i1
40.7041	-0.334746	0.417096	-0.802564	0.422227	0.585855	Machtx_20180703@G01855_i1
7.20071	-5.48993	1.85335	-2.96217	0.00305477	0.00997115	Machtx_20180703@G01855_i11
156.535	-0.473276	0.224601	-2.10718	0.0351018	0.0830611	Machtx_20180703@G01855_i3
313.005	0.157237	0.148461	1.05912	0.289547	0.446497	Machtx_20180703@G01856_i1
4.75502	1.39963	1.21802	1.1491	0.250514	0.400846	Machtx_20180703@G01856_i13
105.055	0.418123	0.264631	1.58003	0.114101	0.218089	Machtx_20180703@G01856_i2
35.1659	1.54451	0.455687	3.38941	0.000700441	0.00266694	Machtx_20180703@G01856_i8
34.9067	0.313663	0.339071	0.925067	0.354931	0.517887	Machtx_20180703@G01866_i10
36.1454	0.624093	0.510756	1.2219	0.221746	0.365436	Machtx_20180703@G01866_i15
65.1744	0.00286534	0.332337	0.00862177	0.993121	0.996547	Machtx_20180703@G01866_i18
31.4263	0.645453	1.04651	0.616766	0.537389	0.69119	Machtx_20180703@G01866_i4
242.536	-1.53506	0.373311	-4.11202	3.92217e-05	0.000197226	Machtx_20180703@G01867_i1
5.10128	-1.18679	1.9323	-0.614184	0.539094	0.692493	Machtx_20180703@G01867_i2
3.03009	4.92123	3.45048	1.42624	0.153798	0.275711	Machtx_20180703@G01867_i3
11.0132	6.94031	1.39033	4.99183	5.98094e-07	4.28786e-06	Machtx_20180703@G01867_i5
1811.62	-1.048	0.337672	-3.1036	0.00191182	0.00656711	Machtx_20180703@G01867_i8
10.4482	6.26775	2.20189	2.84653	0.00441989	0.0138484	Machtx_20180703@G01867_i9
84.9007	-1.67902	0.400807	-4.18909	2.80079e-05	0.000145128	Machtx_20180703@G01869_i3
15.5862	-0.968094	1.44119	-0.671731	0.501755	0.65981	Machtx_20180703@G01869_i4
9.38564	-1.69465	2.3896	-0.709174	0.478216	0.638452	Machtx_20180703@G01869_i6
25.9273	-7.80584	1.30641	-5.97504	2.30037e-09	2.50994e-08	Machtx_20180703@G01874_i1
61.6546	-1.75684	0.290581	-6.04595	1.48535e-09	1.68021e-08	Machtx_20180703@G01874_i10
119.864	-1.20084	0.242196	-4.95813	7.11749e-07	5.01827e-06	Machtx_20180703@G01874_i5
58.8707	-1.60264	0.343361	-4.66749	3.04896e-06	1.91591e-05	Machtx_20180703@G01874_i6
174.937	-0.810066	0.265072	-3.05602	0.00224298	0.00757885	Machtx_20180703@G01874_i9
15.2793	-1.08301	1.95804	-0.55311	0.580188	0.726526	Machtx_20180703@G01875_i1
502.903	-0.803184	0.103901	-7.73029	1.07306e-14	2.76248e-13	Machtx_20180703@G01875_i2
114.484	-0.0429397	0.29671	-0.144719	0.884932	0.936036	Machtx_20180703@G01879_i12
82.7713	-1.15456	0.426293	-2.70837	0.00676142	0.0200994	Machtx_20180703@G01879_i14
51.2896	0.0803246	0.767346	0.104678	0.916631	0.954114	Machtx_20180703@G01879_i18
29.9186	-1.06348	0.392589	-2.7089	0.00675077	0.0200705	Machtx_20180703@G01879_i8
212.175	-0.493359	0.144534	-3.41345	0.000641457	0.0024646	Machtx_20180703@G01881_i1
105.494	-0.577168	0.376477	-1.53308	0.125257	0.234405	Machtx_20180703@G01881_i2
13.5372	6.90663	3.24603	2.12772	0.0333606	0.079626	Machtx_20180703@G01881_i5
44.6043	-0.720353	0.41298	-1.74428	0.0811103	0.165533	Machtx_20180703@G01881_i7
149.183	-1.60671	0.259343	-6.1953	5.81741e-10	7.06958e-09	Machtx_20180703@G01883_i14
10.7482	-1.7469	1.45653	-1.19935	0.23039	0.37624	Machtx_20180703@G01883_i19
40.2099	-1.51554	0.506278	-2.99349	0.00275808	0.00910488	Machtx_20180703@G01883_i7
6.2348	-2.68233	2.23763	-1.19873	0.230632	0.376577	Machtx_20180703@G01885_i10
3.91948	0.110347	1.87522	0.0588449	0.953076	0.974979	Machtx_20180703@G01885_i2
7.34262	-2.71743	2.30539	-1.17873	0.238506	0.386036	Machtx_20180703@G01885_i5
5.47879	-0.53256	2.07597	-0.256535	0.797538	0.882703	Machtx_20180703@G01885_i6
12.164	-7.08723	2.31768	-3.0579	0.00222893	0.00753847	Machtx_20180703@G01885_i7
11.3012	3.09422	0.98604	3.13803	0.00170088	0.00591091	Machtx_20180703@G01886_i11
8.36497	2.81798	1.18585	2.37634	0.0174856	0.0459268	Machtx_20180703@G01886_i12
3.96329	5.12498	1.53355	3.3419	0.000832062	0.00311681	Machtx_20180703@G01886_i14
16.8232	2.25968	0.576954	3.91657	8.98194e-05	0.000416077	Machtx_20180703@G01886_i17
4.66034	0.820695	0.924866	0.887366	0.374882	0.538465	Machtx_20180703@G01889_i1
2.87777	1.1841	1.00244	1.18122	0.237517	0.384846	Machtx_20180703@G01890_i1
64.8097	0.612395	0.271113	2.25882	0.0238948	0.0601161	Machtx_20180703@G01891_i13
5.99257	-1.24348	3.04601	-0.408232	0.683103	0.804693	Machtx_20180703@G01891_i14
2.88748	-1.71321	3.86743	-0.442985	0.657777	0.786111	Machtx_20180703@G01891_i4
4.1642	0.556317	2.23344	0.249086	0.803295	0.886312	Machtx_20180703@G01891_i9
24.2644	0.422806	0.458716	0.921716	0.356677	0.519606	Machtx_20180703@G01892_i1
57.3413	0.501445	0.294413	1.70321	0.0885294	0.177827	Machtx_20180703@G01892_i3
27.8767	0.134024	0.328741	0.40769	0.683501	0.805052	Machtx_20180703@G01892_i4
17.3373	0.224215	0.436628	0.513514	0.607592	0.747404	Machtx_20180703@G01892_i6
34.4973	0.049912	0.422072	0.118255	0.905866	0.947892	Machtx_20180703@G01892_i9
22.4467	0.229842	0.424265	0.54174	0.587998	0.732308	Machtx_20180703@G01893_i1
184.763	-0.279984	0.176341	-1.58774	0.112345	0.21546	Machtx_20180703@G01894_i2
24.7918	-1.28448	0.536856	-2.39259	0.0167297	0.0441923	Machtx_20180703@G01895_i1
647.503	0.198914	0.0922345	2.15661	0.0310357	0.0749579	Machtx_20180703@G01898_i14
13.4794	-1.29367	0.547209	-2.36413	0.0180726	0.0472726	Machtx_20180703@G01898_i16
17.0641	0.114441	0.471469	0.242733	0.808212	0.889494	Machtx_20180703@G01900_i1
74.0041	0.696268	0.29271	2.3787	0.0173739	0.0456781	Machtx_20180703@G01908_i2
2.63208	-4.72247	3.46423	-1.36321	0.172817	0.301747	Machtx_20180703@G01908_i3
2.93938	-0.231002	1.2409	-0.186157	0.852322	0.917482	Machtx_20180703@G01910_i1
3.92143	-2.68791	2.93802	-0.914871	0.360259	0.523599	Machtx_20180703@G01910_i2
135.474	-0.339224	0.186393	-1.81994	0.0687678	0.14471	Machtx_20180703@G01910_i8
3.57682	-1.74352	1.71237	-1.01819	0.308587	0.468364	Machtx_20180703@G01910_i9
302.236	1.23704	0.145726	8.48882	2.08751e-17	7.97293e-16	Machtx_20180703@G01916_i1
297.548	0.300992	0.137199	2.19383	0.0282476	0.0692695	Machtx_20180703@G01927_i1
122.942	-1.08693	0.208352	-5.21678	1.82064e-07	1.44271e-06	Machtx_20180703@G01929_i4
136.51	0.732119	0.198436	3.68945	0.000224742	0.000957044	Machtx_20180703@G01932_i1
74.3791	0.198383	0.261469	0.758724	0.448017	0.610229	Machtx_20180703@G01941_i1
43.2383	0.463265	0.473342	0.978712	0.327722	0.489027	Machtx_20180703@G01945_i1
10.7433	-0.608144	0.679533	-0.894943	0.370817	0.534293	Machtx_20180703@G01945_i2
9.64382	-1.39877	0.869007	-1.60962	0.107482	0.207986	Machtx_20180703@G01948_i2
244.077	-0.637632	0.223619	-2.85143	0.00435235	0.0136557	Machtx_20180703@G01948_i4
20.3806	-0.584504	0.875457	-0.667657	0.504353	0.662073	Machtx_20180703@G01948_i7
39.3534	-1.07984	0.381225	-2.83256	0.00461773	0.014397	Machtx_20180703@G01948_i8
157.769	-0.871663	0.175554	-4.96522	6.86232e-07	4.85644e-06	Machtx_20180703@G01949_i1
50.7878	1.09813	0.320988	3.42108	0.000623728	0.00240593	Machtx_20180703@G01950_i1
7.0511	5.46924	1.42313	3.84311	0.000121487	0.000547683	Machtx_20180703@G01950_i9
170.458	-1.42584	0.350444	-4.06867	4.72825e-05	0.000233639	Machtx_20180703@G01951_i1
28.3212	1.07494	0.734155	1.46419	0.143141	0.260688	Machtx_20180703@G01951_i2
3.68768	0.450572	3.7603	0.119823	0.904623	0.947245	Machtx_20180703@G01951_i4
159.792	6.7071	0.77939	8.60558	7.59348e-18	3.05186e-16	Machtx_20180703@G01952_i1
21.318	0.175364	0.399011	0.439496	0.660302	0.788013	Machtx_20180703@G01953_i1
14.6445	-0.327312	0.455467	-0.71863	0.472369	0.632825	Machtx_20180703@G01953_i2
3.88883	0.153822	0.994957	0.154601	0.877136	0.931417	Machtx_20180703@G01954_i1
398.401	6.29354	0.439338	14.3251	1.52591e-46	4.07958e-44	Machtx_20180703@G01956_i1
235.905	0.130223	0.122869	1.05985	0.289211	0.446114	Machtx_20180703@G01958_i2
5.35388	-1.68751	1.2393	-1.36167	0.173302	0.302412	Machtx_20180703@G01958_i4
4.25498	2.044	2.84335	0.718871	0.47222	0.632724	Machtx_20180703@G01961_i1
345.583	0.0788505	0.113559	0.694355	0.48746	0.646997	Machtx_20180703@G01961_i4
19.2408	-0.873255	0.464988	-1.87801	0.0603792	0.130319	Machtx_20180703@G01963_i11
18.4382	-0.907876	0.457043	-1.98641	0.0469874	0.106025	Machtx_20180703@G01963_i16
20.2898	-1.83419	0.857071	-2.14007	0.0323492	0.0775689	Machtx_20180703@G01963_i7
7.90621	-0.73963	0.981165	-0.753829	0.450952	0.612932	Machtx_20180703@G01963_i9
74.1286	-0.863847	0.309089	-2.79481	0.00519298	0.0159662	Machtx_20180703@G01964_i1
681.815	0.204691	0.098399	2.08021	0.037506	0.0877908	Machtx_20180703@G01967_i1
6561.03	-0.256819	0.122606	-2.09466	0.0362009	0.0852332	Machtx_20180703@G01969_i4
2.99763	-0.0043351	3.78261	-0.00114606	0.999086	0.999666	Machtx_20180703@G01971_i1
288.347	-0.187995	0.198128	-0.948856	0.342694	0.505221	Machtx_20180703@G01971_i3
3.54181	-1.25246	1.06519	-1.17581	0.239672	0.387458	Machtx_20180703@G01976_i1
30.7863	0.0671194	0.481959	0.139264	0.889242	0.938265	Machtx_20180703@G01977_i2
3595.18	-0.288792	0.099962	-2.88902	0.00386441	0.0122796	Machtx_20180703@G01979_i1
12.2423	-0.489229	0.565572	-0.865017	0.387029	0.551182	Machtx_20180703@G01981_i1
28.4465	-1.50877	0.844614	-1.78634	0.074044	0.153798	Machtx_20180703@G01982_i10
308.029	-0.282371	0.268063	-1.05338	0.292169	0.449581	Machtx_20180703@G01982_i2
9.66055	-0.435148	2.14279	-0.203076	0.839076	0.909409	Machtx_20180703@G01982_i3
25.694	-0.491603	1.30353	-0.377131	0.706076	0.820372	Machtx_20180703@G01982_i6
96.2151	1.77077	0.953737	1.85667	0.0633582	0.135452	Machtx_20180703@G01982_i7
8.24676	-0.435241	0.669578	-0.650022	0.515678	0.67202	Machtx_20180703@G01987_i1
2.58085	0.605406	1.21104	0.499905	0.617142	0.755117	Machtx_20180703@G01988_i1
2.64009	-2.02922	1.68927	-1.20124	0.229659	0.375387	Machtx_20180703@G01990_i10
11.055	-0.187312	0.601328	-0.311498	0.755422	0.855222	Machtx_20180703@G01991_i1
7.9096	0.0179545	0.631083	0.0284503	0.977303	0.988347	Machtx_20180703@G01994_i2
87.5365	0.328066	0.194611	1.68575	0.0918434	0.183244	Machtx_20180703@G01995_i1
11.0063	0.239682	0.72942	0.328593	0.742464	0.846406	Machtx_20180703@G01995_i3
65.4715	-1.83592	0.416455	-4.40846	1.04111e-05	5.85489e-05	Machtx_20180703@G01996_i2
7.7538	-0.363943	1.8586	-0.195816	0.844754	0.91261	Machtx_20180703@G01999_i1
65.8715	0.748523	0.363708	2.05803	0.0395871	0.0918097	Machtx_20180703@G01999_i2
551.414	0.379251	0.0937839	4.04388	5.25728e-05	0.000257036	Machtx_20180703@G02002_i3
98.1551	4.48211	0.444813	10.0764	7.02597e-24	5.20527e-22	Machtx_20180703@G02003_i1
30.1457	-0.380584	0.408333	-0.932045	0.351313	0.514036	Machtx_20180703@G02004_i1
28.9972	0.333972	0.369012	0.905042	0.365443	0.528673	Machtx_20180703@G02004_i2
74.3363	0.987321	0.374158	2.63878	0.00832052	0.0240756	Machtx_20180703@G02009_i1
5.47849	-0.810572	0.870969	-0.930655	0.352032	0.514793	Machtx_20180703@G02011_i1
125.843	-1.78925	0.313225	-5.71237	1.11414e-08	1.08746e-07	Machtx_20180703@G02011_i4
72.5743	0.144178	0.298913	0.482342	0.629563	0.764154	Machtx_20180703@G02013_i1
922.137	-0.598469	0.165736	-3.61098	0.000305037	0.0012619	Machtx_20180703@G02014_i12
136.053	-0.682312	0.2579	-2.64565	0.00815349	0.0236481	Machtx_20180703@G02014_i13
40.5022	-0.00573412	1.2422	-0.00461609	0.996317	0.998102	Machtx_20180703@G02014_i3
24.7955	0.0411651	0.501706	0.0820502	0.934607	0.964406	Machtx_20180703@G02015_i1
212.304	-0.262482	0.167915	-1.56319	0.118009	0.223908	Machtx_20180703@G02018_i2
7.31352	-0.0213317	2.49852	-0.00853772	0.993188	0.996551	Machtx_20180703@G02018_i4
10.5714	-0.65144	0.62493	-1.04242	0.297216	0.455362	Machtx_20180703@G02022_i1
75.1707	-0.372354	0.30819	-1.20819	0.226972	0.371956	Machtx_20180703@G02024_i2
27.1597	-0.945798	0.412452	-2.29311	0.0218417	0.0557063	Machtx_20180703@G02024_i3
28.3308	-0.299987	0.346155	-0.866624	0.386148	0.550266	Machtx_20180703@G02024_i6
96.2604	-1.28374	0.217024	-5.91517	3.31527e-09	3.52005e-08	Machtx_20180703@G02029_i2
2.56793	0.84644	1.30097	0.650622	0.51529	0.671576	Machtx_20180703@G02033_i1
56.6497	0.911944	0.272584	3.34555	0.000821204	0.00307909	Machtx_20180703@G02036_i1
7.35396	1.10452	1.90249	0.580567	0.561533	0.711241	Machtx_20180703@G02037_i1
178.505	-0.398312	0.211197	-1.88597	0.0592988	0.1284	Machtx_20180703@G02037_i2
68.9079	-0.597064	0.311256	-1.91824	0.0550809	0.12073	Machtx_20180703@G02038_i10
28.5108	-0.264441	0.393041	-0.672809	0.501069	0.65927	Machtx_20180703@G02038_i5
282.008	-0.369302	0.281611	-1.31139	0.189725	0.324378	Machtx_20180703@G02038_i6
334.355	-0.598661	0.333232	-1.79653	0.0724101	0.150928	Machtx_20180703@G02038_i9
3.93229	0.00560301	0.993066	0.00564213	0.995498	0.997681	Machtx_20180703@G02039_i2
31.0475	-0.345763	0.386685	-0.894171	0.37123	0.534744	Machtx_20180703@G02040_i1
211.421	-0.0119093	0.194005	-0.0613865	0.951051	0.973695	Machtx_20180703@G02040_i5
532.006	0.764335	0.109714	6.96659	3.2471e-12	5.69886e-11	Machtx_20180703@G02042_i2
14.133	-1.22127	0.526125	-2.32125	0.0202733	0.0522698	Machtx_20180703@G02043_i3
90.0687	-0.171169	0.235026	-0.728297	0.466432	0.627782	Machtx_20180703@G02045_i1
7.04423	1.08014	1.47864	0.730494	0.465088	0.626544	Machtx_20180703@G02046_i1
232.598	-0.544381	0.264018	-2.06191	0.0392166	0.0911123	Machtx_20180703@G02046_i2
77.6285	-1.40438	0.527031	-2.6647	0.00770559	0.0224913	Machtx_20180703@G02046_i6
28.9376	-7.52415	3.39669	-2.21514	0.0267505	0.0661766	Machtx_20180703@G02046_i7
92.3593	1.14538	0.253948	4.51029	6.47395e-06	3.79291e-05	Machtx_20180703@G02047_i1
148.884	0.731735	0.167832	4.35993	1.30103e-05	7.16225e-05	Machtx_20180703@G02047_i2
33.9887	-0.129987	0.402631	-0.322845	0.746813	0.84943	Machtx_20180703@G02048_i10
52.8594	-0.515001	0.682928	-0.754108	0.450785	0.612768	Machtx_20180703@G02048_i4
274.818	0.424474	0.180305	2.3542	0.0185627	0.0484192	Machtx_20180703@G02048_i9
33.7878	1.93025	0.3982	4.84745	1.25055e-06	8.43448e-06	Machtx_20180703@G02051_i1
13.1399	2.09705	0.644439	3.25407	0.00113765	0.00412717	Machtx_20180703@G02051_i2
19.3395	4.58724	0.939285	4.88376	1.04083e-06	7.12041e-06	Machtx_20180703@G02052_i2
465.596	6.313	0.386157	16.3483	4.4756e-60	2.4081e-57	Machtx_20180703@G02053_i1
3.22251	0.417964	4.075	0.102568	0.918306	0.954356	Machtx_20180703@G02053_i2
88.1267	0.43208	0.299831	1.44108	0.149563	0.269816	Machtx_20180703@G02054_i2
176.833	-0.0885938	0.230544	-0.384281	0.70077	0.816743	Machtx_20180703@G02054_i3
86.2926	-1.56283	0.319486	-4.89172	9.9959e-07	6.85242e-06	Machtx_20180703@G02056_i4
73.8088	-0.654788	0.643382	-1.01773	0.308807	0.468616	Machtx_20180703@G02058_i2
405.831	-1.53772	0.324322	-4.74134	2.12304e-06	1.37358e-05	Machtx_20180703@G02058_i3
5.9417	-2.82248	3.74929	-0.752805	0.451567	0.613434	Machtx_20180703@G02058_i5
5.91861	-2.7575	2.24765	-1.22684	0.219883	0.363017	Machtx_20180703@G02058_i6
18.3807	0.517036	0.426624	1.21193	0.225541	0.370315	Machtx_20180703@G02063_i2
60.794	0.110799	0.248515	0.445845	0.655709	0.784467	Machtx_20180703@G02063_i4
4.70009	1.10368	1.6378	0.673878	0.500389	0.658752	Machtx_20180703@G02063_i5
5.75913	0.478277	1.19137	0.40145	0.688089	0.807979	Machtx_20180703@G02063_i6
258.267	0.789192	0.16482	4.78819	1.6829e-06	1.10779e-05	Machtx_20180703@G02064_i1
30.6664	-0.53139	0.363475	-1.46197	0.143749	0.261475	Machtx_20180703@G02070_i1
14.106	-0.460894	0.492536	-0.935756	0.349399	0.511945	Machtx_20180703@G02070_i11
3.04168	-2.07518	1.40697	-1.47492	0.140233	0.256488	Machtx_20180703@G02070_i12
8.48656	-1.54991	0.752289	-2.06025	0.0393743	0.091385	Machtx_20180703@G02070_i13
3.82887	-1.81759	1.17905	-1.54157	0.123177	0.23146	Machtx_20180703@G02070_i2
8.53321	0.365349	1.45382	0.251303	0.80158	0.885152	Machtx_20180703@G02070_i5
148.021	0.0844016	0.158018	0.534127	0.593254	0.736347	Machtx_20180703@G02078_i1
22.4016	0.0125595	1.09305	0.0114904	0.990832	0.995295	Machtx_20180703@G02080_i1
12.1997	1.36422	1.12085	1.21713	0.223553	0.367682	Machtx_20180703@G02080_i3
385.705	0.531193	0.128043	4.14855	3.34594e-05	0.000170683	Machtx_20180703@G02080_i5
24.8901	-1.51213	0.392433	-3.85323	0.000116571	0.000527732	Machtx_20180703@G02082_i2
11.6614	0.685527	0.772227	0.887727	0.374687	0.538247	Machtx_20180703@G02083_i1
4.96371	-1.04574	1.62448	-0.643734	0.519748	0.67528	Machtx_20180703@G02083_i2
2.64484	0.0242417	1.07386	0.0225742	0.98199	0.990736	Machtx_20180703@G02088_i1
52.5977	0.007407	0.255384	0.0290033	0.976862	0.988226	Machtx_20180703@G02092_i1
32.2244	8.13375	1.22719	6.62796	3.40359e-11	5.0571e-10	Machtx_20180703@G02094_i5
19.9591	-0.216392	0.491524	-0.440247	0.659758	0.787582	Machtx_20180703@G02095_i3
132.014	-1.53522	0.381165	-4.02771	5.63217e-05	0.000273593	Machtx_20180703@G02095_i4
2.87899	-1.05402	1.36985	-0.769437	0.441634	0.604409	Machtx_20180703@G02095_i7
12.0947	-1.00767	1.53408	-0.656852	0.511276	0.668103	Machtx_20180703@G02095_i9
7.86705	-0.711035	2.40501	-0.295648	0.767499	0.862843	Machtx_20180703@G02096_i1
356.844	0.285837	0.140457	2.03505	0.0418457	0.0962389	Machtx_20180703@G02096_i2
16.4762	0.301015	0.615732	0.488873	0.624931	0.760669	Machtx_20180703@G02096_i3
1060.91	0.115692	0.119619	0.967177	0.333456	0.495333	Machtx_20180703@G02097_i4
315.82	0.160638	0.146896	1.09355	0.274153	0.42885	Machtx_20180703@G02098_i1
77.2277	0.177521	0.216381	0.82041	0.411983	0.575909	Machtx_20180703@G02099_i1
348.117	1.26613	0.242898	5.21262	1.86191e-07	1.47242e-06	Machtx_20180703@G02101_i2
4.0031	-5.17543	3.91686	-1.32132	0.186394	0.319973	Machtx_20180703@G02101_i5
62.9002	-1.34817	0.281377	-4.79133	1.65675e-06	1.09259e-05	Machtx_20180703@G02105_i12
326.917	1.07122	0.179811	5.95747	2.5618e-09	2.7766e-08	Machtx_20180703@G02108_i1
27.9822	0.179445	1.03715	0.173016	0.862639	0.923598	Machtx_20180703@G02109_i12
17.4267	-6.88786	1.90784	-3.6103	0.000305848	0.00126452	Machtx_20180703@G02109_i13
8.2389	0.517774	0.681394	0.759874	0.44733	0.60962	Machtx_20180703@G02109_i2
16.6926	-0.20037	0.472894	-0.423711	0.671777	0.796513	Machtx_20180703@G02109_i3
19.6273	-1.32178	0.492383	-2.68446	0.0072647	0.0213886	Machtx_20180703@G02109_i6
2.97241	-2.09693	2.32402	-0.902286	0.366905	0.530252	Machtx_20180703@G02109_i9
13.6155	-0.608818	1.4531	-0.41898	0.675231	0.799091	Machtx_20180703@G02110_i2
23.6545	-2.04478	1.16922	-1.74884	0.0803183	0.164218	Machtx_20180703@G02110_i4
87.4527	-0.710369	0.230896	-3.07658	0.00209391	0.00712436	Machtx_20180703@G02110_i6
34.5962	0.620941	0.349424	1.77704	0.0755617	0.156355	Machtx_20180703@G02113_i1
158.34	0.7923	0.231788	3.41821	0.000630336	0.0024275	Machtx_20180703@G02115_i1
7.4399	1.91688	2.90673	0.659461	0.5096	0.666582	Machtx_20180703@G02115_i14
94.6852	0.985503	0.225605	4.36826	1.25239e-05	6.9308e-05	Machtx_20180703@G02115_i15
10.3477	0.804001	1.1821	0.680146	0.496412	0.654944	Machtx_20180703@G02115_i2
27.9655	-0.62042	0.974587	-0.636598	0.524387	0.679236	Machtx_20180703@G02115_i3
9.79729	5.10751	1.60974	3.17288	0.00150935	0.0053105	Machtx_20180703@G02115_i6
70.1849	0.631475	0.320131	1.97255	0.0485466	0.108949	Machtx_20180703@G02115_i9
23.2035	0.752265	1.1049	0.680843	0.495971	0.654603	Machtx_20180703@G02116_i1
145.641	-1.16909	0.448223	-2.60827	0.00910008	0.0260493	Machtx_20180703@G02116_i10
333.969	-2.10944	0.34669	-6.0845	1.16859e-09	1.34638e-08	Machtx_20180703@G02116_i5
164.21	-1.8538	0.363911	-5.09411	3.50385e-07	2.63579e-06	Machtx_20180703@G02116_i7
123.117	-1.34559	0.254606	-5.28498	1.25716e-07	1.02274e-06	Machtx_20180703@G02116_i8
1208.5	-0.584832	0.200193	-2.92134	0.00348528	0.0112017	Machtx_20180703@G02117_i1
57.0233	1.14423	0.305383	3.74688	0.000179045	0.000777602	Machtx_20180703@G02118_i1
22.2468	0.995239	0.49475	2.0116	0.0442624	0.100891	Machtx_20180703@G02119_i1
53.6303	-1.62288	0.560765	-2.89404	0.00380315	0.0121073	Machtx_20180703@G02120_i1
78.8271	0.0744507	0.215941	0.344772	0.730266	0.83729	Machtx_20180703@G02123_i14
60.1561	0.161785	0.260894	0.620119	0.535179	0.689151	Machtx_20180703@G02123_i15
10.5579	0.462119	0.658576	0.701693	0.48287	0.642806	Machtx_20180703@G02128_i2
8.13281	-0.563632	0.998471	-0.564495	0.572417	0.719875	Machtx_20180703@G02128_i4
16.5414	0.144018	0.470963	0.305796	0.75976	0.85777	Machtx_20180703@G02128_i6
2.77769	-2.12112	1.52221	-1.39345	0.163485	0.289063	Machtx_20180703@G02134_i1
507.278	1.15078	0.179168	6.42289	1.33707e-10	1.7946e-09	Machtx_20180703@G02142_i1
4.30948	1.19018	1.00934	1.17917	0.238331	0.385825	Machtx_20180703@G02143_i1
3.02097	0.582376	1.20688	0.482548	0.629417	0.764098	Machtx_20180703@G02143_i2
27.2787	0.490016	0.376515	1.30145	0.193104	0.328888	Machtx_20180703@G02145_i1
55.7311	-0.117738	0.343746	-0.342513	0.731964	0.838345	Machtx_20180703@G02148_i2
527.681	0.280485	0.125652	2.23223	0.0255999	0.0637466	Machtx_20180703@G02149_i1
5.639	0.339017	0.996552	0.34019	0.733714	0.839656	Machtx_20180703@G02152_i3
3.8761	0.143843	1.72982	0.083155	0.933728	0.963869	Machtx_20180703@G02152_i4
8.46083	0.108008	0.774395	0.139474	0.889075	0.938182	Machtx_20180703@G02153_i1
269.162	1.40075	0.194293	7.20949	5.61599e-13	1.10532e-11	Machtx_20180703@G02162_i1
234.767	1.14637	0.199323	5.75131	8.85526e-09	8.7887e-08	Machtx_20180703@G02162_i2
562.534	0.955435	0.161244	5.9254	3.11539e-09	3.33083e-08	Machtx_20180703@G02163_i2
1833.21	-1.33853	0.201227	-6.65182	2.89496e-11	4.34683e-10	Machtx_20180703@G02164_i1
36.9723	0.819076	0.414533	1.9759	0.048166	0.108236	Machtx_20180703@G02166_i1
27.0324	-1.65377	0.409167	-4.0418	5.30422e-05	0.000259154	Machtx_20180703@G02168_i1
97.4389	-0.480355	0.284755	-1.6869	0.0916217	0.182943	Machtx_20180703@G02169_i1
9.38653	4.56055	1.25349	3.63829	0.000274451	0.00114645	Machtx_20180703@G02170_i2
9.38565	-1.86866	1.1545	-1.61859	0.105535	0.204907	Machtx_20180703@G02170_i3
71.6495	7.41866	1.06262	6.98146	2.92127e-12	5.15551e-11	Machtx_20180703@G02170_i4
643.619	-0.548464	0.143993	-3.80897	0.000139546	0.000621997	Machtx_20180703@G02171_i1
177.33	1.02197	0.144021	7.09597	1.28444e-12	2.40276e-11	Machtx_20180703@G02174_i1
23.0612	0.0271772	0.3694	0.073571	0.941352	0.968307	Machtx_20180703@G02175_i1
27.7742	-4.17561	2.14144	-1.94991	NA	NA	Machtx_20180703@G02177_i1
3.32444	-3.33496	1.68839	-1.97523	0.0482423	0.108373	Machtx_20180703@G02177_i2
8.19451	1.47626	2.36635	0.623855	0.532723	0.68716	Machtx_20180703@G02177_i3
2.60879	-2.66611	1.80554	-1.47662	0.139776	0.255832	Machtx_20180703@G02177_i5
5.22003	-2.27053	1.0588	-2.14444	0.0319979	0.0768764	Machtx_20180703@G02178_i2
1614.69	1.22789	0.19197	6.39624	1.59249e-10	2.11239e-09	Machtx_20180703@G02179_i1
9.62056	0.0528459	0.640915	0.0824538	0.934286	0.964213	Machtx_20180703@G02179_i2
14.7687	0.0985133	0.614231	0.160385	0.872578	0.929013	Machtx_20180703@G02182_i1
13.6155	-0.772409	0.526587	-1.46682	0.142424	0.259636	Machtx_20180703@G02182_i2
6.52916	-0.150486	1.16199	-0.129507	0.896957	0.94303	Machtx_20180703@G02185_i1
294.399	-0.0398756	0.142677	-0.279481	0.779876	0.871468	Machtx_20180703@G02185_i10
32.0115	-0.542786	1.43068	-0.37939	0.704399	0.819264	Machtx_20180703@G02186_i1
4.45432	-0.750134	2.0051	-0.374112	0.708321	0.822049	Machtx_20180703@G02186_i12
106.255	-0.77789	0.400164	-1.94393	0.0519041	0.115056	Machtx_20180703@G02186_i14
7.45815	5.95033	3.91733	1.51898	0.128768	0.239622	Machtx_20180703@G02186_i15
83.5368	-0.277896	0.352583	-0.788171	0.430597	0.593791	Machtx_20180703@G02186_i16
48.8945	-0.642124	0.527201	-1.21799	0.223229	0.367234	Machtx_20180703@G02186_i18
3.28448	-1.31592	1.8172	-0.724148	0.468975	0.630082	Machtx_20180703@G02186_i8
201.73	1.70532	0.336313	5.07064	3.96477e-07	2.94494e-06	Machtx_20180703@G02189_i1
11.3933	0.258724	0.792914	0.326295	0.744201	0.847669	Machtx_20180703@G02190_i2
6.60663	1.41637	1.15943	1.22161	0.221857	0.365563	Machtx_20180703@G02190_i3
4.11932	1.13246	0.947782	1.19485	0.232145	0.378402	Machtx_20180703@G02190_i4
10.3511	-0.162433	1.01676	-0.159756	0.873073	0.929269	Machtx_20180703@G02196_i10
8.1003	1.26751	1.51974	0.834031	0.404264	0.568515	Machtx_20180703@G02196_i12
49.6479	0.295136	0.367107	0.803952	0.421425	0.585042	Machtx_20180703@G02196_i15
6.90304	-2.87003	2.25764	-1.27126	0.203638	0.342597	Machtx_20180703@G02196_i4
501.335	0.134016	0.157983	0.848299	0.396271	0.560425	Machtx_20180703@G02196_i5
179.899	-0.452023	0.22416	-2.01652	0.0437458	0.0999042	Machtx_20180703@G02196_i9
179.95	-0.0964035	0.196382	-0.490898	0.623499	0.759763	Machtx_20180703@G02197_i2
193.303	-0.393623	0.207893	-1.89339	0.0583057	0.126572	Machtx_20180703@G02197_i3
5884.22	1.09525	0.146549	7.47357	7.80498e-14	1.77006e-12	Machtx_20180703@G02199_i1
462.933	0.787223	0.165999	4.74235	2.11257e-06	1.36742e-05	Machtx_20180703@G02203_i1
195.085	0.607676	0.183214	3.31675	0.000910707	0.00338227	Machtx_20180703@G02203_i13
101.198	2.02467	0.346767	5.8387	5.26099e-09	5.40206e-08	Machtx_20180703@G02203_i14
6.36311	0.69314	2.26327	0.306256	0.759409	0.857503	Machtx_20180703@G02203_i3
139.138	0.0330439	0.416551	0.0793275	0.936772	0.96576	Machtx_20180703@G02203_i5
282.432	-0.862378	0.213382	-4.04148	5.31148e-05	0.00025945	Machtx_20180703@G02205_i1
2006.25	-0.758007	0.230893	-3.28294	0.0010273	0.00376718	Machtx_20180703@G02205_i2
353.317	0.769976	0.123736	6.22273	4.88571e-10	6.01718e-09	Machtx_20180703@G02206_i1
20.4401	7.71048	1.31783	5.85089	4.88952e-09	5.04832e-08	Machtx_20180703@G02209_i1
30.5504	8.39688	1.24873	6.72434	1.76389e-11	2.74792e-10	Machtx_20180703@G02209_i2
162.416	6.12541	0.639391	9.58007	9.69824e-22	6.07643e-20	Machtx_20180703@G02210_i1
12.8533	0.784027	0.582966	1.34489	0.17866	0.309641	Machtx_20180703@G02210_i12
2.80203	0.468565	1.90189	0.246368	0.805397	0.88775	Machtx_20180703@G02210_i15
250.868	0.30791	0.164684	1.8697	0.0615249	0.132348	Machtx_20180703@G02210_i3
184.946	0.854879	0.1551	5.51181	3.5517e-08	3.17177e-07	Machtx_20180703@G02210_i6
5.737	-0.978719	0.993713	-0.984911	0.324668	0.485901	Machtx_20180703@G02216_i1
5.89982	0.107311	1.13177	0.0948166	0.92446	0.957972	Machtx_20180703@G02216_i2
4.14649	-0.207254	1.16437	-0.177997	0.858725	0.921138	Machtx_20180703@G02216_i3
22.4816	-0.679575	0.471531	-1.44121	0.149526	0.269782	Machtx_20180703@G02216_i5
18.5678	-0.49004	0.608053	-0.805916	0.420291	0.583912	Machtx_20180703@G02216_i6
7.50326	-0.221249	1.50287	-0.147217	0.882961	0.934846	Machtx_20180703@G02216_i8
50.7964	-0.800479	0.367832	-2.17621	0.0295396	0.0719136	Machtx_20180703@G02217_i1
75.2083	0.00427368	0.350203	0.0122034	0.990263	0.995031	Machtx_20180703@G02218_i1
3.99642	-0.880708	1.14142	-0.771589	0.440358	0.603079	Machtx_20180703@G02220_i15
4.37195	-1.74401	1.50905	-1.1557	0.247804	0.397573	Machtx_20180703@G02220_i3
87.524	-0.97436	0.371383	-2.6236	0.00870053	0.0250321	Machtx_20180703@G02220_i5
24.485	-0.512594	0.619312	-0.827684	0.407849	0.572082	Machtx_20180703@G02220_i9
547.221	-0.50193	0.222545	-2.2554	0.024108	0.0605428	Machtx_20180703@G02224_i1
2172.4	0.90498	0.139501	6.48726	8.74121e-11	1.2075e-09	Machtx_20180703@G02224_i2
21.2642	0.271828	0.500573	0.543034	0.587106	0.731572	Machtx_20180703@G02225_i4
26.0492	-2.14307	1.39008	-1.54168	0.123151	0.231439	Machtx_20180703@G02227_i3
291.47	-0.0312731	0.193699	-0.161452	0.871737	0.928812	Machtx_20180703@G02227_i6
88.8323	-0.721944	0.248975	-2.89967	0.00373558	0.0119169	Machtx_20180703@G02230_i1
546.035	-1.12552	0.309738	-3.63377	0.000279307	0.00116452	Machtx_20180703@G02230_i2
428.606	0.642638	0.10151	6.33079	2.43914e-10	3.15475e-09	Machtx_20180703@G02234_i6
106.872	0.674429	0.247374	2.72636	0.00640379	0.0191739	Machtx_20180703@G02234_i8
33.0721	-0.203599	0.599615	-0.33955	0.734195	0.839984	Machtx_20180703@G02237_i2
21.4008	-0.254998	0.68734	-0.370992	0.710643	0.823807	Machtx_20180703@G02237_i7
48.6083	0.555356	0.393073	1.41286	0.157698	0.280818	Machtx_20180703@G02241_i1
35.6911	0.487091	0.308549	1.57865	0.114417	0.218625	Machtx_20180703@G02241_i2
3.26416	-4.16421	1.63123	-2.5528	0.010686	0.0298818	Machtx_20180703@G02241_i3
366.202	0.559089	0.119883	4.66361	3.10713e-06	1.94819e-05	Machtx_20180703@G02241_i9
17.3781	-0.346475	0.618574	-0.56012	0.575398	0.722377	Machtx_20180703@G02242_i1
33.5468	-0.10854	0.49865	-0.217668	0.827688	0.90214	Machtx_20180703@G02242_i14
118.575	0.375728	0.193951	1.93724	0.0527163	0.116491	Machtx_20180703@G02242_i19
6.1742	-1.1967	0.993203	-1.20489	0.228245	0.373494	Machtx_20180703@G02245_i1
38.3224	-0.481782	0.378153	-1.27404	0.202649	0.341388	Machtx_20180703@G02247_i2
3.54074	-0.0870992	1.21038	-0.0719601	0.942634	0.969249	Machtx_20180703@G02250_i4
13.1313	-0.895448	1.04875	-0.853823	0.393203	0.557478	Machtx_20180703@G02252_i2
42.6415	0.166214	0.312833	0.531321	0.595197	0.737945	Machtx_20180703@G02252_i4
20.8556	-0.663246	0.458135	-1.44771	0.147698	0.267213	Machtx_20180703@G02253_i1
4.2445	-0.727606	0.875068	-0.831486	0.405699	0.569897	Machtx_20180703@G02255_i1
3.47654	0.441404	1.12163	0.393538	0.693922	0.812016	Machtx_20180703@G02255_i3
18.3767	-1.64801	0.466207	-3.53493	0.000407885	0.00164238	Machtx_20180703@G02255_i5
15.3223	-1.10201	0.495088	-2.22589	0.0260215	0.0646506	Machtx_20180703@G02257_i2
85.2361	-0.0542601	0.286624	-0.189308	0.849852	0.915807	Machtx_20180703@G02258_i1
590.289	-1.24239	0.192567	-6.45176	1.10559e-10	1.50693e-09	Machtx_20180703@G02259_i1
23.3675	0.328032	0.736743	0.445246	0.656142	0.784768	Machtx_20180703@G02261_i1
16.103	-1.25445	0.909501	-1.37927	0.167811	0.295043	Machtx_20180703@G02261_i11
117.261	0.505464	0.618896	0.816718	0.414089	0.57799	Machtx_20180703@G02261_i13
6.91799	-0.594605	1.01347	-0.586701	0.557405	0.70797	Machtx_20180703@G02261_i2
5.04338	-0.3655	2.03711	-0.179421	0.857607	0.920661	Machtx_20180703@G02261_i4
11.0939	0.640026	0.661276	0.967866	0.333111	0.494982	Machtx_20180703@G02261_i7
350.965	0.641841	0.128377	4.99967	5.74286e-07	4.13786e-06	Machtx_20180703@G02263_i1
30.449	0.390376	0.394178	0.990356	0.322	0.483051	Machtx_20180703@G02266_i3
743.707	0.260904	0.105298	2.47777	0.0132206	0.0360216	Machtx_20180703@G02268_i2
28.8843	0.48122	1.58653	0.303316	0.761649	0.859041	Machtx_20180703@G02268_i5
2.75861	0.393093	1.13575	0.346107	0.729262	0.836608	Machtx_20180703@G02274_i4
160.384	0.97783	0.222776	4.38931	1.13713e-05	6.34846e-05	Machtx_20180703@G02274_i5
143.16	0.137199	0.158841	0.863749	0.387726	0.551912	Machtx_20180703@G02274_i6
150.154	1.39748	0.247481	5.6468	1.63457e-08	1.54363e-07	Machtx_20180703@G02274_i7
25.8589	4.04885	1.99141	2.03316	0.0420364	0.096631	Machtx_20180703@G02274_i8
1158.42	0.716019	0.0957077	7.48131	7.35836e-14	1.67939e-12	Machtx_20180703@G02275_i1
72.1742	-0.897123	0.483165	-1.85676	0.0633449	0.135442	Machtx_20180703@G02276_i12
41.9687	-0.76205	0.68729	-1.10878	0.267527	0.421097	Machtx_20180703@G02276_i8
61.9793	0.572593	0.317682	1.80241	0.0714807	0.149295	Machtx_20180703@G02281_i1
20.9116	1.22622	0.439304	2.79129	0.00524991	0.0161205	Machtx_20180703@G02281_i2
19.3787	0.566547	0.435437	1.3011	0.193224	0.329	Machtx_20180703@G02281_i3
35.8501	0.385404	0.37453	1.02903	0.303465	0.462547	Machtx_20180703@G02281_i5
22.2008	-0.804823	0.436574	-1.8435	0.0652562	0.138689	Machtx_20180703@G02285_i1
6.11338	-1.473	0.971796	-1.51575	0.129582	0.240939	Machtx_20180703@G02286_i1
17.6608	-1.46243	0.468236	-3.12327	0.00178854	0.00618312	Machtx_20180703@G02287_i1
36.7903	-1.69795	0.382608	-4.43782	9.08742e-06	5.17543e-05	Machtx_20180703@G02288_i2
4.84722	-1.61078	0.926488	-1.73859	0.0821077	0.167167	Machtx_20180703@G02289_i4
19.6264	0.663343	0.547382	1.21185	0.225571	0.370323	Machtx_20180703@G02290_i3
18.7385	7.25808	1.30629	5.55625	2.75637e-08	2.51261e-07	Machtx_20180703@G02291_i1
16.1603	-0.189982	0.483561	-0.392881	0.694407	0.812495	Machtx_20180703@G02291_i2
292.444	-1.17222	0.20866	-5.61786	1.93342e-08	1.80095e-07	Machtx_20180703@G02292_i1
23.1495	-1.21117	0.514496	-2.3541	0.0185678	0.0484267	Machtx_20180703@G02292_i2
248.448	0.48424	0.167126	2.89746	0.00376197	0.0119895	Machtx_20180703@G02295_i1
27.9325	0.0614246	0.641917	0.0956894	0.923767	0.957561	Machtx_20180703@G02300_i2
5.18421	-5.19942	2.59331	-2.00493	0.04497	0.102271	Machtx_20180703@G02301_i1
1248.79	-2.23151	0.324754	-6.8714	6.35752e-12	1.06108e-10	Machtx_20180703@G02301_i2
11.819	0.39344	0.78041	0.504145	0.61416	0.752666	Machtx_20180703@G02303_i1
19.5046	-0.394031	1.14601	-0.343829	0.730975	0.837712	Machtx_20180703@G02303_i11
17.162	0.124851	0.622948	0.200419	0.841153	0.910491	Machtx_20180703@G02303_i14
275.86	0.629853	0.208987	3.01384	0.0025796	0.00858154	Machtx_20180703@G02303_i3
200.009	0.230305	0.22462	1.02531	0.305218	0.464464	Machtx_20180703@G02304_i1
39.9569	-0.805798	0.364985	-2.20776	0.0272611	0.0672144	Machtx_20180703@G02305_i2
25.2245	0.684853	0.640437	1.06935	0.284911	0.441077	Machtx_20180703@G02308_i1
28.6838	-0.32625	0.401318	-0.812946	0.416249	0.580177	Machtx_20180703@G02308_i3
249.724	-1.38904	0.21479	-6.46698	9.99837e-11	1.37192e-09	Machtx_20180703@G02309_i5
21.1913	-0.0339593	0.704296	-0.0482173	0.961543	0.979738	Machtx_20180703@G02310_i1
115.5	-0.239028	0.30248	-0.790227	0.429395	0.592704	Machtx_20180703@G02310_i5
53.6887	1.1319	0.380675	2.97339	0.00294528	0.00964814	Machtx_20180703@G02314_i2
60.7602	0.53246	0.335356	1.58775	0.112344	0.21546	Machtx_20180703@G02314_i3
6.38834	0.765289	2.33622	0.327576	0.743233	0.846946	Machtx_20180703@G02314_i6
245.188	-0.187272	0.175145	-1.06924	0.284962	0.441118	Machtx_20180703@G02317_i1
3.96508	-0.225636	1.18964	-0.189668	0.849569	0.915595	Machtx_20180703@G02317_i12
1415.94	-0.17648	0.0997043	-1.77004	0.0767208	0.158212	Machtx_20180703@G02317_i14
31.4363	-0.25251	0.36815	-0.685889	0.492783	0.651843	Machtx_20180703@G02317_i2
981.925	-0.285038	0.18258	-1.56116	0.118485	0.224613	Machtx_20180703@G02317_i5
65.2302	-0.150346	0.272133	-0.552472	0.580625	0.726841	Machtx_20180703@G02317_i9
38.5341	-0.511267	0.331375	-1.54287	0.122863	0.230971	Machtx_20180703@G02325_i1
78.9723	0.541261	0.269534	2.00814	0.0446288	0.101613	Machtx_20180703@G02325_i2
383.662	0.496496	0.146877	3.38035	0.00072394	0.00274718	Machtx_20180703@G02325_i4
11.9109	0.151813	0.80774	0.187948	0.850917	0.916474	Machtx_20180703@G02325_i5
645.854	0.349875	0.134683	2.59775	0.00938357	0.0267417	Machtx_20180703@G02327_i1
41.0214	-0.167624	0.421848	-0.397357	0.691104	0.810127	Machtx_20180703@G02328_i5
73.6013	0.062604	0.257397	0.24322	0.807835	0.889247	Machtx_20180703@G02328_i6
37.0915	-0.214604	0.413199	-0.519373	0.6035	0.744286	Machtx_20180703@G02328_i8
5.09618	0.0994626	1.07741	0.0923163	0.926447	0.959158	Machtx_20180703@G02330_i1
49.6999	-0.726393	0.2933	-2.47662	0.0132633	0.0361172	Machtx_20180703@G02335_i1
115.663	-0.112796	0.186122	-0.606033	0.544493	0.697226	Machtx_20180703@G02337_i2
60.6919	0.372701	0.304258	1.22495	0.220593	0.363955	Machtx_20180703@G02341_i1
269.352	-0.25478	0.135589	-1.87905	0.0602374	0.130079	Machtx_20180703@G02344_i1
30.8135	8.27664	1.22152	6.7757	1.2381e-11	1.9782e-10	Machtx_20180703@G02348_i3
1426.64	1.07766	0.13328	8.08569	6.18119e-16	1.90045e-14	Machtx_20180703@G02352_i10
3259.54	1.03298	0.140889	7.33189	2.26936e-13	4.77042e-12	Machtx_20180703@G02352_i15
30.0644	-0.940587	0.362224	-2.5967	0.0094125	0.0268135	Machtx_20180703@G02355_i2
24.8111	-1.29823	0.407614	-3.18494	0.00144782	0.00511532	Machtx_20180703@G02356_i1
135.685	-0.878694	0.194364	-4.52086	6.1588e-06	3.63299e-05	Machtx_20180703@G02356_i3
1084.31	0.477966	0.104222	4.58603	4.5175e-06	2.73436e-05	Machtx_20180703@G02358_i1
222.453	0.858682	0.206705	4.15415	3.26504e-05	0.000166998	Machtx_20180703@G02359_i1
49.5716	1.15122	0.760791	1.51319	0.130231	0.2418	Machtx_20180703@G02359_i2
27.7338	0.410101	0.365399	1.12234	0.261719	0.414003	Machtx_20180703@G02360_i1
16.8683	0.648996	0.652914	0.993999	0.320223	0.481063	Machtx_20180703@G02360_i2
4.65287	-0.381313	0.913288	-0.417517	0.6763	0.799854	Machtx_20180703@G02360_i3
178.028	0.22584	0.191559	1.17896	0.238414	0.385916	Machtx_20180703@G02361_i1
259.164	0.0319062	0.169646	0.188075	0.850817	0.916389	Machtx_20180703@G02363_i5
221.759	-2.39809	0.323113	-7.42184	1.15503e-13	2.53659e-12	Machtx_20180703@G02366_i1
2.63333	4.86051	3.92916	1.23704	0.216074	0.35837	Machtx_20180703@G02366_i2
196.61	0.837655	0.182966	4.5782	4.68996e-06	2.82738e-05	Machtx_20180703@G02367_i1
64.8545	2.94067	0.345222	8.51821	1.62037e-17	6.25534e-16	Machtx_20180703@G02368_i2
6.08627	-0.435239	0.744112	-0.58491	0.558608	0.708908	Machtx_20180703@G02369_i1
117.041	0.190671	0.238507	0.799434	0.424039	0.587534	Machtx_20180703@G02371_i1
192.124	0.441019	0.225249	1.95792	0.0502394	0.112035	Machtx_20180703@G02371_i3
3.184	-3.25052	3.41085	-0.952993	0.340594	0.502916	Machtx_20180703@G02373_i3
581.1	0.566981	0.13056	4.34269	1.40748e-05	7.68729e-05	Machtx_20180703@G02373_i5
120.944	0.222353	0.281978	0.788549	0.430376	0.593582	Machtx_20180703@G02374_i1
44.6564	0.280617	0.450872	0.622387	0.533687	0.687881	Machtx_20180703@G02374_i2
10.0954	0.174568	1.58487	0.110147	0.912293	0.951767	Machtx_20180703@G02374_i3
22.6928	-0.124791	1.0171	-0.122692	0.902351	0.945906	Machtx_20180703@G02374_i4
10.4343	0.736547	0.652353	1.12906	0.258872	0.410618	Machtx_20180703@G02375_i1
174.052	0.259728	0.160736	1.61587	0.106123	0.205792	Machtx_20180703@G02376_i1
182.14	0.449321	0.197287	2.2775	0.0227564	0.0576972	Machtx_20180703@G02378_i1
299.144	0.876504	0.32568	2.69131	0.00711729	0.0210006	Machtx_20180703@G02381_i1
20.3909	-1.39459	0.573027	-2.43372	0.0149444	0.0400266	Machtx_20180703@G02385_i1
45.6487	6.24131	0.900278	6.93265	4.13028e-12	7.09715e-11	Machtx_20180703@G02387_i1
16.9142	-1.61169	1.04248	-1.54602	0.122101	0.229924	Machtx_20180703@G02388_i1
232.974	-0.106211	0.174575	-0.608397	0.542924	0.696081	Machtx_20180703@G02388_i4
330.751	0.123279	0.122051	1.01006	0.312469	0.472706	Machtx_20180703@G02389_i2
12.0718	-0.340348	2.00813	-0.169485	0.865415	0.925052	Machtx_20180703@G02389_i5
5.20695	3.91783	1.43308	2.73386	0.00625967	0.0187931	Machtx_20180703@G02394_i1
8.18952	-1.21616	0.702611	-1.73092	0.0834658	0.169355	Machtx_20180703@G02395_i3
384.927	0.95591	0.152893	6.25215	4.04839e-10	5.04659e-09	Machtx_20180703@G02396_i1
6.35204	-3.82121	1.71796	-2.22428	0.0261298	0.0648597	Machtx_20180703@G02397_i1
169.982	-0.950951	0.199366	-4.76987	1.84342e-06	1.20626e-05	Machtx_20180703@G02397_i2
144.835	-0.127919	0.251363	-0.5089	0.610822	0.749901	Machtx_20180703@G02397_i3
547.205	-0.785383	0.147126	-5.33816	9.38956e-08	7.80692e-07	Machtx_20180703@G02397_i7
26.9246	-0.063731	0.537444	-0.118582	0.905607	0.947796	Machtx_20180703@G02398_i1
230.173	1.12077	0.157985	7.09412	1.30175e-12	2.43407e-11	Machtx_20180703@G02398_i2
30.0622	-0.699091	0.652522	-1.07137	0.284004	0.440068	Machtx_20180703@G02398_i4
5.03517	-5.47602	3.34781	-1.6357	0.101902	0.199159	Machtx_20180703@G02398_i5
1194.43	0.892308	0.120199	7.42356	1.14016e-13	2.50776e-12	Machtx_20180703@G02400_i1
13.6612	-0.271066	0.601869	-0.450373	0.652441	0.782036	Machtx_20180703@G02403_i5
26.389	0.150705	0.414633	0.363467	0.716256	0.827443	Machtx_20180703@G02403_i6
143.994	1.11081	0.301472	3.68462	0.000229041	0.000974387	Machtx_20180703@G02408_i3
33.8466	0.594932	1.06584	0.55818	0.576722	0.72347	Machtx_20180703@G02408_i4
7.39766	2.50533	0.948854	2.64038	0.00828138	0.0239752	Machtx_20180703@G02410_i4
4.32675	0.128911	1.14054	0.113026	0.91001	0.95033	Machtx_20180703@G02411_i1
4.88693	-1.04264	0.949789	-1.09775	0.272312	0.426604	Machtx_20180703@G02412_i1
26.1283	-0.929013	0.390642	-2.37817	0.0173988	0.0457353	Machtx_20180703@G02415_i2
138.086	-1.39967	0.256225	-5.46265	4.69081e-08	4.11224e-07	Machtx_20180703@G02415_i4
7.08816	-2.76228	2.12239	-1.30149	0.19309	0.328888	Machtx_20180703@G02419_i1
2.90841	-4.29054	3.5936	-1.19394	0.232502	0.378754	Machtx_20180703@G02419_i2
35.1925	-0.116477	0.585618	-0.198896	0.842344	0.91117	Machtx_20180703@G02419_i3
188.241	0.376823	0.229497	1.64195	0.1006	0.197098	Machtx_20180703@G02419_i5
116.973	-0.625464	0.319702	-1.9564	0.0504184	0.112394	Machtx_20180703@G02419_i7
97.7674	0.0936366	0.288166	0.32494	0.745226	0.84841	Machtx_20180703@G02419_i8
16.9749	-0.842091	1.51061	-0.557451	0.57722	0.723862	Machtx_20180703@G02422_i1
8.68126	-1.35116	0.862822	-1.56598	0.117354	0.22297	Machtx_20180703@G02422_i11
172.092	0.184007	0.380726	0.483307	0.628878	0.763681	Machtx_20180703@G02422_i2
154.071	0.166407	0.193884	0.858281	0.390737	0.554786	Machtx_20180703@G02422_i3
45.9234	0.589074	0.862255	0.683179	0.494494	0.653419	Machtx_20180703@G02422_i8
281.856	-0.875685	0.197025	-4.44454	8.8082e-06	5.03039e-05	Machtx_20180703@G02423_i1
41.7433	-0.785741	0.755267	-1.04035	0.298178	0.456412	Machtx_20180703@G02424_i2
30.906	-0.732413	0.614981	-1.19095	0.233672	0.380171	Machtx_20180703@G02424_i4
64.226	-0.0202139	0.328751	-0.0614868	0.950972	0.973646	Machtx_20180703@G02425_i1
113.216	0.668826	0.377594	1.77128	0.0765134	0.15789	Machtx_20180703@G02426_i5
70.8364	-1.80451	0.92848	-1.94351	0.0519546	0.115138	Machtx_20180703@G02426_i7
33.6199	-0.607765	0.352653	-1.72341	0.0848144	0.171638	Machtx_20180703@G02428_i1
14.1977	-1.19638	0.570738	-2.0962	0.0360643	0.0849767	Machtx_20180703@G02428_i3
151.941	-0.204333	0.182904	-1.11716	0.263925	0.416635	Machtx_20180703@G02429_i2
40.6201	0.748861	0.344237	2.17542	0.0295984	0.0720443	Machtx_20180703@G02430_i2
5.93243	-0.206133	0.798324	-0.258207	0.796247	0.881797	Machtx_20180703@G02431_i13
5.85889	0.248415	0.745702	0.333128	0.739037	0.843729	Machtx_20180703@G02431_i15
5.12365	-6.09832	2.00396	-3.04314	0.00234123	0.00787742	Machtx_20180703@G02431_i17
6.42744	0.922817	1.90477	0.484476	0.628048	0.763189	Machtx_20180703@G02431_i20
8.57531	-0.650148	0.903267	-0.719774	0.471664	0.632432	Machtx_20180703@G02431_i21
74.7174	0.0069158	0.516543	0.0133886	0.989318	0.994635	Machtx_20180703@G02431_i24
12.8134	-6.08023	1.87491	-3.24294	0.00118305	0.00426958	Machtx_20180703@G02431_i28
20.0224	-0.657781	0.42671	-1.54152	0.123191	0.231476	Machtx_20180703@G02431_i33
6.4655	-1.22679	0.784391	-1.564	0.117817	0.223677	Machtx_20180703@G02431_i35
4.02929	3.92371	3.94946	0.993479	0.320476	0.481352	Machtx_20180703@G02431_i36
5.30568	-0.0746837	1.65652	-0.0450848	0.96404	0.981181	Machtx_20180703@G02431_i5
11118.6	1.07455	0.131053	8.19936	2.41668e-16	7.90454e-15	Machtx_20180703@G02433_i1
4.92007	1.93366	2.33915	0.826647	0.408437	0.572483	Machtx_20180703@G02433_i4
38.4716	-0.141128	0.331659	-0.42552	0.670458	0.795504	Machtx_20180703@G02434_i1
19.8134	-0.299172	0.869929	-0.343903	0.730919	0.837709	Machtx_20180703@G02434_i10
202.546	0.313364	0.151871	2.06335	0.0390793	0.0908602	Machtx_20180703@G02434_i2
28.4397	-1.15443	0.399277	-2.89131	0.00383643	0.0121997	Machtx_20180703@G02439_i1
28.9645	-2.96271	0.499951	-5.926	3.10398e-09	3.31945e-08	Machtx_20180703@G02439_i2
32.6662	-3.15756	0.505562	-6.24565	4.22054e-10	5.24449e-09	Machtx_20180703@G02439_i5
25.7142	-1.12228	0.393466	-2.85228	0.00434067	0.013626	Machtx_20180703@G02439_i6
47.1187	-1.99199	0.319896	-6.22698	4.7551e-10	5.86808e-09	Machtx_20180703@G02439_i7
10.9685	0.304964	0.59728	0.510588	0.609639	0.748939	Machtx_20180703@G02441_i1
5.08622	-1.93953	1.22388	-1.58474	0.113026	0.216486	Machtx_20180703@G02442_i1
3.65674	-0.761426	1.13221	-0.672512	0.501258	0.659439	Machtx_20180703@G02445_i3
3.32803	-4.81928	1.48205	-3.25177	0.00114688	0.0041568	Machtx_20180703@G02445_i5
3.04458	-2.61538	1.67974	-1.55701	0.119467	0.225987	Machtx_20180703@G02445_i7
523.473	0.384813	0.0968185	3.97459	7.05019e-05	0.000334585	Machtx_20180703@G02447_i2
172.846	0.322171	0.199458	1.61524	0.10626	0.20601	Machtx_20180703@G02450_i1
51.7234	-0.249641	0.559222	-0.446407	0.655303	0.784145	Machtx_20180703@G02451_i1
402.085	0.428113	0.113623	3.76785	0.000164658	0.000721672	Machtx_20180703@G02451_i2
26.0869	-1.25811	0.669971	-1.87786	0.0604006	0.130353	Machtx_20180703@G02453_i1
956.085	1.06321	0.141219	7.52877	5.12206e-14	1.19563e-12	Machtx_20180703@G02454_i11
4.55218	-5.62083	2.51758	-2.23264	0.025573	0.0637016	Machtx_20180703@G02454_i2
5.684	-2.00155	0.919654	-2.17641	0.0295242	0.0718802	Machtx_20180703@G02454_i7
54.9104	0.955968	1.25612	0.76105	0.446627	0.609039	Machtx_20180703@G02454_i8
8.52149	-1.06962	0.713432	-1.49926	0.133807	0.246948	Machtx_20180703@G02455_i1
2.71982	-1.07782	1.31218	-0.821395	0.411421	0.575386	Machtx_20180703@G02455_i4
70.1379	1.12994	0.379249	2.97941	0.00288808	0.00948096	Machtx_20180703@G02456_i3
92.4277	0.611295	0.244551	2.49966	0.0124311	0.0341036	Machtx_20180703@G02456_i7
142.185	1.09739	0.223024	4.9205	8.63229e-07	5.97761e-06	Machtx_20180703@G02456_i8
4.03835	0.629479	0.904395	0.696023	0.486415	0.645991	Machtx_20180703@G02458_i1
36.6842	-0.559469	0.498853	-1.12151	0.262071	0.414423	Machtx_20180703@G02459_i3
242.953	0.59254	0.17079	3.46941	0.000521611	0.00204931	Machtx_20180703@G02459_i6
41.2191	-0.862142	0.522243	-1.65084	0.0987703	0.194282	Machtx_20180703@G02459_i8
907.259	1.10896	0.138973	7.97964	1.46755e-15	4.27976e-14	Machtx_20180703@G02463_i1
15.5386	-1.73445	0.525198	-3.30246	0.000958399	0.00353863	Machtx_20180703@G02465_i1
7.01775	-1.39079	0.719566	-1.93281	0.053259	0.117431	Machtx_20180703@G02465_i2
209.884	-0.899427	0.199622	-4.50566	6.61679e-06	3.86975e-05	Machtx_20180703@G02467_i1
10.419	-1.77465	0.674985	-2.62917	0.00855938	0.0246706	Machtx_20180703@G02467_i3
8.10513	-0.725808	0.960363	-0.755765	0.44979	0.611889	Machtx_20180703@G02468_i12
3.35293	-2.23894	1.51313	-1.47967	0.138961	0.254607	Machtx_20180703@G02468_i2
37.048	-0.744843	0.388852	-1.91549	0.0554299	0.121396	Machtx_20180703@G02468_i4
169.395	0.203594	0.314222	0.647929	0.517031	0.673053	Machtx_20180703@G02470_i1
27.405	0.0949393	0.499141	0.190205	0.849148	0.91537	Machtx_20180703@G02470_i2
272.585	0.364375	0.159903	2.27872	0.0226834	0.0575384	Machtx_20180703@G02470_i5
5.29742	-0.998744	1.26723	-0.788132	0.430619	0.593803	Machtx_20180703@G02472_i4
3.70815	0.863096	1.12841	0.764881	0.444342	0.606941	Machtx_20180703@G02473_i1
87.8109	-1.25747	0.203813	-6.16969	6.84239e-10	8.21086e-09	Machtx_20180703@G02478_i2
688.653	0.0649975	0.115973	0.560453	0.575171	0.722261	Machtx_20180703@G02481_i2
2.80256	-1.64395	2.20142	-0.74677	0.455202	0.617009	Machtx_20180703@G02482_i4
37.5254	-1.68167	0.401647	-4.18693	2.8275e-05	0.000146441	Machtx_20180703@G02482_i6
32.4216	-0.161095	0.365593	-0.440639	0.659474	0.787391	Machtx_20180703@G02492_i1
1488.08	0.424159	0.100173	4.23427	2.29299e-05	0.000120674	Machtx_20180703@G02493_i1
162.931	-1.68372	0.255065	-6.60115	4.07967e-11	5.98315e-10	Machtx_20180703@G02494_i1
87.0315	0.434189	0.234758	1.84952	0.0643827	0.137213	Machtx_20180703@G02496_i2
118.648	-0.227592	0.228383	-0.996536	0.31899	0.479839	Machtx_20180703@G02497_i1
9.14736	-1.19294	0.950438	-1.25514	0.209427	0.350012	Machtx_20180703@G02497_i3
270.984	0.392953	0.157052	2.50207	0.0123471	0.0339055	Machtx_20180703@G02497_i4
383.128	0.784838	0.135932	5.77376	7.75237e-09	7.75669e-08	Machtx_20180703@G02497_i5
3.61684	1.76917	1.91485	0.923919	0.355529	0.518442	Machtx_20180703@G02497_i9
204.89	-0.751986	0.167838	-4.48043	7.44924e-06	4.31264e-05	Machtx_20180703@G02498_i7
201.598	-0.019176	0.182374	-0.105147	0.91626	0.954027	Machtx_20180703@G02499_i1
34.6444	1.61171	1.33341	1.20871	0.226774	0.371674	Machtx_20180703@G02500_i2
36.0557	0.566496	2.00239	0.282911	0.777245	0.869681	Machtx_20180703@G02500_i3
112.25	0.362697	0.30358	1.19473	0.232191	0.378434	Machtx_20180703@G02500_i4
70.245	-0.105565	0.256299	-0.411881	0.680427	0.802727	Machtx_20180703@G02502_i1
5.59692	5.23637	2.89281	1.81014	0.0702747	0.147262	Machtx_20180703@G02502_i4
3669.89	1.59719	0.163894	9.74526	1.93289e-22	1.27999e-20	Machtx_20180703@G02504_i1
3430.72	1.44598	0.163487	8.84457	9.18818e-19	4.23504e-17	Machtx_20180703@G02504_i13
865.236	1.83817	0.209418	8.77752	1.67121e-18	7.47329e-17	Machtx_20180703@G02504_i3
291.285	1.24543	1.14641	1.08637	0.277314	0.432708	Machtx_20180703@G02504_i4
1184.97	1.56868	0.193031	8.12659	4.41542e-16	1.38627e-14	Machtx_20180703@G02504_i5
208.636	2.08297	0.933553	2.23122	0.0256663	0.0638859	Machtx_20180703@G02504_i9
177.33	0.757766	0.25294	2.99583	0.00273698	0.00904634	Machtx_20180703@G02505_i1
73.006	-2.06056	0.356533	-5.77945	7.49437e-09	7.51352e-08	Machtx_20180703@G02507_i2
433.822	0.901767	0.151972	5.93376	2.96073e-09	3.18206e-08	Machtx_20180703@G02517_i1
199.449	0.328695	0.16999	1.93361	0.053161	0.117263	Machtx_20180703@G02517_i5
23.936	-1.22238	0.521057	-2.34596	0.0189779	0.0493677	Machtx_20180703@G02519_i12
86.5633	-0.107991	0.262839	-0.410865	0.681171	0.803319	Machtx_20180703@G02519_i7
192.378	-0.170856	0.169219	-1.00968	0.312649	0.472913	Machtx_20180703@G02519_i9
304.344	1.05543	0.167922	6.28529	3.27249e-10	4.15368e-09	Machtx_20180703@G02522_i1
3.65037	0.0705853	1.02105	0.0691302	0.944886	0.970387	Machtx_20180703@G02523_i2
200.624	0.613657	0.157011	3.90838	9.29184e-05	0.000428909	Machtx_20180703@G02526_i2
197.073	1.19023	0.211012	5.64058	1.69476e-08	1.59452e-07	Machtx_20180703@G02527_i1
4.99064	1.92008	1.47055	1.30568	0.191661	0.326921	Machtx_20180703@G02527_i12
3.23177	1.25412	1.44998	0.864921	0.387082	0.551233	Machtx_20180703@G02527_i6
4.50391	1.9585	3.11007	0.62973	0.528872	0.683626	Machtx_20180703@G02527_i7
190.722	-0.727582	0.246792	-2.94816	0.00319674	0.0103779	Machtx_20180703@G02530_i1
5.83194	1.65167	3.7092	0.445292	0.656109	0.784768	Machtx_20180703@G02530_i4
6.71026	-1.43478	0.752481	-1.90673	0.0565556	0.123435	Machtx_20180703@G02531_i1
2.69008	-2.17823	1.83717	-1.18564	0.235764	0.382663	Machtx_20180703@G02531_i2
54.6272	-0.372914	0.296042	-1.25966	0.20779	0.347939	Machtx_20180703@G02531_i5
209.699	0.474046	0.150724	3.14513	0.00166014	0.00578287	Machtx_20180703@G02534_i1
7.37721	0.617327	0.743862	0.829896	0.406598	0.570873	Machtx_20180703@G02535_i3
72.1734	-0.617067	0.32047	-1.9255	0.0541662	0.119065	Machtx_20180703@G02538_i3
180.076	-1.05949	0.221796	-4.77688	1.78039e-06	1.16768e-05	Machtx_20180703@G02539_i2
196.421	0.291044	0.145719	1.99729	0.0457932	0.103777	Machtx_20180703@G02543_i3
160.077	-0.386133	0.15915	-2.42622	0.0152571	0.0407575	Machtx_20180703@G02545_i1
3.20424	-1.50134	1.07527	-1.39625	0.162639	0.287973	Machtx_20180703@G02546_i10
94.1076	-0.202489	0.44998	-0.449996	0.652714	0.782253	Machtx_20180703@G02546_i12
323.907	0.302998	0.173135	1.75007	0.0801062	0.163899	Machtx_20180703@G02546_i18
4.27097	-0.643223	1.05728	-0.608375	0.542939	0.696081	Machtx_20180703@G02547_i11
5.26249	0.933418	0.872846	1.0694	0.284891	0.441062	Machtx_20180703@G02547_i14
12.6167	-0.613512	1.42186	-0.431485	0.666116	0.792586	Machtx_20180703@G02547_i17
261.118	0.956321	0.141155	6.77495	1.24448e-11	1.98692e-10	Machtx_20180703@G02547_i8
158.755	0.806001	0.177348	4.54475	5.5e-06	3.27489e-05	Machtx_20180703@G02549_i1
83.7899	0.901494	0.245877	3.66645	0.000245944	0.00103839	Machtx_20180703@G02550_i1
1163.41	1.10303	0.234633	4.70107	2.58798e-06	1.64935e-05	Machtx_20180703@G02550_i4
61.8214	0.851547	0.25175	3.38252	0.000718251	0.00272776	Machtx_20180703@G02551_i1
3.3137	-1.87727	1.40685	-1.33437	0.182082	0.314167	Machtx_20180703@G02554_i3
3.20354	0.420238	1.08434	0.387552	0.698347	0.815022	Machtx_20180703@G02554_i4
1456.64	0.295954	0.114892	2.57595	0.00999664	0.0282235	Machtx_20180703@G02558_i1
3.65959	0.475401	1.12227	0.423608	0.671852	0.796513	Machtx_20180703@G02561_i1
11.298	-1.06684	0.704859	-1.51355	0.130139	0.241695	Machtx_20180703@G02561_i4
4.04097	-5.19607	3.44235	-1.50945	0.131183	0.243117	Machtx_20180703@G02564_i1
6.46024	1.95957	1.79428	1.09212	0.274779	0.429564	Machtx_20180703@G02564_i3
4332.69	0.516897	0.134681	3.83792	0.000124078	0.000558548	Machtx_20180703@G02564_i4
11.5892	-0.29086	0.677762	-0.429148	0.667816	0.793777	Machtx_20180703@G02566_i1
214.697	0.201797	0.164917	1.22362	0.221095	0.364573	Machtx_20180703@G02570_i1
5789.74	1.33637	0.143493	9.31311	1.24144e-20	7.02188e-19	Machtx_20180703@G02572_i1
130.927	0.557162	0.174697	3.18931	0.00142614	0.00505075	Machtx_20180703@G02573_i1
33.6814	2.79362	0.935517	2.98618	0.00282488	0.00929617	Machtx_20180703@G02575_i1
343.097	0.667667	0.124961	5.34299	9.14263e-08	7.61043e-07	Machtx_20180703@G02575_i2
42.477	0.156729	1.11545	0.140507	0.888259	0.937808	Machtx_20180703@G02575_i4
182.855	0.237897	0.147997	1.60745	0.107956	0.208726	Machtx_20180703@G02575_i5
913.117	0.639489	0.131606	4.8591	1.1792e-06	7.99454e-06	Machtx_20180703@G02576_i1
34.9243	-0.030067	0.320547	-0.093799	0.925269	0.9584	Machtx_20180703@G02578_i3
81.3795	0.697825	0.265316	2.63016	0.0085344	0.0246105	Machtx_20180703@G02582_i1
22.4723	-0.299589	1.01986	-0.293757	0.768944	0.863918	Machtx_20180703@G02583_i2
48.2311	0.00617393	0.299925	0.0205849	0.983577	0.99164	Machtx_20180703@G02583_i5
36.3546	-0.0458325	0.448786	-0.102125	0.918657	0.954515	Machtx_20180703@G02583_i6
5.56261	-0.0624135	1.34487	-0.0464085	0.962985	0.980511	Machtx_20180703@G02584_i2
39.4568	6.70357	1.11377	6.01879	1.75731e-09	1.96115e-08	Machtx_20180703@G02584_i5
52.4972	0.157311	0.53027	0.296662	0.766725	0.862348	Machtx_20180703@G02584_i6
17.302	-0.164875	0.501209	-0.328954	0.74219	0.846184	Machtx_20180703@G02584_i7
19.5105	-1.36047	0.444038	-3.06386	0.00218501	0.0074068	Machtx_20180703@G02585_i1
35.7854	-1.89742	0.392005	-4.84029	1.2965e-06	8.72247e-06	Machtx_20180703@G02586_i2
23.3698	0.2543	1.04759	0.242747	0.808201	0.889494	Machtx_20180703@G02588_i1
517.343	0.026639	0.108832	0.244772	0.806633	0.888485	Machtx_20180703@G02588_i2
4.56253	0.524098	1.25712	0.416905	0.676748	0.800207	Machtx_20180703@G02589_i2
115.119	0.943003	0.315112	2.9926	0.00276613	0.00912664	Machtx_20180703@G02592_i1
6.50512	5.81205	1.39267	4.17333	3.00182e-05	0.000154613	Machtx_20180703@G02593_i4
14.2775	3.3539	1.53337	2.18727	0.0287228	0.0702441	Machtx_20180703@G02593_i5
200.762	10.027	1.19337	8.40223	4.38084e-17	1.60075e-15	Machtx_20180703@G02593_i7
27.2467	-0.422519	0.41175	-1.02615	0.304819	0.463988	Machtx_20180703@G02594_i5
11.3171	0.156065	0.709529	0.219955	0.825906	0.90084	Machtx_20180703@G02595_i1
12.712	-0.0527712	0.534773	-0.0986795	0.921393	0.956503	Machtx_20180703@G02595_i14
15.778	1.45945	0.683125	2.13643	0.0326442	0.0781804	Machtx_20180703@G02595_i22
385.658	0.271787	0.135912	1.99973	0.0455296	0.103266	Machtx_20180703@G02595_i3
4.79572	-1.68106	1.32291	-1.27073	0.203824	0.342872	Machtx_20180703@G02595_i4
3.56949	-1.58855	2.27574	-0.698035	0.485156	0.644916	Machtx_20180703@G02596_i1
121.297	0.0540096	0.200907	0.268828	0.788062	0.876815	Machtx_20180703@G02596_i10
4.47241	0.147916	1.41114	0.10482	0.916519	0.954068	Machtx_20180703@G02596_i15
20.7747	-0.907352	0.502127	-1.80702	0.0707597	0.148073	Machtx_20180703@G02596_i9
193.331	0.907136	0.153016	5.92838	3.05943e-09	3.27832e-08	Machtx_20180703@G02598_i4
430.437	0.48554	0.175298	2.76979	0.00560917	0.0170858	Machtx_20180703@G02602_i2
147.476	0.341574	0.172954	1.97494	0.0482753	0.108436	Machtx_20180703@G02604_i3
13.8672	-0.474106	0.800585	-0.592199	0.553717	0.704716	Machtx_20180703@G02604_i6
4.33718	0.981703	1.12474	0.872826	0.382758	0.546594	Machtx_20180703@G02606_i1
642.235	0.109866	0.113518	0.967837	0.333126	0.494982	Machtx_20180703@G02606_i2
175.233	0.91942	0.190141	4.83547	1.3283e-06	8.91555e-06	Machtx_20180703@G02608_i3
170.578	4.2527	0.422148	10.0739	7.20314e-24	5.31822e-22	Machtx_20180703@G02611_i1
84.1938	6.50974	0.910803	7.14726	8.85266e-13	1.69132e-11	Machtx_20180703@G02612_i1
228.09	-1.87682	0.265099	-7.07971	1.44461e-12	2.6814e-11	Machtx_20180703@G02613_i1
9.30802	-0.378237	3.00147	-0.126017	0.899718	0.94455	Machtx_20180703@G02615_i1
219.598	-2.00675	0.273246	-7.34413	2.07106e-13	4.3958e-12	Machtx_20180703@G02615_i3
89.5881	-0.213931	0.21286	-1.00503	0.314881	0.475177	Machtx_20180703@G02616_i1
121.976	-0.345423	0.225029	-1.53501	0.124781	0.233706	Machtx_20180703@G02616_i2
26.3026	-1.51391	0.535557	-2.8268	0.00470152	0.0146339	Machtx_20180703@G02617_i16
52.1973	-1.48389	0.400452	-3.70554	0.000210939	0.00090318	Machtx_20180703@G02617_i2
30.6298	-1.79999	0.50415	-3.57035	0.000356508	0.00145235	Machtx_20180703@G02617_i5
11.2224	-1.50619	0.791008	-1.90413	0.0568927	0.124038	Machtx_20180703@G02617_i9
71.5726	-1.72465	0.289036	-5.96689	2.41813e-09	2.62909e-08	Machtx_20180703@G02618_i1
4.03665	-5.082	1.95895	-2.59425	0.00947971	0.0269728	Machtx_20180703@G02618_i3
109.6	-1.65038	0.316648	-5.21204	1.86777e-07	1.47679e-06	Machtx_20180703@G02618_i4
9.82406	-2.34509	0.731003	-3.20804	0.00133641	0.00475842	Machtx_20180703@G02620_i4
60.283	2.11763	0.358921	5.9	3.63509e-09	3.83126e-08	Machtx_20180703@G02625_i2
5.94279	0.0510592	0.933494	0.0546969	0.95638	0.976897	Machtx_20180703@G02626_i10
58.2361	0.680206	0.51679	1.31622	0.188102	0.322319	Machtx_20180703@G02626_i16
332.29	0.13628	0.135663	1.00454	0.315116	0.475415	Machtx_20180703@G02626_i6
19.7268	0.0194135	1.18596	0.0163694	0.98694	0.993518	Machtx_20180703@G02626_i9
75.2973	-1.15678	0.356724	-3.24278	0.00118369	0.00427082	Machtx_20180703@G02638_i1
80.3819	-0.512203	0.234322	-2.1859	0.0288229	0.0704517	Machtx_20180703@G02640_i3
32.4537	5.29118	0.931731	5.67886	1.35592e-08	1.30307e-07	Machtx_20180703@G02641_i1
47.1752	8.21897	1.23326	6.66445	2.65666e-11	4.01804e-10	Machtx_20180703@G02641_i4
3.47286	-4.59077	3.51599	-1.30568	0.19166	0.326921	Machtx_20180703@G02642_i1
5.58389	-3.42257	1.68317	-2.03341	0.0420114	0.0965889	Machtx_20180703@G02642_i10
25.9187	-1.28071	0.75111	-1.70509	0.0881782	0.177184	Machtx_20180703@G02642_i12
15.8567	-0.373434	2.45427	-0.152157	0.879063	0.932581	Machtx_20180703@G02642_i13
23.4545	0.362018	0.65982	0.548662	0.583237	0.728585	Machtx_20180703@G02642_i15
16.5336	-4.62074	1.77792	-2.59897	0.00935051	0.0266651	Machtx_20180703@G02642_i17
24.6684	-1.09833	0.388072	-2.83021	0.00465176	0.0144958	Machtx_20180703@G02642_i19
39.5865	-8.73994	1.3573	-6.43923	1.20084e-10	1.62442e-09	Machtx_20180703@G02642_i2
3.10876	-1.66902	2.8932	-0.576878	0.564022	0.713302	Machtx_20180703@G02642_i20
23.454	-2.24794	0.537673	-4.18088	2.90389e-05	0.000150054	Machtx_20180703@G02642_i4
30.81	-3.17301	1.13392	-2.79827	0.00513778	0.0158266	Machtx_20180703@G02642_i8
19.1617	-3.65455	1.12654	-3.24403	0.0011785	0.00425705	Machtx_20180703@G02642_i9
16.3931	-3.88656	1.82033	-2.13509	0.032754	0.0783748	Machtx_20180703@G02645_i2
69.7283	-1.63147	0.265496	-6.14499	7.99661e-10	9.47965e-09	Machtx_20180703@G02645_i3
7.63102	-2.70144	1.8252	-1.48008	0.138852	0.254471	Machtx_20180703@G02645_i4
2.87759	-3.09728	1.9659	-1.5755	0.11514	0.219743	Machtx_20180703@G02646_i1
18.6738	-1.64584	0.97327	-1.69104	0.0908296	0.181642	Machtx_20180703@G02647_i1
16.6231	-1.74853	1.21312	-1.44134	0.149488	0.269736	Machtx_20180703@G02647_i10
17.2742	-0.645993	1.49009	-0.433526	0.664633	0.791404	Machtx_20180703@G02647_i12
9.87009	-1.14751	0.692272	-1.6576	0.0973984	0.192031	Machtx_20180703@G02647_i13
6.80823	5.28159	3.92351	1.34614	0.178258	0.309144	Machtx_20180703@G02647_i7
210.053	-0.504969	0.251845	-2.00508	0.0449544	0.102241	Machtx_20180703@G02648_i2
5.09029	-0.781875	2.31885	-0.337183	0.735979	0.841443	Machtx_20180703@G02648_i3
25.4044	0.181927	0.678498	0.268132	0.788598	0.877118	Machtx_20180703@G02648_i4
5.67039	0.189154	0.754908	0.250565	0.80215	0.885562	Machtx_20180703@G02648_i5
9.14904	-0.355318	0.734312	-0.483879	0.628472	0.763511	Machtx_20180703@G02648_i7
14.8702	1.57351	0.542691	2.89946	0.00373805	0.0119212	Machtx_20180703@G02649_i1
21.2389	-1.20469	1.50664	-0.799586	0.423951	0.587468	Machtx_20180703@G02650_i3
7.49312	-1.52747	2.32093	-0.658129	0.510456	0.667377	Machtx_20180703@G02650_i4
181.466	-0.128538	0.176373	-0.728786	0.466133	0.627497	Machtx_20180703@G02651_i1
3.45372	-0.525022	2.98685	-0.175778	0.860469	0.922146	Machtx_20180703@G02651_i2
3.05966	-0.209815	2.82355	-0.0743089	0.940765	0.968045	Machtx_20180703@G02651_i4
8.71352	-3.40071	1.24507	-2.73135	0.00630755	0.0189147	Machtx_20180703@G02651_i8
74.7728	3.82625	0.565033	6.77173	1.2725e-11	2.02865e-10	Machtx_20180703@G02652_i3
21.8382	6.37745	1.26652	5.03542	4.76802e-07	3.49693e-06	Machtx_20180703@G02652_i5
141.184	-0.402709	0.188108	-2.14084	0.0322869	0.0774411	Machtx_20180703@G02653_i2
63.5689	5.68988	0.644052	8.83451	1.0054e-18	4.59408e-17	Machtx_20180703@G02657_i1
579.909	0.322295	0.109534	2.94241	0.00325666	0.0105486	Machtx_20180703@G02659_i1
27.3512	0.232745	0.610473	0.381253	0.703015	0.818307	Machtx_20180703@G02659_i4
327.346	0.281524	0.179455	1.56877	0.116701	0.222034	Machtx_20180703@G02660_i1
2.74446	1.44979	1.25316	1.1569	0.247311	0.397019	Machtx_20180703@G02661_i1
30.4098	0.0141539	0.361459	0.0391578	0.968765	0.983641	Machtx_20180703@G02661_i3
96.348	-0.0797453	0.257866	-0.309251	0.757131	0.856161	Machtx_20180703@G02664_i1
155.311	-3.41343	0.275596	-12.3856	3.12566e-35	4.75409e-33	Machtx_20180703@G02665_i2
88.2218	-1.61316	0.233164	-6.91855	4.56305e-12	7.78794e-11	Machtx_20180703@G02666_i2
25.9048	-0.71157	0.447846	-1.58887	0.112089	0.215104	Machtx_20180703@G02669_i5
164.165	-0.594065	0.204321	-2.9075	0.00364326	0.0116621	Machtx_20180703@G02669_i7
5.12599	-0.410311	0.94608	-0.433696	0.664509	0.791322	Machtx_20180703@G02670_i1
4.07676	5.9481	3.21512	1.85004	0.0643078	0.1371	Machtx_20180703@G02671_i4
1226.24	0.774321	0.101715	7.61265	2.68525e-14	6.54496e-13	Machtx_20180703@G02671_i5
128.218	0.650319	0.256748	2.53291	0.011312	0.0314119	Machtx_20180703@G02672_i1
132.647	-0.790668	0.22615	-3.49621	0.000471913	0.00187338	Machtx_20180703@G02672_i2
28.8675	-0.343496	0.351563	-0.977054	0.328543	0.489946	Machtx_20180703@G02673_i1
1182.92	0.117392	0.164328	0.714379	0.474993	0.635371	Machtx_20180703@G02674_i3
76.0243	1.34537	1.94485	0.691761	0.489088	0.648661	Machtx_20180703@G02674_i5
70.1307	-1.89643	0.43659	-4.34374	1.40078e-05	7.6565e-05	Machtx_20180703@G02676_i1
8.19199	0.310487	0.6988	0.444314	0.656816	0.78542	Machtx_20180703@G02679_i1
4.56644	-1.52246	2.38174	-0.639221	0.522679	0.677738	Machtx_20180703@G02680_i11
53.9506	-1.77255	0.769332	-2.30401	0.021222	0.0543383	Machtx_20180703@G02680_i15
2.75627	5.24681	3.92392	1.33714	0.181178	0.312897	Machtx_20180703@G02680_i16
118.521	-1.53667	0.235862	-6.51512	7.2632e-11	1.01737e-09	Machtx_20180703@G02680_i19
6.3338	-1.14918	1.06936	-1.07464	0.282537	0.438427	Machtx_20180703@G02680_i8
237.439	0.836065	0.175884	4.7535	1.99922e-06	1.29874e-05	Machtx_20180703@G02682_i1
403.603	0.651907	0.138892	4.69361	2.68423e-06	1.70262e-05	Machtx_20180703@G02683_i2
40.7693	-0.905888	0.401945	-2.25376	0.0242111	0.0607558	Machtx_20180703@G02684_i2
75.926	-2.03809	0.329465	-6.18605	6.16887e-10	7.46298e-09	Machtx_20180703@G02686_i3
23.8189	-0.235704	0.427649	-0.551163	0.581522	0.727484	Machtx_20180703@G02687_i1
25.604	0.226856	0.341136	0.665003	0.506049	0.663503	Machtx_20180703@G02688_i1
75.9748	-1.80631	0.346376	-5.21488	1.83934e-07	1.45699e-06	Machtx_20180703@G02690_i11
3.71359	1.02148	2.99915	0.340592	0.733411	0.839443	Machtx_20180703@G02690_i12
87.1925	-3.2268	1.3319	-2.42271	NA	NA	Machtx_20180703@G02690_i2
83.1814	-1.75677	1.40655	-1.24899	0.21167	0.352864	Machtx_20180703@G02690_i3
12.9489	-0.891184	1.01289	-0.879846	0.378943	0.542748	Machtx_20180703@G02690_i7
39.4095	-4.07884	1.03564	-3.93848	8.19978e-05	0.000383102	Machtx_20180703@G02690_i8
9.278	-2.45966	1.00539	-2.44647	0.0144263	0.0388055	Machtx_20180703@G02690_i9
43.6443	-1.26194	0.349866	-3.60691	0.000309863	0.00127915	Machtx_20180703@G02693_i1
55.5054	-0.568	0.248712	-2.28377	0.0223852	0.0568869	Machtx_20180703@G02694_i3
3.70022	-0.573624	1.64156	-0.349438	0.726761	0.834672	Machtx_20180703@G02697_i1
2.777	0.326848	1.31199	0.249123	0.803266	0.886308	Machtx_20180703@G02697_i14
16.3803	0.26332	0.688851	0.38226	0.702269	0.81775	Machtx_20180703@G02697_i20
93.458	-0.63453	0.326364	-1.94424	0.0518665	0.114997	Machtx_20180703@G02697_i3
2.67278	-3.14832	2.46449	-1.27748	0.201434	0.339834	Machtx_20180703@G02699_i1
9.26165	-0.864747	0.855696	-1.01058	0.312219	0.472395	Machtx_20180703@G02699_i3
21.5556	-1.45393	0.579629	-2.50838	0.0121285	0.0334032	Machtx_20180703@G02700_i1
4.93697	0.63897	0.979446	0.652378	0.514157	0.670607	Machtx_20180703@G02702_i1
11.7668	-1.80753	0.669006	-2.70181	0.00689638	0.0204427	Machtx_20180703@G02702_i2
36.3233	-1.93722	0.462349	-4.18995	2.79019e-05	0.000144682	Machtx_20180703@G02703_i2
4.31792	-0.769038	0.906967	-0.847923	0.396481	0.560648	Machtx_20180703@G02704_i1
6.65324	-5.70215	3.91379	-1.45694	0.145133	0.263488	Machtx_20180703@G02705_i1
2.79456	-1.98593	2.37764	-0.835255	0.403574	0.567769	Machtx_20180703@G02705_i11
4.59049	-2.74771	2.21816	-1.23873	0.215445	0.357655	Machtx_20180703@G02705_i2
72.5362	-2.15862	0.355418	-6.07347	1.25172e-09	1.43334e-08	Machtx_20180703@G02705_i5
3.94157	-0.947656	1.12994	-0.838679	0.401649	0.565763	Machtx_20180703@G02705_i8
4.59829	2.01799	2.25696	0.89412	0.371258	0.534766	Machtx_20180703@G02705_i9
26.2499	-0.630468	0.4913	-1.28327	0.199399	0.337286	Machtx_20180703@G02707_i1
49.9257	-2.5066	0.31383	-7.98713	1.38115e-15	4.05804e-14	Machtx_20180703@G02707_i2
7.89111	-2.47743	0.846607	-2.92631	0.00343012	0.0110456	Machtx_20180703@G02710_i1
240.757	0.456428	0.362936	1.2576	0.208537	0.348824	Machtx_20180703@G02712_i1
227.511	-3.01945	0.348795	-8.65681	4.85139e-18	2.01178e-16	Machtx_20180703@G02713_i1
383.302	-2.4771	0.291309	-8.50333	1.84226e-17	7.07388e-16	Machtx_20180703@G02713_i3
55.4731	-2.67833	0.39233	-6.82673	8.68718e-12	1.42504e-10	Machtx_20180703@G02713_i4
85.3524	-2.9273	0.402467	-7.2734	3.50544e-13	7.16442e-12	Machtx_20180703@G02713_i5
958.592	-2.71854	0.270162	-10.0626	8.08198e-24	5.91634e-22	Machtx_20180703@G02713_i7
631.207	-2.55901	0.252988	-10.1151	4.73319e-24	3.5743e-22	Machtx_20180703@G02713_i8
228.423	-0.118963	0.165703	-0.717931	0.4728	0.633264	Machtx_20180703@G02714_i1
5.37192	0.522563	3.04454	0.171639	0.863721	0.924127	Machtx_20180703@G02714_i3
23.4816	-0.50413	0.912123	-0.5527	0.580469	0.726794	Machtx_20180703@G02714_i8
53.5164	4.16142	0.622633	6.68359	2.33163e-11	3.56051e-10	Machtx_20180703@G02716_i1
24.8446	4.0553	0.895218	4.52995	5.89965e-06	3.49497e-05	Machtx_20180703@G02717_i1
4.00503	-0.0761441	1.14766	-0.0663472	0.947101	0.971499	Machtx_20180703@G02718_i3
437.972	-1.48447	0.299595	-4.95492	7.23596e-07	5.09345e-06	Machtx_20180703@G02718_i4
4.35067	-1.68301	1.13027	-1.48903	0.13648	0.25099	Machtx_20180703@G02718_i5
7.22786	4.18049	1.97368	2.11812	0.0341647	0.0812253	Machtx_20180703@G02718_i8
49.7363	-1.57976	0.356908	-4.42625	9.58853e-06	5.43565e-05	Machtx_20180703@G02719_i1
22.674	-1.46597	0.474213	-3.09138	0.00199225	0.00680808	Machtx_20180703@G02719_i2
50.2694	0.156967	0.369671	0.424612	0.67112	0.795931	Machtx_20180703@G02721_i1
54.3189	0.781527	0.255922	3.05377	0.00225982	0.00762856	Machtx_20180703@G02722_i1
3.59788	-0.370542	1.14356	-0.324026	0.745918	0.848731	Machtx_20180703@G02724_i1
49.9064	-0.316787	1.03337	-0.306556	0.759181	0.857424	Machtx_20180703@G02724_i3
86.1082	-1.76532	1.0289	-1.71574	0.0862094	0.173865	Machtx_20180703@G02724_i4
15.6056	-1.60318	0.575947	-2.78355	0.00537668	0.0164628	Machtx_20180703@G02725_i1
292.63	1.16089	0.196741	5.90062	3.62138e-09	3.81868e-08	Machtx_20180703@G02727_i1
523.776	0.726615	0.122392	5.93677	2.90697e-09	3.12819e-08	Machtx_20180703@G02728_i1
164.703	0.616208	0.166407	3.70302	0.000213045	0.000911381	Machtx_20180703@G02728_i2
58.7308	0.499811	0.290603	1.71991	0.0854489	0.172638	Machtx_20180703@G02728_i3
112.431	0.608261	0.237777	2.55811	0.0105242	0.0294905	Machtx_20180703@G02728_i4
33.9504	0.370004	0.469572	0.787961	0.43072	0.593885	Machtx_20180703@G02729_i3
221.746	-0.747823	0.305617	-2.44693	0.014408	0.0387612	Machtx_20180703@G02731_i2
8.07341	-0.767557	0.830929	-0.923733	0.355625	0.518565	Machtx_20180703@G02732_i2
19.4	3.84677	0.948297	4.0565	4.98126e-05	0.000245156	Machtx_20180703@G02733_i1
14.9499	-1.5295	0.626766	-2.4403	0.0146751	0.0393934	Machtx_20180703@G02734_i1
44.3777	-0.649006	0.302776	-2.14352	0.0320716	0.0769975	Machtx_20180703@G02736_i2
11.4333	-2.30752	0.65665	-3.51407	0.00044129	0.00176385	Machtx_20180703@G02738_i1
17.0469	1.3966	0.465376	3.00103	0.00269072	0.00890988	Machtx_20180703@G02739_i1
463.045	0.656642	0.125058	5.25068	1.51537e-07	1.21853e-06	Machtx_20180703@G02740_i1
2.93851	-3.88044	3.93143	-0.987031	0.323627	0.484748	Machtx_20180703@G02741_i2
78.1933	-0.358123	0.280073	-1.27868	0.20101	0.339359	Machtx_20180703@G02741_i6
294.423	-0.925508	0.152697	-6.06106	1.35226e-09	1.53905e-08	Machtx_20180703@G02743_i3
104.799	0.111514	0.192198	0.580206	0.561776	0.711367	Machtx_20180703@G02745_i11
9.27079	-1.96159	0.658855	-2.97728	0.00290821	0.00954052	Machtx_20180703@G02745_i6
43.1413	-0.279582	0.388785	-0.719117	0.472069	0.632638	Machtx_20180703@G02746_i1
87.3236	-1.16849	0.274438	-4.25775	2.06491e-05	0.000109636	Machtx_20180703@G02748_i3
419.117	0.478793	0.107106	4.47026	7.81233e-06	4.50648e-05	Machtx_20180703@G02748_i7
72.1121	-0.433706	0.326014	-1.33033	0.18341	0.315949	Machtx_20180703@G02749_i1
2.75081	-4.59063	3.92188	-1.17052	0.241792	0.39002	Machtx_20180703@G02749_i2
172.273	1.16115	0.266367	4.3592	1.30539e-05	7.1844e-05	Machtx_20180703@G02750_i2
83.5968	-0.30299	0.202827	-1.49383	0.13522	0.249065	Machtx_20180703@G02751_i2
42.5306	-1.77134	0.369997	-4.78745	1.68918e-06	1.11159e-05	Machtx_20180703@G02752_i1
97.4692	-2.07069	0.333308	-6.21254	5.21351e-10	6.38618e-09	Machtx_20180703@G02753_i2
3.49217	3.18026	2.31373	1.37452	0.169281	0.297058	Machtx_20180703@G02754_i2
5.72377	2.32016	1.02068	2.27314	0.0230176	0.0582567	Machtx_20180703@G02755_i1
4.94236	1.5527	1.15741	1.34154	0.179746	0.310985	Machtx_20180703@G02755_i2
31.1643	-0.786737	0.397686	-1.97828	0.0478966	0.107743	Machtx_20180703@G02757_i1
20.1804	-0.137095	0.435041	-0.315132	0.752662	0.853194	Machtx_20180703@G02758_i1
218.219	0.0726878	0.143805	0.505461	0.613235	0.751842	Machtx_20180703@G02761_i2
103.385	-1.62298	0.28905	-5.61487	1.96712e-08	1.82957e-07	Machtx_20180703@G02762_i1
4.90772	1.59338	1.99403	0.799077	0.424245	0.587794	Machtx_20180703@G02763_i1
99.1769	-0.2324	0.199276	-1.16622	0.243524	0.392211	Machtx_20180703@G02763_i4
293.76	-1.14487	0.189935	-6.02769	1.66324e-09	1.86487e-08	Machtx_20180703@G02764_i2
65.2496	0.321195	0.244528	1.31353	0.189005	0.323442	Machtx_20180703@G02765_i1
3.10927	2.28672	2.96045	0.772424	0.439863	0.602617	Machtx_20180703@G02765_i2
740.142	-1.22278	0.172813	-7.07571	1.48682e-12	2.74791e-11	Machtx_20180703@G02766_i1
3.83418	0.126028	0.947907	0.132954	0.89423	0.941359	Machtx_20180703@G02767_i1
33.3639	0.12417	0.391004	0.317567	0.750813	0.851911	Machtx_20180703@G02769_i2
53.5191	-0.616786	0.311303	-1.9813	0.0475572	0.107103	Machtx_20180703@G02770_i1
1761.94	0.980159	0.171071	5.72953	1.00707e-08	9.90822e-08	Machtx_20180703@G02771_i1
396.458	-0.600417	0.142287	-4.21976	2.44563e-05	0.00012805	Machtx_20180703@G02772_i2
139.306	-0.789795	0.283769	-2.78324	0.00538194	0.0164754	Machtx_20180703@G02772_i3
27.4868	-3.05255	0.692393	-4.40869	1.03997e-05	5.85006e-05	Machtx_20180703@G02774_i1
168.458	-0.300437	0.199707	-1.50439	0.132481	0.244902	Machtx_20180703@G02774_i5
929.694	6.85434	0.307706	22.2756	6.37566e-110	2.74434e-106	Machtx_20180703@G02780_i1
2.61841	0.143554	1.16909	0.122791	0.902272	0.945894	Machtx_20180703@G02800_i1
315.848	0.768594	0.129755	5.92341	3.15343e-09	3.36397e-08	Machtx_20180703@G02811_i2
300.436	7.51414	0.656041	11.4538	2.25128e-30	2.61197e-28	Machtx_20180703@G02812_i1
3.84787	-1.78858	1.24437	-1.43734	0.15062	0.271313	Machtx_20180703@G02817_i1
3.89288	-1.52376	0.986776	-1.54418	0.122545	0.230534	Machtx_20180703@G02818_i1
34.7296	-1.46973	0.476118	-3.08691	0.00202249	0.00690319	Machtx_20180703@G02827_i1
20.5657	0.045995	0.481324	0.0955594	0.923871	0.957561	Machtx_20180703@G02828_i1
258.725	5.98671	0.366858	16.3189	7.24603e-60	3.80363e-57	Machtx_20180703@G02831_i1
25.8749	5.58817	1.13114	4.94029	7.80048e-07	5.45514e-06	Machtx_20180703@G02840_i1
3.6922	-0.94139	1.09342	-0.860958	0.389261	0.553439	Machtx_20180703@G02850_i1
43.0155	7.6996	1.31647	5.84867	4.95517e-09	5.10998e-08	Machtx_20180703@G02852_i1
3.80214	-0.275463	0.994858	-0.276886	0.781867	0.872674	Machtx_20180703@G02853_i2
42.1386	0.211724	0.34634	0.61132	0.540987	0.694304	Machtx_20180703@G02855_i1
375.045	9.44364	1.05257	8.97195	2.91315e-19	1.42655e-17	Machtx_20180703@G02859_i2
20.3188	6.33381	1.24636	5.08185	3.73773e-07	2.79463e-06	Machtx_20180703@G02860_i1
21.6719	4.40192	0.886033	4.96812	6.76038e-07	4.79318e-06	Machtx_20180703@G02860_i2
3.43933	0.0069646	1.02316	0.00680692	0.994569	0.997164	Machtx_20180703@G02866_i1
34.636	0.364643	1.21563	0.299962	0.764206	0.860865	Machtx_20180703@G02877_i2
477.853	0.855333	0.19543	4.37667	1.20508e-05	6.69225e-05	Machtx_20180703@G02877_i3
8.16874	-0.828657	0.697735	-1.18764	0.234976	0.381779	Machtx_20180703@G02881_i1
6.47219	-0.713502	0.73016	-0.977186	0.328477	0.489883	Machtx_20180703@G02882_i1
13.2975	-2.40605	0.799362	-3.00997	0.00261278	0.0086825	Machtx_20180703@G02884_i1
755.299	0.934349	0.118839	7.86234	3.7702e-15	1.02517e-13	Machtx_20180703@G02892_i1
2.60646	0.0917562	1.2846	0.0714279	0.943057	0.969532	Machtx_20180703@G02902_i1
19.1791	-0.895531	0.503063	-1.78016	0.0750503	0.15549	Machtx_20180703@G02905_i1
120.785	0.463225	0.288421	1.60607	0.108258	0.209215	Machtx_20180703@G02908_i1
14.5331	1.37673	0.581124	2.36908	0.0178322	0.0467345	Machtx_20180703@G02911_i1
4.04734	0.596217	1.89837	0.314068	0.75347	0.853774	Machtx_20180703@G02912_i1
193.947	-0.0636413	0.171328	-0.371459	0.710296	0.823536	Machtx_20180703@G02912_i2
74.1093	0.265039	0.386571	0.685616	0.492956	0.651983	Machtx_20180703@G02917_i1
293.154	-0.00432652	0.16253	-0.0266199	0.978763	0.988802	Machtx_20180703@G02917_i2
112.517	8.32576	1.04944	7.93353	2.12995e-15	6.07143e-14	Machtx_20180703@G02918_i1
4.47346	0.417966	2.34994	0.177862	0.858831	0.921158	Machtx_20180703@G02918_i2
2.85727	-0.258957	1.33879	-0.193426	0.846625	0.913726	Machtx_20180703@G02922_i1
6.17703	-0.405634	1.21241	-0.334569	0.73795	0.843014	Machtx_20180703@G02924_i2
3.97122	-0.0329203	0.928487	-0.0354558	0.971716	0.985415	Machtx_20180703@G02924_i3
5.67502	0.665592	0.809066	0.822667	0.410697	0.574691	Machtx_20180703@G02927_i1
31.6446	0.456085	0.344591	1.32355	0.185651	0.31892	Machtx_20180703@G02933_i1
2.78962	-1.15174	2.32263	-0.495879	0.61998	0.757126	Machtx_20180703@G02937_i3
94.0827	0.373249	0.192379	1.94017	0.0523586	0.115813	Machtx_20180703@G02941_i1
66.1931	0.748771	0.298215	2.51084	0.0120444	0.0331971	Machtx_20180703@G02945_i2
291.61	0.689409	0.12936	5.32938	9.85476e-08	8.16532e-07	Machtx_20180703@G02955_i1
15.8643	-1.67349	1.82768	-0.915633	0.35986	0.523215	Machtx_20180703@G02955_i2
13.2434	0.054366	0.607284	0.0895232	0.928666	0.960578	Machtx_20180703@G02963_i1
10.897	-1.35692	0.978488	-1.38675	0.165518	0.29187	Machtx_20180703@G02970_i1
2.72732	-1.0818	1.19231	-0.907315	0.36424	0.527447	Machtx_20180703@G02996_i1
7.6621	0.385182	0.827544	0.465452	0.641608	0.773892	Machtx_20180703@G03017_i1
3.43981	-0.730125	1.29111	-0.5655	0.571734	0.719393	Machtx_20180703@G03019_i2
3.40399	1.94799	1.54666	1.25948	0.207856	0.347994	Machtx_20180703@G03021_i1
17.9463	-0.326824	0.418817	-0.78035	0.435185	0.598087	Machtx_20180703@G03022_i1
28.2373	-1.267	0.48766	-2.59813	0.00937322	0.0267193	Machtx_20180703@G03024_i1
281.322	6.84526	0.491566	13.9254	4.44055e-44	1.05602e-41	Machtx_20180703@G03029_i1
17.2818	0.688776	0.504627	1.36492	0.172278	0.301053	Machtx_20180703@G03051_i1
3.09887	-0.335421	1.14735	-0.292344	0.770024	0.864704	Machtx_20180703@G03055_i1
2.97107	-1.08325	1.18493	-0.914187	0.360619	0.52392	Machtx_20180703@G03076_i1
292.143	7.107	0.515235	13.7937	2.78067e-43	6.36655e-41	Machtx_20180703@G03095_i1
219.667	6.77335	0.541322	12.5126	6.36989e-36	1.01176e-33	Machtx_20180703@G03103_i2
14.5168	0.732103	0.547973	1.33602	0.181542	0.313438	Machtx_20180703@G03114_i1
12.7829	3.83528	0.82887	4.62712	3.7078e-06	2.28749e-05	Machtx_20180703@G03123_i1
15.8346	-0.207749	0.504462	-0.411823	0.680469	0.802733	Machtx_20180703@G03163_i1
8.25351	-1.62092	0.816523	-1.98515	0.0471281	0.106286	Machtx_20180703@G03168_i1
15.7194	0.626183	0.439909	1.42344	0.154609	0.276819	Machtx_20180703@G03224_i1
4.15525	1.40464	0.970066	1.44798	0.147622	0.267109	Machtx_20180703@G03225_i1
629.573	0.272874	0.145882	1.87051	0.0614127	0.132146	Machtx_20180703@G03289_i1
162.923	0.64189	0.298853	2.14785	0.0317257	0.0763717	Machtx_20180703@G03289_i2
12.414	4.78854	1.73287	2.76335	0.00572109	0.0173764	Machtx_20180703@G03292_i1
315.92	8.00456	0.675446	11.8508	2.13225e-32	2.78124e-30	Machtx_20180703@G03292_i2
594.217	0.175183	0.10333	1.69536	0.0900064	0.180298	Machtx_20180703@G03293_i2
206.669	0.092703	0.181225	0.511535	0.608977	0.748424	Machtx_20180703@G03294_i1
1501.5	0.14512	0.153903	0.942931	0.345716	0.50837	Machtx_20180703@G03295_i1
7.75986	0.296393	0.806295	0.367599	0.713172	0.825365	Machtx_20180703@G03296_i3
22.1441	0.0631022	0.481718	0.130994	0.89578	0.942346	Machtx_20180703@G03299_i1
4.47703	2.80084	1.70994	1.63797	0.101427	0.19842	Machtx_20180703@G03299_i5
66.4814	-0.186094	0.298423	-0.623593	0.532895	0.687299	Machtx_20180703@G03300_i1
4.99999	5.57156	3.3725	1.65206	0.0985229	0.193893	Machtx_20180703@G03300_i2
1664.85	-0.270144	0.156213	-1.72933	0.0837502	0.169812	Machtx_20180703@G03300_i3
3.12763	-3.23509	3.94524	-0.819998	0.412217	0.576143	Machtx_20180703@G03300_i5
765.377	0.115222	0.112275	1.02625	0.304774	0.463962	Machtx_20180703@G03301_i1
35.7937	-1.18958	0.324344	-3.66765	0.000244792	0.00103373	Machtx_20180703@G03302_i1
46.5027	0.70221	0.32732	2.14533	0.0319266	0.0767608	Machtx_20180703@G03304_i1
336.769	1.08828	0.205148	5.30485	1.12766e-07	9.25905e-07	Machtx_20180703@G03307_i1
1093.35	0.988403	0.140286	7.04565	1.84597e-12	3.36544e-11	Machtx_20180703@G03308_i2
10.0761	-1.41153	2.95042	-0.478416	0.632354	0.766378	Machtx_20180703@G03308_i3
140.582	-1.30245	0.252835	-5.15138	2.58577e-07	1.99252e-06	Machtx_20180703@G03309_i1
3.7886	-1.82726	3.12717	-0.584318	0.559006	0.709223	Machtx_20180703@G03309_i2
120.468	1.02707	0.189005	5.43408	5.50787e-08	4.76257e-07	Machtx_20180703@G03310_i2
13.6483	-0.277253	0.501797	-0.552521	0.580591	0.726841	Machtx_20180703@G03310_i3
120.151	-1.64672	0.397574	-4.14193	3.44397e-05	0.000175414	Machtx_20180703@G03311_i1
177.359	0.877186	0.195154	4.49483	6.96262e-06	4.05766e-05	Machtx_20180703@G03313_i1
18.0105	-0.634003	0.46304	-1.36922	0.170931	0.299307	Machtx_20180703@G03314_i1
142.237	0.632976	0.168102	3.76542	0.00016627	0.000727847	Machtx_20180703@G03316_i1
5.27541	1.32706	1.13158	1.17275	0.240897	0.388956	Machtx_20180703@G03316_i2
229.684	7.37565	0.648872	11.3669	6.11333e-30	6.88853e-28	Machtx_20180703@G03318_i1
41.4749	0.323417	0.307881	1.05046	0.293506	0.451171	Machtx_20180703@G03319_i1
23.455	7.00547	1.25022	5.60341	2.10174e-08	1.94846e-07	Machtx_20180703@G03320_i2
17.1062	3.85303	0.9336	4.12706	3.67424e-05	0.000185998	Machtx_20180703@G03320_i3
3.67811	-0.28815	1.67753	-0.17177	0.863618	0.924127	Machtx_20180703@G03321_i13
10.7691	-0.341553	0.687422	-0.496861	0.619287	0.756581	Machtx_20180703@G03321_i3
44.4546	-0.33173	0.309543	-1.07168	0.283865	0.439949	Machtx_20180703@G03321_i9
216.458	1.56337	0.22643	6.90443	5.04051e-12	8.52844e-11	Machtx_20180703@G03322_i1
17.2175	-0.271145	0.730036	-0.371413	0.71033	0.823536	Machtx_20180703@G03322_i2
128.284	0.891677	0.601846	1.48157	0.138454	0.25385	Machtx_20180703@G03322_i3
43.6675	-2.42194	0.819171	-2.95657	0.00311081	0.0101341	Machtx_20180703@G03323_i11
6.9991	-2.21985	1.77215	-1.25263	0.21034	0.351158	Machtx_20180703@G03323_i12
52.3288	-2.03138	0.4811	-4.22238	2.4174e-05	0.000126726	Machtx_20180703@G03323_i2
53.2211	-1.16504	0.546942	-2.13011	0.0331629	0.0792242	Machtx_20180703@G03323_i20
194.113	-1.30397	0.252649	-5.16118	2.45398e-07	1.90015e-06	Machtx_20180703@G03324_i3
70.2492	-0.984481	0.425967	-2.31117	0.0208236	0.0534643	Machtx_20180703@G03325_i1
118.721	6.63229	0.629336	10.5386	5.73735e-26	4.98119e-24	Machtx_20180703@G03326_i1
11.736	-0.5052	1.13908	-0.443516	0.657392	0.785775	Machtx_20180703@G03329_i1
7.4599	-2.26742	1.77294	-1.2789	0.200932	0.33928	Machtx_20180703@G03329_i2
444.911	0.941764	0.142752	6.59722	4.18952e-11	6.13379e-10	Machtx_20180703@G03330_i1
7.96724	-0.561596	0.728045	-0.771375	0.440484	0.603175	Machtx_20180703@G03330_i2
5.30366	-1.33921	0.943762	-1.41901	0.155895	0.278599	Machtx_20180703@G03330_i4
6.73371	-2.15992	0.918238	-2.35224	0.0186606	0.0486363	Machtx_20180703@G03331_i2
27.031	-0.743618	0.499756	-1.48796	0.136761	0.25142	Machtx_20180703@G03332_i4
11.4484	-1.98788	0.59659	-3.33206	0.000862042	0.00321903	Machtx_20180703@G03332_i8
770.636	0.96049	0.136333	7.04517	1.85239e-12	3.37428e-11	Machtx_20180703@G03333_i1
2.82643	-1.4077	2.29099	-0.614448	0.538919	0.692378	Machtx_20180703@G03334_i1
319.729	0.521155	0.153277	3.40008	0.000673659	0.00257385	Machtx_20180703@G03334_i10
7.58106	0.184538	0.672493	0.274409	0.78377	0.874141	Machtx_20180703@G03334_i17
5.6227	-0.66816	0.824942	-0.809948	0.41797	0.581653	Machtx_20180703@G03334_i4
119.216	-0.269121	0.19295	-1.39477	0.163084	0.288524	Machtx_20180703@G03335_i3
387.469	6.78123	0.545101	12.4403	1.57881e-35	2.44455e-33	Machtx_20180703@G03336_i2
581.458	7.26111	0.538808	13.4763	2.15779e-41	4.48696e-39	Machtx_20180703@G03336_i6
7.84861	-1.02761	0.755558	-1.36007	0.173807	0.303012	Machtx_20180703@G03339_i1
754.844	0.322104	0.126073	2.55489	0.0106221	0.029726	Machtx_20180703@G03346_i1
126.52	0.291233	0.371102	0.78478	0.432583	0.595595	Machtx_20180703@G03346_i2
21.7831	0.75578	0.483573	1.56291	0.118074	0.224002	Machtx_20180703@G03348_i1
3.10098	0.523767	2.37782	0.220272	0.825659	0.900651	Machtx_20180703@G03348_i2
50.1397	0.995442	0.375903	2.64814	0.00809369	0.0235062	Machtx_20180703@G03348_i3
393.328	0.659671	0.135838	4.85629	1.19605e-06	8.09857e-06	Machtx_20180703@G03349_i2
154.275	0.812671	0.202031	4.02251	5.75808e-05	0.000278954	Machtx_20180703@G03350_i2
51.9877	1.13638	0.276403	4.11131	3.93413e-05	0.000197729	Machtx_20180703@G03350_i3
138.179	0.954327	0.193076	4.94276	7.70243e-07	5.39973e-06	Machtx_20180703@G03350_i4
432.547	0.647791	0.139366	4.64812	3.3498e-06	2.08667e-05	Machtx_20180703@G03350_i5
62.3697	5.85416	0.77619	7.54217	4.62213e-14	1.08482e-12	Machtx_20180703@G03352_i2
410.564	0.718124	0.114184	6.28918	3.19144e-10	4.05348e-09	Machtx_20180703@G03354_i3
164.668	0.243426	0.165326	1.4724	0.140912	0.257478	Machtx_20180703@G03356_i1
8.53652	-2.17771	0.923984	-2.35687	0.0184298	0.0481017	Machtx_20180703@G03356_i2
151.76	0.608071	0.176296	3.44915	0.000562352	0.00219137	Machtx_20180703@G03357_i3
131.862	0.371859	0.189376	1.96361	0.0495759	0.110877	Machtx_20180703@G03358_i1
17.2248	-0.337827	0.446958	-0.755838	0.449747	0.611849	Machtx_20180703@G03359_i1
791.071	1.00147	0.134883	7.42478	1.1297e-13	2.48857e-12	Machtx_20180703@G03361_i1
5142.51	0.440411	0.161195	2.73217	0.00629187	0.018873	Machtx_20180703@G03364_i1
123.216	-0.929697	0.259457	-3.58324	0.000339364	0.00139067	Machtx_20180703@G03365_i1
40.9932	6.33571	0.888768	7.12864	1.01365e-12	1.92549e-11	Machtx_20180703@G03367_i1
651.804	0.800724	0.115236	6.94856	3.69036e-12	6.39227e-11	Machtx_20180703@G03368_i2
2.59495	-1.23464	1.15782	-1.06635	0.286267	0.442636	Machtx_20180703@G03370_i1
401.555	0.56333	0.136611	4.1236	3.73001e-05	0.000188512	Machtx_20180703@G03370_i3
267.671	0.610378	0.150167	4.06467	4.81004e-05	0.000237408	Machtx_20180703@G03371_i1
60.506	-0.636633	0.276599	-2.30164	0.0213552	0.0546306	Machtx_20180703@G03372_i3
28.522	-0.738822	0.513893	-1.4377	0.15052	0.271178	Machtx_20180703@G03374_i3
6.03482	-1.69919	0.90656	-1.87433	0.060885	0.131168	Machtx_20180703@G03374_i4
93.6961	0.658489	0.240404	2.73909	0.00616091	0.0185318	Machtx_20180703@G03380_i3
8994.34	0.54048	0.109656	4.92888	8.27027e-07	5.74633e-06	Machtx_20180703@G03381_i4
23.0319	-0.13389	0.471781	-0.283796	0.776566	0.869351	Machtx_20180703@G03382_i1
99.4222	0.880297	0.219574	4.00912	6.09466e-05	0.000293247	Machtx_20180703@G03383_i1
6.23826	-0.342829	0.880701	-0.389268	0.697078	0.81427	Machtx_20180703@G03383_i2
7.0011	-3.08464	2.12132	-1.45411	0.145915	0.26462	Machtx_20180703@G03384_i1
8.03241	-0.65956	1.41939	-0.464679	0.642161	0.774294	Machtx_20180703@G03384_i2
278.181	0.603816	0.120522	5.00999	5.44315e-07	3.94369e-06	Machtx_20180703@G03384_i3
21.8006	-0.852981	0.508887	-1.67617	0.0937049	0.186164	Machtx_20180703@G03385_i3
421.9	-1.07576	0.163937	-6.562	5.30904e-11	7.66083e-10	Machtx_20180703@G03385_i5
305.418	0.6927	0.138266	5.00991	5.44552e-07	3.94475e-06	Machtx_20180703@G03386_i1
80.7672	-0.161299	0.299495	-0.538569	0.590184	0.733936	Machtx_20180703@G03387_i3
298.855	0.569299	0.151038	3.76923	0.00016375	0.000718423	Machtx_20180703@G03388_i1
277.417	0.406671	0.113861	3.57165	0.000354736	0.00144595	Machtx_20180703@G03390_i1
8.37463	-2.42129	0.899988	-2.69035	0.00713764	0.0210534	Machtx_20180703@G03394_i3
2.89981	-0.0387947	1.06706	-0.0363568	0.970998	0.985049	Machtx_20180703@G03395_i3
12.3562	-0.857495	0.717639	-1.19488	0.232132	0.378401	Machtx_20180703@G03400_i1
14.7933	-0.99901	0.518517	-1.92667	0.0540211	0.118794	Machtx_20180703@G03400_i2
399.738	-0.0408622	0.161778	-0.252581	0.800592	0.884537	Machtx_20180703@G03405_i2
222.36	-0.566639	0.188343	-3.00855	0.002625	0.00871842	Machtx_20180703@G03405_i3
3.25563	-0.508874	1.25639	-0.405029	0.685456	0.806428	Machtx_20180703@G03409_i1
32.3532	0.532632	0.496119	1.0736	0.283004	0.438959	Machtx_20180703@G03410_i11
16.8833	-1.85807	0.923564	-2.01185	0.0442359	0.100842	Machtx_20180703@G03410_i4
57.8103	-1.5429	0.465839	-3.3121	0.000925996	0.00343194	Machtx_20180703@G03411_i4
61.482	0.260524	0.464017	0.561453	0.574489	0.721644	Machtx_20180703@G03413_i1
37.5819	0.119646	0.4597	0.26027	0.794655	0.881023	Machtx_20180703@G03413_i4
27.7245	0.711204	0.375018	1.89645	0.0579003	0.125872	Machtx_20180703@G03414_i1
2.59844	0.0381255	2.832	0.0134624	0.989259	0.99462	Machtx_20180703@G03414_i2
74.9459	0.674837	0.248844	2.71189	0.00669008	0.0199203	Machtx_20180703@G03416_i1
175.181	0.433971	0.182524	2.37762	0.0174249	0.04579	Machtx_20180703@G03417_i2
38.876	0.0171924	0.336961	0.0510219	0.959308	0.978465	Machtx_20180703@G03417_i3
13.7375	0.910327	1.48246	0.614064	0.539173	0.692554	Machtx_20180703@G03417_i6
3.34974	-3.64264	2.24469	-1.62278	0.104637	0.203466	Machtx_20180703@G03419_i3
184.458	0.54645	0.203623	2.68364	0.00728251	0.0214352	Machtx_20180703@G03419_i5
3.66724	-0.777668	2.33278	-0.333365	0.738859	0.843637	Machtx_20180703@G03420_i2
7.2756	-1.29965	1.34284	-0.967834	0.333127	0.494982	Machtx_20180703@G03420_i3
98.3256	0.476023	0.284249	1.67467	0.0939992	0.18668	Machtx_20180703@G03420_i7
169.166	6.65977	0.693012	9.60989	7.26266e-22	4.57707e-20	Machtx_20180703@G03422_i1
2425.79	0.971202	0.101801	9.54022	1.42532e-21	8.71469e-20	Machtx_20180703@G03423_i1
3.13758	2.48437	1.5404	1.61281	0.106786	0.206876	Machtx_20180703@G03424_i3
194.604	0.803247	0.181954	4.41455	1.01222e-05	5.71258e-05	Machtx_20180703@G03426_i2
1473.92	0.00246707	0.16596	0.0148655	0.98814	0.994136	Machtx_20180703@G03426_i3
56.2941	-0.758832	0.293748	-2.58327	0.00978681	0.0277238	Machtx_20180703@G03427_i7
218.212	1.33753	0.21302	6.27888	3.41024e-10	4.31609e-09	Machtx_20180703@G03428_i1
35.2669	-1.6617	0.479865	-3.46285	0.000534486	0.00209588	Machtx_20180703@G03429_i2
28.2823	-1.83925	0.40654	-4.52416	6.06362e-06	3.58175e-05	Machtx_20180703@G03429_i4
8.05425	-2.26677	1.10062	-2.05954	0.0394425	0.0915089	Machtx_20180703@G03429_i7
126.68	-1.57565	0.291901	-5.3979	6.74271e-08	5.73697e-07	Machtx_20180703@G03429_i8
16080.9	0.934413	0.136138	6.8637	6.70977e-12	1.11771e-10	Machtx_20180703@G03430_i1
942.63	0.964234	0.1864	5.17292	2.3047e-07	1.79261e-06	Machtx_20180703@G03430_i2
51.1763	-0.145082	0.316203	-0.458825	0.64636	0.77752	Machtx_20180703@G03432_i1
3.73871	-0.618593	1.47526	-0.419311	0.674989	0.798895	Machtx_20180703@G03432_i3
76.6858	-1.21709	0.584862	-2.08098	0.0374359	0.0876519	Machtx_20180703@G03433_i1
1192.72	0.928906	0.138774	6.69364	2.17681e-11	3.34041e-10	Machtx_20180703@G03433_i2
8.77286	0.434328	0.936987	0.463537	0.64298	0.774881	Machtx_20180703@G03438_i1
137.939	1.56573	0.512602	3.05447	0.00225461	0.00761364	Machtx_20180703@G03438_i3
7.56199	0.784187	0.725469	1.08094	0.279725	0.435269	Machtx_20180703@G03438_i4
4.2287	0.0830621	1.04086	0.0798015	0.936395	0.965464	Machtx_20180703@G03438_i5
109.125	-1.30569	0.307132	-4.25125	2.12585e-05	0.000112622	Machtx_20180703@G03441_i1
150.679	-1.24766	0.297147	-4.19879	2.68346e-05	0.000139501	Machtx_20180703@G03442_i2
111.978	-1.24108	0.268996	-4.61375	3.95463e-06	2.42379e-05	Machtx_20180703@G03443_i1
63.6382	-0.10152	0.261646	-0.388006	0.698012	0.81483	Machtx_20180703@G03444_i2
88.901	-0.0342059	0.26708	-0.128074	0.898091	0.943743	Machtx_20180703@G03445_i1
93.9172	-0.874126	0.270519	-3.23129	0.00123235	0.00442629	Machtx_20180703@G03446_i1
556.693	0.562093	0.126235	4.45274	8.47798e-06	4.85791e-05	Machtx_20180703@G03446_i3
14.0682	0.071913	0.559651	0.128496	0.897756	0.943613	Machtx_20180703@G03449_i1
128.973	0.671761	0.204766	3.28063	0.00103576	0.00379432	Machtx_20180703@G03450_i1
239.209	0.88331	0.175121	5.044	4.55899e-07	3.35505e-06	Machtx_20180703@G03451_i2
280.073	0.856368	0.214486	3.99266	6.53373e-05	0.000312452	Machtx_20180703@G03452_i1
1163.66	0.708326	0.0970968	7.29505	2.98559e-13	6.16363e-12	Machtx_20180703@G03453_i1
289.39	0.702538	0.150801	4.6587	3.18213e-06	1.98971e-05	Machtx_20180703@G03455_i1
8.14788	-0.432635	0.849933	-0.509022	0.610737	0.749859	Machtx_20180703@G03457_i1
61.8169	-0.290163	0.32113	-0.90357	0.366223	0.529535	Machtx_20180703@G03457_i2
6.05916	-1.22027	1.88497	-0.647366	0.517395	0.67328	Machtx_20180703@G03457_i4
136.795	0.365854	0.167194	2.1882	0.0286551	0.0701276	Machtx_20180703@G03458_i1
426.363	0.544496	0.106934	5.09188	3.54539e-07	2.66424e-06	Machtx_20180703@G03461_i1
126.89	0.687985	0.203103	3.38737	0.000705672	0.0026852	Machtx_20180703@G03462_i1
25.6583	-0.0567842	0.429158	-0.132316	0.894735	0.941729	Machtx_20180703@G03462_i3
6.968	-0.947042	0.813421	-1.16427	0.244314	0.39316	Machtx_20180703@G03462_i4
68.794	0.892276	0.262912	3.39381	0.000689264	0.00262741	Machtx_20180703@G03463_i1
102.671	1.06441	0.197879	5.37909	7.48641e-08	6.32846e-07	Machtx_20180703@G03463_i2
128.304	0.764495	0.166292	4.59731	4.27977e-06	2.60416e-05	Machtx_20180703@G03464_i1
3.2393	-4.93899	1.91148	-2.58386	0.00977019	0.0276804	Machtx_20180703@G03466_i1
902.194	1.16715	0.140029	8.3351	7.74333e-17	2.72976e-15	Machtx_20180703@G03466_i3
156.962	0.978782	0.1972	4.9634	6.92684e-07	4.89749e-06	Machtx_20180703@G03467_i2
5.11918	0.026972	1.90782	0.0141376	0.98872	0.99431	Machtx_20180703@G03467_i5
181.323	0.404859	0.20393	1.98528	0.0471133	0.106258	Machtx_20180703@G03472_i1
15.1977	0.25025	0.977636	0.255974	0.797971	0.883023	Machtx_20180703@G03473_i1
62.2033	-0.0690594	0.302841	-0.228038	0.819616	0.896604	Machtx_20180703@G03473_i3
[truncated: 41,127 more rows]

## Sheet: M. spirale
baseMean	log2FoldChange	lfcSE	stat	pvalue	padj	gene_id
1.84634	-0.170351	1.56993	-0.108508	0.913592	0.963999	Macspi_20180703@G00004_i1
3.56953	-0.360697	0.99823	-0.361337	0.717848	0.87564	Macspi_20180703@G00033_i1
2.3182	-1.48501	1.29765	-1.14438	0.252467	0.504842	Macspi_20180703@G00058_i1
16.7866	1.62319	0.574237	2.82669	0.00470319	0.0285696	Macspi_20180703@G00076_i1
12.4294	1.13854	0.608218	1.87193	0.0612158	0.204215	Macspi_20180703@G00078_i1
1.44341	-1.00987	2.09626	-0.481747	0.629985	0.821948	Macspi_20180703@G00080_i1
1.35817	-0.448549	1.62644	-0.275786	0.782712	0.910144	Macspi_20180703@G00127_i1
3.0717	-1.506	1.60354	-0.939172	0.347642	0.605026	Macspi_20180703@G00133_i1
1.70079	-1.79808	1.69384	-1.06154	0.288445	0.544661	Macspi_20180703@G00136_i1
3.5431	-1.69486	1.30993	-1.29385	0.195716	0.434564	Macspi_20180703@G00169_i1
1.25083	-0.819759	1.95279	-0.419788	0.674641	0.849344	Macspi_20180703@G00176_i1
1.2613	0.42437	2.93728	0.144477	0.885124	0.952249	Macspi_20180703@G00232_i1
2.6987	2.48506	1.6945	1.46655	0.142499	0.358412	Macspi_20180703@G00236_i1
1.37102	-3.97421	2.31983	-1.71315	0.0866853	0.259696	Macspi_20180703@G00260_i1
27.0063	2.42798	0.44872	5.4109	6.2709e-08	1.5025e-06	Macspi_20180703@G00278_i1
77.4507	0.785846	0.265349	2.96156	0.00306086	0.0201098	Macspi_20180703@G00280_i1
2.83796	-1.37623	1.3552	-1.01552	0.30986	0.567761	Macspi_20180703@G00281_i1
10.1753	-0.978779	0.592286	-1.65255	0.0984232	0.282797	Macspi_20180703@G00289_i1
27.7773	0.331071	0.351503	0.941874	0.346257	0.603633	Macspi_20180703@G00296_i1
2.4732	0.410875	1.11366	0.368943	0.71217	0.87257	Macspi_20180703@G00297_i1
12.1126	0.504685	1.04411	0.483362	0.628839	0.820995	Macspi_20180703@G00300_i2
11.1293	-0.500079	1.52413	-0.328108	0.74283	0.888557	Macspi_20180703@G00300_i7
4.87506	-1.77918	1.25053	-1.42274	0.154811	0.377112	Macspi_20180703@G00301_i1
2.16266	-0.587902	1.29034	-0.455617	0.648665	0.833632	Macspi_20180703@G00301_i3
1.23769	3.01437	3.98764	0.755929	0.449692	0.693266	Macspi_20180703@G00301_i6
8.24778	-1.40655	1.14916	-1.22399	0.220958	0.466864	Macspi_20180703@G00301_i9
7.85473	-0.353442	0.664329	-0.532028	0.594707	0.799066	Macspi_20180703@G00303_i1
32.596	0.261164	0.339138	0.770082	0.441251	0.686852	Macspi_20180703@G00304_i1
12.6684	-3.0785	2.08194	-1.47867	0.139227	0.353498	Macspi_20180703@G00307_i12
39.4515	0.688254	1.11954	0.614766	0.538709	0.760736	Macspi_20180703@G00307_i13
13.5579	-0.316733	0.55317	-0.572578	0.566931	0.78077	Macspi_20180703@G00307_i15
3.89779	-1.15738	1.25776	-0.920188	0.357475	0.613941	Macspi_20180703@G00307_i2
4.12665	-0.87414	0.938434	-0.931488	0.351601	0.608647	Macspi_20180703@G00307_i20
1.71776	1.08509	1.45135	0.74764	0.454677	0.697588	Macspi_20180703@G00307_i21
3.49304	2.23176	1.24305	1.79539	0.0725924	0.230006	Macspi_20180703@G00307_i22
6.21655	-0.615916	0.898191	-0.685729	0.492884	0.727304	Macspi_20180703@G00307_i26
6.19066	0.22713	0.70335	0.322926	0.746751	0.890979	Macspi_20180703@G00307_i4
3.34849	-3.03654	2.59411	-1.17055	0.241779	0.491908	Macspi_20180703@G00307_i7
7.93868	0.375004	0.831454	0.451022	0.651973	0.835593	Macspi_20180703@G00307_i8
14.5394	-0.212075	0.587763	-0.360818	0.718235	0.87585	Macspi_20180703@G00307_i9
6.22192	1.38562	0.93262	1.48573	0.137351	0.350356	Macspi_20180703@G00309_i1
2.6155	1.7706	1.09216	1.62119	0.104976	0.295023	Macspi_20180703@G00311_i1
8.74375	-0.184743	0.715221	-0.258303	0.796173	0.916024	Macspi_20180703@G00315_i1
85.9147	0.260228	0.234641	1.10905	0.26741	0.52187	Macspi_20180703@G00315_i2
2.13912	2.07181	2.16631	0.956376	0.338883	0.596503	Macspi_20180703@G00316_i1
1.28195	-2.94505	2.16738	-1.35881	0.174208	0.4053	Macspi_20180703@G00322_i12
2.03706	-0.177793	3.25074	-0.0546931	0.956383	0.981222	Macspi_20180703@G00322_i3
27.2004	-0.658186	0.410638	-1.60284	0.10897	0.302058	Macspi_20180703@G00322_i4
48.6213	-2.24795	0.316312	-7.10675	1.18806e-12	6.97987e-11	Macspi_20180703@G00322_i6
5.85448	-3.24588	1.73715	-1.86851	0.0616917	0.20533	Macspi_20180703@G00322_i7
20.1515	0.956763	0.435147	2.19871	0.0278984	0.115693	Macspi_20180703@G00327_i1
8.04653	0.114991	0.693575	0.165794	0.868319	0.946899	Macspi_20180703@G00328_i1
18.2345	-0.789018	0.445006	-1.77305	0.0762206	0.237961	Macspi_20180703@G00329_i1
34.7997	-0.921678	0.485258	-1.89936	0.0575175	0.195092	Macspi_20180703@G00330_i2
16.2723	-0.73758	0.474865	-1.55324	0.120365	0.322235	Macspi_20180703@G00330_i4
20.8722	-0.531395	0.460446	-1.15409	0.248464	0.500167	Macspi_20180703@G00330_i5
32.2732	0.499651	0.349234	1.43071	0.152514	0.373651	Macspi_20180703@G00331_i1
51.393	0.63451	0.251353	2.52438	0.0115904	0.0589254	Macspi_20180703@G00331_i2
5.28557	0.179878	0.95395	0.188561	0.850437	0.939141	Macspi_20180703@G00332_i9
6.92235	-0.194873	0.7493	-0.260073	0.794807	0.915367	Macspi_20180703@G00333_i5
629.505	0.215205	0.0859366	2.50423	0.0122717	0.0616326	Macspi_20180703@G00337_i1
30.1085	-0.261859	0.327717	-0.799042	0.424266	0.673199	Macspi_20180703@G00345_i2
7.43283	-0.388532	0.724991	-0.535913	0.592019	0.79716	Macspi_20180703@G00345_i4
5.09236	-1.12571	0.959336	-1.17342	0.240626	0.490619	Macspi_20180703@G00357_i1
1.65765	-0.537423	2.40483	-0.223477	0.823165	0.928154	Macspi_20180703@G00357_i2
11.2105	-0.969713	0.821848	-1.17992	0.238033	0.487561	Macspi_20180703@G00358_i2
88.5671	0.586765	0.238803	2.45711	0.014006	0.0683585	Macspi_20180703@G00360_i1
15.1518	0.62391	1.15996	0.537872	0.590665	0.796463	Macspi_20180703@G00360_i2
73.3482	2.23744	0.302417	7.39854	1.3769e-13	9.54933e-12	Macspi_20180703@G00366_i2
13.9806	-0.921864	0.849208	-1.08556	0.277675	0.533166	Macspi_20180703@G00368_i1
2.07497	-0.833061	1.50513	-0.55348	0.579934	0.789434	Macspi_20180703@G00368_i5
35.9858	0.513695	0.332818	1.54347	0.122716	0.326421	Macspi_20180703@G00369_i1
14.1137	-0.327662	0.553033	-0.592481	0.553528	0.771352	Macspi_20180703@G00370_i1
68.6939	-2.317	0.83052	-2.78981	0.00527383	0.0313297	Macspi_20180703@G00371_i2
10.7995	-2.2887	1.27646	-1.79301	0.0729713	0.230797	Macspi_20180703@G00371_i3
63.6814	-2.09514	0.453124	-4.62377	3.7683e-06	6.05549e-05	Macspi_20180703@G00371_i4
2.77977	-0.839776	1.71531	-0.489575	0.624434	0.81847	Macspi_20180703@G00378_i1
35.1096	0.0223829	0.330002	0.0678265	0.945924	0.976784	Macspi_20180703@G00378_i2
11.9804	-0.255443	1.21931	-0.209498	0.834059	0.932432	Macspi_20180703@G00382_i1
27.4819	-0.378474	0.554356	-0.682727	0.49478	0.729011	Macspi_20180703@G00382_i2
33.484	1.05992	0.515278	2.05698	0.0396884	0.14999	Macspi_20180703@G00383_i5
48.7858	1.63058	0.401038	4.06589	4.785e-05	0.00056994	Macspi_20180703@G00383_i6
14.9466	1.93583	0.50692	3.81882	0.000134094	0.00140345	Macspi_20180703@G00383_i7
2.49786	0.368393	1.3323	0.276509	0.782157	0.909882	Macspi_20180703@G00385_i1
62.6268	1.3213	0.396554	3.33196	0.000862365	0.00695596	Macspi_20180703@G00385_i2
46.4992	1.22191	0.385857	3.16675	0.00154154	0.01132	Macspi_20180703@G00385_i3
32.854	0.995577	0.423999	2.34806	0.0188713	0.0861022	Macspi_20180703@G00386_i1
4.95406	0.141661	1.25142	0.113201	0.909872	0.962824	Macspi_20180703@G00393_i1
26.6137	-0.174719	0.448497	-0.389565	0.696858	0.863013	Macspi_20180703@G00393_i2
9.77269	-0.98118	1.65015	-0.594599	0.552111	0.770394	Macspi_20180703@G00399_i1
11.1898	-0.682253	1.74454	-0.39108	0.695738	0.862329	Macspi_20180703@G00399_i2
69.3038	-0.548131	0.342721	-1.59935	0.109743	0.303563	Macspi_20180703@G00403_i1
35.5362	0.457399	0.308362	1.48332	0.13799	0.351348	Macspi_20180703@G00407_i1
50.9982	-0.440501	0.281028	-1.56746	0.117006	0.316041	Macspi_20180703@G00409_i1
38.4871	2.73355	0.560505	4.87695	1.07739e-06	1.95147e-05	Macspi_20180703@G00410_i1
35.6011	0.127373	0.543177	0.234497	0.814599	0.924888	Macspi_20180703@G00412_i1
9.95619	0.424371	1.81393	0.233952	0.815022	0.925044	Macspi_20180703@G00413_i2
21.4632	0.125847	0.386217	0.325845	0.744542	0.889442	Macspi_20180703@G00413_i3
2.77953	-0.0570498	1.19326	-0.0478101	0.961868	0.983641	Macspi_20180703@G00414_i1
12.3683	-0.806401	0.545362	-1.47865	0.139233	0.353498	Macspi_20180703@G00415_i1
12.1421	-1.01884	0.634732	-1.60516	0.10846	0.301161	Macspi_20180703@G00420_i6
206.104	0.378242	0.157658	2.39912	0.0164345	0.0774491	Macspi_20180703@G00424_i12
7.7463	-1.48139	1.69433	-0.874321	0.381943	0.63682	Macspi_20180703@G00424_i3
20.0879	1.07336	0.863666	1.2428	0.213943	0.45855	Macspi_20180703@G00424_i7
27.6937	0.125611	0.429778	0.292269	0.770081	0.903341	Macspi_20180703@G00424_i8
1.60603	-0.497098	1.54252	-0.322263	0.747253	0.891176	Macspi_20180703@G00424_i9
77.8119	-0.447313	0.313731	-1.42578	0.153931	0.375764	Macspi_20180703@G00427_i2
89.9785	0.143134	0.225405	0.635009	0.525422	0.751581	Macspi_20180703@G00427_i3
22.9465	0.603422	0.365832	1.64945	0.0990552	0.28402	Macspi_20180703@G00430_i1
41.8697	-0.510339	0.334159	-1.52723	0.126703	0.333141	Macspi_20180703@G00430_i2
10.5762	-0.414301	0.555769	-0.745456	0.455996	0.698408	Macspi_20180703@G00431_i1
27.0753	0.400524	0.427298	0.937341	0.348583	0.605908	Macspi_20180703@G00432_i1
48.5415	-0.236468	0.403372	-0.586229	0.557722	0.774218	Macspi_20180703@G00438_i7
2.1883	-3.0554	2.94008	-1.03922	0.298701	0.556073	Macspi_20180703@G00445_i1
21.5049	-0.214197	0.51972	-0.41214	0.680237	0.852702	Macspi_20180703@G00445_i2
204.569	-0.215309	0.156652	-1.37444	0.169304	0.398277	Macspi_20180703@G00446_i1
2.52143	-3.15329	1.50318	-2.09775	0.035927	0.139508	Macspi_20180703@G00448_i1
12.0397	-0.835354	0.524226	-1.5935	0.111048	0.305839	Macspi_20180703@G00450_i2
7.53451	-1.38553	1.53466	-0.902823	0.36662	0.622456	Macspi_20180703@G00450_i3
13.3458	-0.594459	0.790045	-0.752437	0.451788	0.694947	Macspi_20180703@G00450_i5
12.6253	2.46408	1.27367	1.93463	0.0530353	0.184219	Macspi_20180703@G00452_i2
2.32771	-4.46936	3.23599	-1.38114	0.167236	0.395316	Macspi_20180703@G00452_i3
1.98923	-3.42646	2.55886	-1.33906	0.180552	0.414411	Macspi_20180703@G00452_i4
8.42179	-3.24644	1.94463	-1.66944	0.0950307	0.276207	Macspi_20180703@G00452_i5
7.67076	-1.48048	2.35789	-0.627883	0.530081	0.754731	Macspi_20180703@G00452_i6
3.37929	0.548933	1.01952	0.538421	0.590286	0.796157	Macspi_20180703@G00454_i1
25.474	-0.0364677	0.465578	-0.0783278	0.937567	0.973231	Macspi_20180703@G00455_i1
10.9129	-0.716695	1.37046	-0.52296	0.601002	0.803614	Macspi_20180703@G00455_i2
7.2976	-1.03402	0.695428	-1.48688	0.137046	0.34998	Macspi_20180703@G00455_i3
33.5322	0.544015	0.94327	0.576733	0.56412	0.778863	Macspi_20180703@G00460_i2
10.3405	-1.83053	2.26487	-0.808225	0.418961	0.668746	Macspi_20180703@G00460_i4
44.4129	-0.8687	0.281072	-3.09067	0.00199705	0.0140239	Macspi_20180703@G00462_i1
2.81583	-2.43204	3.1035	-0.783644	0.433249	0.680122	Macspi_20180703@G00462_i3
20.25	-0.418516	0.452094	-0.925727	0.354588	0.611509	Macspi_20180703@G00471_i1
1.58359	-0.550496	2.75741	-0.199642	0.84176	0.935387	Macspi_20180703@G00472_i1
3.36197	-0.321287	1.26335	-0.254314	0.799253	0.917418	Macspi_20180703@G00472_i2
30.8349	-0.0594013	0.355803	-0.16695	0.867409	0.946404	Macspi_20180703@G00473_i1
6.25654	-0.233283	1.38391	-0.168568	0.866136	0.945909	Macspi_20180703@G00475_i1
1.65861	-2.18123	3.87219	-0.563306	0.573226	0.784978	Macspi_20180703@G00475_i2
155.671	0.379709	0.286733	1.32426	0.185416	0.42103	Macspi_20180703@G00476_i1
37.1918	-0.272764	0.332183	-0.821125	0.411575	0.662946	Macspi_20180703@G00477_i2
10.345	0.130522	0.654603	0.199392	0.841956	0.935483	Macspi_20180703@G00479_i1
70.5108	-0.0745586	0.241442	-0.308805	0.75747	0.896357	Macspi_20180703@G00480_i1
12.7572	0.701303	1.39702	0.502	0.615668	0.813529	Macspi_20180703@G00481_i1
17.4481	-0.835661	0.618874	-1.35029	0.176922	0.409181	Macspi_20180703@G00481_i2
11.1692	-0.0962868	0.61277	-0.157134	0.875139	0.948988	Macspi_20180703@G00482_i1
57.6413	-0.444565	0.261576	-1.69956	0.0892134	0.26476	Macspi_20180703@G00483_i1
34.2119	0.300111	0.335066	0.895677	0.370426	0.625922	Macspi_20180703@G00483_i2
23.2398	-1.14291	0.476845	-2.39682	0.0165379	0.0778157	Macspi_20180703@G00486_i1
7.48041	-1.25526	1.25489	-1.0003	0.317167	0.574687	Macspi_20180703@G00486_i2
7.08609	0.101533	0.713295	0.142344	0.886808	0.952835	Macspi_20180703@G00488_i1
143.19	0.600187	0.187736	3.19698	0.00138877	0.0103822	Macspi_20180703@G00490_i2
3.57257	-0.758411	1.10678	-0.685242	0.493191	0.727563	Macspi_20180703@G00491_i1
1.24516	-0.909386	1.90597	-0.477124	0.633274	0.824075	Macspi_20180703@G00491_i4
24.367	0.129404	0.372272	0.347606	0.728136	0.881241	Macspi_20180703@G00491_i6
3.53388	0.0603265	1.23556	0.0488252	0.961059	0.983226	Macspi_20180703@G00494_i2
8.12886	-1.12884	0.686911	-1.64335	0.10031	0.28655	Macspi_20180703@G00495_i1
115.02	-0.486008	0.179166	-2.71261	0.00667561	0.0378968	Macspi_20180703@G00496_i1
11.1312	-1.12848	2.27067	-0.496979	0.619204	0.81548	Macspi_20180703@G00497_i1
14.0924	-0.162677	1.93538	-0.0840542	0.933013	0.971143	Macspi_20180703@G00497_i2
12.9337	-1.08043	0.633287	-1.70606	0.0879966	0.262385	Macspi_20180703@G00498_i1
1.51114	-2.21574	2.63533	-0.840783	0.40047	0.653192	Macspi_20180703@G00500_i1
6.67199	-2.26421	1.10792	-2.04366	0.0409873	0.153713	Macspi_20180703@G00500_i6
42.7192	-0.62478	0.34892	-1.79061	0.0733557	0.231747	Macspi_20180703@G00501_i1
4.50278	-0.398452	2.18356	-0.182478	0.855208	0.940871	Macspi_20180703@G00501_i3
28.3876	1.2718	0.465395	2.73273	0.00628122	0.0360906	Macspi_20180703@G00502_i1
25.3757	-1.23077	0.355548	-3.46161	0.000536955	0.00463068	Macspi_20180703@G00503_i1
2.70328	0.187495	2.33264	0.0803791	0.935936	0.972501	Macspi_20180703@G00503_i2
342.701	1.15581	0.200488	5.76496	8.16756e-09	2.39179e-07	Macspi_20180703@G00507_i1
30.3974	-2.65119	0.419549	-6.31916	2.62993e-10	1.04965e-08	Macspi_20180703@G00508_i1
5.61373	-1.1593	0.984708	-1.17731	0.239073	0.488735	Macspi_20180703@G00509_i2
5.59062	-0.802197	0.990839	-0.809614	0.418162	0.668053	Macspi_20180703@G00510_i1
30.247	0.690128	0.393442	1.75408	0.0794173	0.244743	Macspi_20180703@G00518_i2
12.0704	-1.0239	0.758007	-1.35078	0.176767	0.40898	Macspi_20180703@G00521_i1
12.8431	-0.980073	0.71668	-1.36752	0.171463	0.401384	Macspi_20180703@G00521_i2
11.755	-0.657841	0.615409	-1.06895	0.285093	0.540981	Macspi_20180703@G00525_i1
89.2631	0.139779	0.20618	0.677945	0.497806	0.730815	Macspi_20180703@G00529_i2
7.99673	-0.899586	0.620756	-1.44918	0.147288	0.365765	Macspi_20180703@G00532_i1
4.37606	-1.20002	1.03431	-1.16021	0.245963	0.49694	Macspi_20180703@G00533_i2
33.2623	0.200103	0.405509	0.493461	0.621687	0.816716	Macspi_20180703@G00541_i2
161.217	0.153633	0.180959	0.848992	0.395886	0.649014	Macspi_20180703@G00541_i3
18.3478	-0.123969	0.46284	-0.267844	0.788819	0.91261	Macspi_20180703@G00543_i1
10.2002	-0.204897	0.664182	-0.308495	0.757705	0.896555	Macspi_20180703@G00546_i1
46.4172	-0.0661528	0.295211	-0.224087	0.82269	0.92801	Macspi_20180703@G00549_i1
13.5807	1.30082	0.534389	2.43421	0.0149242	0.0717791	Macspi_20180703@G00550_i1
50.1095	-0.555781	0.280458	-1.98169	0.0475141	0.170778	Macspi_20180703@G00551_i1
5462.65	1.35389	0.265538	5.09865	3.4209e-07	6.9587e-06	Macspi_20180703@G00552_i2
1250.35	2.62815	0.196195	13.3956	6.4159e-41	4.37168e-38	Macspi_20180703@G00560_i1
29.6943	-0.174107	0.316109	-0.550783	0.581783	0.79094	Macspi_20180703@G00561_i1
48.3924	3.0228	0.373377	8.09584	5.68701e-16	5.46333e-14	Macspi_20180703@G00561_i3
3.19783	0.0375108	1.17236	0.031996	0.974475	0.989187	Macspi_20180703@G00563_i1
7.29829	-2.0465	2.16212	-0.946525	0.343881	0.601187	Macspi_20180703@G00565_i1
8.12577	-0.229363	1.05529	-0.217347	0.827938	0.929599	Macspi_20180703@G00565_i2
8.39649	0.66916	2.32028	0.288396	0.773044	0.905176	Macspi_20180703@G00565_i3
1.46435	-2.09861	3.99172	-0.52574	0.599069	0.802312	Macspi_20180703@G00565_i4
5.06235	-0.172646	1.04646	-0.164981	0.868959	0.947079	Macspi_20180703@G00566_i1
5.38931	0.171857	0.759557	0.226259	0.821	0.927465	Macspi_20180703@G00566_i2
10.9323	1.29469	0.657196	1.97002	0.0488366	0.174053	Macspi_20180703@G00569_i2
14.8278	1.0338	0.718983	1.43786	0.150473	0.370544	Macspi_20180703@G00569_i3
15.6872	2.19052	1.46788	1.4923	0.13562	0.347617	Macspi_20180703@G00570_i2
25.7318	0.990446	1.01575	0.975088	0.329517	0.587259	Macspi_20180703@G00570_i3
40.7393	0.30613	0.305156	1.00319	0.315768	0.573252	Macspi_20180703@G00572_i1
26.6677	-0.259073	0.450975	-0.574473	0.565648	0.779949	Macspi_20180703@G00575_i1
27.5729	0.12145	0.508611	0.238788	0.81127	0.923292	Macspi_20180703@G00577_i1
12.7336	-0.632015	0.586569	-1.07748	0.281267	0.537015	Macspi_20180703@G00580_i1
17.3259	0.374375	0.531744	0.704051	0.481401	0.718942	Macspi_20180703@G00582_i1
25.9108	1.34025	0.920472	1.45604	0.145381	0.36287	Macspi_20180703@G00582_i2
19.5733	1.37824	0.880571	1.56516	0.117545	0.316986	Macspi_20180703@G00582_i3
2.01059	1.73374	1.84434	0.940032	0.347201	0.604602	Macspi_20180703@G00582_i4
10.3045	0.506744	0.781695	0.648262	0.516815	0.745247	Macspi_20180703@G00583_i10
8.02184	0.765938	0.706955	1.08343	0.278616	0.534213	Macspi_20180703@G00583_i5
15.4238	0.751625	0.685102	1.0971	0.272598	0.527618	Macspi_20180703@G00584_i1
336.577	2.0644	0.178226	11.583	5.02351e-31	1.95308e-28	Macspi_20180703@G00584_i3
527.915	0.718696	0.207418	3.46497	0.000530295	0.00458221	Macspi_20180703@G00585_i1
1928.59	0.780915	0.131186	5.95274	2.63697e-09	8.56451e-08	Macspi_20180703@G00586_i1
12.1052	3.20229	1.01615	3.15139	0.00162495	0.0118074	Macspi_20180703@G00589_i3
12.2211	-1.10062	0.746758	-1.47386	0.140519	0.355486	Macspi_20180703@G00595_i2
16.7962	-0.487847	1.01925	-0.478632	0.632201	0.823376	Macspi_20180703@G00595_i4
14.6417	-0.815098	1.47503	-0.552598	0.580539	0.789818	Macspi_20180703@G00595_i7
20.0767	-0.687455	1.0608	-0.648052	0.516951	0.745411	Macspi_20180703@G00595_i8
5.14972	-0.169391	1.23474	-0.137188	0.890882	0.954477	Macspi_20180703@G00596_i1
29.7505	-0.318797	0.426538	-0.747407	0.454818	0.697643	Macspi_20180703@G00596_i2
4.32428	-0.499154	1.08597	-0.45964	0.645775	0.831777	Macspi_20180703@G00597_i2
3.3779	0.0268407	1.05058	0.0255485	0.979617	0.99133	Macspi_20180703@G00597_i4
40.0113	0.386088	0.725474	0.532187	0.594597	0.799042	Macspi_20180703@G00598_i3
23.0929	-0.84151	1.19962	-0.701481	0.483003	0.720322	Macspi_20180703@G00598_i5
140.545	0.398652	0.186762	2.13455	0.0327981	0.130525	Macspi_20180703@G00599_i1
5.67082	-0.964902	1.38159	-0.698399	0.484927	0.72165	Macspi_20180703@G00599_i2
30.9519	3.22928	1.42254	2.27007	0.0232031	0.100589	Macspi_20180703@G00600_i2
25.7481	0.0231706	0.355742	0.0651331	0.948068	0.977621	Macspi_20180703@G00601_i1
3.30679	-1.22286	1.01127	-1.20923	0.226574	0.473227	Macspi_20180703@G00602_i2
30.1581	0.567001	0.361135	1.57005	0.116403	0.315013	Macspi_20180703@G00605_i1
39.4978	0.872045	0.311318	2.80114	0.00509223	0.0304364	Macspi_20180703@G00606_i3
2.71133	0.880442	2.21399	0.397672	0.690872	0.85953	Macspi_20180703@G00606_i6
12.93	-0.735828	0.544214	-1.35209	0.176345	0.408416	Macspi_20180703@G00607_i1
179.665	-0.470661	0.142451	-3.30403	0.000953071	0.00757574	Macspi_20180703@G00608_i1
3.85424	0.125928	1.24929	0.1008	0.919709	0.965203	Macspi_20180703@G00610_i2
10.0819	0.553649	1.49521	0.370282	0.711172	0.871878	Macspi_20180703@G00611_i1
36.198	-1.16854	0.366607	-3.18744	0.00143537	0.0106642	Macspi_20180703@G00611_i3
58.7727	0.562109	0.322328	1.7439	0.0811759	0.248158	Macspi_20180703@G00611_i4
1563.64	0.83977	0.116188	7.22767	4.91351e-13	3.09879e-11	Macspi_20180703@G00615_i1
133.025	1.62325	0.273779	5.92907	3.04661e-09	9.77487e-08	Macspi_20180703@G00616_i3
1.44601	4.24326	3.94156	1.07654	0.281685	0.537509	Macspi_20180703@G00616_i6
262.492	-0.668449	0.128155	-5.21595	1.82877e-07	3.94873e-06	Macspi_20180703@G00618_i1
1.59032	-2.56539	1.92161	-1.33502	0.18187	0.416163	Macspi_20180703@G00627_i1
6.6078	-0.521133	0.999537	-0.521374	0.602106	0.804513	Macspi_20180703@G00627_i2
25.7781	0.312508	0.484906	0.644471	0.51927	0.747136	Macspi_20180703@G00627_i3
7.92253	1.13618	1.00766	1.12754	0.259513	0.512849	Macspi_20180703@G00627_i5
17.8777	0.65584	0.550682	1.19096	0.23367	0.482089	Macspi_20180703@G00628_i1
25.0992	0.443333	0.517361	0.856912	0.391493	0.645294	Macspi_20180703@G00629_i1
1.99414	-1.7746	1.65394	-1.07295	0.283292	0.539158	Macspi_20180703@G00632_i7
9.19408	-1.63635	0.826101	-1.98081	0.0476123	0.170989	Macspi_20180703@G00633_i1
15.7468	-0.501127	0.528457	-0.948282	0.342986	0.600352	Macspi_20180703@G00634_i2
1.68042	-2.81301	1.94232	-1.44827	0.147541	0.366148	Macspi_20180703@G00637_i10
7.16574	1.94396	2.64037	0.736244	0.461582	0.702832	Macspi_20180703@G00638_i2
24.9497	-0.0462002	0.394401	-0.11714	0.906749	0.961413	Macspi_20180703@G00638_i3
13.6123	0.718682	1.38334	0.519526	0.603394	0.805337	Macspi_20180703@G00638_i4
2.22996	-1.18772	1.38883	-0.855191	0.392445	0.6464	Macspi_20180703@G00639_i1
2.33595	-1.33998	2.18905	-0.612129	0.540453	0.76209	Macspi_20180703@G00639_i2
8.96094	-0.931114	0.785202	-1.18583	0.23569	0.484502	Macspi_20180703@G00641_i1
31.1117	-0.211036	0.342852	-0.61553	0.538205	0.760543	Macspi_20180703@G00643_i1
69.6953	1.16551	0.26199	4.44868	8.64009e-06	0.000126733	Macspi_20180703@G00644_i1
1006.51	0.939334	0.214999	4.36902	1.24806e-05	0.000175025	Macspi_20180703@G00646_i1
11.9838	0.0558324	1.37182	0.0406995	0.967535	0.986293	Macspi_20180703@G00648_i1
29.4907	-1.38741	0.823534	-1.6847	0.0920458	0.270313	Macspi_20180703@G00648_i8
117.759	0.231459	0.177335	1.30521	0.191823	0.429381	Macspi_20180703@G00654_i1
20971.6	0.684398	0.248001	2.75966	0.00578611	0.0337983	Macspi_20180703@G00655_i1
11906.1	0.848702	0.257422	3.29692	0.000977496	0.00773084	Macspi_20180703@G00655_i3
7.49092	-0.729518	0.815485	-0.894581	0.371011	0.626446	Macspi_20180703@G00661_i1
7.09481	1.19104	0.70394	1.69196	0.0906532	0.267687	Macspi_20180703@G00664_i1
7.31755	0.639197	0.774599	0.825197	0.40926	0.661015	Macspi_20180703@G00674_i12
17.889	0.39384	0.475048	0.829053	0.407074	0.65925	Macspi_20180703@G00699_i1
92.5592	0.373066	0.221088	1.68741	0.0915248	0.269346	Macspi_20180703@G00706_i1
130.781	0.413201	0.173026	2.38809	0.0169362	0.0792708	Macspi_20180703@G00710_i5
1622.83	1.0617	0.205683	5.16182	2.44565e-07	5.13314e-06	Macspi_20180703@G00712_i1
278.346	0.445259	0.201976	2.20451	0.0274882	0.114359	Macspi_20180703@G00713_i1
35.335	1.00487	0.409299	2.4551	0.0140845	0.0686392	Macspi_20180703@G00714_i1
19.381	0.976675	0.560056	1.74389	0.0811788	0.248158	Macspi_20180703@G00714_i3
7.86906	1.43588	0.852529	1.68426	0.0921313	0.270517	Macspi_20180703@G00716_i1
28.0404	-1.85665	0.906389	-2.04841	0.0405202	0.152314	Macspi_20180703@G00720_i11
14.4499	-0.942025	0.869385	-1.08355	0.278563	0.534173	Macspi_20180703@G00720_i13
4.33392	4.34786	3.15041	1.38009	0.167557	0.395829	Macspi_20180703@G00720_i18
21.747	-0.359944	1.09799	-0.327822	0.743047	0.888676	Macspi_20180703@G00720_i19
119.868	-1.04176	0.231164	-4.50657	6.58839e-06	9.97145e-05	Macspi_20180703@G00720_i23
6.64796	0.698346	2.21737	0.314944	0.752804	0.894149	Macspi_20180703@G00720_i24
11.3412	-2.17212	0.989951	-2.19417	0.0282235	0.116675	Macspi_20180703@G00720_i25
17.2795	0.0207245	0.465792	0.0444931	0.964511	0.984936	Macspi_20180703@G00720_i3
12.0459	0.621183	1.86998	0.332188	0.739747	0.887203	Macspi_20180703@G00720_i6
986.243	0.0446936	0.0887041	0.503851	0.614366	0.812557	Macspi_20180703@G00721_i1
67.2757	0.276733	0.308118	0.898139	0.369112	0.624892	Macspi_20180703@G00724_i1
22.5998	-0.590877	0.383657	-1.54012	0.123531	0.327754	Macspi_20180703@G00725_i14
159.627	0.0112546	0.16503	0.0681977	0.945628	0.9767	Macspi_20180703@G00726_i2
805.753	-2.07374	0.196871	-10.5335	6.05542e-26	1.64702e-23	Macspi_20180703@G00728_i1
5098.87	-2.00317	0.129526	-15.4654	5.94293e-54	8.6225e-51	Macspi_20180703@G00728_i2
7.985	-1.90212	2.18463	-0.870685	0.383926	0.638628	Macspi_20180703@G00728_i3
7.7091	-1.62627	1.49755	-1.08595	0.277499	0.533108	Macspi_20180703@G00728_i5
9.68246	0.390597	0.606211	0.644324	0.519365	0.747166	Macspi_20180703@G00730_i1
29.2804	0.882135	0.420763	2.09651	0.0360369	0.139835	Macspi_20180703@G00731_i2
2.41948	-0.37626	1.78449	-0.21085	0.833004	0.931931	Macspi_20180703@G00731_i3
29.031	-0.616604	0.36903	-1.67088	0.0947463	0.275684	Macspi_20180703@G00734_i1
45.8777	-1.05964	0.418355	-2.53288	0.011313	0.0578015	Macspi_20180703@G00736_i1
7.9725	-0.70447	0.833982	-0.844706	0.398275	0.651123	Macspi_20180703@G00737_i1
16.7069	-2.08715	0.564473	-3.69751	0.000217722	0.00213948	Macspi_20180703@G00742_i1
64.1724	-1.94639	0.320979	-6.06391	1.3285e-09	4.58278e-08	Macspi_20180703@G00742_i4
163.567	-0.823018	0.165297	-4.97904	6.39007e-07	1.21995e-05	Macspi_20180703@G00743_i1
122.268	-0.682989	0.191053	-3.57487	0.000350398	0.00321924	Macspi_20180703@G00743_i3
302.041	2.8682	0.316901	9.05076	1.41971e-19	2.04879e-17	Macspi_20180703@G00746_i1
13.6594	-0.475601	0.518363	-0.917507	0.358877	0.615222	Macspi_20180703@G00748_i2
16.379	-0.0530563	0.451644	-0.117474	0.906485	0.96121	Macspi_20180703@G00750_i1
17.7498	-0.810629	0.51577	-1.57169	0.116023	0.314383	Macspi_20180703@G00751_i1
5.67805	-2.25966	0.906139	-2.49372	0.0126413	0.0630194	Macspi_20180703@G00752_i1
164.629	-0.19318	0.258671	-0.746816	0.455175	0.697916	Macspi_20180703@G00754_i3
8.66861	0.412366	0.841859	0.489828	0.624256	0.818329	Macspi_20180703@G00754_i4
264.642	-0.223597	0.24638	-0.907528	0.364128	0.620099	Macspi_20180703@G00754_i5
42.871	0.109921	0.318858	0.344733	0.730295	0.882496	Macspi_20180703@G00759_i1
2593.73	1.55222	0.212919	7.2902	3.09489e-13	2.01531e-11	Macspi_20180703@G00760_i2
541.221	1.47202	0.229083	6.42571	1.31258e-10	5.54335e-09	Macspi_20180703@G00760_i3
4.37977	1.38617	1.93937	0.714749	0.474764	0.713636	Macspi_20180703@G00761_i1
7.08901	2.08576	1.14614	1.81982	0.0687865	0.221688	Macspi_20180703@G00762_i1
555.561	0.874868	0.216755	4.0362	5.43243e-05	0.00063718	Macspi_20180703@G00769_i2
3.8977	-2.14432	1.15799	-1.85176	0.0640603	0.210872	Macspi_20180703@G00771_i1
7.60758	-0.593082	0.733835	-0.808195	0.418978	0.668746	Macspi_20180703@G00771_i2
2.21119	1.05335	2.19612	0.47964	0.631484	0.822954	Macspi_20180703@G00772_i1
5.57131	-1.65473	1.13476	-1.45821	0.144781	0.361955	Macspi_20180703@G00772_i2
4.14104	1.3652	0.986128	1.3844	0.166235	0.393961	Macspi_20180703@G00772_i3
14.6058	-0.698947	0.90938	-0.768598	0.442132	0.687632	Macspi_20180703@G00774_i1
5.02303	-1.42287	2.72842	-0.5215	0.602018	0.804452	Macspi_20180703@G00774_i2
2.87518	-0.377819	2.44635	-0.154442	0.877261	0.949687	Macspi_20180703@G00774_i3
2.72214	-1.81158	2.70625	-0.669407	0.503236	0.73521	Macspi_20180703@G00774_i6
4.73884	-0.83061	1.30628	-0.635858	0.524869	0.751245	Macspi_20180703@G00774_i8
5.27262	-0.330317	2.04791	-0.161295	0.871861	0.948119	Macspi_20180703@G00774_i9
26.7174	-0.165178	0.364601	-0.453038	0.650521	0.834868	Macspi_20180703@G00775_i1
70.7987	-0.738077	0.271344	-2.72008	0.00652669	0.0372035	Macspi_20180703@G00776_i2
200.032	-0.473821	0.223117	-2.12364	0.0337002	0.133089	Macspi_20180703@G00776_i4
22.0004	-0.828855	0.583396	-1.42074	0.155391	0.378038	Macspi_20180703@G00776_i5
12.7352	-1.02933	0.550028	-1.87141	0.0612885	0.204318	Macspi_20180703@G00781_i1
18.2187	-0.255066	0.504407	-0.505675	0.613085	0.811615	Macspi_20180703@G00782_i1
4.71552	2.66261	2.79669	0.952057	0.341068	0.598647	Macspi_20180703@G00784_i2
31.0827	-0.825461	0.535249	-1.5422	0.123025	0.326883	Macspi_20180703@G00784_i4
15.4098	-1.05134	0.555182	-1.89369	0.0582666	0.197016	Macspi_20180703@G00785_i1
4.8743	2.6595	1.85356	1.43481	0.151342	0.371871	Macspi_20180703@G00786_i1
88.5206	0.507566	0.263962	1.92287	0.0544959	0.187754	Macspi_20180703@G00787_i4
10.9101	-0.137206	0.829225	-0.165463	0.868579	0.946934	Macspi_20180703@G00787_i6
5.35584	-2.76671	0.973971	-2.84065	0.00450218	0.0275934	Macspi_20180703@G00789_i1
5.92993	1.65537	0.797931	2.07458	0.0380253	0.145316	Macspi_20180703@G00794_i1
417.23	0.983588	0.16439	5.98324	2.18737e-09	7.2286e-08	Macspi_20180703@G00805_i1
58.2507	-0.654282	0.241526	-2.70895	0.00674958	0.0381842	Macspi_20180703@G00806_i1
16.2884	0.263734	0.466492	0.565356	0.571832	0.784023	Macspi_20180703@G00809_i1
1.46334	-3.40688	3.48734	-0.976927	0.328605	0.586235	Macspi_20180703@G00811_i10
5.77994	-2.11668	1.01359	-2.08829	0.0367718	0.141932	Macspi_20180703@G00811_i11
4.50025	-1.61813	1.72876	-0.936004	0.349271	0.606487	Macspi_20180703@G00811_i12
4.65535	1.07179	1.50908	0.710224	0.477565	0.716066	Macspi_20180703@G00811_i13
1.31968	-3.49407	2.7154	-1.28676	0.198177	0.437909	Macspi_20180703@G00811_i15
6.20158	-5.93601	1.41099	-4.20699	2.58796e-05	0.000332392	Macspi_20180703@G00811_i16
2.25604	0.0813906	1.69617	0.047985	0.961728	0.983605	Macspi_20180703@G00811_i18
16.251	-1.01386	0.54174	-1.87148	0.0612784	0.204294	Macspi_20180703@G00811_i19
1.44945	-1.48409	2.38179	-0.6231	0.533219	0.756879	Macspi_20180703@G00811_i2
3.87458	-3.11352	1.89527	-1.64278	0.100429	0.286736	Macspi_20180703@G00811_i5
10.8074	-1.86924	0.716673	-2.60821	0.00910161	0.0486461	Macspi_20180703@G00814_i1
9.69577	-0.0644372	1.86985	-0.0344612	0.972509	0.988421	Macspi_20180703@G00816_i1
37.2228	-0.651808	0.397607	-1.63933	0.101144	0.288186	Macspi_20180703@G00816_i3
105.974	0.140369	0.182439	0.7694	0.441656	0.687229	Macspi_20180703@G00819_i1
1.9162	2.99092	2.47751	1.20722	0.227346	0.474159	Macspi_20180703@G00822_i2
10.0888	-1.61762	0.647976	-2.49642	0.0125454	0.0626595	Macspi_20180703@G00822_i3
1.90004	-3.61712	1.62137	-2.2309	0.0256878	0.108946	Macspi_20180703@G00822_i4
10.1206	-0.782072	0.584072	-1.339	0.180571	0.414411	Macspi_20180703@G00823_i1
35.6541	-0.393197	0.383459	-1.02539	0.305177	0.562754	Macspi_20180703@G00824_i1
13.509	-2.40174	0.768595	-3.12485	0.00177897	0.0127361	Macspi_20180703@G00826_i1
19.9031	-0.998711	0.515927	-1.93576	0.052897	0.183855	Macspi_20180703@G00826_i6
1.69591	-1.39775	2.24444	-0.622759	0.533443	0.757075	Macspi_20180703@G00828_i1
92.0867	-1.17713	0.267578	-4.39919	1.08656e-05	0.000155108	Macspi_20180703@G00831_i2
22.997	0.36085	1.25514	0.287497	0.773732	0.905438	Macspi_20180703@G00831_i4
9.69612	1.06105	1.1246	0.943497	0.345427	0.602677	Macspi_20180703@G00831_i8
1.62288	-4.15419	1.83005	-2.26999	0.0232084	0.100606	Macspi_20180703@G00841_i1
1.39336	1.1994	1.77068	0.677368	0.498173	0.7311	Macspi_20180703@G00845_i1
1.67874	-1.25551	1.34648	-0.932438	0.35111	0.608146	Macspi_20180703@G00847_i1
4.15635	-5.80862	1.72802	-3.36144	0.000775378	0.00634805	Macspi_20180703@G00853_i1
1.98289	-0.482142	1.27485	-0.378195	0.705286	0.868228	Macspi_20180703@G00872_i1
3.01883	-0.396351	1.10004	-0.360305	0.718619	0.876029	Macspi_20180703@G00896_i1
4.89336	-0.716283	0.803548	-0.891401	0.372714	0.628263	Macspi_20180703@G00911_i1
1.44376	-1.85247	1.91405	-0.967828	0.33313	0.591275	Macspi_20180703@G00914_i1
2.89446	-0.803251	1.1814	-0.679915	0.496558	0.729908	Macspi_20180703@G00922_i1
5.80553	-0.688777	0.746164	-0.92309	0.35596	0.612671	Macspi_20180703@G00927_i1
3.88523	-0.45312	0.854751	-0.530119	0.596029	0.799991	Macspi_20180703@G00932_i1
6.96831	-1.17503	0.771263	-1.52351	0.127631	0.334603	Macspi_20180703@G00944_i1
6099.3	0.287254	0.172798	1.66236	0.0964401	0.279101	Macspi_20180703@G00987_i1
74.9784	4.99271	0.922012	5.41501	6.12836e-08	1.4729e-06	Macspi_20180703@G00988_i1
92.4218	2.34887	0.550297	4.26836	1.96913e-05	0.000261446	Macspi_20180703@G00992_i1
6.19539	-0.243941	0.914741	-0.266677	0.789718	0.913128	Macspi_20180703@G00994_i1
73.4853	-1.1273	0.231978	-4.85952	1.17672e-06	2.11631e-05	Macspi_20180703@G00994_i3
37.3263	0.840075	0.414895	2.02479	0.0428892	0.158666	Macspi_20180703@G00995_i1
7.53459	-1.34523	0.833851	-1.61327	0.106685	0.297948	Macspi_20180703@G00998_i1
12.0598	-1.55896	0.605366	-2.57523	0.0100173	0.0524962	Macspi_20180703@G01001_i1
1.8497	-0.409376	1.52014	-0.269302	0.787698	0.912122	Macspi_20180703@G01002_i1
1.96898	-1.74149	1.56814	-1.11054	0.266765	0.52092	Macspi_20180703@G01003_i1
3.51519	-4.07759	1.44314	-2.82549	0.00472083	0.0286492	Macspi_20180703@G01004_i1
4.53417	-2.32456	1.06778	-2.17701	0.0294798	0.120647	Macspi_20180703@G01004_i2
1.25665	0.715671	2.96328	0.241513	0.809157	0.922167	Macspi_20180703@G01005_i1
59.6507	-0.825555	0.287889	-2.86762	0.00413574	0.0257632	Macspi_20180703@G01005_i2
95.5982	-0.676217	0.321523	-2.10317	0.0354508	0.138162	Macspi_20180703@G01006_i1
13.4504	-1.43319	0.924511	-1.55021	0.121091	0.323472	Macspi_20180703@G01006_i3
51.7503	-0.0771676	0.765001	-0.100873	0.919652	0.965184	Macspi_20180703@G01006_i5
2.23154	-0.280559	1.57378	-0.178271	0.85851	0.942301	Macspi_20180703@G01012_i1
39.0354	-0.929615	0.370792	-2.50711	0.0121724	0.0612785	Macspi_20180703@G01014_i2
4.71919	-2.65095	1.11883	-2.36938	0.0178177	0.0824389	Macspi_20180703@G01017_i1
16.138	-0.214624	0.9484	-0.226301	0.820967	0.927455	Macspi_20180703@G01021_i1
3.65055	-3.25227	3.9453	-0.82434	0.409746	0.661354	Macspi_20180703@G01021_i2
24.3243	-2.43897	0.4799	-5.08225	3.72984e-07	7.52964e-06	Macspi_20180703@G01023_i1
38.5572	0.504836	0.388933	1.298	0.194286	0.432799	Macspi_20180703@G01041_i1
14.8606	-1.10484	0.559191	-1.97578	0.0481802	0.172411	Macspi_20180703@G01042_i1
5.56539	-2.42757	0.908791	-2.6712	0.00755796	0.0418547	Macspi_20180703@G01043_i1
198.127	0.248936	0.175381	1.4194	0.155782	0.378539	Macspi_20180703@G01045_i1
4.95063	-0.692415	0.792545	-0.873659	0.382304	0.637141	Macspi_20180703@G01046_i1
8.03657	-0.437125	1.05246	-0.415339	0.677894	0.851218	Macspi_20180703@G01049_i3
23.7441	-0.980096	0.565886	-1.73197	0.0832796	0.252536	Macspi_20180703@G01049_i5
103.936	-0.554775	0.417354	-1.32927	0.18376	0.418778	Macspi_20180703@G01050_i1
531.816	0.0628982	0.132254	0.475586	0.634369	0.824739	Macspi_20180703@G01050_i3
3.14056	0.797729	3.62185	0.220254	0.825673	0.928814	Macspi_20180703@G01053_i1
230.532	-1.7886	0.315102	-5.67628	1.37658e-08	3.84904e-07	Macspi_20180703@G01053_i2
228.033	-1.15849	0.29305	-3.95323	7.71026e-05	0.000864025	Macspi_20180703@G01053_i3
94.3847	0.860702	0.32877	2.61794	0.00884616	0.0475464	Macspi_20180703@G01059_i2
12.8795	0.306847	0.515514	0.595226	0.551692	0.770056	Macspi_20180703@G01059_i3
12.8679	-0.530801	0.610054	-0.870089	0.384252	0.638944	Macspi_20180703@G01059_i4
21.3718	-0.619396	0.397383	-1.55869	0.11907	0.319781	Macspi_20180703@G01068_i2
12.2943	-0.349454	0.590638	-0.591654	0.554082	0.771742	Macspi_20180703@G01071_i1
15.8623	0.0156216	0.590304	0.0264637	0.978888	0.991018	Macspi_20180703@G01071_i2
2.27322	-0.0293313	1.47254	-0.0199189	0.984108	0.993337	Macspi_20180703@G01076_i1
20.7639	-0.64103	0.472486	-1.35672	0.174871	0.406139	Macspi_20180703@G01078_i1
238.101	-0.335096	0.159354	-2.10284	0.0354797	0.13824	Macspi_20180703@G01079_i2
44.1092	-0.753023	0.444097	-1.69563	0.0899563	0.266283	Macspi_20180703@G01080_i1
29.7186	-0.510009	0.431424	-1.18215	0.237145	0.486448	Macspi_20180703@G01080_i3
5.43106	0.724863	0.936395	0.774099	0.438872	0.684852	Macspi_20180703@G01081_i1
10.8515	1.13408	0.637114	1.78002	0.0750728	0.235494	Macspi_20180703@G01081_i2
6.75053	-0.0699556	1.32726	-0.0527069	0.957965	0.981929	Macspi_20180703@G01082_i10
6.00859	-0.267706	0.755312	-0.354431	0.723016	0.878228	Macspi_20180703@G01082_i11
7.14562	1.12254	0.724289	1.54985	0.121178	0.3236	Macspi_20180703@G01082_i2
3.66757	-0.546424	1.03967	-0.525575	0.599184	0.802405	Macspi_20180703@G01082_i3
1.56272	-0.383403	1.81357	-0.211409	0.832568	0.931648	Macspi_20180703@G01082_i5
6.59103	0.681301	0.858298	0.793782	0.427322	0.675833	Macspi_20180703@G01082_i6
2.99571	-0.49563	1.43293	-0.345886	0.729428	0.882094	Macspi_20180703@G01082_i9
18.2422	-1.7641	0.812756	-2.17051	0.029968	0.122115	Macspi_20180703@G01086_i1
20.9001	-0.644303	0.449675	-1.43282	0.151909	0.372745	Macspi_20180703@G01086_i2
11.274	-0.486299	0.991452	-0.490492	0.623786	0.818075	Macspi_20180703@G01086_i3
28.8407	-0.999971	0.340356	-2.93802	0.00330321	0.0214167	Macspi_20180703@G01088_i2
64.3843	-0.179012	0.3422	-0.523119	0.600891	0.803547	Macspi_20180703@G01102_i1
44.0123	0.0117354	0.348816	0.0336435	0.973161	0.988778	Macspi_20180703@G01102_i2
10.8389	-0.262509	0.606616	-0.432743	0.665202	0.843663	Macspi_20180703@G01103_i1
3.48454	-0.0399085	1.09217	-0.0365406	0.970851	0.987749	Macspi_20180703@G01103_i3
9.00711	-1.17681	0.720613	-1.63307	0.102455	0.290537	Macspi_20180703@G01103_i4
3.84106	-1.51838	0.987416	-1.53774	0.124113	0.328665	Macspi_20180703@G01104_i1
10.401	0.0635563	0.697186	0.0911611	0.927365	0.968741	Macspi_20180703@G01107_i10
10.0007	-0.527269	0.669244	-0.787858	0.43078	0.678688	Macspi_20180703@G01107_i11
4.0198	2.74366	1.67976	1.63337	0.102392	0.290411	Macspi_20180703@G01107_i13
21.0982	-0.713485	0.495953	-1.43861	0.15026	0.370231	Macspi_20180703@G01107_i14
7.72536	-0.7066	0.816192	-0.865728	0.38664	0.64122	Macspi_20180703@G01107_i16
7.93117	0.238339	1.07135	0.222465	0.823952	0.92839	Macspi_20180703@G01107_i17
21.2684	-0.125108	0.422367	-0.296206	0.767073	0.901683	Macspi_20180703@G01107_i19
4.87864	-2.00118	1.11761	-1.79059	0.0733593	0.231747	Macspi_20180703@G01107_i21
4.12665	1.36637	2.83373	0.48218	0.629678	0.821689	Macspi_20180703@G01107_i22
5.25584	-0.969211	1.29585	-0.747934	0.4545	0.697414	Macspi_20180703@G01107_i4
13.2866	-2.7759	0.909366	-3.05257	0.00226891	0.0156047	Macspi_20180703@G01107_i7
6.85463	-1.25206	1.75247	-0.714456	0.474945	0.713764	Macspi_20180703@G01107_i8
149.982	0.197498	0.177868	1.11037	0.266842	0.521023	Macspi_20180703@G01112_i2
251.968	-0.138552	0.170105	-0.814505	0.415356	0.665797	Macspi_20180703@G01119_i1
17.5863	-0.929163	0.473767	-1.96122	0.0498528	0.176475	Macspi_20180703@G01137_i1
2.73997	-0.364957	3.06264	-0.119164	0.905145	0.960702	Macspi_20180703@G01137_i2
11.2766	-0.532755	0.610549	-0.872584	0.38289	0.63777	Macspi_20180703@G01139_i6
4.11367	-1.42238	1.44299	-0.985718	0.324271	0.58182	Macspi_20180703@G01141_i1
81.5502	-0.508152	0.235958	-2.15357	0.0312743	0.125962	Macspi_20180703@G01179_i2
5.59552	-0.136578	1.81294	-0.0753351	0.939948	0.974142	Macspi_20180703@G01179_i5
6.42014	1.8458	1.73008	1.06689	0.286023	0.542061	Macspi_20180703@G01179_i7
100.937	0.403906	0.235706	1.7136	0.0866017	0.259508	Macspi_20180703@G01191_i1
58.7592	0.263496	0.329762	0.799051	0.424261	0.673199	Macspi_20180703@G01192_i1
2.78935	5.65364	3.52951	1.60182	0.109195	0.30253	Macspi_20180703@G01192_i2
28.3276	-0.32046	0.560491	-0.571748	0.567493	0.781126	Macspi_20180703@G01197_i1
48.8006	-0.129979	1.4747	-0.0881392	0.929766	0.969779	Macspi_20180703@G01197_i2
4.98212	1.3914	2.69926	0.515476	0.60622	0.807175	Macspi_20180703@G01197_i3
7.60324	-1.91157	1.68445	-1.13483	0.256446	0.509561	Macspi_20180703@G01197_i4
49.7023	-0.362344	0.303752	-1.1929	0.23291	0.481182	Macspi_20180703@G01197_i5
156.669	-0.598901	0.258591	-2.31601	0.0205577	0.0918501	Macspi_20180703@G01197_i6
566.508	-1.57297	0.152727	-10.2992	7.10303e-25	1.75175e-22	Macspi_20180703@G01202_i3
5.35333	-2.21333	0.945822	-2.34012	0.0192778	0.0875521	Macspi_20180703@G01202_i6
35.6377	-1.45427	0.39923	-3.6427	0.000269794	0.00257164	Macspi_20180703@G01202_i7
26.0474	-0.488817	0.391352	-1.24905	0.211647	0.455789	Macspi_20180703@G01203_i1
4.37828	-0.239917	0.813835	-0.294798	0.768148	0.902353	Macspi_20180703@G01207_i1
11.4903	-0.786888	2.83139	-0.277916	0.781077	0.909314	Macspi_20180703@G01207_i5
11.6874	0.697369	2.3209	0.300473	0.763816	0.89962	Macspi_20180703@G01207_i6
3.06986	-0.46448	1.134	-0.409596	0.682102	0.853818	Macspi_20180703@G01210_i1
1947.54	0.560894	0.155531	3.60632	0.000310572	0.00290093	Macspi_20180703@G01212_i2
52.0293	0.626344	0.272981	2.29446	0.0217641	0.0959213	Macspi_20180703@G01213_i1
9.41421	-1.30176	0.689811	-1.88713	0.0591427	0.199182	Macspi_20180703@G01216_i1
3.24425	-2.17428	1.4237	-1.5272	0.12671	0.333141	Macspi_20180703@G01216_i3
19.674	-0.962687	0.510447	-1.88597	0.0592991	0.199544	Macspi_20180703@G01216_i5
19.8	-2.88653	0.544315	-5.30304	1.1389e-07	2.56998e-06	Macspi_20180703@G01219_i1
3.67668	-0.452169	0.934677	-0.48377	0.628549	0.820819	Macspi_20180703@G01220_i1
4.34028	-0.306388	1.11019	-0.275979	0.782564	0.910058	Macspi_20180703@G01221_i1
21.1673	0.0648029	0.562042	0.115299	0.908208	0.962112	Macspi_20180703@G01226_i3
2.14785	3.41454	2.47548	1.37934	0.167789	0.396178	Macspi_20180703@G01231_i1
10.8717	-0.135925	0.634376	-0.214265	0.83034	0.930674	Macspi_20180703@G01233_i1
3.89738	-0.63761	1.33619	-0.477185	0.63323	0.824051	Macspi_20180703@G01234_i1
3.54325	-0.640983	1.7731	-0.361505	0.717722	0.875595	Macspi_20180703@G01234_i2
5.43653	0.055588	0.819848	0.0678028	0.945943	0.976784	Macspi_20180703@G01234_i3
64.4537	2.81085	0.387472	7.25433	4.03659e-13	2.58522e-11	Macspi_20180703@G01235_i1
63.2935	3.43707	0.400038	8.59187	8.55618e-18	1.03384e-15	Macspi_20180703@G01235_i2
119.601	0.292179	0.2395	1.21996	0.222482	0.468624	Macspi_20180703@G01236_i1
27.4509	-1.31859	0.343504	-3.83864	0.000123719	0.00130854	Macspi_20180703@G01237_i1
5.36863	-1.60395	0.978248	-1.63962	0.101085	0.288065	Macspi_20180703@G01237_i2
5.47552	-0.321307	2.93026	-0.109651	0.912686	0.963701	Macspi_20180703@G01237_i3
50.8084	-2.5626	0.442697	-5.78861	7.09708e-09	2.10725e-07	Macspi_20180703@G01237_i4
3211.1	1.48617	0.225764	6.58283	4.61588e-11	2.09823e-09	Macspi_20180703@G01238_i2
653.447	1.36241	0.226573	6.01312	1.81986e-09	6.10879e-08	Macspi_20180703@G01241_i1
9.71025	-5.30106	1.45185	-3.65125	0.000260966	0.00250011	Macspi_20180703@G01244_i10
80.3972	0.736772	0.3509	2.09966	0.0357583	0.139049	Macspi_20180703@G01244_i2
20.6017	0.482076	0.482524	0.999072	0.31776	0.575256	Macspi_20180703@G01247_i10
14.7502	-0.164046	0.698788	-0.234759	0.814396	0.924862	Macspi_20180703@G01247_i11
7.26724	0.522467	0.69818	0.748326	0.454264	0.697278	Macspi_20180703@G01247_i12
1.43861	3.58589	3.93498	0.911285	0.362145	0.618235	Macspi_20180703@G01247_i13
4.03213	-1.44057	1.35578	-1.06254	0.28799	0.544171	Macspi_20180703@G01247_i15
7.32837	-1.01471	0.948045	-1.07031	0.284478	0.540404	Macspi_20180703@G01247_i16
2.65501	1.35743	2.30218	0.589627	0.555441	0.772723	Macspi_20180703@G01247_i17
21.8998	0.395767	0.459363	0.861555	0.388932	0.643151	Macspi_20180703@G01247_i18
7.9939	1.12973	0.731878	1.5436	0.122685	0.326387	Macspi_20180703@G01247_i19
3.92439	0.5893	1.03821	0.567613	0.570298	0.782989	Macspi_20180703@G01247_i2
25.2487	0.821632	0.376871	2.18014	0.029247	0.119963	Macspi_20180703@G01247_i3
3.15575	2.91019	1.50406	1.93488	0.0530047	0.184122	Macspi_20180703@G01247_i5
3.13697	2.90836	1.40962	2.06322	0.0390919	0.14832	Macspi_20180703@G01247_i6
19.4222	-0.18215	0.489991	-0.371741	0.710086	0.871119	Macspi_20180703@G01247_i7
4.96126	-0.459672	1.1323	-0.405963	0.68477	0.855513	Macspi_20180703@G01247_i8
7.34986	-0.61715	0.709102	-0.870327	0.384122	0.63884	Macspi_20180703@G01255_i1
92.9754	0.821366	0.319068	2.57426	0.0100454	0.0526058	Macspi_20180703@G01258_i1
388.057	0.884333	0.166951	5.29696	1.17748e-07	2.64708e-06	Macspi_20180703@G01258_i2
29.7644	1.31111	0.446673	2.93527	0.00333254	0.021571	Macspi_20180703@G01259_i1
21.1098	0.919925	0.436949	2.10534	0.035262	0.137507	Macspi_20180703@G01263_i1
4.09445	-0.787841	0.834806	-0.943742	0.345302	0.602507	Macspi_20180703@G01264_i1
48.8758	-0.388708	0.293038	-1.32648	0.184682	0.420068	Macspi_20180703@G01266_i2
2.44515	-1.19607	1.41438	-0.84565	0.397748	0.650767	Macspi_20180703@G01267_i2
181.848	-0.663396	0.15356	-4.3201	1.55958e-05	0.000212402	Macspi_20180703@G01267_i3
483.983	1.19471	0.221817	5.38601	7.20407e-08	1.70174e-06	Macspi_20180703@G01268_i1
36.1545	-1.17083	0.309667	-3.78093	0.000156241	0.00160226	Macspi_20180703@G01273_i1
43.768	-0.118916	0.362964	-0.327626	0.743195	0.888744	Macspi_20180703@G01275_i1
24.9526	0.487244	0.371484	1.31161	0.18965	0.426565	Macspi_20180703@G01275_i12
13.8402	0.602168	1.84548	0.326294	0.744202	0.889206	Macspi_20180703@G01275_i2
4.94532	-0.849049	0.838768	-1.01226	0.311415	0.568975	Macspi_20180703@G01275_i5
12.9634	1.36359	1.9697	0.692282	0.48876	0.7246	Macspi_20180703@G01275_i6
18.4704	0.529161	1.92454	0.274955	0.783351	0.910294	Macspi_20180703@G01275_i7
11.6283	0.352257	0.557238	0.632148	0.52729	0.752747	Macspi_20180703@G01275_i9
10.1986	1.82713	0.663499	2.75378	0.00589111	0.0342813	Macspi_20180703@G01283_i1
3.47469	1.04093	1.087	0.957617	0.338256	0.596007	Macspi_20180703@G01287_i1
2.71076	2.08584	1.39978	1.49012	0.136192	0.348556	Macspi_20180703@G01287_i5
2.70632	0.100735	1.35814	0.0741717	0.940874	0.974545	Macspi_20180703@G01287_i7
53.1602	0.52313	0.300886	1.73863	0.082099	0.250023	Macspi_20180703@G01287_i9
8.51893	0.49115	0.592179	0.829395	0.406881	0.659095	Macspi_20180703@G01288_i1
76.7172	-0.16609	0.237302	-0.699911	0.483983	0.720977	Macspi_20180703@G01295_i19
2.7999	-0.498031	1.07763	-0.462153	0.643971	0.830584	Macspi_20180703@G01299_i1
79.0762	-0.298941	0.230723	-1.29567	0.195089	0.433783	Macspi_20180703@G01303_i1
23.7505	-0.202611	0.590916	-0.342877	0.731691	0.883198	Macspi_20180703@G01304_i1
5.99383	-5.10863	3.20977	-1.59159	0.111478	0.306609	Macspi_20180703@G01304_i10
250.087	-0.364388	0.176245	-2.06751	0.0386865	0.147188	Macspi_20180703@G01304_i11
27.8131	-0.245952	0.390174	-0.630366	0.528455	0.753532	Macspi_20180703@G01304_i3
89.4839	0.553333	0.286313	1.93261	0.0532838	0.184823	Macspi_20180703@G01304_i4
10.3728	-1.12373	0.642024	-1.7503	0.0800667	0.245999	Macspi_20180703@G01314_i1
6.61524	-0.77919	0.759908	-1.02537	0.305187	0.562754	Macspi_20180703@G01314_i6
490.499	0.485394	0.25786	1.88239	0.0597829	0.200665	Macspi_20180703@G01315_i1
9.59698	-0.391071	1.00423	-0.389422	0.696964	0.863072	Macspi_20180703@G01316_i10
25.2663	0.113664	0.422869	0.268793	0.788089	0.91221	Macspi_20180703@G01316_i16
49.1308	0.0345456	0.272294	0.126869	0.899044	0.95836	Macspi_20180703@G01316_i2
6.41775	-1.27421	0.899394	-1.41674	0.156558	0.379559	Macspi_20180703@G01318_i1
94.8349	0.120643	0.245265	0.491888	0.622799	0.817445	Macspi_20180703@G01325_i1
41.5822	0.893886	0.324092	2.75812	0.00581342	0.0339308	Macspi_20180703@G01326_i1
275.022	-2.33184	0.198057	-11.7736	5.34207e-32	2.20674e-29	Macspi_20180703@G01349_i2
255.129	0.776679	0.381986	2.03327	0.0420255	0.15646	Macspi_20180703@G01350_i1
5.28434	0.372714	1.80023	0.207037	0.835981	0.933444	Macspi_20180703@G01351_i1
48.8958	-0.789663	0.293711	-2.68857	0.00717583	0.0401591	Macspi_20180703@G01351_i2
26.8235	-0.56483	0.387887	-1.45617	0.145345	0.362822	Macspi_20180703@G01351_i3
333.532	0.308372	0.241756	1.27555	0.202115	0.443293	Macspi_20180703@G01353_i1
517.089	0.740466	0.216718	3.41672	0.000633796	0.00533496	Macspi_20180703@G01354_i2
2.27453	-2.24527	1.97488	-1.13692	0.255573	0.508698	Macspi_20180703@G01356_i1
1.52265	-0.432754	1.80181	-0.240177	0.810193	0.922652	Macspi_20180703@G01356_i4
7.85135	-0.2228	0.650856	-0.342319	0.732111	0.883376	Macspi_20180703@G01357_i1
135.618	0.470745	0.22515	2.0908	0.0365457	0.141296	Macspi_20180703@G01358_i1
36.2322	-0.185097	0.383875	-0.48218	0.629678	0.821689	Macspi_20180703@G01358_i7
21.8034	-0.856247	0.379782	-2.25457	0.0241602	0.103846	Macspi_20180703@G01363_i1
2.13124	-0.65099	3.63708	-0.178987	0.857948	0.942041	Macspi_20180703@G01363_i2
11.4513	-1.58451	0.583211	-2.71688	0.00659013	0.0374843	Macspi_20180703@G01364_i1
29.6142	-1.35695	0.388044	-3.4969	0.000470696	0.00414692	Macspi_20180703@G01365_i2
1.51024	-0.242897	1.77125	-0.137133	0.890926	0.954497	Macspi_20180703@G01365_i3
4.30529	0.405507	1.5025	0.269888	0.787247	0.911932	Macspi_20180703@G01371_i1
8.85113	-0.995261	0.686588	-1.44957	0.147177	0.365565	Macspi_20180703@G01371_i3
35.4686	0.0716634	0.381766	0.187716	0.8511	0.939169	Macspi_20180703@G01371_i4
125.853	0.703785	0.198712	3.54173	0.000397509	0.00359019	Macspi_20180703@G01371_i5
3.19722	-0.632614	1.70795	-0.370394	0.711089	0.871799	Macspi_20180703@G01376_i11
1.51889	-1.85742	1.81739	-1.02203	0.306766	0.564403	Macspi_20180703@G01376_i2
2.71546	-1.08502	1.44197	-0.75246	0.451775	0.694947	Macspi_20180703@G01376_i3
6.99247	-1.39702	0.72187	-1.93528	0.0529557	0.183981	Macspi_20180703@G01376_i6
1.28173	0.151428	2.46407	0.0614544	0.950997	0.978905	Macspi_20180703@G01376_i9
1.55046	-1.86856	1.87074	-0.998836	0.317874	0.575368	Macspi_20180703@G01377_i1
1.43716	-3.66121	2.59444	-1.41117	0.158193	0.382024	Macspi_20180703@G01378_i4
81.0334	0.543865	0.279221	1.9478	0.0514394	0.180363	Macspi_20180703@G01384_i1
7.81443	0.646781	0.746308	0.866641	0.386139	0.640743	Macspi_20180703@G01385_i1
3.87399	0.78635	0.999677	0.786603	0.431514	0.679059	Macspi_20180703@G01385_i3
4.62244	0.212116	0.973415	0.217909	0.8275	0.929359	Macspi_20180703@G01388_i1
13.8607	-0.725619	0.576379	-1.25893	0.208057	0.451189	Macspi_20180703@G01393_i1
2.46776	-3.47458	3.459	-1.0045	0.315136	0.572576	Macspi_20180703@G01394_i1
52.6249	0.302103	0.306011	0.98723	0.32353	0.581134	Macspi_20180703@G01394_i3
31.5198	0.224408	0.56763	0.395341	0.692591	0.860599	Macspi_20180703@G01394_i4
70.3428	0.25267	0.205809	1.22769	0.219563	0.465316	Macspi_20180703@G01404_i2
70.682	0.0633678	0.244049	0.259652	0.795133	0.915561	Macspi_20180703@G01405_i1
353.517	1.42604	0.217027	6.57078	5.00527e-11	2.26743e-09	Macspi_20180703@G01409_i1
12.4325	-7.38489	3.90902	-1.88919	0.0588659	0.198535	Macspi_20180703@G01410_i10
1571.53	-0.0411823	0.138865	-0.296563	0.7668	0.901458	Macspi_20180703@G01410_i12
471.935	1.25358	0.287458	4.36093	1.29511e-05	0.000180817	Macspi_20180703@G01410_i13
12.0099	1.23017	1.09114	1.12741	0.259569	0.512914	Macspi_20180703@G01410_i14
1.65752	0.0836059	3.67831	0.0227294	0.981866	0.992209	Macspi_20180703@G01410_i2
226.564	0.180365	0.236909	0.761327	0.446462	0.690687	Macspi_20180703@G01410_i4
2386.65	1.37375	0.184345	7.45203	9.19148e-14	6.5747e-12	Macspi_20180703@G01410_i7
61.5635	1.32569	0.542765	2.44247	0.0145872	0.0705146	Macspi_20180703@G01410_i8
6625.6	1.73264	0.277343	6.2473	4.17611e-10	1.59917e-08	Macspi_20180703@G01410_i9
243.246	0.352464	0.217012	1.62417	0.104339	0.293757	Macspi_20180703@G01414_i1
58.2792	-0.762682	0.349435	-2.18262	0.029064	0.11944	Macspi_20180703@G01415_i1
151.878	3.20553	0.656905	4.87975	1.06219e-06	1.92446e-05	Macspi_20180703@G01416_i1
32.2211	0.333592	0.367927	0.906678	0.364577	0.620608	Macspi_20180703@G01418_i1
22.6512	-0.222273	0.389473	-0.570702	0.568202	0.78156	Macspi_20180703@G01420_i1
364.03	-0.531881	0.13266	-4.00935	6.08855e-05	0.000702715	Macspi_20180703@G01421_i1
294.403	0.705557	0.166084	4.2482	2.15497e-05	0.000283049	Macspi_20180703@G01422_i1
61.2425	0.190631	0.372944	0.511151	0.609245	0.809608	Macspi_20180703@G01430_i1
1.34944	-0.557938	2.07056	-0.269462	0.787574	0.912043	Macspi_20180703@G01435_i2
5.34697	-2.38979	1.55764	-1.53423	0.124973	0.330239	Macspi_20180703@G01435_i7
43.0774	-0.559829	0.277566	-2.01692	0.043704	0.160932	Macspi_20180703@G01437_i1
4.40069	0.406144	0.903683	0.449432	0.65312	0.836278	Macspi_20180703@G01437_i2
13.2289	-0.185233	0.517156	-0.358177	0.720211	0.87683	Macspi_20180703@G01438_i1
5.67319	0.0988685	0.996026	0.099263	0.920929	0.965827	Macspi_20180703@G01439_i1
9.78132	-1.08102	1.47374	-0.733519	0.463242	0.704175	Macspi_20180703@G01439_i2
24.3759	-0.97586	0.945962	-1.03161	0.302257	0.559715	Macspi_20180703@G01439_i3
1.37785	-4.20419	3.92677	-1.07065	0.284329	0.540156	Macspi_20180703@G01440_i2
9.4258	0.419959	0.821481	0.511221	0.609196	0.809591	Macspi_20180703@G01440_i3
23.8898	-0.467414	0.405021	-1.15405	0.24848	0.50017	Macspi_20180703@G01441_i1
22.6984	-1.22969	0.469705	-2.618	0.0088446	0.0475448	Macspi_20180703@G01443_i1
15.6522	1.20348	0.627352	1.91835	0.055067	0.18906	Macspi_20180703@G01444_i1
4.40045	-1.9165	1.06736	-1.79555	0.0725656	0.229976	Macspi_20180703@G01444_i2
31.9936	-0.145174	0.332176	-0.437041	0.662082	0.841839	Macspi_20180703@G01445_i1
12.2152	-1.35258	0.729017	-1.85535	0.0635458	0.209748	Macspi_20180703@G01446_i1
5.84524	-0.423996	1.31111	-0.323386	0.746403	0.89073	Macspi_20180703@G01449_i2
5.81047	-0.482391	0.769861	-0.626595	0.530925	0.755315	Macspi_20180703@G01449_i8
47.7511	-0.143815	0.287165	-0.500811	0.616504	0.813952	Macspi_20180703@G01455_i1
2.38793	1.81426	1.78892	1.01416	0.310504	0.568342	Macspi_20180703@G01456_i2
33.6075	0.533639	0.317793	1.6792	0.0931127	0.272442	Macspi_20180703@G01459_i1
19.1321	-0.083386	1.13452	-0.0734992	0.941409	0.97483	Macspi_20180703@G01460_i1
89.3085	0.473778	0.31189	1.51906	0.128748	0.336476	Macspi_20180703@G01460_i2
19.8743	0.96689	0.567365	1.70418	0.088348	0.262995	Macspi_20180703@G01460_i6
23.9124	1.45643	0.737746	1.97416	0.0483633	0.172869	Macspi_20180703@G01462_i1
8.74166	1.66868	0.884352	1.88689	0.0591749	0.199231	Macspi_20180703@G01462_i2
1.62763	0.315301	3.23229	0.0975472	0.922292	0.966492	Macspi_20180703@G01462_i3
2.42717	-0.545064	1.94788	-0.279824	0.779613	0.908602	Macspi_20180703@G01463_i1
17.2962	-0.825072	0.577887	-1.42774	0.153367	0.374973	Macspi_20180703@G01463_i3
5.09936	-0.447915	0.923077	-0.485241	0.627505	0.820118	Macspi_20180703@G01463_i4
193.407	0.848095	0.155523	5.45318	4.94758e-08	1.2152e-06	Macspi_20180703@G01464_i1
5.34471	-0.92034	0.837532	-1.09887	0.271824	0.52685	Macspi_20180703@G01465_i5
62.7345	-0.581565	0.248372	-2.34151	0.0192061	0.0872804	Macspi_20180703@G01465_i9
16.2873	-4.24238	1.20847	-3.51052	0.000447228	0.00396873	Macspi_20180703@G01475_i1
256.29	-0.344013	0.227098	-1.51482	0.129817	0.338134	Macspi_20180703@G01475_i2
1.326	-0.499185	2.01706	-0.247482	0.804535	0.91995	Macspi_20180703@G01484_i2
20.9446	-0.599788	0.39868	-1.50444	0.132469	0.342532	Macspi_20180703@G01485_i1
1.66313	-1.41409	2.16393	-0.653484	0.513445	0.742909	Macspi_20180703@G01485_i6
2.15365	-0.447163	1.70062	-0.262941	0.792596	0.91443	Macspi_20180703@G01487_i1
5.57877	0.863638	1.15014	0.7509	0.452713	0.695867	Macspi_20180703@G01487_i2
57.4511	0.281126	0.266318	1.0556	0.29115	0.547757	Macspi_20180703@G01489_i3
338.791	-0.171412	0.151232	-1.13344	0.257031	0.510309	Macspi_20180703@G01489_i4
11.3714	-0.0917265	0.538182	-0.170438	0.864666	0.945208	Macspi_20180703@G01492_i1
7.23712	-1.62148	0.833779	-1.94474	0.0518068	0.18118	Macspi_20180703@G01494_i4
2.86853	-1.23599	1.97814	-0.624823	0.532087	0.756238	Macspi_20180703@G01495_i2
6.41617	-2.98286	1.11713	-2.67012	0.00758232	0.0419685	Macspi_20180703@G01495_i3
8.42742	0.0141758	0.601383	0.0235719	0.981194	0.992031	Macspi_20180703@G01495_i4
36.3849	0.0863822	0.401799	0.214989	0.829776	0.930417	Macspi_20180703@G01496_i1
13.5157	-1.05765	0.594284	-1.7797	0.0751251	0.235625	Macspi_20180703@G01497_i1
24.4478	-1.04952	0.415737	-2.52449	0.0115865	0.0589122	Macspi_20180703@G01498_i1
308.145	-0.681983	0.205496	-3.31872	0.000904312	0.00724217	Macspi_20180703@G01499_i1
31.1861	-4.43463	2.90958	-1.52414	0.127473	0.33432	Macspi_20180703@G01499_i2
6.24716	0.0229343	2.8951	0.00792177	0.993679	0.997434	Macspi_20180703@G01500_i1
90.3386	0.0601996	0.264984	0.227182	0.820282	0.927256	Macspi_20180703@G01500_i3
5.18111	-0.708284	0.82002	-0.863741	0.38773	0.642272	Macspi_20180703@G01501_i2
7.88702	-0.273414	0.686338	-0.398366	0.69036	0.859255	Macspi_20180703@G01502_i1
2.31714	-0.14691	1.19538	-0.122898	0.902187	0.959605	Macspi_20180703@G01503_i1
10.3381	0.140769	0.560566	0.251119	0.801722	0.918673	Macspi_20180703@G01503_i3
4.44857	-0.141197	0.926193	-0.152448	0.878833	0.950285	Macspi_20180703@G01504_i1
70.7692	-0.971346	0.31392	-3.09425	0.00197311	0.0138868	Macspi_20180703@G01505_i1
6.92027	-0.422883	1.52971	-0.276446	0.782205	0.909907	Macspi_20180703@G01505_i3
4.72883	-1.02285	0.991922	-1.03118	0.302454	0.559861	Macspi_20180703@G01508_i1
7.02081	0.86456	0.970561	0.890783	0.373045	0.628612	Macspi_20180703@G01513_i2
5.41117	0.498193	1.85321	0.268828	0.788062	0.91221	Macspi_20180703@G01513_i3
1.42667	-3.35609	3.47699	-0.965227	0.334431	0.592604	Macspi_20180703@G01513_i4
194.073	1.09194	0.270556	4.03591	5.43921e-05	0.000637862	Macspi_20180703@G01513_i6
3.81624	5.40102	1.88393	2.86689	0.00414531	0.0258155	Macspi_20180703@G01513_i9
554.048	0.887093	0.228819	3.87684	0.000105822	0.0011421	Macspi_20180703@G01518_i1
1047.35	0.604364	0.182188	3.31726	0.000909051	0.00727483	Macspi_20180703@G01518_i2
280.445	0.995328	0.149538	6.65603	2.81329e-11	1.331e-09	Macspi_20180703@G01525_i1
20.0121	-0.418876	0.442725	-0.946131	0.344082	0.601378	Macspi_20180703@G01531_i1
5.31194	-1.52224	1.11729	-1.36244	0.17306	0.403707	Macspi_20180703@G01538_i1
8.60743	0.718871	1.41986	0.506296	0.612649	0.811405	Macspi_20180703@G01539_i2
2.97702	-3.13824	1.66857	-1.8808	0.0599994	0.201156	Macspi_20180703@G01539_i5
17.2583	-0.425886	0.609847	-0.698348	0.48496	0.72165	Macspi_20180703@G01539_i6
155.788	0.0294236	0.191599	0.153569	0.87795	0.949973	Macspi_20180703@G01545_i1
4.72111	-1.10106	0.991056	-1.111	0.266569	0.520726	Macspi_20180703@G01545_i2
15.9014	-0.627324	0.555798	-1.12869	0.259029	0.512309	Macspi_20180703@G01546_i2
17.2106	-0.208063	0.462996	-0.449383	0.653155	0.836278	Macspi_20180703@G01548_i1
6.14456	-2.11764	0.996621	-2.12481	0.0336021	0.132824	Macspi_20180703@G01550_i1
1.60609	-0.628541	2.83656	-0.221586	0.824636	0.928479	Macspi_20180703@G01550_i13
34.5252	-0.920173	0.42028	-2.18943	0.0285659	0.117798	Macspi_20180703@G01550_i3
1.91364	-0.107974	2.77419	-0.038921	0.968953	0.987008	Macspi_20180703@G01550_i4
9.15296	-2.48425	0.771527	-3.21991	0.00128229	0.00970668	Macspi_20180703@G01553_i3
36.4586	-0.831876	0.384513	-2.16345	0.0305062	0.123668	Macspi_20180703@G01558_i1
312.528	0.948746	0.260096	3.64768	0.000264624	0.00253002	Macspi_20180703@G01566_i1
2.16614	-1.27031	1.23368	-1.02969	0.303156	0.560422	Macspi_20180703@G01574_i1
16.3855	-0.658544	0.503723	-1.30735	0.191093	0.428473	Macspi_20180703@G01575_i1
4.23945	-3.71074	1.47507	-2.51564	0.0118815	0.060116	Macspi_20180703@G01576_i1
45.1332	-0.668306	0.347089	-1.92546	0.0541718	0.187095	Macspi_20180703@G01577_i2
84.9222	-0.685933	0.214908	-3.19175	0.00141415	0.0105398	Macspi_20180703@G01577_i3
30.7787	-0.682948	0.340442	-2.00606	0.0448497	0.163909	Macspi_20180703@G01580_i2
117.282	1.27095	0.306013	4.15326	3.27775e-05	0.000408292	Macspi_20180703@G01582_i10
25.8343	1.46223	0.393957	3.71165	0.000205916	0.00203923	Macspi_20180703@G01582_i13
25.8921	1.03228	0.424108	2.434	0.0149331	0.0718053	Macspi_20180703@G01582_i6
18.856	-0.323495	0.402041	-0.804631	0.421032	0.670421	Macspi_20180703@G01585_i1
32.8523	-0.27957	0.439556	-0.636028	0.524758	0.751145	Macspi_20180703@G01586_i9
12.2619	-0.885923	0.602152	-1.47126	0.141221	0.356471	Macspi_20180703@G01589_i1
19.7472	-2.12508	0.478962	-4.43685	9.12834e-06	0.00013298	Macspi_20180703@G01591_i1
276.724	0.0628641	0.142783	0.440277	0.659736	0.840495	Macspi_20180703@G01593_i2
42.8259	-0.337225	0.271825	-1.2406	0.214755	0.459516	Macspi_20180703@G01595_i2
24.575	-0.533643	0.420363	-1.26948	0.204269	0.446329	Macspi_20180703@G01596_i2
33.7743	-0.700834	0.387223	-1.80989	0.0703121	0.224829	Macspi_20180703@G01597_i1
23.4154	0.126093	0.504471	0.249951	0.802625	0.919165	Macspi_20180703@G01598_i2
2.7	-5.18043	3.62554	-1.42887	0.153042	0.374469	Macspi_20180703@G01598_i4
61.0035	-0.254081	0.290753	-0.873872	0.382188	0.637003	Macspi_20180703@G01600_i1
53.5708	-0.912243	0.254615	-3.58283	0.000339893	0.00313843	Macspi_20180703@G01600_i4
3.51442	-1.71089	1.02169	-1.67457	0.0940183	0.274484	Macspi_20180703@G01601_i1
10.9194	-0.30458	0.716824	-0.424902	0.670908	0.847097	Macspi_20180703@G01603_i1
27.3499	0.395323	0.386802	1.02203	0.306767	0.564403	Macspi_20180703@G01604_i1
61.5757	0.217262	0.24549	0.885015	0.376149	0.631315	Macspi_20180703@G01605_i1
145.894	-0.315075	0.173347	-1.8176	0.0691248	0.222431	Macspi_20180703@G01607_i1
1.9967	1.24685	1.33667	0.932807	0.35092	0.60796	Macspi_20180703@G01612_i1
93.093	0.735424	0.209625	3.50828	0.000451008	0.00399798	Macspi_20180703@G01617_i2
166.045	0.252233	0.16224	1.55469	0.120019	0.321521	Macspi_20180703@G01630_i10
4.73064	-0.746114	0.844327	-0.883679	0.376869	0.631816	Macspi_20180703@G01630_i2
31.6625	2.17986	1.02765	2.12122	0.0339036	0.133685	Macspi_20180703@G01642_i1
38.3396	0.0408103	0.406217	0.100464	0.919976	0.965279	Macspi_20180703@G01642_i6
76.49	0.882691	0.277856	3.17679	0.00148914	0.0110056	Macspi_20180703@G01642_i7
8.41619	-0.490992	1.82394	-0.269193	0.787781	0.912152	Macspi_20180703@G01642_i9
177.849	0.87733	0.262025	3.34827	0.000813173	0.00662221	Macspi_20180703@G01643_i1
308.311	1.10109	0.186433	5.90608	3.5034e-09	1.11324e-07	Macspi_20180703@G01644_i1
90.0915	0.804437	0.27643	2.91009	0.00361328	0.0229962	Macspi_20180703@G01644_i2
278.681	0.357741	0.536305	0.667047	0.504742	0.736532	Macspi_20180703@G01644_i3
2235.84	1.13745	0.145903	7.79593	6.39372e-15	5.39014e-13	Macspi_20180703@G01644_i4
53.2684	0.632319	0.271541	2.32863	0.0198789	0.0896047	Macspi_20180703@G01645_i2
8.17528	2.38798	0.796786	2.99701	0.00272642	0.0182167	Macspi_20180703@G01654_i1
2.27809	-0.723374	1.27571	-0.567037	0.570689	0.783162	Macspi_20180703@G01674_i1
1.24035	-0.69413	1.71224	-0.405392	0.685189	0.855771	Macspi_20180703@G01680_i1
1.73897	-4.18913	1.78693	-2.34432	0.0190619	0.0867923	Macspi_20180703@G01701_i1
1.84367	-3.24826	1.71262	-1.89666	0.0578726	0.196005	Macspi_20180703@G01711_i1
8.73654	-1.30049	0.723079	-1.79855	0.0720903	0.228953	Macspi_20180703@G01712_i1
1.64697	-0.891923	1.3515	-0.659951	0.509285	0.739974	Macspi_20180703@G01713_i1
1.71735	-1.73501	1.59783	-1.08585	0.277543	0.533116	Macspi_20180703@G01714_i1
2.92243	0.2003	1.00341	0.199618	0.841779	0.935387	Macspi_20180703@G01715_i1
2.32245	-0.642226	1.28149	-0.501155	0.616262	0.813846	Macspi_20180703@G01722_i1
7.95846	-0.815354	0.711066	-1.14666	0.251521	0.503819	Macspi_20180703@G01723_i1
39.3982	-0.690405	0.297396	-2.3215	0.0202598	0.0908571	Macspi_20180703@G01745_i1
306.823	0.759205	0.236091	3.21573	0.00130112	0.00982702	Macspi_20180703@G01746_i2
29.7038	-0.195905	0.394775	-0.496244	0.619722	0.815789	Macspi_20180703@G01749_i2
2.67731	-4.02775	3.92936	-1.02504	0.305345	0.562816	Macspi_20180703@G01749_i4
293.643	0.663405	0.223059	2.97412	0.00293826	0.0194144	Macspi_20180703@G01751_i1
70.487	0.733241	0.25912	2.82973	0.00465866	0.0283631	Macspi_20180703@G01751_i7
14.5789	0.666434	0.547553	1.21711	0.223561	0.469796	Macspi_20180703@G01756_i10
217.467	1.15389	0.229888	5.01934	5.18495e-07	1.01389e-05	Macspi_20180703@G01756_i11
229.804	1.11825	0.266955	4.1889	2.80308e-05	0.000357037	Macspi_20180703@G01757_i1
185.896	1.1953	0.260068	4.59608	4.30505e-06	6.81528e-05	Macspi_20180703@G01757_i2
12.5368	-0.281378	0.518937	-0.542219	0.587668	0.794545	Macspi_20180703@G01760_i1
4.52511	-0.283235	0.913866	-0.309931	0.756614	0.896025	Macspi_20180703@G01762_i1
7.85744	0.199	0.604033	0.329451	0.741815	0.888119	Macspi_20180703@G01766_i1
11.6104	-1.46975	0.805633	-1.82434	0.0681	0.220104	Macspi_20180703@G01768_i2
20.7823	-0.863404	0.460191	-1.87619	0.0606295	0.202785	Macspi_20180703@G01768_i3
15.019	-1.1548	0.710552	-1.62522	0.104116	0.29327	Macspi_20180703@G01769_i1
1.83685	-2.744	1.72645	-1.58939	0.111973	0.307565	Macspi_20180703@G01773_i1
7.11177	-1.13859	0.687951	-1.65504	0.0979155	0.28186	Macspi_20180703@G01782_i1
2.13569	0.373484	1.39488	0.267753	0.78889	0.912655	Macspi_20180703@G01787_i1
33.5772	-0.420066	0.348086	-1.20679	0.227514	0.474333	Macspi_20180703@G01794_i1
1.75781	-1.55131	2.11063	-0.735002	0.462338	0.703527	Macspi_20180703@G01796_i1
41.1229	1.38053	0.33637	4.10421	4.05703e-05	0.000492371	Macspi_20180703@G01798_i1
50.1692	-0.0330738	0.355562	-0.0930184	0.925889	0.967896	Macspi_20180703@G01801_i1
54.5258	0.980739	0.252146	3.88957	0.000100423	0.00109011	Macspi_20180703@G01810_i1
1.9913	-0.712121	3.61507	-0.196987	0.843838	0.9364	Macspi_20180703@G01810_i3
28.0482	1.17717	0.439199	2.68026	0.00735653	0.0409416	Macspi_20180703@G01816_i1
3.13418	3.73381	2.23585	1.66998	0.0949243	0.275991	Macspi_20180703@G01816_i2
7.75828	0.649226	0.718628	0.903423	0.366301	0.622239	Macspi_20180703@G01822_i1
14.4327	1.98631	0.822889	2.41382	0.0157862	0.0749656	Macspi_20180703@G01824_i1
27.1016	1.04768	0.449739	2.32953	0.0198308	0.0894267	Macspi_20180703@G01824_i2
4.57429	-2.30111	1.14141	-2.01602	0.0437983	0.16119	Macspi_20180703@G01824_i3
4.268	4.73519	1.67931	2.81973	0.00480638	0.0290643	Macspi_20180703@G01824_i4
8.32054	2.88712	0.830725	3.47542	0.000510055	0.00443566	Macspi_20180703@G01824_i7
9.52133	-1.22029	1.12561	-1.08411	0.278316	0.533872	Macspi_20180703@G01825_i2
7.60567	0.0553529	1.05901	0.0522683	0.958315	0.982158	Macspi_20180703@G01825_i3
23.2772	2.44481	0.677558	3.60826	0.000308254	0.00288253	Macspi_20180703@G01825_i5
13.1441	4.57807	1.22713	3.73072	0.00019093	0.00190913	Macspi_20180703@G01825_i6
19.7487	1.91644	0.570989	3.35635	0.000789775	0.00645313	Macspi_20180703@G01825_i8
8.70131	-0.234024	0.717372	-0.326224	0.744255	0.889236	Macspi_20180703@G01827_i1
271.21	-0.626139	0.467348	-1.33977	0.18032	0.414052	Macspi_20180703@G01828_i1
29.9838	2.66258	1.32551	2.00873	0.0445659	0.163161	Macspi_20180703@G01828_i2
6.61981	-1.45365	2.25635	-0.64425	0.519413	0.7472	Macspi_20180703@G01828_i3
23.7528	-1.0854	0.504142	-2.15298	0.0313206	0.126095	Macspi_20180703@G01831_i3
1.60382	-0.893993	1.41278	-0.632788	0.526872	0.752539	Macspi_20180703@G01831_i4
3.19179	1.19257	2.17862	0.547397	0.584106	0.792364	Macspi_20180703@G01831_i6
1.62163	-1.73514	1.57554	-1.1013	0.270767	0.52575	Macspi_20180703@G01834_i1
5.9378	-0.987907	0.751453	-1.31466	0.188623	0.425215	Macspi_20180703@G01836_i1
4.02948	0.780476	1.65707	0.470997	0.637643	0.826814	Macspi_20180703@G01838_i1
61.6915	0.686509	0.308218	2.22735	0.0259239	0.109658	Macspi_20180703@G01840_i1
11.5734	-0.439252	0.619176	-0.709413	0.478068	0.716411	Macspi_20180703@G01841_i1
4.48956	0.521994	1.14414	0.456233	0.648223	0.833485	Macspi_20180703@G01841_i2
7.26168	-0.585158	0.693614	-0.843637	0.398872	0.651728	Macspi_20180703@G01842_i1
28.2047	-0.594526	0.359271	-1.65481	0.0979621	0.281938	Macspi_20180703@G01843_i2
8.98581	-0.977672	0.664441	-1.47142	0.141178	0.356447	Macspi_20180703@G01853_i1
60.9601	1.54867	0.247478	6.25781	3.90433e-10	1.50644e-08	Macspi_20180703@G01861_i2
8.89168	-1.5052	0.665188	-2.26282	0.0236468	0.102144	Macspi_20180703@G01865_i10
633.462	0.448943	0.124888	3.59476	0.000324686	0.00301911	Macspi_20180703@G01865_i11
36.2134	-1.69452	1.07055	-1.58284	0.113457	0.310095	Macspi_20180703@G01865_i2
2.68031	-1.38399	1.38685	-0.99794	0.318308	0.575869	Macspi_20180703@G01869_i2
3.22885	-0.00558228	1.18189	-0.00472319	0.996231	0.998497	Macspi_20180703@G01870_i1
1.79988	0.178825	1.85629	0.0963342	0.923255	0.966817	Macspi_20180703@G01870_i3
1.80103	0.0108605	1.20345	0.0090245	0.9928	0.997094	Macspi_20180703@G01872_i2
31.8582	-0.0994407	0.361188	-0.275315	0.783074	0.910281	Macspi_20180703@G01878_i1
319.251	0.907178	0.209975	4.32042	1.55736e-05	0.000212187	Macspi_20180703@G01880_i10
33.9034	1.45107	0.607528	2.38847	0.0169185	0.0791989	Macspi_20180703@G01880_i13
7.38588	-1.36338	1.7606	-0.774381	0.438705	0.684687	Macspi_20180703@G01880_i5
10.9101	-0.663658	0.881545	-0.752835	0.451549	0.694806	Macspi_20180703@G01903_i1
10.5484	1.21486	0.753925	1.61139	0.107096	0.298679	Macspi_20180703@G01903_i10
11.3307	1.04626	1.13497	0.921846	0.356609	0.6133	Macspi_20180703@G01903_i11
8.87511	0.0231167	0.691445	0.0334324	0.97333	0.988816	Macspi_20180703@G01903_i4
3.08232	-2.23028	1.79758	-1.24071	0.214712	0.459516	Macspi_20180703@G01903_i5
3.87136	0.0531655	1.50891	0.0352345	0.971893	0.988098	Macspi_20180703@G01908_i1
6.87821	-0.211277	0.826816	-0.255531	0.798313	0.91702	Macspi_20180703@G01908_i4
3.26433	1.61189	1.46535	1.1	0.271331	0.526166	Macspi_20180703@G01909_i13
10.0752	-0.638175	0.803225	-0.794516	0.426895	0.675436	Macspi_20180703@G01909_i3
8.23162	0.0603488	0.86472	0.06979	0.944361	0.976133	Macspi_20180703@G01909_i5
2.65613	0.0105831	1.33358	0.00793585	0.993668	0.997434	Macspi_20180703@G01909_i8
7.44064	-0.463174	0.710123	-0.652244	0.514244	0.743436	Macspi_20180703@G01909_i9
2.75374	-1.52715	1.26882	-1.2036	0.228745	0.475895	Macspi_20180703@G01911_i1
4.54976	3.2893	1.58429	2.07619	0.0378762	0.144939	Macspi_20180703@G01917_i1
78.8673	-0.987224	0.200823	-4.91589	8.83784e-07	1.63393e-05	Macspi_20180703@G01919_i1
1.79785	2.21305	2.05193	1.07852	0.280801	0.536535	Macspi_20180703@G01922_i2
7.10119	2.85663	1.23994	2.30385	0.0212313	0.094154	Macspi_20180703@G01923_i11
6.47506	-0.36829	0.925994	-0.397724	0.690834	0.859498	Macspi_20180703@G01923_i12
13.3203	0.477692	0.577694	0.826894	0.408297	0.660192	Macspi_20180703@G01923_i17
14.0708	1.12002	0.579379	1.93315	0.0532183	0.184689	Macspi_20180703@G01923_i4
7.54168	-0.416822	0.907512	-0.459302	0.646017	0.831909	Macspi_20180703@G01923_i6
9.23719	0.868337	0.62628	1.3865	0.165594	0.393157	Macspi_20180703@G01923_i8
11.6255	0.0353994	0.644215	0.0549497	0.956179	0.981144	Macspi_20180703@G01924_i1
21.1513	0.431301	0.956464	0.450932	0.652038	0.835644	Macspi_20180703@G01926_i1
3.16772	0.345092	1.23296	0.279889	0.779563	0.908602	Macspi_20180703@G01927_i1
11.9269	0.0167439	0.518662	0.0322829	0.974246	0.989168	Macspi_20180703@G01927_i4
34.0555	-0.296853	0.346176	-0.857521	0.391157	0.644944	Macspi_20180703@G01927_i5
22.1173	-0.534022	0.474159	-1.12625	0.260059	0.513477	Macspi_20180703@G01929_i3
26.6987	0.33247	0.412493	0.806002	0.420242	0.669765	Macspi_20180703@G01929_i7
5.54671	0.00610597	2.80369	0.00217784	0.998262	0.999335	Macspi_20180703@G01929_i8
1.5978	-0.483059	1.4303	-0.337734	0.735564	0.885173	Macspi_20180703@G01939_i1
4.26342	-1.2127	0.887815	-1.36593	0.171959	0.402076	Macspi_20180703@G01941_i1
23.0753	-0.465652	0.418426	-1.11287	0.265765	0.519712	Macspi_20180703@G01948_i1
50.6935	-0.619479	0.270311	-2.29173	0.0219215	0.0964376	Macspi_20180703@G01949_i1
20.9399	-0.60263	0.468112	-1.28736	0.197968	0.437608	Macspi_20180703@G01951_i1
10.0861	1.77924	0.632408	2.81344	0.00490141	0.0295175	Macspi_20180703@G01955_i2
3.19503	2.65104	1.81733	1.45876	0.144632	0.361723	Macspi_20180703@G01955_i3
3.21805	0.475553	1.84568	0.257658	0.796671	0.916182	Macspi_20180703@G01955_i7
5.93415	1.92819	1.14511	1.68385	0.0922106	0.270643	Macspi_20180703@G01957_i1
8.09762	2.52889	0.889042	2.84451	0.00444795	0.0273345	Macspi_20180703@G01957_i2
18.9599	1.51007	0.552016	2.73555	0.00622759	0.0358542	Macspi_20180703@G01958_i1
19.9595	-0.556738	0.40073	-1.38931	0.164738	0.391802	Macspi_20180703@G01967_i1
16.2641	0.15658	0.478136	0.327479	0.743305	0.888744	Macspi_20180703@G01968_i2
5.72628	0.776445	1.15442	0.672587	0.50121	0.733446	Macspi_20180703@G01980_i1
2.543	-4.37667	1.97303	-2.21825	0.0265379	0.111556	Macspi_20180703@G01980_i10
4.48986	5.1752	1.57705	3.28158	0.00103227	0.0080843	Macspi_20180703@G01980_i11
28.2089	-0.358737	0.438095	-0.818857	0.412868	0.663914	Macspi_20180703@G01980_i12
5.086	-5.01478	1.64793	-3.04308	0.00234169	0.0160169	Macspi_20180703@G01980_i13
3.04265	0.480265	1.3407	0.35822	0.720178	0.876827	Macspi_20180703@G01980_i14
3.91804	0.284938	1.44439	0.197272	0.843615	0.936214	Macspi_20180703@G01980_i3
30.5707	-0.3766	0.349158	-1.07859	0.280769	0.53652	Macspi_20180703@G01994_i1
56.3208	0.399024	0.261926	1.52342	0.127653	0.334621	Macspi_20180703@G01995_i1
1.36412	0.42437	2.94337	0.144178	0.88536	0.952331	Macspi_20180703@G01997_i1
20.2117	-0.407556	0.39784	-1.02442	0.305637	0.563103	Macspi_20180703@G01999_i1
22.9311	-0.279253	0.408404	-0.683768	0.494121	0.728382	Macspi_20180703@G02000_i1
15.8551	0.049496	0.485541	0.10194	0.918804	0.964835	Macspi_20180703@G02004_i1
1.3361	3.93486	3.49108	1.12712	0.259692	0.513079	Macspi_20180703@G02004_i2
11.153	0.243026	0.542206	0.448217	0.653996	0.836693	Macspi_20180703@G02004_i3
1.53635	-3.6573	2.07595	-1.76174	0.0781124	0.241918	Macspi_20180703@G02004_i5
3.017	-0.173314	1.01434	-0.170865	0.86433	0.945014	Macspi_20180703@G02021_i2
702.848	0.901498	0.198238	4.54755	5.42731e-06	8.38506e-05	Macspi_20180703@G02031_i1
149.537	0.814665	0.265084	3.07323	0.00211754	0.014723	Macspi_20180703@G02031_i2
24.3315	-0.6359	0.543767	-1.16943	0.242229	0.492377	Macspi_20180703@G02032_i1
22.0306	1.56213	0.48295	3.23455	0.00121834	0.00930821	Macspi_20180703@G02033_i1
112.135	0.678232	0.194186	3.49269	0.000478183	0.00420112	Macspi_20180703@G02033_i2
4.02071	0.459612	1.14083	0.402875	0.68704	0.85702	Macspi_20180703@G02034_i1
18.9046	0.704504	0.474031	1.4862	0.137227	0.350216	Macspi_20180703@G02034_i4
22.2406	-0.50526	0.429225	-1.17715	0.239137	0.488784	Macspi_20180703@G02038_i5
14.3674	-1.07032	0.486472	-2.20017	0.0277948	0.115358	Macspi_20180703@G02049_i1
7.43225	-1.64597	0.82752	-1.98904	0.0466967	0.168731	Macspi_20180703@G02050_i3
315.767	0.814669	0.188078	4.33155	1.48065e-05	0.000203075	Macspi_20180703@G02051_i2
6.65041	0.546833	0.756586	0.722764	0.469825	0.709887	Macspi_20180703@G02052_i1
13.5183	-0.512433	0.494281	-1.03672	0.299865	0.557199	Macspi_20180703@G02053_i1
2.82122	-4.49013	2.42235	-1.85362	0.0637929	0.210322	Macspi_20180703@G02054_i1
3.65869	-0.556106	1.17607	-0.472853	0.636318	0.825858	Macspi_20180703@G02054_i2
70.7678	-0.351604	0.241912	-1.45344	0.146102	0.363915	Macspi_20180703@G02054_i3
11.3141	-0.82666	0.585286	-1.4124	0.157831	0.381498	Macspi_20180703@G02056_i1
397.882	1.75097	0.483837	3.61893	0.000295819	0.00278121	Macspi_20180703@G02058_i1
152.015	1.91482	0.420672	4.55181	5.31857e-06	8.23245e-05	Macspi_20180703@G02058_i2
14.3613	0.495443	0.476423	1.03992	0.298376	0.555774	Macspi_20180703@G02058_i4
74.5906	0.0664962	0.559344	0.118882	0.905368	0.960736	Macspi_20180703@G02058_i5
7.4231	-1.60495	0.760688	-2.10987	0.0348697	0.136444	Macspi_20180703@G02061_i1
11.2231	0.53031	0.643568	0.824016	0.409931	0.661464	Macspi_20180703@G02063_i1
60.958	-0.591873	0.848521	-0.697536	0.485468	0.7221	Macspi_20180703@G02064_i1
53.9168	-0.917996	0.579602	-1.58384	0.113231	0.30966	Macspi_20180703@G02064_i2
33.7815	-0.338354	0.312258	-1.08357	0.278554	0.534173	Macspi_20180703@G02065_i2
4.33425	2.59567	2.03183	1.2775	0.201424	0.442225	Macspi_20180703@G02066_i1
6.45358	2.81924	1.42821	1.97397	0.0483854	0.172892	Macspi_20180703@G02066_i2
54.0182	3.24752	0.470991	6.89508	5.38334e-12	2.88804e-10	Macspi_20180703@G02067_i1
415.758	1.03954	0.239125	4.34725	1.37852e-05	0.000190891	Macspi_20180703@G02072_i1
5.24691	-1.01494	0.782826	-1.29651	0.194801	0.433406	Macspi_20180703@G02078_i2
140.499	1.57304	0.250962	6.26804	3.65614e-10	1.41813e-08	Macspi_20180703@G02079_i1
3.16116	-1.80488	1.15885	-1.55748	0.119357	0.320318	Macspi_20180703@G02080_i4
2.03643	-2.14827	1.5709	-1.36754	0.171456	0.401381	Macspi_20180703@G02080_i5
159.334	1.26163	0.252288	5.00076	5.71056e-07	1.10467e-05	Macspi_20180703@G02084_i1
329.614	0.259203	0.201661	1.28534	0.198674	0.438611	Macspi_20180703@G02085_i1
73.1259	-0.543093	0.39219	-1.38477	0.166122	0.39384	Macspi_20180703@G02087_i1
3.76328	-0.30036	2.33889	-0.12842	0.897816	0.957843	Macspi_20180703@G02087_i2
9.36395	-1.59479	2.87649	-0.554422	0.57929	0.788963	Macspi_20180703@G02087_i3
18.176	-0.486053	0.435203	-1.11684	0.264061	0.517905	Macspi_20180703@G02089_i2
1.48677	3.85396	2.61848	1.47183	0.141066	0.356296	Macspi_20180703@G02089_i3
69.1669	-0.435152	0.243842	-1.78456	0.0743319	0.233947	Macspi_20180703@G02091_i6
17.5567	0.0145719	0.991351	0.014699	0.988272	0.995225	Macspi_20180703@G02094_i1
1.81818	-2.54011	2.92529	-0.868329	0.385214	0.639863	Macspi_20180703@G02094_i11
5.09804	-1.32634	1.80473	-0.734922	0.462387	0.703555	Macspi_20180703@G02094_i12
17.7218	-2.13413	0.726716	-2.93668	0.00331742	0.0214941	Macspi_20180703@G02094_i5
92.8534	0.455747	0.191928	2.37457	0.0175695	0.0815592	Macspi_20180703@G02098_i3
12.7633	-0.377072	0.55742	-0.676459	0.498749	0.731549	Macspi_20180703@G02099_i1
18.1764	0.163594	0.989491	0.165331	0.868683	0.947005	Macspi_20180703@G02099_i2
9.62349	-0.516477	2.30175	-0.224384	0.822458	0.927902	Macspi_20180703@G02099_i4
6.74687	-0.304751	0.666945	-0.456936	0.647717	0.83311	Macspi_20180703@G02099_i5
10.6911	-0.953032	0.695994	-1.36931	0.170902	0.400695	Macspi_20180703@G02103_i2
104.56	-0.0471297	0.328514	-0.143463	0.885924	0.952535	Macspi_20180703@G02105_i1
27.5646	0.571116	0.927816	0.615549	0.538192	0.760541	Macspi_20180703@G02105_i3
25.3395	0.329605	0.91466	0.360358	0.718579	0.876026	Macspi_20180703@G02107_i1
8.33149	5.95947	2.38477	2.49897	0.0124555	0.0623177	Macspi_20180703@G02107_i3
17.2565	1.99516	0.87929	2.26906	0.0232645	0.100816	Macspi_20180703@G02110_i1
359.005	1.76949	0.220437	8.02722	9.97091e-16	9.33452e-14	Macspi_20180703@G02111_i1
3.53303	-4.93874	2.39828	-2.05928	0.0394672	0.14935	Macspi_20180703@G02115_i1
13.1078	0.436785	1.02355	0.426735	0.669573	0.846478	Macspi_20180703@G02115_i2
12.5608	0.563709	1.00765	0.55943	0.575868	0.786849	Macspi_20180703@G02115_i3
5.72706	-5.77411	2.56495	-2.25116	0.0243754	0.104595	Macspi_20180703@G02115_i4
28.7883	0.284219	0.334846	0.848803	0.395991	0.649139	Macspi_20180703@G02118_i1
102.691	0.287343	0.205084	1.4011	0.161184	0.386381	Macspi_20180703@G02118_i4
4433.27	0.146098	0.143612	1.01731	0.309004	0.566733	Macspi_20180703@G02120_i1
4.3212	-2.96374	1.22898	-2.41155	0.015885	0.0753319	Macspi_20180703@G02121_i2
1.76054	0.431388	1.4262	0.302474	0.762291	0.898763	Macspi_20180703@G02133_i4
3.03289	-0.461283	1.29776	-0.355445	0.722257	0.877829	Macspi_20180703@G02133_i6
1.37568	-3.22204	2.03582	-1.58268	0.113495	0.310152	Macspi_20180703@G02140_i11
2.12308	-3.54225	2.53271	-1.3986	0.161932	0.387556	Macspi_20180703@G02140_i13
11.7744	-5.80817	1.52522	-3.80809	0.000140044	0.00145605	Macspi_20180703@G02140_i15
3.29638	-0.593423	2.80101	-0.21186	0.832216	0.931474	Macspi_20180703@G02140_i16
2.98131	-0.245048	1.25753	-0.194865	0.845499	0.937033	Macspi_20180703@G02140_i18
15.5316	-1.80733	0.62814	-2.87727	0.00401126	0.0251313	Macspi_20180703@G02140_i19
1.34295	-3.94188	3.26502	-1.2073	0.227315	0.474127	Macspi_20180703@G02140_i3
1.36412	0.784029	2.88925	0.271361	0.786113	0.911549	Macspi_20180703@G02140_i6
9.51311	-0.166402	1.33113	-0.125009	0.900517	0.959036	Macspi_20180703@G02140_i7
20.6128	-0.290213	0.586075	-0.495181	0.620473	0.816077	Macspi_20180703@G02140_i8
1.81219	-1.96951	1.58742	-1.24069	0.214719	0.459516	Macspi_20180703@G02144_i3
21.298	0.0056422	0.451055	0.0125089	0.99002	0.995846	Macspi_20180703@G02147_i1
3.48469	-1.91156	1.07296	-1.78157	0.0748187	0.234954	Macspi_20180703@G02148_i1
2.4323	0.521422	2.2485	0.231897	0.816618	0.925725	Macspi_20180703@G02149_i1
2.64757	0.67946	1.29678	0.523958	0.600308	0.803254	Macspi_20180703@G02149_i3
6.62344	-1.52077	1.07838	-1.41024	0.15847	0.382441	Macspi_20180703@G02149_i4
17.8612	-1.23313	0.578154	-2.13287	0.032935	0.130912	Macspi_20180703@G02153_i10
43.4444	-1.02342	0.325247	-3.14658	0.00165193	0.0119587	Macspi_20180703@G02153_i11
6.28133	-1.59139	0.794923	-2.00194	0.0452912	0.164994	Macspi_20180703@G02153_i14
8.78905	-1.19483	0.698018	-1.71174	0.0869441	0.260187	Macspi_20180703@G02153_i15
25.1365	-1.15904	0.433365	-2.67452	0.00748364	0.0415162	Macspi_20180703@G02153_i4
1.96826	-2.79184	1.94803	-1.43316	0.151813	0.372634	Macspi_20180703@G02153_i6
1.35046	-0.936291	2.10502	-0.44479	0.656472	0.838448	Macspi_20180703@G02153_i8
114.158	-0.328323	0.274107	-1.19779	0.230999	0.478839	Macspi_20180703@G02155_i1
108.687	0.0195539	0.250754	0.0779807	0.937843	0.97335	Macspi_20180703@G02155_i3
69.8983	0.294674	0.314696	0.936376	0.34908	0.60633	Macspi_20180703@G02158_i2
96.1794	0.104828	0.27751	0.377746	0.705619	0.868304	Macspi_20180703@G02158_i4
6.67791	0.68554	0.948967	0.722407	0.470044	0.71004	Macspi_20180703@G02161_i1
18.6843	-0.447098	0.519497	-0.860636	0.389439	0.643581	Macspi_20180703@G02161_i3
11.9103	-0.201833	0.523516	-0.385533	0.699842	0.864967	Macspi_20180703@G02164_i1
67.24	0.428589	0.228247	1.87774	0.0604166	0.202209	Macspi_20180703@G02165_i1
21.0992	-0.45486	0.41388	-1.09901	0.271762	0.526756	Macspi_20180703@G02166_i1
2220.36	1.27869	0.25403	5.03362	4.81292e-07	9.45334e-06	Macspi_20180703@G02167_i1
137.476	-0.39439	0.215077	-1.83371	0.0666969	0.217028	Macspi_20180703@G02171_i1
9.44387	-2.60101	1.03167	-2.52116	0.0116968	0.059359	Macspi_20180703@G02172_i1
2.12571	-4.36753	1.78734	-2.4436	0.0145416	0.0703391	Macspi_20180703@G02172_i4
118.693	0.86198	0.220164	3.91517	9.03397e-05	0.000993496	Macspi_20180703@G02173_i1
1.7739	1.24935	2.19399	0.569444	0.569055	0.782066	Macspi_20180703@G02175_i4
5.23435	-0.823296	1.04907	-0.78479	0.432577	0.679663	Macspi_20180703@G02175_i7
16.3141	-0.391782	0.513618	-0.762789	0.44559	0.68994	Macspi_20180703@G02176_i11
4.39656	1.23244	1.20186	1.02545	0.305153	0.562754	Macspi_20180703@G02177_i1
23.4608	0.734503	0.362589	2.02571	0.0427941	0.158376	Macspi_20180703@G02177_i3
7.35693	-0.462303	0.685394	-0.674507	0.499989	0.73249	Macspi_20180703@G02177_i4
64.7718	4.93432	0.433039	11.3946	4.44751e-30	1.66075e-27	Macspi_20180703@G02178_i1
16.4532	0.775194	0.468945	1.65306	0.0983188	0.282638	Macspi_20180703@G02186_i3
2.11489	-0.357183	1.28831	-0.277248	0.78159	0.90949	Macspi_20180703@G02191_i1
1.93288	-2.11657	1.47142	-1.43845	0.150307	0.370306	Macspi_20180703@G02194_i1
38.9727	-0.491374	0.337498	-1.45593	0.145411	0.362903	Macspi_20180703@G02194_i2
26.6632	-0.0608023	0.430546	-0.141221	0.887695	0.95329	Macspi_20180703@G02200_i1
4.81671	2.23133	1.77129	1.25972	0.207769	0.450859	Macspi_20180703@G02201_i1
24.6538	0.00862468	0.382881	0.0225257	0.982029	0.992211	Macspi_20180703@G02202_i1
3.21846	-2.37687	1.45601	-1.63246	0.102584	0.29077	Macspi_20180703@G02203_i1
78.5947	1.04051	0.305886	3.40162	0.000669871	0.00559162	Macspi_20180703@G02204_i1
143.105	1.05195	0.331507	3.17324	0.0015075	0.0111152	Macspi_20180703@G02204_i3
11.5893	0.892038	0.705065	1.26518	0.205805	0.448483	Macspi_20180703@G02213_i1
16.9589	-0.378306	0.459097	-0.824021	0.409928	0.661464	Macspi_20180703@G02214_i2
69.9521	1.20065	0.251884	4.76669	1.87274e-06	3.2284e-05	Macspi_20180703@G02222_i2
1.6713	-2.24816	2.06826	-1.08698	0.277046	0.532646	Macspi_20180703@G02222_i5
4.51968	-1.01268	0.795986	-1.27223	0.203292	0.445017	Macspi_20180703@G02224_i1
6.14058	-1.56055	0.952609	-1.63819	0.101382	0.288577	Macspi_20180703@G02225_i1
52.5376	-1.2407	0.2758	-4.49855	6.84187e-06	0.000102968	Macspi_20180703@G02226_i1
3.65344	-1.99882	2.72879	-0.732492	0.463869	0.704727	Macspi_20180703@G02226_i2
4.93853	-1.15292	0.813478	-1.41727	0.156403	0.379408	Macspi_20180703@G02227_i2
17.1561	0.0727697	0.488813	0.14887	0.881656	0.950928	Macspi_20180703@G02227_i3
2.53204	-0.0233678	1.24336	-0.0187941	0.985005	0.993607	Macspi_20180703@G02227_i4
19.1035	0.177052	0.557053	0.317837	0.750609	0.892995	Macspi_20180703@G02231_i3
16.7176	-1.70825	0.985757	-1.73293	0.0831074	0.252153	Macspi_20180703@G02231_i6
2.79017	2.15391	1.38368	1.55665	0.119553	0.320726	Macspi_20180703@G02231_i8
124.343	0.358823	0.193775	1.85175	0.0640617	0.210872	Macspi_20180703@G02232_i2
236.034	0.805174	0.180058	4.47176	7.758e-06	0.000115175	Macspi_20180703@G02233_i1
2.3005	-3.82549	3.93274	-0.972728	0.330688	0.588569	Macspi_20180703@G02233_i2
7.88566	0.171634	1.08406	0.158326	0.8742	0.948893	Macspi_20180703@G02239_i1
2.51005	1.78341	2.64159	0.675128	0.499594	0.732138	Macspi_20180703@G02239_i2
36.4643	0.375367	0.51009	0.735884	0.461801	0.702987	Macspi_20180703@G02239_i3
34.9932	-0.389848	0.428943	-0.908858	0.363425	0.619661	Macspi_20180703@G02240_i1
38.9709	0.272876	0.373025	0.731523	0.46446	0.705224	Macspi_20180703@G02241_i1
40.677	-0.0489124	0.30252	-0.161683	0.871555	0.947979	Macspi_20180703@G02241_i12
84.9094	0.131322	0.223682	0.587095	0.55714	0.773833	Macspi_20180703@G02241_i14
30.2824	1.02034	0.485171	2.10306	0.0354609	0.138193	Macspi_20180703@G02241_i6
2144.38	-0.158749	0.114056	-1.39185	0.163968	0.390587	Macspi_20180703@G02245_i1
56.8447	1.91503	0.370135	5.17386	2.29306e-07	4.82976e-06	Macspi_20180703@G02247_i3
35.4832	0.0327786	0.465875	0.0703593	0.943908	0.976026	Macspi_20180703@G02248_i4
5.29942	-0.444695	2.2598	-0.196785	0.843996	0.936476	Macspi_20180703@G02248_i5
3.13255	-5.16255	3.04525	-1.69528	0.0900229	0.266456	Macspi_20180703@G02248_i6
20.4537	-1.85856	0.451513	-4.11628	3.85035e-05	0.000469963	Macspi_20180703@G02249_i1
26.1309	1.17549	0.437404	2.68742	0.00720068	0.0402744	Macspi_20180703@G02250_i1
7.46887	-4.10223	2.14827	-1.90955	0.0561908	0.191833	Macspi_20180703@G02251_i3
11.8784	0.205376	1.46617	0.140076	0.8886	0.95366	Macspi_20180703@G02251_i5
100.222	0.846348	0.223062	3.79422	0.000148107	0.00152929	Macspi_20180703@G02254_i1
358.725	1.01147	0.206584	4.89614	9.77361e-07	1.78397e-05	Macspi_20180703@G02255_i1
50.493	-0.48753	0.262248	-1.85904	0.0630215	0.208486	Macspi_20180703@G02256_i1
142.296	-0.0973939	0.24264	-0.401393	0.688131	0.857785	Macspi_20180703@G02258_i1
30.5695	-0.0437396	0.414992	-0.105398	0.91606	0.964097	Macspi_20180703@G02261_i1
2.00609	0.228048	1.1454	0.199099	0.842185	0.935488	Macspi_20180703@G02263_i1
1.88934	-0.430484	2.75742	-0.156118	0.87594	0.949238	Macspi_20180703@G02265_i1
5.96241	-0.144511	0.944502	-0.153002	0.878397	0.950177	Macspi_20180703@G02265_i4
13.8379	-0.0436019	0.663644	-0.0657007	0.947616	0.977463	Macspi_20180703@G02265_i5
1.94319	-1.37619	1.94638	-0.707051	0.479535	0.717475	Macspi_20180703@G02265_i6
11.3937	-0.855861	0.759346	-1.1271	0.259699	0.513079	Macspi_20180703@G02265_i7
7.22124	-0.762896	0.968413	-0.78778	0.430826	0.678702	Macspi_20180703@G02266_i4
6.18523	-0.609839	0.898129	-0.679011	0.497131	0.730423	Macspi_20180703@G02266_i6
5.71145	0.241219	0.909075	0.265345	0.790743	0.913488	Macspi_20180703@G02266_i9
6.09628	0.834365	0.864716	0.9649	0.334595	0.59269	Macspi_20180703@G02267_i1
10.0946	-0.500115	0.730076	-0.685018	0.493333	0.727724	Macspi_20180703@G02268_i1
12.1015	-0.528976	0.686327	-0.770734	0.440865	0.686595	Macspi_20180703@G02268_i4
16.6026	0.660647	0.490891	1.34581	0.178363	0.411338	Macspi_20180703@G02268_i6
29.122	-0.122297	0.398472	-0.306914	0.758909	0.897048	Macspi_20180703@G02270_i3
8.91856	-1.14678	0.677956	-1.69152	0.0907375	0.267845	Macspi_20180703@G02271_i2
28.4667	0.312961	0.352511	0.887806	0.374645	0.630167	Macspi_20180703@G02271_i4
1.24372	0.327931	2.2217	0.147604	0.882656	0.951157	Macspi_20180703@G02272_i1
11.8159	-0.54572	0.66388	-0.822016	0.411068	0.662466	Macspi_20180703@G02272_i10
1.54132	-0.537422	3.27774	-0.163961	0.869762	0.947485	Macspi_20180703@G02272_i4
38.4143	-0.156157	0.387513	-0.402973	0.686968	0.856979	Macspi_20180703@G02272_i5
1.60781	-0.448107	2.3328	-0.19209	0.847672	0.937864	Macspi_20180703@G02272_i6
2.39274	0.0060864	1.63548	0.00372147	0.997031	0.998935	Macspi_20180703@G02274_i4
2.28794	-1.29908	1.31129	-0.990688	0.321838	0.579426	Macspi_20180703@G02274_i5
58.8263	-0.610058	0.259181	-2.35379	0.0185829	0.0851272	Macspi_20180703@G02276_i2
18.0589	0.487878	0.461116	1.05804	0.290038	0.546552	Macspi_20180703@G02298_i4
7.7635	0.0944077	0.936485	0.100811	0.919701	0.965203	Macspi_20180703@G02303_i3
1.63263	-2.04328	1.78014	-1.14782	0.251042	0.503165	Macspi_20180703@G02303_i5
10.3155	1.74321	0.752995	2.31504	0.020611	0.0920323	Macspi_20180703@G02303_i7
18.4296	-0.0071587	1.48302	-0.00482712	0.996149	0.998476	Macspi_20180703@G02304_i2
3.65867	-0.631908	3.58526	-0.176252	0.860096	0.943009	Macspi_20180703@G02304_i5
17.379	-1.82777	1.41796	-1.28902	0.197393	0.436892	Macspi_20180703@G02304_i6
5.66081	-0.148966	2.12728	-0.0700264	0.944173	0.976132	Macspi_20180703@G02304_i7
13.3031	0.00828611	0.496128	0.0167016	0.986675	0.994407	Macspi_20180703@G02310_i1
45.3944	0.249414	0.395992	0.629846	0.528796	0.753796	Macspi_20180703@G02311_i2
22.2062	-0.567008	0.585056	-0.96915	0.33247	0.590532	Macspi_20180703@G02311_i7
14.646	1.91699	1.528	1.25457	0.209633	0.453194	Macspi_20180703@G02312_i1
10.1507	-0.657172	0.591297	-1.11141	0.266393	0.5205	Macspi_20180703@G02313_i2
8.28635	-0.446768	0.789595	-0.565819	0.571517	0.783722	Macspi_20180703@G02314_i2
6.3101	0.424371	1.88206	0.225483	0.821604	0.927703	Macspi_20180703@G02315_i2
1.56928	-2.41492	3.97521	-0.607495	0.543522	0.76424	Macspi_20180703@G02322_i1
61.0134	-0.683583	0.397174	-1.72112	0.0852291	0.256576	Macspi_20180703@G02322_i2
67.3391	0.181853	0.544121	0.334215	0.738217	0.886418	Macspi_20180703@G02322_i4
15.26	-0.432878	0.481748	-0.898558	0.368888	0.62474	Macspi_20180703@G02325_i1
26.3353	-0.203777	0.350206	-0.581877	0.56065	0.776371	Macspi_20180703@G02327_i1
15.4808	-0.285068	0.529188	-0.53869	0.590101	0.796132	Macspi_20180703@G02329_i11
25.8805	-0.572705	0.356658	-1.60575	0.108328	0.300973	Macspi_20180703@G02330_i1
3.80006	0.0114048	1.2461	0.00915234	0.992698	0.997057	Macspi_20180703@G02331_i1
40.6861	0.85182	0.309582	2.75152	0.00593194	0.034471	Macspi_20180703@G02333_i1
4.11482	1.71929	2.82264	0.609104	0.542455	0.763578	Macspi_20180703@G02333_i3
84.9809	0.763703	0.279766	2.72979	0.00633749	0.0363508	Macspi_20180703@G02335_i1
4.19437	-1.79918	1.24229	-1.44827	0.147542	0.366148	Macspi_20180703@G02335_i2
14.713	-0.65323	0.504802	-1.29403	0.195654	0.434498	Macspi_20180703@G02341_i1
11.6225	0.898869	0.531422	1.69144	0.0907525	0.267848	Macspi_20180703@G02342_i1
10.2821	-0.403218	0.618955	-0.651451	0.514756	0.743813	Macspi_20180703@G02344_i1
545.864	0.380651	0.117408	3.24213	0.00118642	0.00909792	Macspi_20180703@G02346_i10
4.08276	0.0119645	2.2243	0.00537901	0.995708	0.998321	Macspi_20180703@G02346_i4
71.3737	-0.754673	0.289396	-2.60775	0.00911398	0.0486929	Macspi_20180703@G02351_i1
12.4251	-1.00755	1.06544	-0.945664	0.34432	0.601668	Macspi_20180703@G02353_i1
7.75596	0.0555805	0.780488	0.0712124	0.943229	0.975757	Macspi_20180703@G02355_i1
10.3862	-1.62099	0.584482	-2.77337	0.00554782	0.0326749	Macspi_20180703@G02358_i2
9.0295	0.431538	0.656626	0.657205	0.511049	0.741299	Macspi_20180703@G02359_i3
301.077	1.34549	0.242504	5.54833	2.88411e-08	7.46075e-07	Macspi_20180703@G02366_i1
36.4002	-0.267917	0.307962	-0.869968	0.384318	0.639007	Macspi_20180703@G02367_i6
5.53756	-1.98396	0.83902	-2.36462	0.0180487	0.0832571	Macspi_20180703@G02367_i7
3.57399	-0.0995589	1.29422	-0.0769258	0.938683	0.973745	Macspi_20180703@G02368_i1
4.36201	-1.52656	1.11639	-1.36741	0.171498	0.401409	Macspi_20180703@G02368_i3
3.79435	-1.40504	1.64492	-0.85417	0.393011	0.646827	Macspi_20180703@G02368_i4
72.0376	4.68951	0.733689	6.39168	1.6407e-10	6.83303e-09	Macspi_20180703@G02371_i1
7.87841	-0.0843964	0.895858	-0.0942073	0.924944	0.967655	Macspi_20180703@G02372_i1
5.66649	3.03751	1.5793	1.92332	0.0544394	0.187636	Macspi_20180703@G02374_i1
3.30344	-0.383008	2.03202	-0.188486	0.850496	0.939141	Macspi_20180703@G02374_i2
14.6894	2.23735	1.49246	1.49911	0.133846	0.344753	Macspi_20180703@G02375_i1
9.61725	0.12708	1.03189	0.123153	0.901986	0.959591	Macspi_20180703@G02376_i6
14.8627	-0.176388	0.563481	-0.313033	0.754256	0.894911	Macspi_20180703@G02376_i7
15.6763	-0.603472	0.442906	-1.36253	0.173031	0.403673	Macspi_20180703@G02377_i2
4.58345	0.296838	1.03386	0.287115	0.774024	0.905496	Macspi_20180703@G02392_i1
38.4895	0.566588	0.364308	1.55525	0.119887	0.321245	Macspi_20180703@G02395_i1
15.7762	0.591801	0.575143	1.02896	0.303497	0.560796	Macspi_20180703@G02395_i2
49.4105	-0.371258	0.306697	-1.2105	0.226087	0.472625	Macspi_20180703@G02395_i3
20.5909	0.14291	0.495775	0.288256	0.773151	0.905244	Macspi_20180703@G02395_i4
24.2804	1.15364	0.740542	1.55783	0.119273	0.320145	Macspi_20180703@G02397_i1
7.64942	0.504262	1.46517	0.344167	0.730721	0.882671	Macspi_20180703@G02397_i2
5.76647	1.00207	1.77349	0.565029	0.572054	0.784065	Macspi_20180703@G02397_i3
9.3686	-0.429519	0.870582	-0.493369	0.621752	0.816784	Macspi_20180703@G02397_i8
13.0094	-0.329436	0.589735	-0.558616	0.576424	0.787072	Macspi_20180703@G02398_i1
150.944	-0.814717	0.194859	-4.18105	2.90164e-05	0.000367748	Macspi_20180703@G02400_i1
9.77219	-0.368686	0.577523	-0.638391	0.52322	0.750047	Macspi_20180703@G02408_i1
46.7217	0.552161	0.251511	2.19538	0.0281366	0.11644	Macspi_20180703@G02409_i1
68.3424	-0.673437	0.23304	-2.88979	0.00385497	0.0242842	Macspi_20180703@G02410_i3
58.4695	0.396704	0.35586	1.11478	0.264946	0.518821	Macspi_20180703@G02411_i2
21.3893	-1.06446	0.392567	-2.71153	0.00669741	0.0379785	Macspi_20180703@G02411_i3
33.2308	-0.865012	0.322474	-2.68243	0.00730902	0.0407418	Macspi_20180703@G02411_i4
44.2503	0.025358	0.278519	0.0910459	0.927456	0.968806	Macspi_20180703@G02412_i1
1.23874	-0.236137	3.75309	-0.0629179	0.949832	0.978327	Macspi_20180703@G02414_i1
22.7458	-0.74794	0.383243	-1.95161	0.0509848	0.179196	Macspi_20180703@G02414_i2
39.1492	0.537994	0.345531	1.55701	0.119469	0.320566	Macspi_20180703@G02432_i1
3.01243	-0.284921	1.21762	-0.233998	0.814986	0.925044	Macspi_20180703@G02435_i1
102.738	1.14408	0.226391	5.05355	4.33666e-07	8.58422e-06	Macspi_20180703@G02438_i1
122.729	-0.456177	0.17637	-2.58648	0.00969614	0.0511295	Macspi_20180703@G02440_i1
2.66821	-2.80084	1.4926	-1.87648	0.0605894	0.202662	Macspi_20180703@G02463_i1
64.7011	-0.1169	0.261837	-0.44646	0.655265	0.837683	Macspi_20180703@G02466_i1
159.799	0.795431	0.208276	3.81912	0.00013393	0.0014024	Macspi_20180703@G02469_i1
129.677	0.0390239	0.207446	0.188116	0.850786	0.939169	Macspi_20180703@G02474_i1
553.314	0.158989	0.172205	0.923257	0.355874	0.612609	Macspi_20180703@G02475_i1
7.83782	-6.72574	1.66808	-4.03203	5.52968e-05	0.000646521	Macspi_20180703@G02475_i3
44.2558	-0.962066	0.304087	-3.16378	0.00155734	0.0114152	Macspi_20180703@G02479_i9
40.1447	-0.403011	0.404747	-0.99571	0.319391	0.576819	Macspi_20180703@G02481_i1
43.7301	-0.369451	0.350095	-1.05529	0.291294	0.547917	Macspi_20180703@G02481_i2
1.59108	2.89494	1.97938	1.46254	0.143592	0.360187	Macspi_20180703@G02484_i1
30.7902	-1.02115	0.487365	-2.09523	0.0361501	0.14016	Macspi_20180703@G02486_i1
67.3311	-0.559227	0.274436	-2.03773	0.0415771	0.15536	Macspi_20180703@G02486_i3
11.97	2.84936	1.44131	1.97692	0.0480505	0.172058	Macspi_20180703@G02486_i4
5.05011	-1.50276	1.11344	-1.34965	0.177129	0.409407	Macspi_20180703@G02487_i1
11.1711	-3.18782	1.05442	-3.0233	0.00250032	0.0169197	Macspi_20180703@G02497_i1
5.53907	0.0946419	1.57197	0.0602061	0.951992	0.979329	Macspi_20180703@G02497_i2
39.4972	-2.05406	0.502308	-4.08924	4.32793e-05	0.000521989	Macspi_20180703@G02497_i7
4.54945	-0.445337	1.96733	-0.226366	0.820917	0.927455	Macspi_20180703@G02498_i2
22.028	-1.94506	0.554576	-3.50729	0.000452692	0.00401183	Macspi_20180703@G02498_i5
2.60916	-1.01571	1.25628	-0.80851	0.418797	0.668566	Macspi_20180703@G02506_i1
9.49849	1.11528	0.627847	1.77635	0.0756747	0.236831	Macspi_20180703@G02512_i1
9.72896	-0.286905	0.603289	-0.475567	0.634383	0.824739	Macspi_20180703@G02513_i1
16.4038	-0.601682	0.594384	-1.01228	0.311406	0.568975	Macspi_20180703@G02513_i5
81.6407	-0.53857	0.35073	-1.53557	0.124645	0.32969	Macspi_20180703@G02514_i10
6.74405	0.809781	3.59071	0.225521	0.821574	0.927701	Macspi_20180703@G02514_i11
38.0489	-0.255483	1.11453	-0.229229	0.818691	0.926583	Macspi_20180703@G02514_i2
116.541	-0.546881	0.212571	-2.5727	0.0100909	0.0527482	Macspi_20180703@G02514_i3
23.3558	-0.426882	1.47756	-0.28891	0.77265	0.905072	Macspi_20180703@G02514_i5
98.8947	-0.616445	0.372086	-1.65673	0.0975748	0.28124	Macspi_20180703@G02514_i7
695.258	-0.633059	0.257665	-2.4569	0.014014	0.0683774	Macspi_20180703@G02514_i9
7.32925	0.662587	0.722654	0.91688	0.359206	0.615475	Macspi_20180703@G02515_i1
437.161	0.840809	0.190744	4.40806	1.04303e-05	0.000149637	Macspi_20180703@G02517_i1
8.7481	-1.22155	0.734243	-1.66369	0.0961745	0.278578	Macspi_20180703@G02518_i1
2.28982	-0.35531	1.48913	-0.238602	0.811414	0.923314	Macspi_20180703@G02519_i1
25.93	-0.222236	0.534852	-0.41551	0.677769	0.851125	Macspi_20180703@G02520_i1
161.6	0.498867	0.219473	2.27302	0.0230247	0.100049	Macspi_20180703@G02520_i2
16.3315	-0.857913	1.30783	-0.655984	0.511834	0.741712	Macspi_20180703@G02521_i1
17.7438	-0.47556	0.436362	-1.08983	0.275788	0.531287	Macspi_20180703@G02521_i2
20.4725	-0.197021	0.413446	-0.476533	0.633695	0.824412	Macspi_20180703@G02521_i4
4.15383	0.0576232	3.75727	0.0153364	0.987764	0.994959	Macspi_20180703@G02521_i5
66.1321	0.624566	0.272136	2.29505	0.0217303	0.0958266	Macspi_20180703@G02522_i1
28.6812	-0.746958	0.450574	-1.65779	0.0973592	0.28093	Macspi_20180703@G02524_i1
15.7181	-0.207791	0.573956	-0.362034	0.717327	0.875404	Macspi_20180703@G02524_i6
39.4255	-0.170675	0.32218	-0.529751	0.596284	0.800155	Macspi_20180703@G02527_i1
12.6142	-1.41981	0.765917	-1.85374	0.0637767	0.210279	Macspi_20180703@G02527_i4
11.98	-0.538757	0.931319	-0.578488	0.562935	0.778172	Macspi_20180703@G02527_i5
18.5851	-0.0717519	0.526236	-0.136349	0.891545	0.954745	Macspi_20180703@G02527_i6
15.8039	-0.719446	0.479058	-1.50179	0.13315	0.343687	Macspi_20180703@G02528_i1
11.4327	-0.882116	0.542302	-1.62662	0.103819	0.292826	Macspi_20180703@G02528_i2
8.43581	-0.681535	0.725048	-0.939986	0.347225	0.604602	Macspi_20180703@G02528_i5
12.0418	-0.326272	0.507857	-0.642448	0.520582	0.748198	Macspi_20180703@G02528_i6
3.0874	1.24569	1.37457	0.906235	0.364812	0.620768	Macspi_20180703@G02530_i1
16.7685	-1.18826	0.579088	-2.05195	0.0401745	0.151365	Macspi_20180703@G02530_i2
6.90729	0.0461273	0.778987	0.0592144	0.952781	0.979651	Macspi_20180703@G02530_i3
20.9578	-0.737015	0.51203	-1.4394	0.150037	0.369854	Macspi_20180703@G02530_i4
61.9196	0.00882573	0.291992	0.030226	0.975887	0.989875	Macspi_20180703@G02531_i1
42.4	-0.0608422	0.49021	-0.124115	0.901225	0.959274	Macspi_20180703@G02531_i3
4.59961	-1.03261	0.957036	-1.07897	0.280602	0.536378	Macspi_20180703@G02531_i4
2.70057	0.357543	1.90495	0.187691	0.851119	0.939169	Macspi_20180703@G02531_i5
24.158	-0.493172	0.362723	-1.35964	0.173945	0.404956	Macspi_20180703@G02534_i10
4.74684	0.35033	0.974484	0.359503	0.719219	0.876342	Macspi_20180703@G02534_i4
112.316	-0.582336	0.244459	-2.38214	0.0172123	0.0803185	Macspi_20180703@G02546_i1
48.3568	0.317969	0.29382	1.08219	0.279168	0.534822	Macspi_20180703@G02547_i1
73.3237	1.03281	0.240354	4.29703	1.731e-05	0.000233154	Macspi_20180703@G02549_i1
21.754	-0.529287	0.442505	-1.19611	0.231652	0.479552	Macspi_20180703@G02550_i1
3.70468	-0.943973	2.05709	-0.458888	0.646315	0.832131	Macspi_20180703@G02550_i2
7.83414	0.424224	0.920161	0.461033	0.644775	0.831025	Macspi_20180703@G02554_i1
4.69446	0.263868	1.33725	0.197321	0.843576	0.936199	Macspi_20180703@G02554_i2
73.3022	1.20386	0.326225	3.69029	0.000223997	0.00219169	Macspi_20180703@G02555_i1
133.552	0.898264	0.21578	4.16288	3.14265e-05	0.000393465	Macspi_20180703@G02556_i1
157.219	-0.461241	0.177764	-2.59468	0.0094678	0.0501937	Macspi_20180703@G02559_i1
104.638	0.294029	0.197293	1.49032	0.136141	0.348479	Macspi_20180703@G02562_i1
17.2694	1.07585	0.457568	2.35124	0.0187109	0.085536	Macspi_20180703@G02562_i2
44.5507	1.11099	0.316398	3.51136	0.000445821	0.00395837	Macspi_20180703@G02562_i3
90.7728	1.66745	0.245357	6.79602	1.0755e-11	5.43459e-10	Macspi_20180703@G02562_i4
1.55074	-1.06985	2.022	-0.529108	0.596731	0.800526	Macspi_20180703@G02562_i5
4.51102	1.97751	1.09015	1.81398	0.0696805	0.223523	Macspi_20180703@G02562_i6
63.2195	-0.383707	0.248397	-1.54473	0.122411	0.325866	Macspi_20180703@G02562_i9
2.51099	-0.109147	1.07826	-0.101226	0.919371	0.965059	Macspi_20180703@G02568_i1
6.34491	1.42166	0.90594	1.56926	0.116587	0.315248	Macspi_20180703@G02568_i2
1.26516	1.27839	2.89417	0.441712	0.658698	0.839797	Macspi_20180703@G02573_i1
11.4387	0.420897	0.587764	0.716098	0.473931	0.713258	Macspi_20180703@G02573_i2
2.09771	2.09113	2.06	1.01511	0.310052	0.567819	Macspi_20180703@G02573_i3
3.34659	-0.599332	1.4548	-0.41197	0.680362	0.852745	Macspi_20180703@G02580_i1
1.6377	0.997713	1.90935	0.52254	0.601295	0.80381	Macspi_20180703@G02580_i2
29.1092	-1.48053	0.441893	-3.35042	0.000806879	0.00658068	Macspi_20180703@G02587_i1
22.3106	3.08664	0.801691	3.85016	0.00011804	0.00125592	Macspi_20180703@G02588_i1
135.009	6.14556	0.765681	8.02627	1.00482e-15	9.39356e-14	Macspi_20180703@G02588_i2
32.4932	3.68935	1.18968	3.10114	0.00192777	0.0136213	Macspi_20180703@G02588_i3
31.7026	0.405333	0.376077	1.07779	0.281126	0.536846	Macspi_20180703@G02589_i3
4.13507	-0.584614	1.08234	-0.540137	0.589102	0.795455	Macspi_20180703@G02594_i1
8.81575	-0.203319	0.696937	-0.291733	0.770491	0.903569	Macspi_20180703@G02595_i2
4411.86	1.10451	0.217612	5.07559	3.86298e-07	7.76313e-06	Macspi_20180703@G02596_i2
652.106	0.938956	0.206404	4.54912	5.38703e-06	8.32477e-05	Macspi_20180703@G02596_i4
5.72148	1.29616	1.53504	0.844385	0.398454	0.651351	Macspi_20180703@G02597_i1
47.4758	0.153735	0.320647	0.479453	0.631617	0.82297	Macspi_20180703@G02597_i2
17.1162	-0.230444	0.539883	-0.426841	0.669495	0.846412	Macspi_20180703@G02598_i1
71.8762	1.66184	0.290257	5.72542	1.03179e-08	2.96114e-07	Macspi_20180703@G02599_i11
47.2411	1.38376	0.370901	3.73082	0.000190858	0.00190869	Macspi_20180703@G02599_i4
17.8074	0.495788	0.464783	1.06671	0.286104	0.542169	Macspi_20180703@G02600_i1
6.21317	-1.34238	0.867199	-1.54795	0.121633	0.324419	Macspi_20180703@G02601_i2
3.6358	-2.39338	1.16209	-2.05954	0.0394425	0.149274	Macspi_20180703@G02605_i2
7.64599	0.104375	0.687906	0.151729	0.879401	0.950361	Macspi_20180703@G02606_i2
3.35388	0.0882157	2.286	0.0385896	0.969218	0.987067	Macspi_20180703@G02606_i3
3.65487	1.58958	1.6854	0.943146	0.345606	0.602943	Macspi_20180703@G02606_i4
67.4991	-0.967165	0.287004	-3.36987	0.000752039	0.00618378	Macspi_20180703@G02607_i1
8.33695	0.944334	1.77684	0.531469	0.595094	0.799417	Macspi_20180703@G02607_i2
90.1028	-0.172894	0.354901	-0.487162	0.626144	0.819468	Macspi_20180703@G02607_i4
9.96186	-0.780452	1.24013	-0.62933	0.529133	0.753978	Macspi_20180703@G02607_i6
159.189	-0.792334	0.239588	-3.30707	0.000942771	0.00750741	Macspi_20180703@G02607_i7
2.2781	0.655117	1.21491	0.539229	0.589729	0.795882	Macspi_20180703@G02608_i2
14.8428	1.58591	1.86432	0.850666	0.394955	0.648502	Macspi_20180703@G02615_i3
282.133	0.169315	0.165369	1.02386	0.3059	0.563446	Macspi_20180703@G02615_i5
10.1237	-0.19447	0.705876	-0.275501	0.782931	0.910281	Macspi_20180703@G02625_i1
4.27475	0.849079	1.02697	0.826782	0.40836	0.660213	Macspi_20180703@G02625_i10
7.93456	-1.6569	0.965221	-1.7166	0.0860521	0.258312	Macspi_20180703@G02625_i11
63.0243	2.83307	0.473483	5.98347	2.18433e-09	7.22215e-08	Macspi_20180703@G02625_i14
36.604	0.301238	0.380167	0.792383	0.428138	0.676532	Macspi_20180703@G02625_i3
11.9417	2.84667	0.731163	3.89335	9.88686e-05	0.00107619	Macspi_20180703@G02625_i4
8.97117	-0.0693158	0.757619	-0.0914917	0.927102	0.968556	Macspi_20180703@G02625_i5
14.8013	1.30479	0.599009	2.17825	0.0293877	0.120337	Macspi_20180703@G02625_i6
30.2947	2.04415	0.392939	5.2022	1.96947e-07	4.22356e-06	Macspi_20180703@G02625_i8
12.2356	0.51268	0.604728	0.847786	0.396557	0.649664	Macspi_20180703@G02625_i9
2.18504	0.686559	1.89878	0.36158	0.717666	0.875559	Macspi_20180703@G02626_i2
9.5861	2.52795	1.10389	2.29005	0.0220185	0.0967486	Macspi_20180703@G02626_i4
40.1826	0.397863	0.327634	1.21435	0.224613	0.470863	Macspi_20180703@G02626_i5
21.2371	-0.897526	0.500359	-1.79376	0.0728512	0.230527	Macspi_20180703@G02629_i2
6.24683	-6.072	1.74538	-3.4789	0.000503474	0.00438601	Macspi_20180703@G02629_i4
3.41821	-3.076	1.75081	-1.7569	0.0789344	0.243607	Macspi_20180703@G02629_i7
106.07	-0.905905	0.23376	-3.87536	0.000106465	0.00114829	Macspi_20180703@G02635_i1
75.5681	-0.241299	0.336562	-0.716952	0.473404	0.712818	Macspi_20180703@G02637_i1
7.56574	-0.826885	0.772771	-1.07003	0.284608	0.540542	Macspi_20180703@G02639_i1
94.3812	0.534432	0.205361	2.6024	0.00925738	0.0493115	Macspi_20180703@G02641_i1
33.6969	0.905193	0.429056	2.10973	0.0348814	0.136474	Macspi_20180703@G02646_i1
4.06852	1.75951	2.1262	0.827535	0.407934	0.65996	Macspi_20180703@G02648_i1
8.58901	1.02047	0.837736	1.21812	0.223177	0.469377	Macspi_20180703@G02648_i2
18.2	1.06279	0.488859	2.17402	0.0297033	0.121343	Macspi_20180703@G02650_i1
15.7256	-0.505203	0.454711	-1.11104	0.26655	0.520715	Macspi_20180703@G02651_i1
5785.24	1.29308	0.235119	5.49966	3.80525e-08	9.57381e-07	Macspi_20180703@G02652_i1
158.454	-0.397712	0.23497	-1.69261	0.0905292	0.267538	Macspi_20180703@G02653_i1
27.6573	1.12278	0.412302	2.7232	0.00646532	0.0369206	Macspi_20180703@G02656_i2
21.6514	1.4207	0.649619	2.18698	0.0287439	0.11839	Macspi_20180703@G02656_i4
59.8753	-0.807473	0.302092	-2.67294	0.00751899	0.0416808	Macspi_20180703@G02657_i1
16.0641	-0.0766029	0.528038	-0.145071	0.884655	0.952116	Macspi_20180703@G02658_i1
21.3269	-1.3348	0.718835	-1.85689	0.0633262	0.209191	Macspi_20180703@G02661_i3
13.5989	-1.86649	0.56481	-3.30463	0.000951024	0.00756493	Macspi_20180703@G02661_i5
24.3669	-0.826274	0.514287	-1.60664	0.108133	0.300647	Macspi_20180703@G02663_i1
3.49293	1.02753	1.81435	0.566332	0.571168	0.783553	Macspi_20180703@G02663_i2
73.6756	0.823796	0.433469	1.90047	0.0573711	0.194743	Macspi_20180703@G02665_i1
9.95794	-1.33236	1.84897	-0.720596	0.471158	0.710893	Macspi_20180703@G02665_i2
109.794	-0.794072	0.273403	-2.9044	0.00367954	0.0233595	Macspi_20180703@G02666_i1
7.20087	-0.452735	0.627787	-0.721161	0.470811	0.710532	Macspi_20180703@G02669_i1
2.48098	-4.65054	1.56446	-2.97262	0.00295268	0.0194979	Macspi_20180703@G02669_i2
15.9527	0.734562	0.597811	1.22875	0.219164	0.464768	Macspi_20180703@G02677_i1
23.9701	-0.0876874	0.721511	-0.121533	0.903269	0.960018	Macspi_20180703@G02677_i12
544.414	1.03013	0.128627	8.00863	1.15997e-15	1.07377e-13	Macspi_20180703@G02677_i13
93.0213	-0.508325	0.192994	-2.63389	0.00844137	0.0457515	Macspi_20180703@G02677_i6
24.0114	-1.29279	0.379683	-3.40492	0.00066183	0.00553289	Macspi_20180703@G02680_i1
1.81223	-0.0401802	2.25521	-0.0178166	0.985785	0.994007	Macspi_20180703@G02680_i2
89.2291	-0.262536	0.270135	-0.971871	0.331114	0.589031	Macspi_20180703@G02681_i1
9.34123	-1.12204	1.90389	-0.589339	0.555634	0.77291	Macspi_20180703@G02681_i2
19.8343	-0.361787	0.473379	-0.764265	0.444709	0.689508	Macspi_20180703@G02682_i1
33.4474	-0.404779	0.361627	-1.11933	0.263	0.516685	Macspi_20180703@G02684_i1
4.66352	-2.51706	1.01475	-2.48046	0.0131212	0.0648881	Macspi_20180703@G02684_i2
22.5337	-0.0280705	0.391585	-0.0716842	0.942853	0.975531	Macspi_20180703@G02685_i1
2.69349	-1.30863	1.3556	-0.965346	0.334371	0.592539	Macspi_20180703@G02686_i1
4.01091	-0.334462	0.954038	-0.350576	0.725907	0.880057	Macspi_20180703@G02687_i1
26.3738	-0.89684	0.447211	-2.00541	0.0449194	0.164055	Macspi_20180703@G02688_i1
7.87239	-2.26732	0.838686	-2.70342	0.00686307	0.0386938	Macspi_20180703@G02690_i1
3.0434	-1.95712	1.35572	-1.4436	0.148851	0.368057	Macspi_20180703@G02690_i3
22.8543	0.0862339	0.381173	0.226233	0.82102	0.927472	Macspi_20180703@G02692_i1
1.64669	0.783412	2.09313	0.374278	0.708197	0.869963	Macspi_20180703@G02693_i1
2.92257	0.783655	1.20269	0.651583	0.51467	0.743744	Macspi_20180703@G02693_i2
8.21245	-0.0858954	0.700956	-0.12254	0.902471	0.959711	Macspi_20180703@G02693_i3
12.5391	1.64178	1.36603	1.20186	0.229418	0.476754	Macspi_20180703@G02694_i1
194.15	0.758159	0.261139	2.90328	0.00369278	0.0234345	Macspi_20180703@G02694_i2
6.31625	-0.292977	0.969521	-0.302187	0.762509	0.898816	Macspi_20180703@G02695_i3
1.42933	-1.47224	2.33783	-0.629746	0.52886	0.753807	Macspi_20180703@G02696_i1
4.75698	1.21646	0.931761	1.30555	0.191707	0.429218	Macspi_20180703@G02696_i2
3.29808	-0.0984152	1.01766	-0.096707	0.922959	0.966675	Macspi_20180703@G02696_i4
5.0044	-1.12538	0.832897	-1.35117	0.176642	0.408774	Macspi_20180703@G02696_i5
34.2276	1.07211	0.783229	1.36883	0.171052	0.400846	Macspi_20180703@G02697_i1
2.76072	-0.756148	0.992962	-0.761508	0.446354	0.69059	Macspi_20180703@G02698_i1
50.7376	-0.602336	0.388459	-1.55058	0.121003	0.323303	Macspi_20180703@G02699_i1
434.855	0.561582	0.167868	3.34537	0.000821715	0.00668189	Macspi_20180703@G02700_i1
29.2152	1.53899	0.379082	4.05978	4.91181e-05	0.000583049	Macspi_20180703@G02701_i1
29.7162	1.25491	0.392021	3.20113	0.00136888	0.0102614	Macspi_20180703@G02702_i10
7.61175	1.60495	0.986912	1.62623	0.103901	0.29297	Macspi_20180703@G02702_i11
7.53369	0.245409	0.808794	0.303426	0.761565	0.898453	Macspi_20180703@G02702_i3
13.3411	0.732864	0.491076	1.49236	0.135604	0.347607	Macspi_20180703@G02702_i5
8.80896	1.14804	0.901788	1.27308	0.202991	0.444593	Macspi_20180703@G02702_i9
15.3753	0.121872	0.486927	0.250287	0.802365	0.919106	Macspi_20180703@G02704_i2
34.1219	0.237257	0.352293	0.673463	0.500653	0.733081	Macspi_20180703@G02705_i1
27.7077	-0.00291499	0.424158	-0.00687241	0.994517	0.997777	Macspi_20180703@G02705_i10
89.1635	0.387015	0.236676	1.63521	0.102005	0.289652	Macspi_20180703@G02705_i11
13.1257	1.11904	1.31011	0.854156	0.393018	0.646827	Macspi_20180703@G02705_i12
8.49023	0.00520655	0.665756	0.00782051	0.99376	0.997437	Macspi_20180703@G02705_i15
2.62901	0.433885	1.36186	0.318597	0.750032	0.892621	Macspi_20180703@G02705_i16
13.9912	0.209502	0.592424	0.353636	0.723612	0.878483	Macspi_20180703@G02705_i17
33.4714	-0.369043	0.495863	-0.744244	0.456729	0.698984	Macspi_20180703@G02705_i7
67.3929	1.09113	0.330565	3.3008	0.000964101	0.00764778	Macspi_20180703@G02706_i1
11.4054	0.563829	0.770777	0.731508	0.464469	0.705224	Macspi_20180703@G02712_i1
51.9394	-0.652728	0.350497	-1.86229	0.0625616	0.20737	Macspi_20180703@G02712_i10
16.6473	-0.119435	1.13912	-0.104849	0.916495	0.964097	Macspi_20180703@G02712_i14
23.8443	-1.01886	0.527863	-1.93015	0.0535879	0.185505	Macspi_20180703@G02712_i17
13.6445	-3.55229	1.7134	-2.07324	0.0381498	0.145649	Macspi_20180703@G02712_i18
16.1918	-0.532289	0.468799	-1.13543	0.256195	0.509229	Macspi_20180703@G02713_i1
13.1145	-1.07684	0.884043	-1.21808	0.223193	0.469397	Macspi_20180703@G02715_i13
27.5585	0.768434	0.699971	1.09781	0.272288	0.527342	Macspi_20180703@G02715_i14
6.81393	0.755012	1.30837	0.577062	0.563897	0.778688	Macspi_20180703@G02715_i17
33.9768	-1.82211	0.89941	-2.02589	0.0427756	0.158329	Macspi_20180703@G02715_i19
6.80152	-1.05104	1.7641	-0.595792	0.551314	0.769831	Macspi_20180703@G02715_i8
102.177	-1.25271	0.284282	-4.40658	1.05015e-05	0.000150561	Macspi_20180703@G02717_i1
120.582	-0.565335	0.286953	-1.97013	0.0488233	0.174024	Macspi_20180703@G02717_i4
39.5532	-0.677852	0.308888	-2.19449	0.0282004	0.116624	Macspi_20180703@G02718_i1
643.365	1.00002	0.155274	6.4404	1.19156e-10	5.05486e-09	Macspi_20180703@G02720_i4
8.0527	-0.320194	0.7608	-0.420866	0.673853	0.848981	Macspi_20180703@G02721_i1
1.50847	-1.42352	1.75439	-0.811404	0.417134	0.667362	Macspi_20180703@G02723_i1
2.48182	-0.349675	1.27161	-0.274986	0.783327	0.910282	Macspi_20180703@G02724_i1
4.53586	0.333342	0.90531	0.368208	0.712718	0.872915	Macspi_20180703@G02726_i2
466.724	0.583317	0.211659	2.75593	0.00585252	0.0341048	Macspi_20180703@G02727_i1
44.0042	0.233436	0.272871	0.855482	0.392285	0.646301	Macspi_20180703@G02728_i1
35.9071	-0.879785	0.321724	-2.73459	0.00624574	0.0359368	Macspi_20180703@G02729_i1
7.18294	-0.535779	0.673426	-0.795602	0.426264	0.674903	Macspi_20180703@G02730_i3
2.67001	-2.28319	1.39972	-1.63117	0.102855	0.291214	Macspi_20180703@G02731_i1
20.3576	0.312216	0.953119	0.327573	0.743234	0.888744	Macspi_20180703@G02732_i1
146.286	0.475511	0.167792	2.83393	0.0045979	0.0280578	Macspi_20180703@G02732_i2
45.7653	0.334251	0.329454	1.01456	0.310315	0.568143	Macspi_20180703@G02733_i1
15.0322	0.0495163	0.547649	0.0904162	0.927956	0.96895	Macspi_20180703@G02734_i1
4.41378	0.700342	1.37225	0.51036	0.609799	0.809867	Macspi_20180703@G02735_i1
11.2441	-0.291815	0.63917	-0.456552	0.647993	0.833335	Macspi_20180703@G02738_i2
6.48394	-0.766571	0.76389	-1.00351	0.315615	0.573084	Macspi_20180703@G02738_i3
3.85097	-0.763783	1.07523	-0.710343	0.477492	0.716014	Macspi_20180703@G02739_i1
56.2892	0.325723	0.338545	0.962128	0.335985	0.593998	Macspi_20180703@G02739_i2
9.33013	-0.518981	0.609057	-0.852106	0.394155	0.647694	Macspi_20180703@G02742_i1
25.6113	0.823154	0.354994	2.31878	0.0204069	0.0913803	Macspi_20180703@G02743_i1
11.75	1.19778	1.02757	1.16564	0.243759	0.494355	Macspi_20180703@G02744_i1
112.875	-0.181547	0.276614	-0.656318	0.51162	0.741578	Macspi_20180703@G02744_i2
1.40797	-3.31894	2.15081	-1.54311	0.122804	0.326506	Macspi_20180703@G02748_i3
10.5324	-0.548189	0.68935	-0.795225	0.426483	0.675096	Macspi_20180703@G02750_i1
3.28816	-2.11254	1.21497	-1.73876	0.0820778	0.249976	Macspi_20180703@G02752_i1
3.97237	-0.702867	0.874678	-0.803572	0.421644	0.670895	Macspi_20180703@G02752_i2
2.01514	-1.25309	1.41252	-0.887131	0.375009	0.630378	Macspi_20180703@G02754_i1
22.9254	-0.43951	0.393387	-1.11725	0.263888	0.51775	Macspi_20180703@G02755_i1
21.9663	-0.913491	0.663791	-1.37617	0.168769	0.397696	Macspi_20180703@G02757_i1
22.2726	-0.453065	0.560189	-0.808773	0.418646	0.668438	Macspi_20180703@G02757_i11
13.4749	-0.788591	0.621849	-1.26814	0.204749	0.446991	Macspi_20180703@G02757_i4
6.81274	-1.23268	2.26502	-0.544227	0.586286	0.793764	Macspi_20180703@G02757_i5
5.83648	-0.992954	1.81472	-0.547167	0.584264	0.792398	Macspi_20180703@G02757_i9
10.3087	0.181782	0.564074	0.322266	0.747251	0.891176	Macspi_20180703@G02767_i1
43.0138	-0.33384	0.287606	-1.16075	0.245742	0.49667	Macspi_20180703@G02772_i2
165.426	0.310419	0.180041	1.72416	0.0846795	0.255433	Macspi_20180703@G02776_i1
8.05096	1.24684	0.83976	1.48476	0.137607	0.350752	Macspi_20180703@G02777_i1
10.1416	0.823936	0.692339	1.19008	0.234017	0.482422	Macspi_20180703@G02777_i3
8.00652	0.464903	1.42427	0.326415	0.74411	0.889144	Macspi_20180703@G02778_i1
9.86416	-2.19887	1.25668	-1.74975	0.0801622	0.246155	Macspi_20180703@G02778_i2
5.383	0.37918	0.790396	0.479735	0.631416	0.822954	Macspi_20180703@G02779_i3
3.78322	-0.834109	1.22691	-0.679848	0.496601	0.729924	Macspi_20180703@G02787_i2
182.949	0.484031	0.183581	2.6366	0.00837407	0.04546	Macspi_20180703@G02801_i1
10.3661	0.208098	0.765521	0.271839	0.785746	0.911387	Macspi_20180703@G02804_i1
5.79752	-5.6269	1.79999	-3.12608	0.00177155	0.0126925	Macspi_20180703@G02804_i2
24.882	1.23974	0.562896	2.20243	0.0276348	0.114816	Macspi_20180703@G02804_i6
21.736	-0.172964	1.0542	-0.164071	0.869676	0.947473	Macspi_20180703@G02805_i1
23.318	0.181009	0.594275	0.304588	0.76068	0.898109	Macspi_20180703@G02805_i12
10.4504	1.28677	1.24824	1.03086	0.302605	0.560046	Macspi_20180703@G02805_i5
16.9041	0.661418	1.06477	0.621183	0.534479	0.757773	Macspi_20180703@G02805_i7
3.33714	4.83934	1.46021	3.31413	0.000919271	0.00734861	Macspi_20180703@G02805_i9
213.301	0.478141	0.223756	2.13688	0.0326075	0.129946	Macspi_20180703@G02807_i2
864.66	0.462231	0.160786	2.87483	0.0040425	0.0252896	Macspi_20180703@G02810_i1
7.49288	-1.25272	1.29891	-0.964442	0.334824	0.592945	Macspi_20180703@G02813_i1
8.27498	-1.39018	1.30496	-1.06531	0.286738	0.54296	Macspi_20180703@G02813_i4
4.79092	-0.437786	1.13076	-0.387161	0.698637	0.864175	Macspi_20180703@G02813_i6
31.0632	1.03397	0.346144	2.9871	0.00281636	0.0187211	Macspi_20180703@G02814_i1
23.8687	-1.29514	0.37956	-3.41222	0.000644366	0.00540809	Macspi_20180703@G02815_i1
102.714	0.888273	0.236385	3.75773	0.000171461	0.00173967	Macspi_20180703@G02816_i1
1.76981	-2.25422	1.78985	-1.25944	0.20787	0.450972	Macspi_20180703@G02819_i1
3.82702	-2.08177	1.18295	-1.75981	0.0784397	0.242601	Macspi_20180703@G02819_i3
316.431	-0.725398	0.123064	-5.8945	3.75818e-09	1.18483e-07	Macspi_20180703@G02820_i2
90.2212	1.02685	0.317832	3.23079	0.00123449	0.00940977	Macspi_20180703@G02821_i1
52.0742	1.02398	0.429905	2.38187	0.0172252	0.0803502	Macspi_20180703@G02821_i10
89.111	0.914775	0.349041	2.62082	0.00877179	0.0472504	Macspi_20180703@G02821_i4
45.9829	0.895149	0.319876	2.79842	0.00513527	0.0306576	Macspi_20180703@G02821_i7
86.4854	-0.821596	0.385933	-2.12885	0.0332663	0.13188	Macspi_20180703@G02825_i1
4.08233	-5.08374	3.25548	-1.56159	0.118384	0.318611	Macspi_20180703@G02825_i3
15.8583	-0.308967	0.496508	-0.622281	0.533757	0.757302	Macspi_20180703@G02828_i1
1061.89	0.765236	0.195705	3.91015	9.22369e-05	0.00101234	Macspi_20180703@G02830_i1
1.51582	-4.34829	3.92488	-1.10788	0.267914	0.522562	Macspi_20180703@G02831_i1
15.021	-1.13632	1.35486	-0.838704	0.401636	0.654328	Macspi_20180703@G02831_i4
33.5955	-0.00451888	0.465868	-0.00969991	0.992261	0.996785	Macspi_20180703@G02831_i5
16.9896	5.38224	1.29824	4.1458	3.38623e-05	0.000419747	Macspi_20180703@G02833_i1
44.8554	-1.14919	0.330121	-3.48112	0.000499313	0.00436125	Macspi_20180703@G02840_i1
16.2284	-0.584371	0.630545	-0.926772	0.354045	0.610996	Macspi_20180703@G02841_i4
11.5982	-0.380047	1.39979	-0.271502	0.786005	0.911487	Macspi_20180703@G02842_i1
39.8309	-1.41273	0.789524	-1.78935	0.0735585	0.232199	Macspi_20180703@G02842_i2
48.9583	-0.89545	0.396454	-2.25865	0.0239052	0.102998	Macspi_20180703@G02843_i1
21.0769	-0.431292	0.614312	-0.702074	0.482633	0.719957	Macspi_20180703@G02843_i2
15.4464	-0.564007	0.559254	-1.0085	0.313215	0.570797	Macspi_20180703@G02844_i1
4.07042	-0.140485	1.3369	-0.105082	0.91631	0.964097	Macspi_20180703@G02845_i1
22.3092	-0.580997	0.4348	-1.33624	0.181471	0.415554	Macspi_20180703@G02845_i3
931.355	0.262557	0.0923778	2.84221	0.00448015	0.0274839	Macspi_20180703@G02846_i1
446.942	1.68618	0.261277	6.45361	1.0922e-10	4.65426e-09	Macspi_20180703@G02846_i2
11.02	0.0852758	0.533284	0.159907	0.872955	0.948528	Macspi_20180703@G02852_i2
29.1059	-0.67599	0.414953	-1.62908	0.103297	0.29199	Macspi_20180703@G02852_i3
2.98649	-1.1934	1.10553	-1.07948	0.280374	0.536143	Macspi_20180703@G02853_i1
30.235	-0.393845	0.341273	-1.15405	0.24848	0.50017	Macspi_20180703@G02857_i2
105.102	-0.432714	0.214621	-2.01618	0.0437811	0.161135	Macspi_20180703@G02860_i10
15.4503	-0.738646	0.488695	-1.51147	0.13067	0.339554	Macspi_20180703@G02860_i11
1.82707	-0.626376	2.29519	-0.272908	0.784924	0.911003	Macspi_20180703@G02860_i13
364.764	0.178829	0.175109	1.02124	0.30714	0.564755	Macspi_20180703@G02860_i15
1388.24	0.298269	0.160379	1.85978	0.0629172	0.208214	Macspi_20180703@G02860_i16
80.1235	0.0770184	0.244166	0.315434	0.752432	0.893856	Macspi_20180703@G02860_i17
611.013	0.264492	0.161515	1.63757	0.101512	0.288797	Macspi_20180703@G02860_i6
100.975	0.198505	0.215505	0.921116	0.35699	0.613512	Macspi_20180703@G02861_i2
5.97031	1.21155	0.814983	1.4866	0.13712	0.350038	Macspi_20180703@G02864_i1
148.517	0.140263	0.180796	0.77581	0.437861	0.683963	Macspi_20180703@G02868_i2
1.47471	0.424369	4.08052	0.103999	0.91717	0.964097	Macspi_20180703@G02868_i3
84.4531	-0.0559209	0.217151	-0.257521	0.796777	0.916233	Macspi_20180703@G02874_i1
114.833	0.259147	0.190811	1.35813	0.174423	0.405578	Macspi_20180703@G02875_i1
17.2116	-2.07539	0.474764	-4.37141	1.23445e-05	0.000173264	Macspi_20180703@G02884_i3
46.7433	0.135007	0.329801	0.40936	0.682276	0.853891	Macspi_20180703@G02886_i10
9.4885	0.674155	1.89833	0.355129	0.722493	0.877899	Macspi_20180703@G02886_i5
13.0265	-0.0925718	1.24859	-0.0741409	0.940898	0.974546	Macspi_20180703@G02886_i7
9.97404	-0.646983	0.618012	-1.04688	0.295156	0.552183	Macspi_20180703@G02887_i1
4.84533	-0.687828	1.211	-0.567984	0.570046	0.782858	Macspi_20180703@G02890_i2
4.87859	-0.469358	1.16885	-0.401556	0.688011	0.857713	Macspi_20180703@G02890_i3
10.4187	-0.933805	1.83699	-0.508334	0.611219	0.81067	Macspi_20180703@G02891_i1
9.16515	-0.490969	1.7858	-0.274929	0.783371	0.910301	Macspi_20180703@G02891_i2
2.82921	0.922425	2.22902	0.413825	0.679002	0.851846	Macspi_20180703@G02891_i3
1.42044	-2.98359	1.86702	-1.59805	0.110032	0.304107	Macspi_20180703@G02891_i4
14.065	-0.252205	0.548055	-0.460182	0.645385	0.831487	Macspi_20180703@G02897_i1
1371.08	-0.38361	0.113226	-3.38801	0.000704029	0.00583255	Macspi_20180703@G02899_i2
13.1554	-0.0468779	0.495505	-0.0946062	0.924628	0.967534	Macspi_20180703@G02900_i1
133.108	0.577871	0.199311	2.89934	0.00373948	0.0236718	Macspi_20180703@G02903_i1
26.6979	0.59979	0.99048	0.605555	0.54481	0.765202	Macspi_20180703@G02904_i1
8.72404	-2.45379	2.82792	-0.867701	0.385558	0.640131	Macspi_20180703@G02904_i6
62.1104	-0.458147	0.301995	-1.51707	0.12925	0.337341	Macspi_20180703@G02916_i1
12.6873	0.611186	0.524279	1.16576	0.24371	0.494346	Macspi_20180703@G02916_i4
19.4813	1.32929	0.978428	1.3586	0.174273	0.40542	Macspi_20180703@G02916_i6
3.05098	-0.88519	1.75284	-0.505004	0.613556	0.81196	Macspi_20180703@G02916_i7
2.10763	-4.61278	3.92186	-1.17617	0.239526	0.489182	Macspi_20180703@G02920_i1
16.2897	0.635614	0.929208	0.684038	0.493951	0.728326	Macspi_20180703@G02920_i2
26.0541	-0.0425318	0.341032	-0.124715	0.900749	0.959094	Macspi_20180703@G02920_i4
3.45532	-4.67749	1.84417	-2.53636	0.0112011	0.0573493	Macspi_20180703@G02921_i1
83.7165	-0.362286	0.252244	-1.43625	0.15093	0.371211	Macspi_20180703@G02921_i3
3.38711	-1.56685	2.79939	-0.559711	0.575677	0.786684	Macspi_20180703@G02921_i4
50.8361	0.540272	0.286692	1.8845	0.0594968	0.19999	Macspi_20180703@G02924_i1
28.2803	-0.0710088	0.435375	-0.163098	0.870441	0.947616	Macspi_20180703@G02924_i11
23.9124	-1.27515	0.502205	-2.53911	0.0111136	0.0570029	Macspi_20180703@G02924_i13
2.34337	-0.3607	1.46241	-0.246647	0.805181	0.92018	Macspi_20180703@G02924_i14
22.3661	-1.97128	0.552185	-3.56995	0.000357045	0.00327257	Macspi_20180703@G02924_i2
303.618	0.337981	0.144583	2.33762	0.0194069	0.0879391	Macspi_20180703@G02924_i3
1.29337	-2.15459	2.29534	-0.938677	0.347897	0.60523	Macspi_20180703@G02924_i4
29.6814	4.94718	0.976038	5.06864	4.00672e-07	8.01999e-06	Macspi_20180703@G02924_i5
27.604	0.44385	0.430557	1.03087	0.3026	0.560046	Macspi_20180703@G02924_i8
5.62635	-0.207763	0.793601	-0.261798	0.793477	0.914797	Macspi_20180703@G02927_i1
46.6239	1.05135	0.277697	3.78597	0.000153112	0.00157457	Macspi_20180703@G02930_i1
2.89269	1.85184	1.85234	0.999731	0.317441	0.575009	Macspi_20180703@G02930_i2
3.68873	6.02397	3.83493	1.57082	0.116226	0.314699	Macspi_20180703@G02931_i10
393.052	1.62988	0.190092	8.57419	9.97832e-18	1.1926e-15	Macspi_20180703@G02931_i11
73.4412	1.27422	0.474179	2.68722	0.00720498	0.0402881	Macspi_20180703@G02931_i4
26.9526	2.19181	0.417619	5.24836	1.53459e-07	3.37079e-06	Macspi_20180703@G02931_i5
3.47889	5.6177	3.1136	1.80425	0.0711922	0.226907	Macspi_20180703@G02931_i6
52.9053	0.988948	0.494283	2.00077	0.0454169	0.165296	Macspi_20180703@G02931_i7
28.7818	1.80464	0.782533	2.30616	0.0211018	0.0937049	Macspi_20180703@G02931_i9
15.9453	1.52064	0.563183	2.70008	0.00693219	0.0390369	Macspi_20180703@G02932_i1
9.87595	-0.202941	0.684019	-0.29669	0.766703	0.901409	Macspi_20180703@G02933_i1
13.0646	1.75656	1.94477	0.903226	0.366406	0.622279	Macspi_20180703@G02934_i1
58.5357	2.61341	0.892532	2.92808	0.00341058	0.0219728	Macspi_20180703@G02934_i2
172.909	0.968813	0.229518	4.22108	2.43139e-05	0.000314222	Macspi_20180703@G02936_i1
365.835	1.47352	0.241784	6.09439	1.09855e-09	3.86006e-08	Macspi_20180703@G02936_i3
3.73957	1.49996	1.31946	1.1368	0.255623	0.508731	Macspi_20180703@G02938_i2
26.4016	0.889046	0.377296	2.35637	0.0184548	0.0847166	Macspi_20180703@G02938_i3
3.83638	-0.993896	0.994355	-0.999538	0.317534	0.575099	Macspi_20180703@G02958_i1
1.28372	-3.04866	2.41015	-1.26493	0.205898	0.448597	Macspi_20180703@G02999_i1
3.94352	-0.785873	1.00304	-0.783489	0.43334	0.680217	Macspi_20180703@G03022_i1
4.07323	-0.97836	0.934026	-1.04747	0.294885	0.551877	Macspi_20180703@G03053_i1
2.53527	-3.02379	1.54373	-1.95875	0.0501416	0.177166	Macspi_20180703@G03059_i1
2.34031	-0.569207	1.46645	-0.388153	0.697903	0.863706	Macspi_20180703@G03066_i1
1.27371	2.93771	2.60184	1.12909	0.258859	0.512152	Macspi_20180703@G03072_i1
2.7239	-1.13059	1.20802	-0.935903	0.349323	0.606555	Macspi_20180703@G03082_i1
4.63268	0.114572	0.934673	0.12258	0.90244	0.959698	Macspi_20180703@G03105_i2
1.38383	-0.901819	2.04642	-0.44068	0.659445	0.840264	Macspi_20180703@G03107_i1
137.525	0.0734552	0.31138	0.235902	0.813509	0.924422	Macspi_20180703@G03109_i1
3.98173	2.20147	1.61631	1.36203	0.173189	0.403907	Macspi_20180703@G03111_i1
10.1403	-0.063284	0.552256	-0.114592	0.908769	0.96232	Macspi_20180703@G03113_i1
21.4896	-0.391847	0.550414	-0.711913	0.476519	0.715261	Macspi_20180703@G03143_i1
2.06904	-1.5626	1.46777	-1.06461	0.287051	0.543273	Macspi_20180703@G03153_i1
15.4264	-0.355033	0.558146	-0.636094	0.524715	0.751116	Macspi_20180703@G03156_i1
1.23529	-0.64243	2.37381	-0.270633	0.786673	0.91175	Macspi_20180703@G03166_i1
3.45808	-0.330723	0.938794	-0.352285	0.724624	0.87909	Macspi_20180703@G03170_i1
1.23468	-3.32938	2.68127	-1.24172	0.214342	0.459108	Macspi_20180703@G03171_i2
2.00267	-0.803328	1.56968	-0.511778	0.608807	0.809301	Macspi_20180703@G03175_i1
18.214	1.86747	0.547803	3.40903	0.000651955	0.00546207	Macspi_20180703@G03176_i1
3.20542	-0.500617	1.07651	-0.465035	0.641906	0.829354	Macspi_20180703@G03185_i1
1.95334	0.880887	1.51232	0.582473	0.560248	0.776127	Macspi_20180703@G03200_i1
13.843	0.597405	1.08777	0.549204	0.582866	0.791729	Macspi_20180703@G03209_i1
9.62444	-0.688839	0.725836	-0.949028	0.342606	0.599935	Macspi_20180703@G03220_i1
2.1808	-2.18605	1.36238	-1.60459	0.108585	0.301335	Macspi_20180703@G03230_i1
1.26758	1.41468	2.00525	0.705488	0.480507	0.718195	Macspi_20180703@G03243_i1
1.257	0.153475	1.63952	0.0936096	0.925419	0.967795	Macspi_20180703@G03261_i1
1.29949	-2.33781	1.89605	-1.23298	0.217582	0.462942	Macspi_20180703@G03304_i1
1.6621	-1.36758	1.41637	-0.96555	0.334269	0.592438	Macspi_20180703@G03356_i1
1.51401	-0.931571	1.78936	-0.520617	0.602634	0.80479	Macspi_20180703@G03369_i1
1.87591	-4.64892	2.46994	-1.8822	0.0598092	0.200708	Macspi_20180703@G03372_i1
1.88529	1.26186	1.90808	0.661322	0.508406	0.739363	Macspi_20180703@G03420_i1
1.45848	1.07585	1.63362	0.65857	0.510172	0.740633	Macspi_20180703@G03427_i1
2211.42	0.336244	0.169988	1.97805	0.0479236	0.171753	Macspi_20180703@G03440_i14
30.7006	-0.132763	0.583886	-0.227379	0.820129	0.927194	Macspi_20180703@G03440_i18
30.5293	-0.385975	2.51879	-0.153238	0.87821	0.950158	Macspi_20180703@G03440_i2
3.64157	-0.909594	1.35527	-0.671154	0.502123	0.734167	Macspi_20180703@G03440_i6
249.498	-0.358777	0.162291	-2.2107	0.0270566	0.113089	Macspi_20180703@G03440_i8
1822.16	0.225705	0.213846	1.05545	0.291218	0.54787	Macspi_20180703@G03440_i9
95.2087	0.421129	0.274627	1.53346	0.125163	0.330559	Macspi_20180703@G03442_i1
30.5367	1.08602	0.328365	3.30734	0.000941849	0.00750278	Macspi_20180703@G03446_i2
12.1543	-0.80436	1.01263	-0.794329	0.427004	0.675517	Macspi_20180703@G03449_i2
20.8427	-0.704124	0.416667	-1.6899	0.091048	0.268373	Macspi_20180703@G03449_i3
34.1518	-0.747162	0.350445	-2.13204	0.033004	0.131123	Macspi_20180703@G03449_i5
16.2228	0.979828	0.633197	1.54743	0.12176	0.324643	Macspi_20180703@G03450_i1
2.00442	-0.0645841	1.30686	-0.0494193	0.960585	0.982953	Macspi_20180703@G03451_i1
17.0266	0.543235	0.673192	0.806954	0.419693	0.669364	Macspi_20180703@G03452_i1
6.72235	1.06435	1.92656	0.552459	0.580634	0.789931	Macspi_20180703@G03452_i6
30.0441	1.69223	0.395491	4.27881	1.87897e-05	0.000250835	Macspi_20180703@G03453_i1
6.81624	0.0690672	0.797793	0.0865727	0.931011	0.970199	Macspi_20180703@G03454_i2
6.46038	0.837603	0.755201	1.10911	0.267381	0.521843	Macspi_20180703@G03455_i1
137.65	3.52767	0.352333	10.0123	1.34579e-23	2.92594e-21	Macspi_20180703@G03456_i1
25.0608	-1.40431	0.557894	-2.51717	0.0118302	0.0599024	Macspi_20180703@G03457_i1
38.0002	-0.823828	0.317597	-2.59394	0.0094882	0.0502736	Macspi_20180703@G03457_i2
11.6677	0.112105	0.573749	0.195391	0.845087	0.936923	Macspi_20180703@G03458_i1
24.5035	-0.888481	0.413761	-2.14733	0.031767	0.127396	Macspi_20180703@G03459_i14
34.2856	-1.20794	0.414306	-2.91556	0.00355051	0.0226951	Macspi_20180703@G03459_i2
5.11577	-2.56297	1.1631	-2.20357	0.0275549	0.114542	Macspi_20180703@G03459_i3
9.64431	-0.872276	0.656138	-1.32941	0.183713	0.418745	Macspi_20180703@G03459_i9
29.1228	-0.575613	0.376954	-1.52701	0.126759	0.333141	Macspi_20180703@G03461_i1
1.62939	-4.4456	3.92371	-1.13301	0.25721	0.510431	Macspi_20180703@G03464_i10
14.4123	1.15104	0.708842	1.62382	0.104413	0.293891	Macspi_20180703@G03464_i3
15.1283	2.83392	1.0863	2.60877	0.00908678	0.0485947	Macspi_20180703@G03464_i8
3.33471	0.462546	0.916468	0.504705	0.613766	0.812085	Macspi_20180703@G03466_i1
24.6664	-0.482209	0.462372	-1.0429	0.296993	0.554221	Macspi_20180703@G03468_i1
139.403	0.3803	0.160534	2.36897	0.0178376	0.0825139	Macspi_20180703@G03468_i3
159.842	1.04723	0.264063	3.96583	7.31415e-05	0.000824806	Macspi_20180703@G03469_i2
37.9914	-0.028448	0.423394	-0.0671904	0.94643	0.977015	Macspi_20180703@G03471_i2
107.043	0.122746	0.259342	0.473298	0.636	0.825655	Macspi_20180703@G03472_i1
157.07	0.854363	0.199643	4.27946	1.87346e-05	0.000250251	Macspi_20180703@G03473_i1
32.4243	-0.257901	0.312849	-0.82436	0.409735	0.661354	Macspi_20180703@G03480_i1
23.908	-0.698619	0.400639	-1.74376	0.0812006	0.248191	Macspi_20180703@G03500_i1
86.3857	-0.364777	0.225735	-1.61595	0.106105	0.296934	Macspi_20180703@G03501_i1
24.5298	3.63491	1.31509	2.764	0.00570981	0.0334383	Macspi_20180703@G03501_i2
19.7012	-0.241177	0.433137	-0.556815	0.577654	0.787936	Macspi_20180703@G03502_i1
14.8426	-0.19074	0.524009	-0.364002	0.715857	0.874643	Macspi_20180703@G03503_i1
29.6573	2.14338	0.805606	2.66058	0.00780053	0.0429748	Macspi_20180703@G03504_i1
2.4436	0.424369	3.86294	0.109856	0.912523	0.96364	Macspi_20180703@G03504_i2
11.03	3.6486	1.44539	2.5243	0.0115929	0.0589264	Macspi_20180703@G03505_i1
32.7579	1.53952	0.834313	1.84525	0.0650006	0.212997	Macspi_20180703@G03506_i2
23.2882	4.14344	1.4003	2.95896	0.00308679	0.0202479	Macspi_20180703@G03506_i5
13.9391	-0.219446	0.477934	-0.459155	0.646123	0.831983	Macspi_20180703@G03509_i1
1.51659	-4.13958	3.27966	-1.2622	0.206877	0.44975	Macspi_20180703@G03511_i1
25.2176	0.914086	0.52179	1.75183	0.0798034	0.245487	Macspi_20180703@G03511_i2
4.45756	-3.4412	1.30423	-2.63848	0.00832779	0.0452757	Macspi_20180703@G03512_i1
49.5221	-0.609504	0.268004	-2.27424	0.0229518	0.0998275	Macspi_20180703@G03512_i2
8.94609	-0.86121	2.15499	-0.399635	0.689425	0.858683	Macspi_20180703@G03512_i3
6.37103	-2.15997	1.96208	-1.10086	0.27096	0.525816	Macspi_20180703@G03512_i4
7.04289	-0.631401	0.682398	-0.925267	0.354827	0.611583	Macspi_20180703@G03514_i1
9.38247	-0.632623	0.62285	-1.01569	0.309776	0.56766	Macspi_20180703@G03521_i1
10.1791	-0.909301	1.10268	-0.824628	0.409583	0.661332	Macspi_20180703@G03522_i1
14.9851	-0.982247	0.869076	-1.13022	0.258383	0.51178	Macspi_20180703@G03522_i2
38.6101	1.53668	0.370824	4.14397	3.41338e-05	0.000422558	Macspi_20180703@G03525_i1
6.1512	-1.81549	1.65552	-1.09663	0.272804	0.527877	Macspi_20180703@G03525_i2
80.7782	1.12551	0.301371	3.73465	0.000187974	0.0018847	Macspi_20180703@G03525_i4
1289.24	1.1097	0.256031	4.33422	1.46276e-05	0.000201206	Macspi_20180703@G03544_i1
35.2767	-0.244347	0.372584	-0.655817	0.511942	0.741829	Macspi_20180703@G03549_i1
4.03147	0.574038	1.55172	0.369938	0.711429	0.872103	Macspi_20180703@G03551_i1
274.996	0.517718	0.328247	1.57722	0.114745	0.312392	Macspi_20180703@G03554_i1
14.6325	1.39861	0.789774	1.7709	0.0765773	0.238662	Macspi_20180703@G03559_i1
12.9559	1.32781	0.527872	2.5154	0.0118897	0.060139	Macspi_20180703@G03559_i2
21.5815	0.594982	0.434181	1.37036	0.170576	0.400243	Macspi_20180703@G03560_i11
3.77421	0.221383	1.01123	0.218924	0.826709	0.929105	Macspi_20180703@G03560_i2
7.16718	4.2998	1.1655	3.68923	0.000224937	0.00219958	Macspi_20180703@G03560_i3
50.3316	1.55533	0.35903	4.33204	1.47735e-05	0.000202749	Macspi_20180703@G03560_i4
9.58892	4.24475	1.00561	4.22106	2.43161e-05	0.000314222	Macspi_20180703@G03560_i6
10.2579	0.599806	1.28382	0.467206	0.640353	0.828718	Macspi_20180703@G03560_i9
5.91709	2.54879	0.958924	2.65797	0.00786139	0.0432236	Macspi_20180703@G03561_i1
86.2984	0.425747	0.20391	2.08792	0.036805	0.142016	Macspi_20180703@G03563_i1
8.50227	1.08138	0.66853	1.61756	0.105758	0.296401	Macspi_20180703@G03571_i2
1.87042	0.494578	1.83936	0.268885	0.788018	0.91221	Macspi_20180703@G03577_i1
15.423	-1.77171	0.48193	-3.67627	0.000236667	0.00229561	Macspi_20180703@G03577_i3
22.5278	-0.926465	0.381986	-2.42539	0.0152919	0.0731123	Macspi_20180703@G03580_i7
44.9586	0.470521	0.297007	1.5842	0.113147	0.309547	Macspi_20180703@G03585_i1
3.82538	0.691922	1.01056	0.684693	0.493538	0.727959	Macspi_20180703@G03586_i1
115.07	0.674346	0.232914	2.89526	0.00378849	0.0239385	Macspi_20180703@G03587_i1
62.1086	-0.0853942	0.376077	-0.227066	0.820373	0.927287	Macspi_20180703@G03590_i1
16.0219	-0.4947	0.544874	-0.907916	0.363922	0.619989	Macspi_20180703@G03591_i1
4.67188	-1.0572	0.851332	-1.24182	0.214304	0.459058	Macspi_20180703@G03598_i1
3.09544	0.562311	1.28701	0.436912	0.662175	0.841893	Macspi_20180703@G03600_i11
27.5258	0.644497	0.356169	1.80953	0.0703695	0.224972	Macspi_20180703@G03603_i1
32.3955	-1.08988	0.401189	-2.71664	0.00659487	0.0375049	Macspi_20180703@G03606_i1
278.529	2.30551	0.639277	3.60643	0.000310443	0.00290013	Macspi_20180703@G03607_i1
201.378	3.54046	0.508113	6.96786	3.2179e-12	1.78576e-10	Macspi_20180703@G03607_i2
10.6524	1.73152	2.8677	0.603801	0.545976	0.766054	Macspi_20180703@G03607_i3
4.77258	-1.41311	0.865571	-1.63258	0.102558	0.290747	Macspi_20180703@G03618_i1
42.4761	-0.742433	0.522591	-1.42068	0.15541	0.378039	Macspi_20180703@G03624_i1
9.06772	0.281296	0.646986	0.434779	0.663723	0.842807	Macspi_20180703@G03624_i12
2.77995	0.667416	1.22076	0.546723	0.584569	0.792593	Macspi_20180703@G03624_i2
1.76901	-1.77908	1.86302	-0.954943	0.339606	0.597316	Macspi_20180703@G03624_i6
3.77215	-2.22324	2.23721	-0.993755	0.320342	0.577936	Macspi_20180703@G03633_i2
3.65725	-1.33795	1.23555	-1.08288	0.278861	0.534512	Macspi_20180703@G03633_i4
3.69197	-1.02847	1.29205	-0.796003	0.42603	0.674735	Macspi_20180703@G03634_i1
3.3426	0.424371	1.90198	0.223121	0.823442	0.928298	Macspi_20180703@G03635_i3
9.80205	0.424371	1.79893	0.235902	0.813508	0.924422	Macspi_20180703@G03635_i5
14.6767	1.88922	1.04951	1.8001	0.0718448	0.228404	Macspi_20180703@G03635_i6
1.77875	-1.47406	1.81227	-0.813375	0.416003	0.666385	Macspi_20180703@G03637_i1
152.2	-0.543219	0.218588	-2.48513	0.0129503	0.0642211	Macspi_20180703@G03650_i3
77.364	0.929829	0.273075	3.40503	0.00066157	0.00553141	Macspi_20180703@G03651_i1
63.163	-0.139419	0.214581	-0.649728	0.515868	0.744531	Macspi_20180703@G03652_i1
1.88821	0.0323764	1.628	0.0198872	0.984133	0.993337	Macspi_20180703@G03654_i1
10.3482	-0.323884	0.640346	-0.505796	0.613	0.811593	Macspi_20180703@G03656_i1
10.4833	-1.13735	0.560433	-2.02942	0.0424154	0.157391	Macspi_20180703@G03657_i1
33.0461	-0.509319	1.45147	-0.350899	0.725664	0.879863	Macspi_20180703@G03658_i12
1.66403	-1.84921	2.753	-0.671707	0.50177	0.733931	Macspi_20180703@G03658_i15
2.29594	-1.30009	1.26151	-1.03058	0.302737	0.560223	Macspi_20180703@G03658_i18
31.099	-0.726226	0.526425	-1.37954	0.167727	0.396104	Macspi_20180703@G03658_i19
5.19037	-0.0671108	0.988597	-0.0678849	0.945877	0.976784	Macspi_20180703@G03658_i2
32.3135	-0.718721	1.08942	-0.659731	0.509427	0.740066	Macspi_20180703@G03658_i6
3.93119	-0.31701	0.931131	-0.340457	0.733512	0.884121	Macspi_20180703@G03658_i8
4.58939	-1.16826	0.960383	-1.21645	0.223814	0.470088	Macspi_20180703@G03674_i1
8.52841	-0.313468	0.924356	-0.33912	0.734519	0.884689	Macspi_20180703@G03675_i1
10.3748	-0.393698	0.660684	-0.595894	0.551246	0.76982	Macspi_20180703@G03676_i1
14.3277	-0.864479	0.469895	-1.83973	0.0658083	0.215068	Macspi_20180703@G03677_i1
10.7987	-0.456802	0.710912	-0.642557	0.520512	0.748145	Macspi_20180703@G03678_i1
17.2424	-0.019503	0.484511	-0.0402529	0.967891	0.986489	Macspi_20180703@G03679_i1
590.485	0.236625	0.101071	2.34118	0.019223	0.0873454	Macspi_20180703@G03680_i1
1.25088	0.695604	3.71676	0.187153	0.85154	0.939302	Macspi_20180703@G03681_i1
13.7923	-0.248765	0.61521	-0.404359	0.685949	0.856298	Macspi_20180703@G03681_i2
2.02114	-1.80451	1.58109	-1.14131	0.253741	0.506264	Macspi_20180703@G03681_i3
5.11711	-1.18701	1.35183	-0.878078	0.379902	0.634766	Macspi_20180703@G03681_i4
1.45815	-3.40288	3.94151	-0.863344	0.387948	0.64237	Macspi_20180703@G03681_i5
13.7756	-1.23183	1.30154	-0.946438	0.343925	0.601232	Macspi_20180703@G03682_i1
6.25577	2.40413	2.76416	0.869751	0.384437	0.639123	Macspi_20180703@G03682_i2
25.7696	-0.841383	0.411106	-2.04664	0.0406939	0.152828	Macspi_20180703@G03683_i1
27.3141	-0.616572	0.388443	-1.58729	0.112447	0.308371	Macspi_20180703@G03686_i1
284.552	1.88632	0.276485	6.82253	8.9454e-12	4.59035e-10	Macspi_20180703@G03687_i1
21.574	2.01041	1.44434	1.39192	0.163946	0.390565	Macspi_20180703@G03687_i2
23.8043	-0.480081	0.469973	-1.02151	0.307014	0.564614	Macspi_20180703@G03690_i1
12.6399	-0.865785	0.789	-1.09732	0.272502	0.527555	Macspi_20180703@G03690_i2
8.86245	-0.151358	0.644183	-0.234961	0.814239	0.924822	Macspi_20180703@G03691_i1
4.28879	0.247878	0.900289	0.275332	0.783061	0.910281	Macspi_20180703@G03691_i4
143.006	-0.0532596	0.154055	-0.345719	0.729554	0.882149	Macspi_20180703@G03694_i2
1.99548	-0.0244051	2.71687	-0.0089828	0.992833	0.997094	Macspi_20180703@G03699_i1
63.4928	-0.705701	0.281892	-2.50344	0.0122991	0.0617376	Macspi_20180703@G03699_i4
34.5482	5.47399	1.31716	4.15592	3.23983e-05	0.000404553	Macspi_20180703@G03703_i1
101.339	0.866375	0.205155	4.22302	2.41045e-05	0.000311957	Macspi_20180703@G03708_i1
2.81343	0.0703807	1.3869	0.0507468	0.959527	0.982555	Macspi_20180703@G03716_i10
6.7984	1.44989	0.896577	1.61714	0.105849	0.296553	Macspi_20180703@G03716_i6
17.1109	-0.384953	0.424914	-0.905955	0.36496	0.620956	Macspi_20180703@G03722_i1
261.987	0.431135	0.205373	2.09928	0.0357924	0.139132	Macspi_20180703@G03725_i2
47.3221	-0.795267	0.638791	-1.24496	0.213148	0.457574	Macspi_20180703@G03726_i1
69.4048	-0.70794	0.347	-2.04017	0.0413331	0.154686	Macspi_20180703@G03726_i2
142.041	0.449475	0.481621	0.933255	0.350688	0.607751	Macspi_20180703@G03731_i3
6.10596	2.64759	1.26831	2.08749	0.0368435	0.142123	Macspi_20180703@G03735_i1
17.9447	0.276919	0.595167	0.46528	0.641731	0.829268	Macspi_20180703@G03737_i1
3.25139	-0.703938	1.52487	-0.461639	0.64434	0.830734	Macspi_20180703@G03737_i2
4.28751	-0.31563	2.81683	-0.112051	0.910783	0.963123	Macspi_20180703@G03737_i3
174.196	0.227066	0.180785	1.256	0.209116	0.452548	Macspi_20180703@G03738_i1
532.577	1.14491	0.235735	4.85676	1.19322e-06	2.14307e-05	Macspi_20180703@G03739_i1
156.179	1.34939	0.411046	3.28281	0.00102776	0.00805284	Macspi_20180703@G03739_i2
255.05	-0.93903	0.142501	-6.58963	4.4093e-11	2.00985e-09	Macspi_20180703@G03740_i3
3.56086	-0.697903	0.92426	-0.755094	0.450193	0.693672	Macspi_20180703@G03742_i1
309.573	1.20353	0.220901	5.44826	5.08651e-08	1.24514e-06	Macspi_20180703@G03744_i1
2.87561	-0.117589	1.98774	-0.0591572	0.952827	0.979651	Macspi_20180703@G03745_i1
14.5435	-0.69966	0.599795	-1.1665	0.243413	0.49395	Macspi_20180703@G03745_i2
10.3079	0.570806	0.723353	0.789111	0.430047	0.678013	Macspi_20180703@G03746_i2
24.6891	0.265359	0.38063	0.697159	0.485703	0.722207	Macspi_20180703@G03746_i7
6.82265	-0.740301	0.799877	-0.925518	0.354696	0.611509	Macspi_20180703@G03747_i2
47.8571	-0.337649	0.292646	-1.15378	0.248591	0.500286	Macspi_20180703@G03748_i1
1.37118	3.38119	1.93316	1.74905	0.0802826	0.246359	Macspi_20180703@G03748_i2
11.7097	-0.296245	0.620772	-0.47722	0.633206	0.824035	Macspi_20180703@G03750_i2
9.21776	-0.29154	0.629499	-0.463131	0.643271	0.830178	Macspi_20180703@G03751_i1
9.33747	-1.13989	0.714976	-1.5943	0.110869	0.305565	Macspi_20180703@G03752_i1
64.0785	0.926902	0.233852	3.96363	7.38185e-05	0.000831311	Macspi_20180703@G03754_i3
87.5068	1.49115	0.299496	4.97888	6.39547e-07	1.22062e-05	Macspi_20180703@G03757_i1
79.6082	-0.037989	0.256035	-0.148375	0.882047	0.950999	Macspi_20180703@G03759_i1
9.71491	0.376938	0.999841	0.376998	0.706175	0.86879	Macspi_20180703@G03760_i5
7.37202	-0.982203	0.891305	-1.10198	0.270469	0.525421	Macspi_20180703@G03760_i7
25.4698	0.0152254	0.43047	0.0353692	0.971785	0.988035	Macspi_20180703@G03760_i8
4.544	-5.62414	2.39061	-2.3526	0.0186429	0.0853075	Macspi_20180703@G03760_i9
31.5496	-0.175581	0.402438	-0.436293	0.662625	0.842168	Macspi_20180703@G03761_i1
424.418	0.719203	0.166883	4.30962	1.63537e-05	0.000221628	Macspi_20180703@G03762_i1
1.93287	-0.418669	1.75833	-0.238106	0.811799	0.923543	Macspi_20180703@G03770_i1
1.71083	1.33303	2.74321	0.485938	0.627011	0.819893	Macspi_20180703@G03773_i5
2.03056	-1.09558	2.02418	-0.541245	0.588339	0.794883	Macspi_20180703@G03773_i6
10.9653	-1.53293	0.603954	-2.53816	0.0111438	0.0571267	Macspi_20180703@G03792_i2
1.82453	0.21599	2.3238	0.092947	0.925946	0.967896	Macspi_20180703@G03792_i3
15.9756	0.538521	0.643419	0.836968	0.402611	0.655358	Macspi_20180703@G03793_i1
288.249	-0.960194	0.207178	-4.63464	3.5756e-06	5.78378e-05	Macspi_20180703@G03794_i1
5.68649	-0.700319	1.10226	-0.635351	0.5252	0.751468	Macspi_20180703@G03797_i1
17.1454	-0.856417	0.505889	-1.69289	0.0904756	0.267425	Macspi_20180703@G03797_i4
27.2667	0.213456	0.423227	0.504353	0.614014	0.812253	Macspi_20180703@G03797_i6
401.579	0.0997528	0.247635	0.402822	0.687079	0.857021	Macspi_20180703@G03806_i1
109.258	-0.416482	0.202663	-2.05504	0.0398748	0.150479	Macspi_20180703@G03808_i11
8.49302	-1.27828	0.838911	-1.52374	0.127575	0.33452	Macspi_20180703@G03808_i4
24.6199	-0.732795	0.417883	-1.75359	0.0795009	0.244898	Macspi_20180703@G03808_i7
1.24835	-1.05601	1.8612	-0.567382	0.570455	0.783029	Macspi_20180703@G03809_i2
36.099	-0.679149	0.322263	-2.10744	0.0350795	0.136986	Macspi_20180703@G03810_i2
1.59525	-2.80846	1.9126	-1.4684	0.141995	0.357734	Macspi_20180703@G03810_i3
40.0832	0.132607	0.344143	0.385324	0.699997	0.865069	Macspi_20180703@G03811_i1
3.52628	0.0971988	0.985651	0.0986138	0.921445	0.965996	Macspi_20180703@G03813_i1
152.639	-0.618369	0.166138	-3.72202	0.000197636	0.00196904	Macspi_20180703@G03814_i1
2.70784	-1.92957	1.33004	-1.45077	0.146845	0.365094	Macspi_20180703@G03814_i4
10.7197	-0.938758	0.540603	-1.7365	0.0824751	0.250833	Macspi_20180703@G03815_i1
24.8483	-0.796668	0.3999	-1.99217	0.0463527	0.167852	Macspi_20180703@G03815_i2
132.61	-0.677895	0.335878	-2.01828	0.0435623	0.160589	Macspi_20180703@G03816_i1
10.5588	-0.185324	1.84145	-0.100641	0.919836	0.965203	Macspi_20180703@G03816_i2
45.6497	-0.648297	0.36537	-1.77436	0.0760035	0.237523	Macspi_20180703@G03817_i1
3.9367	-3.38339	1.86212	-1.81695	0.0692245	0.222633	Macspi_20180703@G03817_i2
3.311	-1.29909	1.57008	-0.827408	0.408006	0.660028	Macspi_20180703@G03817_i3
2.10851	0.441671	2.96376	0.149024	0.881535	0.950928	Macspi_20180703@G03817_i4
57.5551	-0.81972	0.293624	-2.79174	0.0052426	0.0311829	Macspi_20180703@G03818_i1
88.2939	-0.718769	0.229322	-3.13432	0.00172251	0.0123774	Macspi_20180703@G03818_i2
30.6103	0.596774	0.335063	1.78108	0.0748997	0.235141	Macspi_20180703@G03819_i1
11.9365	0.424207	0.522585	0.811748	0.416936	0.66725	Macspi_20180703@G03821_i1
15.7686	3.35881	0.814508	4.12373	3.72778e-05	0.00045669	Macspi_20180703@G03826_i1
37.4176	-0.164054	0.326965	-0.501748	0.615844	0.813617	Macspi_20180703@G03828_i1
11.5423	-0.531788	0.697599	-0.762311	0.445874	0.690177	Macspi_20180703@G03829_i2
24.4786	-0.815779	0.452224	-1.80393	0.0712424	0.227024	Macspi_20180703@G03832_i2
7.66266	0.82911	0.755169	1.09791	0.272243	0.527285	Macspi_20180703@G03834_i1
2.89895	-3.81512	2.10203	-1.81497	0.0695279	0.223207	Macspi_20180703@G03835_i1
7.73775	6.60991	1.76139	3.75267	0.000174961	0.00177224	Macspi_20180703@G03835_i3
8.95755	-0.138014	0.620786	-0.222322	0.824063	0.92839	Macspi_20180703@G03836_i1
3.40457	0.264268	1.79269	0.147414	0.882805	0.951178	Macspi_20180703@G03837_i1
15.631	-1.06069	0.761993	-1.39199	0.163926	0.390545	Macspi_20180703@G03837_i11
46.4092	-0.73942	0.279265	-2.64774	0.00810317	0.0443205	Macspi_20180703@G03837_i5
2.10747	-4.06606	3.92877	-1.03495	0.300695	0.55791	Macspi_20180703@G03837_i6
24.2369	-0.750595	0.435609	-1.72309	0.0848717	0.255885	Macspi_20180703@G03837_i7
2.15664	-3.05799	1.58522	-1.92907	0.0537226	0.185864	Macspi_20180703@G03839_i1
13.0906	0.464977	0.495326	0.93873	0.34787	0.605218	Macspi_20180703@G03842_i2
50.5376	0.678283	0.311775	2.17556	0.0295884	0.120971	Macspi_20180703@G03853_i1
6.11216	-1.43505	0.899909	-1.59466	0.110789	0.305459	Macspi_20180703@G03858_i1
3178.64	1.81844	0.183178	9.9272	3.17045e-23	6.73788e-21	Macspi_20180703@G03860_i1
11.0203	0.447949	0.624076	0.717779	0.472893	0.712472	Macspi_20180703@G03867_i1
3.6607	1.29086	1.51406	0.852581	0.393891	0.647519	Macspi_20180703@G03867_i3
28.5913	0.343495	0.527077	0.651698	0.514596	0.74369	Macspi_20180703@G03867_i4
315.196	0.966562	0.202356	4.77655	1.78329e-06	3.08789e-05	Macspi_20180703@G03869_i1
220.751	-0.198906	0.15834	-1.2562	0.209043	0.452466	Macspi_20180703@G03875_i1
5.76282	-1.43218	0.828911	-1.72779	0.0840258	0.254089	Macspi_20180703@G03881_i1
6.05917	-0.412776	0.722573	-0.571258	0.567825	0.781366	Macspi_20180703@G03893_i1
614.976	0.709441	0.162063	4.37757	1.2001e-05	0.00016898	Macspi_20180703@G03894_i1
222.612	-0.579617	0.205404	-2.82185	0.00477482	0.0289131	Macspi_20180703@G03895_i2
21.7699	0.230337	0.422046	0.545762	0.58523	0.793147	Macspi_20180703@G03896_i3
13.4351	-0.222665	0.638171	-0.348911	0.727156	0.880602	Macspi_20180703@G03902_i1
5.1113	-1.11145	1.08048	-1.02866	0.303641	0.56099	Macspi_20180703@G03902_i11
26.9546	-1.09496	0.442187	-2.47624	0.0132774	0.0655577	Macspi_20180703@G03902_i13
34.2148	-0.437778	0.327391	-1.33717	0.181167	0.415187	Macspi_20180703@G03902_i6
28.1552	-0.788141	0.473906	-1.66308	0.0962973	0.278781	Macspi_20180703@G03902_i8
4.68018	1.68989	1.25485	1.34669	0.178082	0.410968	Macspi_20180703@G03902_i9
103.245	-0.560054	0.218046	-2.56851	0.0102137	0.0532806	Macspi_20180703@G03903_i2
6123.41	0.760045	0.186983	4.06478	4.80788e-05	0.000572459	Macspi_20180703@G03905_i1
240.701	0.487317	0.137686	3.53935	0.000401119	0.00361883	Macspi_20180703@G03905_i2
18750	0.735906	0.169705	4.33638	1.44846e-05	0.00019953	Macspi_20180703@G03906_i2
29.1416	-0.357491	0.404801	-0.883128	0.377167	0.632016	Macspi_20180703@G03906_i3
41.2639	-0.806189	0.305306	-2.64059	0.00827614	0.0450653	Macspi_20180703@G03907_i2
49.361	-0.0143613	0.275006	-0.052222	0.958352	0.982158	Macspi_20180703@G03908_i2
4.37355	-0.562907	0.920709	-0.611384	0.540945	0.762443	Macspi_20180703@G03919_i3
70.317	0.148295	0.274007	0.541209	0.588363	0.7949	Macspi_20180703@G03926_i2
38.2209	-0.00658263	0.313794	-0.0209775	0.983264	0.992769	Macspi_20180703@G03926_i3
33.0673	-0.450489	0.343468	-1.31159	0.189658	0.426565	Macspi_20180703@G03927_i2
17.2009	0.828111	0.509133	1.62651	0.10384	0.292875	Macspi_20180703@G03935_i5
24.9515	-0.155573	0.468819	-0.331841	0.74001	0.887286	Macspi_20180703@G03944_i1
3.33715	-4.36639	1.61353	-2.7061	0.00680778	0.038451	Macspi_20180703@G03949_i1
19.3748	1.04896	0.507841	2.06552	0.0388735	0.147721	Macspi_20180703@G03952_i2
126.572	0.187244	0.19278	0.971284	0.331407	0.58934	Macspi_20180703@G03958_i1
9.77122	0.0204075	0.564481	0.0361527	0.971161	0.987856	Macspi_20180703@G03962_i1
7.29377	0.140027	0.873472	0.16031	0.872637	0.948399	Macspi_20180703@G03962_i11
3.76292	-2.45381	1.75634	-1.39712	0.162379	0.388105	Macspi_20180703@G03962_i3
25.4686	-0.458137	0.461929	-0.99179	0.3213	0.578874	Macspi_20180703@G03962_i6
22.4106	0.184519	0.565701	0.326178	0.744289	0.889262	Macspi_20180703@G03962_i7
23.1604	-0.318062	0.395843	-0.803505	0.421683	0.670895	Macspi_20180703@G03964_i5
11.6336	0.0147126	0.530838	0.0277158	0.977889	0.990636	Macspi_20180703@G03966_i1
7.68423	0.582729	0.643907	0.904989	0.365471	0.621458	Macspi_20180703@G03969_i1
12.304	-1.15481	0.52187	-2.21284	0.0269086	0.112618	Macspi_20180703@G03969_i4
19.3511	0.877143	0.383665	2.28622	0.0222415	0.0975014	Macspi_20180703@G03969_i5
30.805	-0.786254	0.35385	-2.222	0.0262834	0.110796	Macspi_20180703@G03970_i1
8.5295	-1.21457	0.671578	-1.80853	0.070524	0.225365	Macspi_20180703@G03971_i1
5.07133	-4.54249	2.09692	-2.16627	0.0302909	0.123036	Macspi_20180703@G03973_i1
32.6424	-0.1866	0.315176	-0.59205	0.553817	0.771573	Macspi_20180703@G03973_i2
57.5376	-0.113163	0.315498	-0.358681	0.719834	0.876602	Macspi_20180703@G03975_i1
99.5197	-0.0352451	0.195392	-0.180382	0.856853	0.941572	Macspi_20180703@G03975_i4
25.1241	-0.533592	0.92592	-0.576283	0.564424	0.779022	Macspi_20180703@G03978_i1
33.8433	0.00265452	0.566512	0.00468573	0.996261	0.998497	Macspi_20180703@G03978_i4
8.16319	1.01664	1.01326	1.00334	0.315698	0.573156	Macspi_20180703@G03980_i1
74.3833	0.953551	0.314594	3.03105	0.00243703	0.0165662	Macspi_20180703@G03981_i1
1.70885	-3.11305	1.67347	-1.86023	0.0628527	0.208063	Macspi_20180703@G03982_i1
2.85017	-4.64258	2.56305	-1.81135	0.0700863	0.224422	Macspi_20180703@G03983_i1
7.30169	-0.925315	0.762309	-1.21383	0.224812	0.471047	Macspi_20180703@G03983_i4
11.9069	-0.764164	0.575008	-1.32896	0.18386	0.418935	Macspi_20180703@G03991_i1
1.2893	-0.157548	1.81648	-0.0867324	0.930884	0.970155	Macspi_20180703@G03991_i2
20.0747	-0.983151	0.592591	-1.65907	0.0971012	0.280413	Macspi_20180703@G03995_i1
9.90906	-0.773576	0.926599	-0.834855	0.403799	0.656242	Macspi_20180703@G03995_i5
2.75799	-1.02588	1.1821	-0.867846	0.385479	0.640034	Macspi_20180703@G03998_i2
2.48384	-0.499677	1.2668	-0.39444	0.693256	0.86087	Macspi_20180703@G03998_i5
76.177	1.27485	0.250345	5.09236	3.5363e-07	7.17398e-06	Macspi_20180703@G04004_i1
20.6403	0.286515	1.56193	0.183436	0.854456	0.940568	Macspi_20180703@G04013_i1
20.291	-0.0950901	1.44027	-0.0660226	0.94736	0.977342	Macspi_20180703@G04013_i2
14.3515	0.136244	0.467091	0.291687	0.770526	0.903589	Macspi_20180703@G04014_i1
26.5719	-2.35367	0.407059	-5.78213	7.37613e-09	2.18129e-07	Macspi_20180703@G04016_i6
17.2599	-0.687582	0.440549	-1.56074	0.118585	0.318959	Macspi_20180703@G04017_i1
10.3225	-2.34765	0.798746	-2.93917	0.00329095	0.0213449	Macspi_20180703@G04018_i1
27.9371	-0.0482431	0.417712	-0.115494	0.908054	0.961979	Macspi_20180703@G04019_i1
6.23052	0.361622	1.77619	0.203594	0.838671	0.934382	Macspi_20180703@G04019_i4
2.42399	-0.804009	1.29806	-0.619395	0.535656	0.758661	Macspi_20180703@G04021_i1
13.098	-0.712386	0.534194	-1.33357	0.182345	0.416718	Macspi_20180703@G04024_i1
42.1547	-0.567002	0.284078	-1.99594	0.0459406	0.166712	Macspi_20180703@G04025_i1
28.9711	0.523519	0.363319	1.44094	0.149603	0.369197	Macspi_20180703@G04026_i1
3.07876	-0.239498	1.32613	-0.1806	0.856682	0.941464	Macspi_20180703@G04027_i1
75.1843	-0.419648	0.284443	-1.47533	0.140123	0.354839	Macspi_20180703@G04027_i2
237.523	-0.0709702	0.130425	-0.544145	0.586342	0.793766	Macspi_20180703@G04032_i1
22.2463	-0.79249	0.668547	-1.18539	0.235862	0.48475	Macspi_20180703@G04045_i1
118.17	0.385773	0.197512	1.95316	0.0508002	0.178766	Macspi_20180703@G04045_i5
3.63509	0.217248	1.07523	0.202047	0.83988	0.934844	Macspi_20180703@G04046_i1
14.138	-3.51157	1.01511	-3.45931	0.000541565	0.00466496	Macspi_20180703@G04046_i3
114.247	-0.381092	0.179847	-2.11898	0.0340919	0.134187	Macspi_20180703@G04046_i8
32.8503	-0.131876	0.377343	-0.349485	0.726725	0.880355	Macspi_20180703@G04047_i1
9.88416	-1.19546	0.875686	-1.36517	0.172199	0.402451	Macspi_20180703@G04051_i1
18.2132	-0.0606728	0.574877	-0.105541	0.915947	0.964097	Macspi_20180703@G04051_i2
11.5959	-6.25083	1.62847	-3.83847	0.000123806	0.00130923	Macspi_20180703@G04053_i6
25.7602	-0.725715	0.526666	-1.37794	0.168221	0.396803	Macspi_20180703@G04053_i7
1702.43	1.51952	0.247626	6.13636	8.44359e-10	3.04126e-08	Macspi_20180703@G04057_i1
32.6656	-0.521904	0.340758	-1.5316	0.125622	0.331385	Macspi_20180703@G04065_i1
1.2653	-0.22747	3.72907	-0.0609991	0.95136	0.979049	Macspi_20180703@G04065_i2
71.4902	-0.83814	0.216846	-3.86514	0.000111027	0.00119069	Macspi_20180703@G04065_i4
13.515	-0.828852	0.566244	-1.46377	0.143256	0.3597	Macspi_20180703@G04065_i5
12.5893	-1.15637	0.753845	-1.53396	0.12504	0.330391	Macspi_20180703@G04065_i7
1.318	-2.87869	2.62229	-1.09778	0.272301	0.527352	Macspi_20180703@G04065_i8
52.9131	-0.437405	0.282233	-1.5498	0.12119	0.323619	Macspi_20180703@G04066_i2
21.2302	-0.294703	1.132	-0.260339	0.794602	0.915275	Macspi_20180703@G04066_i4
16.0142	-0.93865	1.38421	-0.678114	0.497699	0.730787	Macspi_20180703@G04066_i5
15.5	0.0201379	1.37452	0.0146509	0.988311	0.995236	Macspi_20180703@G04066_i6
22.0137	-1.44899	0.493444	-2.93648	0.00331956	0.0215059	Macspi_20180703@G04066_i7
36.7813	0.2382	0.349245	0.682042	0.495212	0.729279	Macspi_20180703@G04072_i1
2.47603	-0.599882	1.96309	-0.30558	0.759925	0.897719	Macspi_20180703@G04072_i2
10.3172	-1.91116	1.21646	-1.57109	0.116162	0.314592	Macspi_20180703@G04072_i4
238.036	-1.00838	0.137831	-7.31608	2.55314e-13	1.68242e-11	Macspi_20180703@G04073_i1
18.3449	-0.946038	0.508352	-1.86099	0.0627454	0.207848	Macspi_20180703@G04075_i1
32.585	0.270476	0.389849	0.693797	0.487809	0.723824	Macspi_20180703@G04078_i4
9.12565	0.0460401	0.589573	0.0780907	0.937756	0.973305	Macspi_20180703@G04081_i1
12.4739	-0.241183	0.553196	-0.435981	0.66285	0.842217	Macspi_20180703@G04082_i1
2.61932	-0.0369383	3.64778	-0.0101262	0.991921	0.996633	Macspi_20180703@G04083_i1
68.2689	-0.235058	0.219214	-1.07228	0.283596	0.539421	Macspi_20180703@G04083_i3
2.23335	0.846451	2.74277	0.308612	0.757617	0.896482	Macspi_20180703@G04085_i1
4.15145	0.205064	2.27354	0.0901959	0.928132	0.96895	Macspi_20180703@G04085_i2
43.0241	-0.748074	0.333888	-2.2405	0.0250586	0.106881	Macspi_20180703@G04085_i4
1.23578	-2.60591	2.74737	-0.948509	0.34287	0.600226	Macspi_20180703@G04085_i6
3.20501	0.459004	2.23923	0.204983	0.837586	0.934084	Macspi_20180703@G04085_i7
19.577	-0.391868	0.432117	-0.906856	0.364483	0.620512	Macspi_20180703@G04091_i4
13.7609	2.28324	0.788955	2.89401	0.00380358	0.02402	Macspi_20180703@G04091_i5
11.8304	1.18953	0.593765	2.00337	0.0451379	0.16458	Macspi_20180703@G04092_i2
31.5552	-0.885916	0.5684	-1.55861	0.119088	0.319817	Macspi_20180703@G04092_i4
12.0974	-0.117746	0.607622	-0.193782	0.846347	0.937259	Macspi_20180703@G04092_i5
2.38206	-2.0009	1.44477	-1.38492	0.166077	0.393826	Macspi_20180703@G04094_i2
8.94521	-1.60857	0.790212	-2.03562	0.0417887	0.155911	Macspi_20180703@G04096_i1
3599.34	1.40689	0.25988	5.41361	6.17677e-08	1.48238e-06	Macspi_20180703@G04099_i1
231.646	1.91454	0.587071	3.26117	0.00110952	0.00858934	Macspi_20180703@G04099_i2
2006.66	0.946755	0.232267	4.07615	4.57868e-05	0.000548727	Macspi_20180703@G04099_i3
2419.11	1.15514	0.171768	6.72501	1.75583e-11	8.60264e-10	Macspi_20180703@G04099_i4
194.508	1.3001	0.303845	4.27882	1.87888e-05	0.000250835	Macspi_20180703@G04108_i4
109.646	0.92286	0.356257	2.59044	0.0095854	0.0506708	Macspi_20180703@G04109_i1
10.0445	1.04355	1.31588	0.793042	0.427753	0.676161	Macspi_20180703@G04109_i2
1542.22	1.4591	0.205866	7.08762	1.36435e-12	7.97304e-11	Macspi_20180703@G04109_i4
146.681	0.550173	0.215976	2.54738	0.0108535	0.0559253	Macspi_20180703@G04109_i5
8.00802	0.715108	0.968861	0.738092	0.460458	0.701735	Macspi_20180703@G04110_i11
1.54659	-0.098213	1.43448	-0.0684661	0.945415	0.976633	Macspi_20180703@G04110_i15
2.72466	-0.345797	1.307	-0.264572	0.791339	0.913841	Macspi_20180703@G04110_i19
2.40547	1.30781	2.17638	0.600913	0.547898	0.767365	Macspi_20180703@G04110_i2
2.57542	0.345872	1.16441	0.297038	0.766438	0.901295	Macspi_20180703@G04110_i20
1.48999	-0.10415	1.60462	-0.0649065	0.948248	0.977746	Macspi_20180703@G04110_i22
1.84534	0.777526	1.43503	0.541817	0.587945	0.794734	Macspi_20180703@G04110_i26
9.08245	-0.124162	0.728829	-0.170358	0.864729	0.945215	Macspi_20180703@G04110_i27
8.50694	0.299422	0.606369	0.493795	0.621451	0.816582	Macspi_20180703@G04110_i28
1.38296	3.21183	1.9976	1.60785	0.107868	0.300099	Macspi_20180703@G04110_i3
2.82942	1.54592	1.11246	1.38964	0.164638	0.391706	Macspi_20180703@G04110_i31
3.36009	-2.78498	1.28272	-2.17116	0.0299191	0.121976	Macspi_20180703@G04110_i4
39.8761	-0.579228	0.343545	-1.68603	0.0917891	0.269823	Macspi_20180703@G04110_i8
5.58892	0.0913151	0.780197	0.117041	0.906828	0.961425	Macspi_20180703@G04111_i2
5.51248	1.17524	0.808363	1.45385	0.145989	0.36377	Macspi_20180703@G04112_i1
12.0261	0.680564	0.513176	1.32618	0.18478	0.420177	Macspi_20180703@G04113_i2
7.8928	-1.06473	0.709	-1.50173	0.133166	0.343701	Macspi_20180703@G04115_i1
5.38929	3.36843	1.64171	2.05178	0.0401908	0.151377	Macspi_20180703@G04116_i1
54.4255	-0.540813	0.311352	-1.73698	0.0823903	0.250645	Macspi_20180703@G04118_i1
18.6017	0.0626602	0.455742	0.137491	0.890643	0.954336	Macspi_20180703@G04119_i3
24.7319	-0.572117	0.442713	-1.2923	0.196253	0.435289	Macspi_20180703@G04120_i1
9.27508	0.888298	0.568028	1.56383	0.117858	0.317623	Macspi_20180703@G04122_i1
12.7699	1.3161	0.576614	2.28246	0.0224622	0.0981502	Macspi_20180703@G04122_i3
24.3097	-1.03508	0.487137	-2.12483	0.033601	0.132824	Macspi_20180703@G04123_i1
30.888	-0.561948	0.374221	-1.50165	0.133188	0.343717	Macspi_20180703@G04124_i1
23.8912	1.11215	0.480136	2.31632	0.0205409	0.0918063	Macspi_20180703@G04125_i4
10.4359	0.30148	1.01107	0.29818	0.765566	0.900707	Macspi_20180703@G04125_i5
3.32852	-0.200335	1.10033	-0.182068	0.855529	0.941001	Macspi_20180703@G04127_i1
9.43679	-0.703192	0.619079	-1.13587	0.256012	0.50908	Macspi_20180703@G04131_i2
1.92381	0.424371	2.03132	0.208914	0.834515	0.93269	Macspi_20180703@G04132_i1
36.422	2.99649	0.47072	6.36576	1.94325e-10	7.99734e-09	Macspi_20180703@G04138_i1
12.6168	2.69979	0.788555	3.42371	0.000617715	0.00522556	Macspi_20180703@G04138_i11
9.80457	2.83364	1.3223	2.14296	0.0321161	0.128453	Macspi_20180703@G04138_i3
59.2985	2.23278	0.306394	7.28729	3.1625e-13	2.05326e-11	Macspi_20180703@G04138_i8
13.0876	3.04346	1.25142	2.432	0.0150156	0.0720753	Macspi_20180703@G04138_i9
146.742	-0.0922044	0.329591	-0.279754	0.779666	0.908602	Macspi_20180703@G04149_i1
223.778	-0.0870081	0.311324	-0.279478	0.779878	0.908719	Macspi_20180703@G04149_i2
294.894	-0.193917	0.302303	-0.641468	0.521219	0.748596	Macspi_20180703@G04150_i1
7.70424	-1.04328	0.702853	-1.48436	0.137714	0.350944	Macspi_20180703@G04155_i3
52.3727	0.396673	0.321427	1.2341	0.217165	0.46245	Macspi_20180703@G04159_i1
21.129	-0.104784	0.403267	-0.259837	0.794989	0.915489	Macspi_20180703@G04160_i1
62.3808	0.558501	0.252245	2.21412	0.0268206	0.112351	Macspi_20180703@G04162_i1
6.99323	0.634639	0.792857	0.800446	0.423452	0.672539	Macspi_20180703@G04165_i2
15.9327	-0.652811	0.549122	-1.18883	0.234508	0.483029	Macspi_20180703@G04167_i1
18.8972	0.133629	0.440081	0.303647	0.761397	0.898395	Macspi_20180703@G04168_i2
5.11859	0.120827	0.816553	0.147972	0.882365	0.95105	Macspi_20180703@G04169_i1
8.73461	-0.59746	0.629396	-0.94926	0.342488	0.599783	Macspi_20180703@G04170_i1
2.05343	-2.53456	1.57085	-1.61349	0.106638	0.297853	Macspi_20180703@G04171_i1
41.6494	0.0701437	0.313308	0.223881	0.82285	0.928059	Macspi_20180703@G04176_i1
78.52	1.81836	0.451506	4.02731	5.64177e-05	0.000657882	Macspi_20180703@G04177_i2
1.46785	4.16012	3.38254	1.22988	0.218743	0.464302	Macspi_20180703@G04177_i3
54.4731	1.61101	0.411619	3.91384	9.08414e-05	0.000998349	Macspi_20180703@G04177_i6
13.2214	-6.60546	2.46156	-2.68344	0.00728692	0.0406398	Macspi_20180703@G04177_i8
13.3285	-0.8907	0.506149	-1.75976	0.0784487	0.242614	Macspi_20180703@G04180_i1
4.8265	-1.07076	0.810432	-1.32123	0.186426	0.42225	Macspi_20180703@G04181_i1
14.012	-1.92542	0.525144	-3.66647	0.000245926	0.00237461	Macspi_20180703@G04182_i2
13.0759	0.482448	0.581201	0.830089	0.406489	0.658687	Macspi_20180703@G04183_i1
34.1364	-0.095038	0.347001	-0.273884	0.784174	0.910794	Macspi_20180703@G04184_i1
12.4134	0.0914187	0.549053	0.166503	0.867762	0.946636	Macspi_20180703@G04185_i1
6.56336	-2.09117	1.12504	-1.85875	0.0630621	0.208589	Macspi_20180703@G04186_i1
9.34963	-1.39878	0.882329	-1.58533	0.112892	0.30908	Macspi_20180703@G04186_i2
17.7425	-1.67104	0.50632	-3.30037	0.000965586	0.00765651	Macspi_20180703@G04186_i3
3.08178	-2.39024	2.29577	-1.04115	0.297807	0.555162	Macspi_20180703@G04186_i4
60.1941	0.752718	0.624755	1.20482	0.228272	0.475217	Macspi_20180703@G04204_i1
1.59777	4.54767	3.93498	1.1557	0.247802	0.499287	Macspi_20180703@G04204_i5
42.9071	0.00500133	1.01126	0.00494566	0.996054	0.998441	Macspi_20180703@G04204_i6
13.4502	0.518735	0.648537	0.799854	0.423796	0.672851	Macspi_20180703@G04204_i8
3.23704	-2.32419	1.21032	-1.92032	0.0548178	0.188508	Macspi_20180703@G04225_i1
130.581	0.0749634	0.152514	0.491518	0.62306	0.817623	Macspi_20180703@G04226_i1
11.7917	-0.389503	0.557213	-0.699021	0.484539	0.721351	Macspi_20180703@G04230_i2
31.8533	-0.224315	0.367273	-0.610759	0.541359	0.762783	Macspi_20180703@G04230_i3
8.11778	2.23751	1.2988	1.72276	0.0849323	0.255968	Macspi_20180703@G04243_i1
126.347	-0.398901	0.259237	-1.53875	0.123865	0.328231	Macspi_20180703@G04245_i1
6.82349	-0.0153458	0.737292	-0.0208137	0.983394	0.992813	Macspi_20180703@G04249_i1
114.955	-0.154542	0.196509	-0.786435	0.431612	0.679117	Macspi_20180703@G04254_i1
6.51254	0.828508	0.697296	1.18817	0.234765	0.483363	Macspi_20180703@G04254_i6
1492.25	1.73574	0.180607	9.61056	7.2155e-22	1.33213e-19	Macspi_20180703@G04255_i1
211.981	1.21207	0.240065	5.04892	4.44307e-07	8.77909e-06	Macspi_20180703@G04256_i1
23.6336	0.284017	0.995502	0.285301	0.775414	0.906217	Macspi_20180703@G04257_i1
38.3173	-1.25899	0.837446	-1.50337	0.132744	0.342958	Macspi_20180703@G04257_i2
5.09635	-2.05751	1.28624	-1.59963	0.109681	0.303418	Macspi_20180703@G04257_i3
2.44133	3.10726	3.22033	0.964891	0.3346	0.59269	Macspi_20180703@G04257_i4
22.9217	-0.167843	0.711357	-0.235948	0.813473	0.924422	Macspi_20180703@G04257_i5
14.7401	-0.69895	0.568039	-1.23046	0.218524	0.464145	Macspi_20180703@G04261_i4
[truncated: 64,140 more rows]

## Sheet: M. pusillum
baseMean	log2FoldChange	lfcSE	stat	pvalue	padj	gene_id
11.2135	-0.410262	0.549412	-0.746729	0.455227	0.650074	Macpus_20180703@G00001_i2
4.0933	-0.0100342	0.858761	-0.0116846	0.990677	0.996082	Macpus_20180703@G00011_i1
133.691	1.05718	0.165806	6.37601	1.81762e-10	3.31314e-09	Macpus_20180703@G00035_i1
4.71192	-1.27486	0.932107	-1.36772	0.171399	0.342022	Macpus_20180703@G00046_i1
16.2127	1.93142	1.02908	1.87685	0.060539	0.161536	Macpus_20180703@G00053_i1
305.856	2.45239	0.232887	10.5304	6.25613e-26	4.16542e-24	Macpus_20180703@G00076_i1
203.545	0.174122	0.216712	0.803476	0.4217	0.621133	Macpus_20180703@G00078_i1
23.3063	-1.48039	0.646254	-2.29073	0.0219793	0.0735585	Macpus_20180703@G00112_i1
8.61412	-0.426968	0.623988	-0.684256	0.493813	0.683184	Macpus_20180703@G00121_i1
971.506	3.68706	0.200648	18.3758	2.05344e-75	8.92015e-73	Macpus_20180703@G00156_i1
9371.68	0.0412368	0.0934658	0.441197	0.65907	0.806881	Macpus_20180703@G00157_i1
2727.99	0.206737	0.103665	1.99429	0.0461209	0.131772	Macpus_20180703@G00158_i1
6.07741	0.436344	2.29364	0.190241	0.84912	0.920812	Macpus_20180703@G00159_i2
42.4729	1.33154	0.393769	3.38154	0.000720807	0.00415269	Macpus_20180703@G00159_i3
8.19385	-1.27321	0.703366	-1.81017	0.0702698	0.180488	Macpus_20180703@G00159_i5
107.19	0.26434	0.211643	1.24899	0.211668	0.394933	Macpus_20180703@G00159_i8
11.2085	-1.05029	2.36505	-0.444087	0.65698	0.805665	Macpus_20180703@G00161_i1
42.244	-0.202567	0.468154	-0.432692	0.665239	0.810997	Macpus_20180703@G00161_i2
18.6691	-1.81348	1.12262	-1.61541	0.106223	0.243845	Macpus_20180703@G00161_i4
217.447	0.151467	0.133508	1.13452	0.256576	0.45025	Macpus_20180703@G00161_i6
91.8468	2.00643	0.307396	6.52719	6.70168e-11	1.28755e-09	Macpus_20180703@G00162_i1
39.7968	1.19471	1.09642	1.08965	0.275867	0.471778	Macpus_20180703@G00162_i2
15.7384	1.98626	1.8987	1.04612	0.295508	0.494426	Macpus_20180703@G00162_i3
98.6745	2.33872	0.385799	6.062	1.34439e-09	2.21125e-08	Macpus_20180703@G00162_i4
1598.52	-0.236763	0.0789363	-2.99942	0.00270491	0.0130222	Macpus_20180703@G00164_i1
10.4014	1.66629	3.66924	0.454124	NA	NA	Macpus_20180703@G00164_i2
75.6486	-0.751852	0.26312	-2.85745	0.00427059	0.0191377	Macpus_20180703@G00167_i1
62.6842	-0.312896	0.255733	-1.22353	0.221131	0.406361	Macpus_20180703@G00169_i1
813.231	0.576983	0.091128	6.33157	2.42682e-10	4.36193e-09	Macpus_20180703@G00175_i1
17.2856	0.574075	0.463066	1.23972	0.215077	0.399146	Macpus_20180703@G00176_i1
38.7571	-0.436395	0.642789	-0.678908	0.497196	0.686032	Macpus_20180703@G00176_i2
23.195	-0.495895	0.425369	-1.1658	0.243695	0.434232	Macpus_20180703@G00176_i3
27.8164	-0.127769	0.35083	-0.364192	0.715715	0.843323	Macpus_20180703@G00176_i5
9.26974	-0.98401	0.572915	-1.71755	0.0858787	0.209573	Macpus_20180703@G00176_i7
54.2859	0.130647	0.305101	0.42821	0.668498	0.813265	Macpus_20180703@G00176_i9
19.0647	-0.00776996	0.43076	-0.0180378	0.985609	0.994028	Macpus_20180703@G00177_i1
7.16613	-1.00792	0.74513	-1.35267	0.176161	0.348923	Macpus_20180703@G00180_i1
19.2336	0.00721421	0.735628	0.00980686	0.992175	0.996536	Macpus_20180703@G00183_i1
9.51365	0.390785	0.84156	0.464358	0.642391	0.795973	Macpus_20180703@G00183_i2
15.0075	-0.609837	0.631696	-0.965396	0.334347	0.536442	Macpus_20180703@G00183_i3
10.4895	-0.322172	0.774433	-0.416011	0.677402	0.818925	Macpus_20180703@G00183_i4
2907.39	0.267367	0.15531	1.72151	0.0851583	0.208367	Macpus_20180703@G00186_i1
42.0795	-0.0842063	0.269083	-0.312938	0.754328	0.865989	Macpus_20180703@G00187_i1
28.3234	-1.54681	1.01594	-1.52254	0.127874	0.278261	Macpus_20180703@G00200_i1
200.973	-0.936072	0.180867	-5.17548	2.2733e-07	2.76087e-06	Macpus_20180703@G00200_i2
58.1957	-0.767333	0.518146	-1.48092	0.138628	0.294375	Macpus_20180703@G00204_i10
170.507	-0.614229	0.248764	-2.46913	0.0135443	0.0498971	Macpus_20180703@G00204_i11
13.7188	-0.0822025	1.09074	-0.075364	0.939925	0.970546	Macpus_20180703@G00204_i12
28.0292	-0.268877	1.25893	-0.213576	0.830877	0.910189	Macpus_20180703@G00204_i17
58.7319	2.12231	0.449442	4.7221	2.33417e-06	2.39976e-05	Macpus_20180703@G00204_i19
60.156	1.72403	0.945229	1.82392	0.0681636	0.176739	Macpus_20180703@G00204_i2
100.981	0.00148555	0.2152	0.00690311	0.994492	0.997756	Macpus_20180703@G00204_i9
33.4631	-1.01861	0.419962	-2.42549	0.0152877	0.0549845	Macpus_20180703@G00205_i1
26.3013	-0.3941	0.467579	-0.842852	0.399311	0.599674	Macpus_20180703@G00205_i2
29.8091	0.250564	0.330026	0.759223	0.447719	0.643914	Macpus_20180703@G00205_i3
147.357	0.23184	0.174777	1.32649	0.184678	0.360362	Macpus_20180703@G00205_i4
1110.51	-0.60538	0.129901	-4.66033	3.15709e-06	3.16154e-05	Macpus_20180703@G00209_i1
46.7316	-0.397329	0.508414	-0.781507	0.434504	0.632558	Macpus_20180703@G00209_i2
61.6132	0.357956	0.259952	1.37701	0.168509	0.337887	Macpus_20180703@G00210_i1
24.6412	0.343566	0.452119	0.759903	0.447313	0.643546	Macpus_20180703@G00210_i2
49.2678	-0.296004	0.45945	-0.644256	0.519409	0.704287	Macpus_20180703@G00212_i1
14.336	-0.133889	0.622338	-0.215139	0.829659	0.909458	Macpus_20180703@G00218_i1
45.412	-0.731229	0.451255	-1.62044	0.105139	0.241867	Macpus_20180703@G00220_i4
6.7524	-2.80891	1.61191	-1.74259	0.081405	0.201501	Macpus_20180703@G00220_i5
9.42314	-0.663873	0.704075	-0.942901	0.345732	0.548225	Macpus_20180703@G00225_i1
10.4871	-2.13635	0.628329	-3.40005	0.000673732	0.0039171	Macpus_20180703@G00228_i2
3033.28	0.416764	0.227986	1.82802	0.0675459	0.175523	Macpus_20180703@G00233_i12
158.451	0.348604	0.302868	1.15101	0.249728	0.441513	Macpus_20180703@G00233_i14
3170.55	0.448902	0.179599	2.49946	0.0124382	0.0465315	Macpus_20180703@G00233_i15
332.244	0.189923	0.331366	0.573151	0.566543	0.740133	Macpus_20180703@G00233_i4
11.8685	-0.239752	0.569653	-0.420874	0.673847	0.816547	Macpus_20180703@G00240_i2
332.57	0.258291	0.104184	2.47918	0.0131685	0.0487778	Macpus_20180703@G00243_i1
451.537	0.11387	0.119308	0.954422	0.33987	0.542163	Macpus_20180703@G00246_i3
162.701	-0.0272011	0.154681	-0.175853	0.86041	0.927376	Macpus_20180703@G00249_i2
241.279	0.345243	0.13006	2.65448	0.00794306	0.0321903	Macpus_20180703@G00250_i2
4390.79	0.847458	0.128803	6.57949	4.7205e-11	9.20197e-10	Macpus_20180703@G00253_i1
16.8518	-1.27303	0.958336	-1.32838	0.184053	0.359516	Macpus_20180703@G00260_i1
62.2598	-1.5921	0.524458	-3.03571	0.00239972	0.011742	Macpus_20180703@G00260_i11
42.3208	-1.26383	0.567626	-2.22651	0.0259801	0.0842021	Macpus_20180703@G00260_i12
58.7114	-1.04976	0.365401	-2.8729	0.00406719	0.0183497	Macpus_20180703@G00260_i13
46.1358	-0.984731	0.675242	-1.45834	0.144748	0.303313	Macpus_20180703@G00260_i14
13.2349	-0.652744	0.629533	-1.03687	0.299796	0.499414	Macpus_20180703@G00260_i16
27.9441	-0.408415	0.923416	-0.442287	0.658282	0.806517	Macpus_20180703@G00260_i3
35.1095	-1.11137	0.663642	-1.67465	0.0940034	0.223722	Macpus_20180703@G00260_i5
24.6656	-1.01712	0.527678	-1.92753	0.0539135	0.148051	Macpus_20180703@G00260_i6
32.5802	-1.13997	0.641812	-1.77617	0.0757045	0.190941	Macpus_20180703@G00262_i1
276.457	-0.692836	0.284788	-2.43281	0.0149821	0.0540832	Macpus_20180703@G00264_i1
94.7473	0.20661	0.454419	0.454669	0.649348	0.800851	Macpus_20180703@G00264_i12
159.253	0.302431	0.227647	1.32851	0.18401	0.359466	Macpus_20180703@G00264_i14
71.9414	-0.816333	0.327694	-2.49114	0.0127333	0.0474516	Macpus_20180703@G00264_i4
88.1849	-0.439659	1.32992	-0.33059	0.740954	0.858463	Macpus_20180703@G00264_i5
110.806	-0.111353	0.19193	-0.580176	0.561796	0.736497	Macpus_20180703@G00264_i7
8.5295	-0.847249	0.699926	-1.21048	0.226093	0.412481	Macpus_20180703@G00282_i3
7.9888	-0.92434	0.771025	-1.19885	0.230588	0.41784	Macpus_20180703@G00282_i5
16.657	-0.449071	0.464696	-0.966375	0.333856	0.535881	Macpus_20180703@G00283_i1
19.0608	-0.0152298	0.384342	-0.0396257	0.968392	0.984849	Macpus_20180703@G00284_i1
460.548	0.0526276	0.253681	0.207456	0.835654	0.913168	Macpus_20180703@G00289_i2
14.91	-1.20166	0.469204	-2.56105	0.0104356	0.0403084	Macpus_20180703@G00293_i1
21.6456	-0.0437154	0.447255	-0.0977415	0.922138	0.960736	Macpus_20180703@G00295_i2
11.9063	0.122697	1.45811	0.0841475	0.932939	0.96667	Macpus_20180703@G00296_i1
142.975	0.642225	0.177888	3.61028	0.000305865	0.00195122	Macpus_20180703@G00296_i2
1089.91	0.101882	0.237176	0.429564	0.667513	0.812665	Macpus_20180703@G00297_i5
4633.61	0.0700945	0.193062	0.363067	0.716555	0.843679	Macpus_20180703@G00297_i6
436.337	-0.43363	0.25527	-1.69871	0.0893738	0.215854	Macpus_20180703@G00298_i1
210.879	0.417662	0.225577	1.85153	0.0640939	0.168817	Macpus_20180703@G00299_i1
8.48861	-1.34175	0.66891	-2.00588	0.0448688	0.12916	Macpus_20180703@G00300_i1
185.763	-0.0207833	0.200983	-0.103408	0.917639	0.958661	Macpus_20180703@G00301_i1
135.891	-0.11572	0.323562	-0.357644	0.72061	0.845959	Macpus_20180703@G00308_i6
448.203	-0.464888	0.0972338	-4.78113	1.74309e-06	1.82758e-05	Macpus_20180703@G00308_i8
182.373	-0.842199	0.260371	-3.23461	0.00121811	0.00656134	Macpus_20180703@G00309_i2
5.40074	-0.504912	0.833882	-0.605496	0.54485	0.723401	Macpus_20180703@G00310_i1
54.5426	-0.237015	0.322258	-0.735482	0.462046	0.655857	Macpus_20180703@G00311_i1
14.7769	-0.459166	0.495784	-0.926142	0.354372	0.556678	Macpus_20180703@G00312_i1
259.885	-0.369372	0.184568	-2.00127	0.0453628	0.130174	Macpus_20180703@G00315_i1
25.297	-0.513901	0.563406	-0.912133	0.361698	0.564204	Macpus_20180703@G00316_i10
73.672	-0.0767617	0.302312	-0.253916	0.799561	0.89262	Macpus_20180703@G00316_i12
100.039	-0.214321	0.21572	-0.993515	0.320459	0.521684	Macpus_20180703@G00316_i14
204.38	-0.121356	0.45247	-0.268208	0.788539	0.886572	Macpus_20180703@G00316_i15
67.279	-0.620156	0.494815	-1.25331	0.210094	0.393128	Macpus_20180703@G00316_i6
35.3342	-0.18993	3.73232	-0.050888	NA	NA	Macpus_20180703@G00316_i8
20.41	0.185658	0.390567	0.475356	0.634533	0.790351	Macpus_20180703@G00319_i1
98.1088	0.0497903	0.184647	0.269652	0.787428	0.886042	Macpus_20180703@G00321_i1
18.1662	-0.271145	0.449439	-0.603297	0.546311	0.724482	Macpus_20180703@G00323_i1
21.9977	-0.760565	0.462233	-1.64542	0.0998839	0.233343	Macpus_20180703@G00325_i1
8.1515	-0.941791	0.774214	-1.21645	0.223814	0.409672	Macpus_20180703@G00325_i2
42.3048	-0.589306	0.325657	-1.80959	0.0703597	0.180628	Macpus_20180703@G00325_i4
40.6718	-0.862204	0.969882	-0.888978	0.374015	0.57625	Macpus_20180703@G00326_i1
73.6782	-0.430189	0.439475	-0.978872	0.327643	0.528914	Macpus_20180703@G00326_i2
95.085	-0.325943	0.401909	-0.810986	0.417374	0.617199	Macpus_20180703@G00326_i5
101.701	0.427622	0.331649	1.28938	0.197266	0.37701	Macpus_20180703@G00326_i7
143.386	0.68199	0.200785	3.39662	0.000682238	0.00396041	Macpus_20180703@G00327_i1
243.172	-0.284584	0.127709	-2.22837	0.025856	0.0838921	Macpus_20180703@G00328_i1
278.211	0.531091	0.15757	3.37051	0.000750301	0.00429809	Macpus_20180703@G00333_i1
88.6485	-0.719131	0.230414	-3.12104	0.00180212	0.00918941	Macpus_20180703@G00345_i1
150.109	0.112207	0.415545	0.270024	0.787142	0.88595	Macpus_20180703@G00345_i2
759.152	-0.193092	0.127848	-1.51033	0.130959	0.283058	Macpus_20180703@G00346_i1
806.743	0.927953	0.225092	4.12255	3.74697e-05	0.000299053	Macpus_20180703@G00371_i1
8.64269	2.53649	3.74938	0.676509	NA	NA	Macpus_20180703@G00371_i2
4.58189	-1.3097	0.910648	-1.43821	0.150374	0.311403	Macpus_20180703@G00380_i1
10.1372	-1.36992	0.591528	-2.31591	0.0205634	0.0698099	Macpus_20180703@G00382_i1
417.529	1.37911	0.15452	8.92513	4.45159e-19	1.83341e-17	Macpus_20180703@G00383_i1
133.136	-0.199883	0.297632	-0.671578	0.501852	0.689689	Macpus_20180703@G00384_i1
41.121	-1.27551	0.377879	-3.37543	0.000736992	0.0042336	Macpus_20180703@G00388_i4
96.3124	-0.29551	0.22869	-1.29219	0.196291	0.375843	Macpus_20180703@G00389_i1
39.6452	-1.29844	1.02897	-1.26189	0.206989	0.389212	Macpus_20180703@G00390_i1
162.57	-0.937775	0.269309	-3.48215	0.000497401	0.00300626	Macpus_20180703@G00390_i2
826.199	0.109234	0.180916	0.603786	0.545986	0.724237	Macpus_20180703@G00391_i1
11.6976	0.041932	0.618245	0.0678242	0.945926	0.973542	Macpus_20180703@G00393_i1
14.9755	-0.777294	1.09689	-0.708634	0.478552	0.670135	Macpus_20180703@G00393_i11
4.76774	-2.9358	2.21366	-1.32622	0.184767	0.360451	Macpus_20180703@G00393_i14
15.207	-1.30925	1.56064	-0.838919	0.401515	0.602031	Macpus_20180703@G00393_i15
68.2833	0.460677	0.683035	0.674456	0.500022	0.688243	Macpus_20180703@G00393_i2
13.3897	-0.811723	1.27155	-0.638372	0.523232	0.706769	Macpus_20180703@G00393_i6
640.597	2.17435	0.125886	17.2724	7.598e-67	2.77482e-64	Macpus_20180703@G00396_i1
215.343	0.100719	0.138175	0.728925	0.466047	0.659052	Macpus_20180703@G00398_i1
9.62159	-0.163039	1.05109	-0.155113	0.876732	0.936009	Macpus_20180703@G00400_i1
19.2549	-0.827508	0.890559	-0.9292	0.352785	0.555359	Macpus_20180703@G00400_i2
77.8498	0.216377	0.333448	0.648907	0.516398	0.701726	Macpus_20180703@G00400_i5
83.3308	0.195233	0.297763	0.655667	0.512039	0.698031	Macpus_20180703@G00402_i5
6.45933	-0.875363	0.779545	-1.12291	0.261474	0.455621	Macpus_20180703@G00402_i9
27.8811	-0.857924	0.430715	-1.99186	0.0463863	0.132338	Macpus_20180703@G00405_i1
18.8849	-1.15703	0.515984	-2.24237	0.0249372	0.081453	Macpus_20180703@G00405_i10
203.578	2.21102	0.339793	6.50697	7.66839e-11	1.46306e-09	Macpus_20180703@G00409_i1
55.5485	1.34058	0.278482	4.81387	1.48039e-06	1.57577e-05	Macpus_20180703@G00413_i12
16.6749	1.52079	0.633582	2.40031	0.0163812	0.0581871	Macpus_20180703@G00413_i13
386.348	0.602442	0.120875	4.984	6.22837e-07	7.04584e-06	Macpus_20180703@G00413_i17
75.24	1.53877	0.345008	4.46009	8.19252e-06	7.55169e-05	Macpus_20180703@G00413_i2
117.481	1.0815	0.287109	3.76686	0.000165312	0.00112855	Macpus_20180703@G00413_i21
690.119	0.224458	0.134929	1.66353	0.0962069	0.227437	Macpus_20180703@G00413_i22
20.7796	2.01061	0.517539	3.88495	0.000102351	0.000734834	Macpus_20180703@G00413_i4
250.886	-0.0459703	0.146113	-0.314622	0.753049	0.865312	Macpus_20180703@G00413_i8
1584.26	0.612422	0.153191	3.99776	6.39449e-05	0.000482516	Macpus_20180703@G00414_i1
29.9522	-0.130223	0.524248	-0.2484	0.803825	0.895507	Macpus_20180703@G00421_i1
171.443	0.613176	0.204005	3.0057	0.00264973	0.012797	Macpus_20180703@G00421_i2
55.7709	-1.09638	0.405715	-2.70235	0.00688519	0.0285566	Macpus_20180703@G00422_i1
6.25663	-0.85153	0.71423	-1.19223	0.233169	0.421052	Macpus_20180703@G00423_i3
209.729	0.452459	0.385871	1.17256	0.24097	0.43074	Macpus_20180703@G00423_i6
24.4988	-0.706891	0.392713	-1.80002	0.0718574	0.183276	Macpus_20180703@G00425_i4
17.4102	0.0202487	0.820545	0.0246772	0.980312	0.991342	Macpus_20180703@G00429_i3
927.519	-0.794638	0.315273	-2.52048	0.0117195	0.0443017	Macpus_20180703@G00429_i6
167.656	-0.96315	1.45315	-0.662802	0.507458	0.693987	Macpus_20180703@G00429_i7
24.3253	-0.153194	0.502114	-0.305098	0.760292	0.869567	Macpus_20180703@G00433_i1
69.9581	-0.916146	0.353155	-2.59418	0.00948182	0.0372521	Macpus_20180703@G00433_i2
336.421	0.0708944	0.14149	0.501055	0.616332	0.777395	Macpus_20180703@G00434_i1
51.5763	0.470479	0.62011	0.758702	0.448031	0.64425	Macpus_20180703@G00434_i2
664.525	0.38125	0.0847738	4.49727	6.88331e-06	6.43544e-05	Macpus_20180703@G00435_i1
303.949	-0.734147	0.115127	-6.37684	1.80778e-10	3.29813e-09	Macpus_20180703@G00437_i1
39.6759	2.57508	0.8907	2.89107	0.00383933	0.0174668	Macpus_20180703@G00445_i1
65.8119	-0.511466	0.244278	-2.09379	0.0362791	0.109626	Macpus_20180703@G00446_i1
17.5405	3.38743	0.936732	3.61622	0.000298937	0.00191184	Macpus_20180703@G00447_i1
37.0505	2.10752	0.484183	4.35273	1.3445e-05	0.000118178	Macpus_20180703@G00447_i2
57.8457	0.244319	0.320508	0.762287	0.445889	0.642309	Macpus_20180703@G00448_i12
9.52008	-1.31918	1.26495	-1.04287	0.297009	0.496433	Macpus_20180703@G00448_i14
158.628	-0.382671	0.17616	-2.1723	0.0298332	0.09401	Macpus_20180703@G00448_i15
25.3594	-0.594592	0.385201	-1.54359	0.122688	0.270214	Macpus_20180703@G00448_i7
3.98303	0.865213	1.38226	0.62594	0.531354	0.713452	Macpus_20180703@G00448_i8
183.192	1.87318	0.187542	9.98807	1.71901e-23	9.65171e-22	Macpus_20180703@G00449_i2
153.36	0.00412222	0.195949	0.0210372	0.983216	0.992791	Macpus_20180703@G00450_i1
85.882	-0.0595054	0.246337	-0.241561	0.809121	0.8985	Macpus_20180703@G00451_i1
117.049	0.677235	0.168417	4.02118	5.79076e-05	0.000441888	Macpus_20180703@G00454_i1
94.4976	-1.51367	0.436991	-3.46385	0.000532502	0.0031913	Macpus_20180703@G00455_i1
83.072	-0.353084	0.356628	-0.990062	0.322144	0.523256	Macpus_20180703@G00459_i1
31.6684	0.989279	0.413836	2.39051	0.016825	0.0594669	Macpus_20180703@G00469_i3
13.3163	-0.150807	0.527892	-0.285679	0.775124	0.87873	Macpus_20180703@G00470_i2
46.0905	-0.228983	0.271244	-0.844196	0.39856	0.598885	Macpus_20180703@G00470_i3
99.6946	1.90364	0.283172	6.72255	1.78566e-11	3.66803e-10	Macpus_20180703@G00472_i1
22.0464	-0.685184	1.20294	-0.569591	0.568955	0.741899	Macpus_20180703@G00472_i3
36.8435	-0.0382136	0.42549	-0.0898108	0.928438	0.964451	Macpus_20180703@G00472_i6
42.7294	-0.593632	0.444426	-1.33573	0.181638	0.356098	Macpus_20180703@G00472_i9
9.76444	0.15987	0.582816	0.274307	0.783849	0.884091	Macpus_20180703@G00474_i1
46.5629	-0.140549	0.323334	-0.434686	0.66379	0.809902	Macpus_20180703@G00480_i1
596.552	0.222932	0.222662	1.00121	0.316723	0.517637	Macpus_20180703@G00487_i2
5.33527	-1.26598	1.65166	-0.766492	0.443384	0.640302	Macpus_20180703@G00489_i1
180.117	0.0824012	0.379011	0.217411	0.827888	0.908365	Macpus_20180703@G00489_i2
34.4814	-0.185372	0.37676	-0.492017	0.622708	0.781994	Macpus_20180703@G00491_i1
66.3336	0.175759	0.327332	0.536944	0.591306	0.7591	Macpus_20180703@G00491_i13
210.231	-0.725687	0.347596	-2.08773	0.0368222	0.111015	Macpus_20180703@G00491_i15
1295.04	0.269181	0.248672	1.08247	0.279042	0.4752	Macpus_20180703@G00491_i16
132.546	0.412452	0.167747	2.45878	0.0139411	0.0510219	Macpus_20180703@G00491_i18
287.052	-0.190302	0.144457	-1.31736	0.187718	0.364347	Macpus_20180703@G00491_i2
153.309	-0.147765	0.178515	-0.827743	0.407816	0.607594	Macpus_20180703@G00491_i22
5.022	-5.87576	3.17214	-1.8523	0.0639824	0.168599	Macpus_20180703@G00491_i5
21.3906	-0.552695	0.477637	-1.15714	0.247214	0.4384	Macpus_20180703@G00492_i2
11.4525	-0.282517	0.575584	-0.490836	0.623543	0.782567	Macpus_20180703@G00493_i4
234.048	-0.118086	0.305246	-0.386857	0.698862	0.833002	Macpus_20180703@G00496_i1
203.807	-0.196393	0.259154	-0.757823	0.448557	0.644777	Macpus_20180703@G00496_i3
23.9513	0.812132	0.477725	1.7	0.0891315	0.215419	Macpus_20180703@G00498_i1
6.42842	-0.946905	0.824087	-1.14904	0.250541	0.442571	Macpus_20180703@G00499_i1
123.337	-0.713543	0.306125	-2.33089	0.0197593	0.0675918	Macpus_20180703@G00500_i1
6.84139	-1.48592	0.732369	-2.02892	0.0424666	0.12372	Macpus_20180703@G00509_i1
15.0984	0.741216	0.551969	1.34286	0.179318	0.353024	Macpus_20180703@G00512_i1
422.966	0.731283	0.175066	4.17718	2.95148e-05	0.000241526	Macpus_20180703@G00513_i1
15.7418	-0.714286	0.682609	-1.04641	0.295373	0.494261	Macpus_20180703@G00514_i1
125.792	1.65536	0.259512	6.37875	1.78541e-10	3.2602e-09	Macpus_20180703@G00514_i2
15.281	1.58111	0.515436	3.06752	0.00215846	0.0107423	Macpus_20180703@G00514_i3
19.3694	0.471681	1.10165	0.428159	0.668535	0.813286	Macpus_20180703@G00519_i2
78.2277	-1.15307	0.318283	-3.62278	0.000291459	0.00187264	Macpus_20180703@G00519_i3
91.1309	-0.988444	0.300918	-3.28476	0.00102068	0.00563429	Macpus_20180703@G00522_i1
30.2814	-0.590662	0.36166	-1.6332	0.102428	0.237421	Macpus_20180703@G00523_i1
276.325	0.269594	0.162093	1.66321	0.0962709	0.227499	Macpus_20180703@G00526_i3
19.9609	-0.0911903	0.486279	-0.187526	0.851248	0.921948	Macpus_20180703@G00528_i1
1391.35	0.327799	0.370898	0.883798	0.376805	0.578691	Macpus_20180703@G00531_i1
42.563	0.257625	0.758534	0.339636	0.734131	0.854519	Macpus_20180703@G00535_i1
6.68483	-1.91682	0.927906	-2.06574	0.0388527	0.115742	Macpus_20180703@G00536_i2
54.6225	0.447535	0.520364	0.860043	0.389765	0.590421	Macpus_20180703@G00537_i1
13.956	-0.49258	0.8302	-0.593327	0.552963	0.729692	Macpus_20180703@G00538_i1
74.662	-0.772948	0.539874	-1.43172	0.152224	0.314225	Macpus_20180703@G00538_i2
577.469	-0.154314	0.118845	-1.29845	0.194132	0.37299	Macpus_20180703@G00538_i5
163.553	0.275141	0.184752	1.48925	0.136423	0.291327	Macpus_20180703@G00540_i1
501.541	0.849395	0.156331	5.43332	5.53154e-08	7.40674e-07	Macpus_20180703@G00550_i6
6.97119	0.434577	0.753724	0.576574	0.564227	0.738278	Macpus_20180703@G00554_i1
389.381	-0.557964	0.381546	-1.46238	0.143637	0.301584	Macpus_20180703@G00560_i1
64.8262	-0.419339	0.385914	-1.08661	0.277207	0.473286	Macpus_20180703@G00561_i1
33.8626	-0.66578	0.510249	-1.30481	0.191956	0.370032	Macpus_20180703@G00562_i2
17.9165	0.135661	1.51828	0.0893523	0.928802	0.964657	Macpus_20180703@G00565_i1
323.546	0.1931	0.199195	0.969405	0.332343	0.534183	Macpus_20180703@G00565_i2
27.7897	0.206086	0.401894	0.512788	0.6081	0.771705	Macpus_20180703@G00566_i2
162.397	-0.898527	0.248046	-3.62242	0.00029186	0.00187463	Macpus_20180703@G00566_i3
25.1713	22.0473	3.90953	5.63936	NA	NA	Macpus_20180703@G00567_i2
226.098	0.107206	0.18515	0.579021	0.562575	0.737061	Macpus_20180703@G00567_i4
45.8159	-0.115729	0.296504	-0.390312	0.696306	0.831409	Macpus_20180703@G00567_i8
2195.94	-0.120859	0.237024	-0.509903	0.61012	0.772937	Macpus_20180703@G00567_i9
173.135	-0.109743	0.255969	-0.428734	0.668117	0.812969	Macpus_20180703@G00569_i1
9.17898	-1.02034	0.666846	-1.5301	0.125991	0.275246	Macpus_20180703@G00572_i1
34.7594	0.0447416	0.32298	0.138527	0.889824	0.9437	Macpus_20180703@G00573_i1
7.28226	0.134344	0.849768	0.158095	0.874382	0.934964	Macpus_20180703@G00575_i1
18.6574	-0.028382	0.533005	-0.0532491	0.957533	0.979076	Macpus_20180703@G00577_i1
74.3403	-0.635685	0.263386	-2.41351	0.0157995	0.0565246	Macpus_20180703@G00582_i1
13.9483	-1.47522	0.572507	-2.57677	0.00997284	0.0388227	Macpus_20180703@G00584_i1
6.59831	-0.35172	0.947146	-0.371347	0.710379	0.839949	Macpus_20180703@G00584_i2
29.2925	0.630139	0.330869	1.9045	0.0568456	0.154305	Macpus_20180703@G00586_i1
31.8157	0.0075665	0.335645	0.0225432	0.982015	0.992154	Macpus_20180703@G00586_i2
58.7525	0.529106	0.257072	2.0582	0.0395711	0.117416	Macpus_20180703@G00587_i1
12.1623	-0.574953	0.551408	-1.0427	0.297087	0.496456	Macpus_20180703@G00588_i2
89.8115	0.0705025	0.21125	0.33374	0.738576	0.856758	Macpus_20180703@G00589_i1
266.287	-0.59255	0.298284	-1.98653	0.0469746	0.133693	Macpus_20180703@G00590_i1
123.475	0.172017	0.176324	0.975575	0.329275	0.530615	Macpus_20180703@G00591_i1
95.4884	0.389654	0.241361	1.6144	0.10644	0.244106	Macpus_20180703@G00591_i2
96.238	0.245973	0.223092	1.10256	0.270218	0.465498	Macpus_20180703@G00591_i3
102.055	0.420217	0.343835	1.22215	0.221652	0.407065	Macpus_20180703@G00592_i1
113.851	0.461914	0.166502	2.77423	0.00553334	0.0238038	Macpus_20180703@G00593_i2
46.3525	2.1145	0.368103	5.74432	9.22898e-09	1.37943e-07	Macpus_20180703@G00596_i1
4.21485	-1.07624	2.0942	-0.513914	0.607312	0.771118	Macpus_20180703@G00597_i2
64.8076	0.846754	0.226845	3.73275	0.0001894	0.00127237	Macpus_20180703@G00597_i5
328.433	0.11383	0.111833	1.01786	0.308746	0.509184	Macpus_20180703@G00612_i1
652.127	-0.0066429	0.0971901	-0.0683496	0.945507	0.97329	Macpus_20180703@G00614_i5
28.6177	1.04392	0.488191	2.13834	0.0324892	0.100567	Macpus_20180703@G00615_i2
82.9512	0.436622	0.277645	1.57259	0.115813	0.259199	Macpus_20180703@G00616_i1
26.7332	-0.261863	0.521979	-0.501674	0.615897	0.777012	Macpus_20180703@G00617_i1
140.646	-0.415546	0.286624	-1.4498	0.147115	0.306671	Macpus_20180703@G00618_i2
10.1871	-0.654056	0.60703	-1.07747	0.28127	0.477878	Macpus_20180703@G00619_i1
162.039	1.85666	0.200899	9.24176	2.42472e-20	1.10445e-18	Macpus_20180703@G00620_i1
7.69995	1.93397	0.953101	2.02914	0.0424445	0.123683	Macpus_20180703@G00620_i2
4.74618	-2.11657	1.00322	-2.10978	0.0348776	0.106451	Macpus_20180703@G00621_i1
6.68363	-0.578701	0.791847	-0.730824	0.464887	0.6581	Macpus_20180703@G00622_i1
175.514	0.193535	0.16389	1.18088	0.237648	0.42676	Macpus_20180703@G00624_i1
116.513	3.71981	0.302796	12.2849	1.09194e-34	1.2081e-32	Macpus_20180703@G00632_i1
4.09712	2.50449	1.70451	1.46933	0.141744	0.298626	Macpus_20180703@G00632_i5
37.2485	-1.43859	0.36496	-3.94178	8.08801e-05	0.000597095	Macpus_20180703@G00634_i2
6.74905	-0.37739	0.891401	-0.423367	0.672027	0.815252	Macpus_20180703@G00636_i1
78.7861	0.269093	0.285563	0.942325	0.346026	0.548549	Macpus_20180703@G00636_i5
13.1149	-1.97378	1.8053	-1.09332	0.274252	0.470048	Macpus_20180703@G00636_i6
13.3108	-0.870594	0.523452	-1.66318	0.0962769	0.227499	Macpus_20180703@G00637_i1
76.8921	-0.0130872	0.250326	-0.0522806	0.958305	0.979428	Macpus_20180703@G00637_i2
45.6638	-0.394418	0.412238	-0.956772	0.338683	0.540854	Macpus_20180703@G00637_i4
71.3433	-0.383188	0.239751	-1.59828	0.109981	0.250031	Macpus_20180703@G00638_i1
138.213	-0.525653	0.288397	-1.82267	0.0683536	0.1771	Macpus_20180703@G00641_i1
15.4601	-1.28077	0.517331	-2.47572	0.0132967	0.0491502	Macpus_20180703@G00656_i1
51.0905	-0.565831	0.403989	-1.40061	0.161331	0.327373	Macpus_20180703@G00656_i2
3556	0.417434	0.0936776	4.45607	8.3475e-06	7.68253e-05	Macpus_20180703@G00657_i3
6995.75	-1.01482	0.0596881	-17.0021	7.92671e-65	2.7722e-62	Macpus_20180703@G00658_i1
277.735	0.0800683	0.20242	0.395556	0.692433	0.828703	Macpus_20180703@G00660_i1
326.251	-0.0917559	0.185534	-0.49455	0.620918	0.780963	Macpus_20180703@G00662_i2
151.88	0.373662	0.331065	1.12867	0.259039	0.45289	Macpus_20180703@G00662_i5
220.978	-0.524179	0.36719	-1.42754	0.153424	0.316116	Macpus_20180703@G00665_i3
10.7707	0.421564	0.646086	0.652489	0.514086	0.699782	Macpus_20180703@G00673_i1
53.0133	-0.49171	0.328518	-1.49675	0.134458	0.288505	Macpus_20180703@G00674_i2
9.21289	-0.717897	0.853323	-0.841296	0.400182	0.600535	Macpus_20180703@G00677_i2
143.992	-0.213433	0.306862	-0.695535	0.48672	0.67739	Macpus_20180703@G00679_i2
8.99853	0.900317	0.785898	1.14559	0.251965	0.444229	Macpus_20180703@G00679_i3
32.4938	-0.145245	0.335006	-0.433559	0.664608	0.810499	Macpus_20180703@G00679_i4
1014	-0.517764	0.15254	-3.39428	0.000688084	0.0039893	Macpus_20180703@G00684_i11
161.595	-0.254446	0.258587	-0.983985	0.325123	0.526267	Macpus_20180703@G00684_i4
67.5742	0.281818	0.57945	0.486354	0.626716	0.784903	Macpus_20180703@G00684_i7
169.753	1.49705	0.404803	3.69822	0.000217115	0.00143819	Macpus_20180703@G00684_i8
15.9433	0.317217	0.492962	0.643492	0.519905	0.704566	Macpus_20180703@G00688_i1
50.1636	-0.348275	0.286505	-1.2156	0.224137	0.410086	Macpus_20180703@G00688_i4
25.6921	-0.929412	0.425577	-2.18389	0.0289706	0.091867	Macpus_20180703@G00688_i7
49.9924	-1.10952	0.326415	-3.39911	0.000676052	0.00392893	Macpus_20180703@G00689_i1
22.8421	-1.04507	0.498979	-2.09442	0.0362223	0.109495	Macpus_20180703@G00694_i3
23.2934	-0.346819	0.442615	-0.783568	0.433294	0.631489	Macpus_20180703@G00697_i1
50.656	-0.00833499	0.411358	-0.0202621	0.983834	0.993072	Macpus_20180703@G00697_i13
16.7277	-1.10689	0.618055	-1.79092	0.073306	0.1862	Macpus_20180703@G00697_i16
14.8124	-0.176396	0.602771	-0.292641	0.769796	0.875518	Macpus_20180703@G00697_i3
12.9391	0.821049	0.567757	1.44613	0.148141	0.308031	Macpus_20180703@G00697_i6
350.735	0.182999	0.177947	1.02839	0.303765	0.503801	Macpus_20180703@G00710_i12
157.04	0.405309	0.54658	0.741537	0.458368	0.652949	Macpus_20180703@G00710_i14
428.138	3.52202	0.193022	18.2467	2.19814e-74	9.35185e-72	Macpus_20180703@G00710_i17
32.3613	-0.101849	0.42388	-0.240278	0.810115	0.898898	Macpus_20180703@G00710_i18
1653.93	-0.343457	0.192241	-1.78659	0.0740031	0.187589	Macpus_20180703@G00710_i19
96.1707	0.593807	0.226465	2.62208	0.0087396	0.0348436	Macpus_20180703@G00711_i1
55.9448	-0.153741	0.237178	-0.648211	0.516849	0.702246	Macpus_20180703@G00712_i1
395.055	-0.205919	0.139985	-1.471	0.14129	0.297998	Macpus_20180703@G00714_i1
269.771	0.31641	0.149994	2.10948	0.034903	0.106497	Macpus_20180703@G00715_i1
187.201	-0.685964	0.355581	-1.92913	0.0537141	0.14767	Macpus_20180703@G00716_i1
107.511	-1.12858	0.211595	-5.3337	9.62318e-08	1.23716e-06	Macpus_20180703@G00717_i1
7.35036	-0.106543	0.703291	-0.151492	0.879588	0.937397	Macpus_20180703@G00721_i1
6.58247	-1.52026	0.976347	-1.55709	0.119449	0.264923	Macpus_20180703@G00728_i1
62.0623	1.35891	0.364329	3.72988	0.000191567	0.00128487	Macpus_20180703@G00732_i1
10.8665	0.697087	1.8639	0.373994	0.708409	0.838569	Macpus_20180703@G00732_i2
5.70302	5.79445	1.82328	3.17804	0.00148277	0.00776928	Macpus_20180703@G00732_i5
186.129	-1.52969	0.252346	-6.06189	1.34531e-09	2.21176e-08	Macpus_20180703@G00732_i6
36.487	0.985462	0.591244	1.66676	0.095562	0.226322	Macpus_20180703@G00732_i8
331.567	2.20181	0.208566	10.5569	4.71932e-26	3.15651e-24	Macpus_20180703@G00733_i1
28.8796	-0.598788	2.0297	-0.295013	0.767984	0.874181	Macpus_20180703@G00734_i11
112.857	0.0409937	0.250374	0.16373	0.869944	0.932247	Macpus_20180703@G00734_i13
136.876	-0.349792	0.261207	-1.33914	0.180526	0.354607	Macpus_20180703@G00734_i2
51.1966	0.0178127	0.308126	0.0578097	0.9539	0.977288	Macpus_20180703@G00734_i3
4.23282	-1.23422	0.910686	-1.35526	0.175334	0.347766	Macpus_20180703@G00739_i1
4.62938	-1.0599	1.13576	-0.933204	0.350714	0.553182	Macpus_20180703@G00744_i1
262.642	-0.226893	0.331281	-0.684894	0.493411	0.682833	Macpus_20180703@G00765_i1
429.85	0.783134	0.137509	5.69513	1.23275e-08	1.81044e-07	Macpus_20180703@G00766_i1
234.271	1.56626	0.202153	7.74787	9.34455e-15	2.67428e-13	Macpus_20180703@G00768_i2
55.1372	-0.128561	0.400447	-0.321044	0.748177	0.862405	Macpus_20180703@G00769_i1
4.05617	0.283437	0.799997	0.354297	0.723116	0.847459	Macpus_20180703@G00781_i1
48.9259	1.82568	0.335169	5.44705	5.12124e-08	6.88355e-07	Macpus_20180703@G00783_i1
274.504	1.39436	0.243014	5.73777	9.59298e-09	1.42866e-07	Macpus_20180703@G00790_i10
269.439	0.234709	0.359647	0.652609	0.514008	0.699699	Macpus_20180703@G00790_i5
1515.85	0.376637	0.263495	1.42939	0.152892	0.315288	Macpus_20180703@G00790_i8
176.75	0.126472	0.158386	0.79851	0.424575	0.623757	Macpus_20180703@G00791_i1
44.5111	-0.788422	0.295256	-2.6703	0.00757826	0.0309123	Macpus_20180703@G00793_i2
36.1534	-0.99415	0.335659	-2.96178	0.00305862	0.0144271	Macpus_20180703@G00793_i3
66.7182	-0.307856	0.292925	-1.05097	0.293272	0.492001	Macpus_20180703@G00793_i4
27.078	-0.580192	0.505614	-1.1475	0.251175	0.443253	Macpus_20180703@G00793_i6
164.661	0.26509	0.227737	1.16402	0.244418	0.435144	Macpus_20180703@G00794_i2
40.9396	1.06593	1.53855	0.692816	0.488425	0.678824	Macpus_20180703@G00795_i1
288.418	0.774779	0.197459	3.92374	8.71851e-05	0.000639295	Macpus_20180703@G00795_i2
648.023	-1.26158	0.144957	-8.7031	3.2294e-18	1.24669e-16	Macpus_20180703@G00797_i1
8.94197	-0.234597	0.651096	-0.360312	0.718614	0.844966	Macpus_20180703@G00798_i1
46.5187	1.88533	0.332387	5.67209	1.41068e-08	2.05348e-07	Macpus_20180703@G00799_i1
627.555	0.156386	0.0910448	1.71768	0.0858543	0.209542	Macpus_20180703@G00800_i1
127.07	0.0522372	0.185104	0.282205	0.777786	0.880378	Macpus_20180703@G00801_i1
39.5981	-0.114535	0.337863	-0.338999	0.734611	0.85474	Macpus_20180703@G00801_i3
1238.43	0.0351661	0.0687886	0.51122	0.609197	0.772325	Macpus_20180703@G00804_i1
93.2981	0.23442	0.212113	1.10517	0.269087	0.464243	Macpus_20180703@G00805_i1
917.309	0.347349	0.180032	1.92938	0.053684	0.147607	Macpus_20180703@G00811_i1
392.314	0.362892	0.190204	1.90791	0.0564024	0.153324	Macpus_20180703@G00812_i1
179.662	0.978662	0.179035	5.46631	4.59505e-08	6.21784e-07	Macpus_20180703@G00813_i1
9.32166	-1.98326	0.705465	-2.81128	0.00493452	0.0215878	Macpus_20180703@G00835_i1
154.899	1.98647	0.207656	9.56617	1.10944e-21	5.53619e-20	Macpus_20180703@G00838_i2
176.532	0.744007	0.346902	2.14472	0.0319753	0.099282	Macpus_20180703@G00839_i1
41.1565	0.0270811	0.33065	0.0819025	0.934724	0.967669	Macpus_20180703@G00839_i2
4.40983	-0.256743	0.92341	-0.278038	0.780983	0.882181	Macpus_20180703@G00847_i1
8.02818	-1.1173	0.678524	-1.64666	0.099628	0.232851	Macpus_20180703@G00847_i2
8.52082	0.354876	0.638565	0.555739	0.578389	0.749377	Macpus_20180703@G00860_i1
14.64	-0.621862	0.550883	-1.12885	0.258962	0.452837	Macpus_20180703@G00860_i2
166.654	0.420161	0.166264	2.52707	0.0115019	0.0436588	Macpus_20180703@G00861_i3
5782.62	-0.446678	0.13078	-3.4155	0.000636649	0.00372988	Macpus_20180703@G00862_i1
14.1365	-0.320325	1.3219	-0.242321	0.808532	0.898132	Macpus_20180703@G00862_i4
16.3649	-0.334237	0.536584	-0.622899	0.533351	0.7149	Macpus_20180703@G00863_i1
209.052	0.0857505	0.180128	0.476054	0.634036	0.78995	Macpus_20180703@G00865_i2
30.8397	-0.529909	0.360697	-1.46912	0.1418	0.298682	Macpus_20180703@G00866_i1
87.3151	0.100759	0.311336	0.323634	0.746215	0.861329	Macpus_20180703@G00866_i2
6.80396	-0.500471	0.809768	-0.618043	0.536547	0.717111	Macpus_20180703@G00866_i3
129.286	0.542099	0.233609	2.32054	0.0203118	0.0691289	Macpus_20180703@G00868_i10
36.2111	0.0913148	0.303234	0.301136	0.763311	0.87119	Macpus_20180703@G00868_i4
4.48779	2.19035	1.64396	1.33237	0.18274	0.357798	Macpus_20180703@G00868_i6
404.624	-0.562307	0.102133	-5.50565	3.67813e-08	5.05626e-07	Macpus_20180703@G00868_i7
41.3442	-0.295987	0.661275	-0.4476	0.654442	0.804178	Macpus_20180703@G00870_i1
131.287	-0.163468	0.326349	-0.500899	0.616442	0.77751	Macpus_20180703@G00870_i3
213.636	0.503059	0.178079	2.82491	0.00472934	0.0208443	Macpus_20180703@G00870_i5
64.7693	0.733442	0.274041	2.6764	0.00744178	0.0304549	Macpus_20180703@G00871_i1
290.314	0.25574	0.163666	1.56257	0.118154	0.262984	Macpus_20180703@G00872_i1
14.4827	-0.016721	0.491615	-0.0340124	0.972867	0.987026	Macpus_20180703@G00875_i1
615.246	-0.143434	0.131296	-1.09244	0.274638	0.470534	Macpus_20180703@G00878_i1
12.0606	-0.539309	2.5176	-0.214215	0.830379	0.90997	Macpus_20180703@G00881_i1
398.66	0.274384	0.148544	1.84716	0.0647246	0.170055	Macpus_20180703@G00881_i2
22.8159	-0.485739	0.35914	-1.35251	0.176213	0.348992	Macpus_20180703@G00881_i7
2969.2	3.64552	0.330156	11.0418	2.40114e-28	1.85562e-26	Macpus_20180703@G00883_i1
26.0903	2.76262	2.00574	1.37736	0.168402	0.337803	Macpus_20180703@G00883_i5
9.49049	-0.213267	0.702288	-0.303675	0.761375	0.870182	Macpus_20180703@G00884_i3
14.637	-0.12735	0.626004	-0.203433	0.838797	0.914664	Macpus_20180703@G00885_i2
25.816	-0.406944	0.449942	-0.904438	0.365763	0.568054	Macpus_20180703@G00895_i3
6.33231	-1.29541	0.893154	-1.45038	0.146954	0.306468	Macpus_20180703@G00896_i1
54.7595	-0.223958	0.313574	-0.714211	0.475096	0.667289	Macpus_20180703@G00897_i1
8.57269	-0.669035	0.768258	-0.870847	0.383838	0.584952	Macpus_20180703@G00897_i2
3.98755	-0.460949	0.8943	-0.51543	0.606252	0.770325	Macpus_20180703@G00898_i1
146.225	-0.529423	0.195908	-2.70241	0.00688392	0.0285566	Macpus_20180703@G00903_i1
107.595	-0.588796	0.189352	-3.10952	0.00187389	0.00951188	Macpus_20180703@G00911_i1
15.7303	-0.0701946	0.46173	-0.152025	0.879167	0.93713	Macpus_20180703@G00911_i3
1724.68	0.348632	0.0794101	4.39028	1.13206e-05	0.000100881	Macpus_20180703@G00913_i3
7.29461	-0.344774	0.696802	-0.494794	0.620745	0.7808	Macpus_20180703@G00913_i4
318.536	4.55855	0.304116	14.9895	8.59854e-51	1.8676e-48	Macpus_20180703@G00916_i1
421.714	0.248037	0.162713	1.52438	0.127414	0.277542	Macpus_20180703@G00918_i1
351.73	5.20844	0.318914	16.3318	5.86639e-60	1.74168e-57	Macpus_20180703@G00923_i1
18.6153	-0.166738	0.470213	-0.3546	0.722889	0.847313	Macpus_20180703@G00924_i1
10.0049	-1.79406	0.6717	-2.67092	0.00756433	0.0308677	Macpus_20180703@G00930_i1
52.0404	-0.291553	0.435653	-0.669232	0.503347	0.690678	Macpus_20180703@G00934_i2
107.46	-0.832485	0.214138	-3.88761	0.000101236	0.000728349	Macpus_20180703@G00935_i2
4.14484	-0.942819	1.0939	-0.861886	0.38875	0.589467	Macpus_20180703@G00936_i1
8.83015	-0.544211	0.68895	-0.789913	0.429579	0.628187	Macpus_20180703@G00936_i2
11.2129	1.09401	0.601167	1.81981	0.0687877	0.177743	Macpus_20180703@G00941_i1
78.0246	1.00263	0.327404	3.06235	0.00219607	0.0108993	Macpus_20180703@G00941_i3
51.5217	-0.753173	0.332939	-2.2622	0.0236853	0.0781769	Macpus_20180703@G00941_i5
1536.24	0.187756	0.0768274	2.44387	0.0145307	0.0527539	Macpus_20180703@G00942_i1
64.8529	-0.0953646	0.215367	-0.4428	0.657911	0.806327	Macpus_20180703@G00946_i1
30.1737	0.17039	0.400753	0.425174	0.67071	0.814539	Macpus_20180703@G00954_i4
28.3777	0.788949	2.11255	0.373458	0.708808	0.838764	Macpus_20180703@G00956_i1
73.0842	0.264839	0.300906	0.880139	0.378784	0.580477	Macpus_20180703@G00956_i2
457.882	-0.43931	0.167488	-2.62293	0.00871763	0.0347694	Macpus_20180703@G00956_i3
82.6978	2.18971	0.243008	9.01086	2.04451e-19	8.70721e-18	Macpus_20180703@G00957_i1
35.1957	0.319279	0.811078	0.393648	0.693841	0.82953	Macpus_20180703@G00958_i1
2764.08	0.103837	0.0978772	1.0609	0.288737	0.487114	Macpus_20180703@G00958_i3
4.62545	-0.740849	1.01769	-0.72797	0.466632	0.65962	Macpus_20180703@G00959_i2
23.2004	-0.703101	0.372493	-1.88755	0.0590858	0.158664	Macpus_20180703@G00960_i1
103.838	2.25978	0.23028	9.81319	9.87991e-23	5.25417e-21	Macpus_20180703@G00962_i1
29.2294	0.505565	0.419776	1.20437	0.228447	0.415128	Macpus_20180703@G00966_i1
35.176	0.844917	0.414651	2.03766	0.0415844	0.121796	Macpus_20180703@G00966_i6
54.7479	0.231056	0.381341	0.605905	0.544578	0.723183	Macpus_20180703@G00971_i1
72.4228	0.436742	0.2214	1.97264	0.0485369	0.137211	Macpus_20180703@G00972_i1
54.0254	0.219849	0.250883	0.876303	0.380865	0.58211	Macpus_20180703@G00983_i1
548.938	0.249732	0.094816	2.63386	0.00844191	0.0338595	Macpus_20180703@G00983_i10
1245.81	-0.249895	0.0960823	-2.60084	0.00929945	0.0366717	Macpus_20180703@G00983_i11
50.8404	-0.403778	0.333769	-1.20975	0.226374	0.412669	Macpus_20180703@G00983_i12
18.9549	0.0385414	0.833902	0.0462181	0.963136	0.981958	Macpus_20180703@G00985_i1
117.688	-0.148588	0.242811	-0.611948	0.540572	0.720158	Macpus_20180703@G00985_i2
163.795	-0.307043	0.201726	-1.52208	0.127989	0.278403	Macpus_20180703@G00985_i3
40.3578	-1.59234	0.432864	-3.67862	0.000234499	0.00154294	Macpus_20180703@G00985_i4
35.6719	0.0684108	0.982417	0.0696352	0.944484	0.972887	Macpus_20180703@G00985_i5
176.397	0.212168	0.187956	1.12881	0.258976	0.452838	Macpus_20180703@G00986_i1
79.9763	0.277842	0.227809	1.21963	0.222606	0.408219	Macpus_20180703@G00987_i1
11.9285	-1.27285	0.558003	-2.28109	0.0225434	0.0751005	Macpus_20180703@G00995_i1
10.4465	0.324485	0.764227	0.424592	0.671134	0.814729	Macpus_20180703@G00997_i1
428.845	1.29458	0.130552	9.91619	3.54017e-23	1.94276e-21	Macpus_20180703@G01002_i1
4139.36	0.613639	0.132326	4.63732	3.52948e-06	3.49795e-05	Macpus_20180703@G01013_i2
91.9792	0.12726	0.204526	0.622219	0.533798	0.715225	Macpus_20180703@G01024_i1
275.002	0.180782	0.1443	1.25282	0.210272	0.393251	Macpus_20180703@G01025_i2
200.754	-0.84715	0.209148	-4.05048	5.11123e-05	0.000395519	Macpus_20180703@G01026_i1
5.05184	1.34143	3.74958	0.357754	0.720528	0.845959	Macpus_20180703@G01027_i1
198.189	0.340744	0.137266	2.48235	0.0130518	0.0484241	Macpus_20180703@G01027_i2
26.5414	-0.532759	0.341668	-1.55929	0.118928	0.264151	Macpus_20180703@G01028_i2
16.4488	-0.702932	0.497649	-1.41251	0.157801	0.322475	Macpus_20180703@G01030_i2
4.95416	-0.891071	0.871893	-1.022	0.306783	0.507051	Macpus_20180703@G01031_i1
5.17078	-0.881325	1.09802	-0.802651	0.422176	0.621584	Macpus_20180703@G01031_i2
191.978	0.29885	0.157963	1.8919	0.0585041	0.157552	Macpus_20180703@G01041_i1
345.127	0.462373	0.200542	2.30562	0.0211321	0.0712891	Macpus_20180703@G01043_i2
18.0767	-0.108471	0.542426	-0.199974	0.841501	0.91633	Macpus_20180703@G01045_i2
28.8482	-0.36408	0.500951	-0.726778	0.467362	0.660336	Macpus_20180703@G01045_i5
4.24033	-0.681185	2.25575	-0.301977	0.76267	0.870935	Macpus_20180703@G01048_i10
29.9262	-1.43094	0.74141	-1.93003	0.0536032	0.147488	Macpus_20180703@G01048_i5
12.6138	-0.529686	1.17658	-0.45019	0.652574	0.802963	Macpus_20180703@G01048_i8
11.1491	-0.0242119	1.89572	-0.0127718	0.98981	0.995999	Macpus_20180703@G01055_i12
78.4521	-0.659842	0.35262	-1.87125	0.06131	0.163151	Macpus_20180703@G01055_i15
56.8214	-0.833901	0.334232	-2.49498	0.0125965	0.0470437	Macpus_20180703@G01055_i3
9.71276	-0.011033	1.88808	-0.00584352	0.995338	0.998164	Macpus_20180703@G01055_i4
8.2116	0.248451	0.742485	0.334621	0.737911	0.856439	Macpus_20180703@G01055_i6
40.9391	-1.46984	0.526306	-2.79274	0.00522635	0.0226603	Macpus_20180703@G01055_i7
250.901	-0.581633	0.160708	-3.61918	0.000295532	0.0018935	Macpus_20180703@G01055_i9
75.0954	0.306993	0.24094	1.27415	0.202611	0.383795	Macpus_20180703@G01057_i1
8.81603	-0.479083	0.629122	-0.76151	0.446352	0.64271	Macpus_20180703@G01058_i1
62.6102	0.198672	0.326738	0.608047	0.543157	0.722062	Macpus_20180703@G01064_i1
68.8449	-0.504068	0.247259	-2.03862	0.0414876	0.121573	Macpus_20180703@G01065_i1
108.104	-0.456125	1.6522	-0.276072	0.782493	0.883258	Macpus_20180703@G01066_i1
306.025	0.178155	0.27006	0.659686	0.509455	0.695866	Macpus_20180703@G01066_i12
534.424	0.885763	0.289998	3.05438	0.00225526	0.0111536	Macpus_20180703@G01066_i13
8.99547	-0.26703	0.788509	-0.338653	0.734872	0.854899	Macpus_20180703@G01066_i14
62.8884	-0.206856	0.581565	-0.355689	0.722074	0.846742	Macpus_20180703@G01066_i15
315.395	0.639787	0.379228	1.68708	0.0915881	0.219582	Macpus_20180703@G01066_i17
572.612	0.328527	0.181133	1.81373	0.0697191	0.179453	Macpus_20180703@G01066_i4
1368.9	0.331717	0.122786	2.70158	0.00690101	0.028605	Macpus_20180703@G01066_i6
20.0748	-3.80167	3.51052	-1.08294	NA	NA	Macpus_20180703@G01066_i9
558.122	2.11451	0.203868	10.3719	3.32762e-25	2.10297e-23	Macpus_20180703@G01069_i1
9.14498	5.00009	2.2219	2.25037	0.0244257	0.0800507	Macpus_20180703@G01069_i2
744.898	1.56693	0.140475	11.1545	6.80363e-29	5.4625e-27	Macpus_20180703@G01071_i1
30.1266	-0.602081	0.40199	-1.49775	0.134198	0.288037	Macpus_20180703@G01072_i2
114.383	-0.16016	0.222383	-0.720199	0.471403	0.664029	Macpus_20180703@G01080_i1
8.40212	-1.52934	0.958864	-1.59495	0.110724	0.251132	Macpus_20180703@G01082_i1
13.7264	-1.23714	0.90777	-1.36284	0.172933	0.344232	Macpus_20180703@G01082_i4
34.7226	-0.0433273	0.511922	-0.0846366	0.93255	0.966558	Macpus_20180703@G01083_i1
73.749	0.0408473	0.609567	0.0670103	0.946574	0.973659	Macpus_20180703@G01084_i3
108.403	-0.282372	0.419068	-0.67381	0.500432	0.68852	Macpus_20180703@G01084_i4
11.9737	-0.618685	0.589036	-1.05033	0.293564	0.492309	Macpus_20180703@G01084_i5
169.479	0.146193	0.319492	0.457579	0.647255	0.799369	Macpus_20180703@G01084_i6
10.5661	-0.726292	0.833005	-0.871894	0.383266	0.584435	Macpus_20180703@G01095_i11
27.9443	-1.09053	1.42759	-0.763894	0.444931	0.641538	Macpus_20180703@G01095_i13
20678.3	0.639278	0.0867176	7.37196	1.68142e-13	4.2859e-12	Macpus_20180703@G01095_i15
11.8488	0.1293	0.546873	0.236435	0.813095	0.900582	Macpus_20180703@G01095_i6
68.1884	1.80024	1.37814	1.30629	0.191455	0.369394	Macpus_20180703@G01095_i9
129.225	0.347402	0.225012	1.54392	0.122607	0.270132	Macpus_20180703@G01097_i1
6.43689	-1.0338	1.25801	-0.821774	0.411206	0.610726	Macpus_20180703@G01108_i1
76.089	-0.33874	0.233768	-1.44904	0.147325	0.306953	Macpus_20180703@G01109_i3
30.2632	-0.0912005	0.347843	-0.262189	0.793176	0.889019	Macpus_20180703@G01111_i1
10.7679	-0.582714	0.631099	-0.923332	0.355834	0.558157	Macpus_20180703@G01111_i2
115.027	0.272396	0.221252	1.23115	0.218265	0.402996	Macpus_20180703@G01111_i6
151.887	0.772142	0.23494	3.28655	0.00101422	0.00560381	Macpus_20180703@G01112_i1
442.874	-0.724824	0.13865	-5.22772	1.71611e-07	2.12292e-06	Macpus_20180703@G01113_i1
338.245	-0.725268	0.212229	-3.41738	0.000632268	0.00371053	Macpus_20180703@G01113_i2
193.068	-0.129282	0.139489	-0.926828	0.354016	0.556411	Macpus_20180703@G01114_i3
4.89724	-1.25613	1.41032	-0.890669	0.373107	0.57549	Macpus_20180703@G01115_i2
57.7463	-0.280493	0.367304	-0.763655	0.445073	0.641606	Macpus_20180703@G01115_i4
15.3745	-0.460751	1.49145	-0.308929	0.757376	0.867506	Macpus_20180703@G01115_i5
87.127	2.79932	0.340936	8.21069	2.1992e-16	7.23159e-15	Macpus_20180703@G01116_i1
95.6568	-0.409946	0.32234	-1.27178	0.203451	0.384699	Macpus_20180703@G01116_i2
23.4161	-0.253001	0.574795	-0.440158	0.659823	0.80738	Macpus_20180703@G01116_i3
21.5448	3.19591	0.722592	4.42284	9.7411e-06	8.8099e-05	Macpus_20180703@G01116_i4
67.3632	-0.444094	0.218404	-2.03336	0.042016	0.122738	Macpus_20180703@G01117_i3
983.541	-0.302423	0.0998262	-3.02949	0.00244965	0.0119579	Macpus_20180703@G01119_i1
167.808	0.282077	0.189443	1.48898	0.136493	0.291463	Macpus_20180703@G01122_i1
19.3851	7.80186	3.90987	1.99542	NA	NA	Macpus_20180703@G01126_i2
1526.79	-0.017797	0.159277	-0.111736	0.911032	0.954811	Macpus_20180703@G01126_i4
8.54272	-6.42907	1.85552	-3.46485	0.000530536	0.00318134	Macpus_20180703@G01127_i1
12.1712	-0.131651	1.34892	-0.0975975	0.922252	0.960807	Macpus_20180703@G01127_i10
101.946	-0.507391	0.316835	-1.60144	0.10928	0.248829	Macpus_20180703@G01127_i20
256.062	-0.538388	0.288136	-1.86852	0.0616896	0.163823	Macpus_20180703@G01127_i9
27.7101	0.405135	0.419146	0.966573	0.333757	0.535767	Macpus_20180703@G01128_i10
28.3472	-1.0085	0.390094	-2.58526	0.00973057	0.0380518	Macpus_20180703@G01128_i2
51.5727	-0.36862	0.251823	-1.46381	0.143246	0.300992	Macpus_20180703@G01128_i4
128.571	-0.0407666	0.242322	-0.168234	0.8664	0.93023	Macpus_20180703@G01128_i5
20.1278	0.00706186	0.428373	0.0164853	0.986847	0.994671	Macpus_20180703@G01128_i7
161.107	0.492108	0.181418	2.71256	0.00667649	0.0278449	Macpus_20180703@G01128_i9
29.3617	0.870436	0.416197	2.0914	0.0364919	0.11018	Macpus_20180703@G01130_i1
198.379	0.50731	0.217487	2.3326	0.019669	0.067322	Macpus_20180703@G01130_i2
103.73	-0.917711	0.401428	-2.28611	0.0222476	0.0742373	Macpus_20180703@G01143_i1
1239.64	-0.155712	0.129556	-1.2019	0.229403	0.416372	Macpus_20180703@G01144_i1
21.0844	-0.0589095	0.51344	-0.114735	0.908655	0.953527	Macpus_20180703@G01144_i3
23.9992	0.314928	0.416345	0.756412	0.449402	0.645501	Macpus_20180703@G01147_i2
109.557	-0.417167	0.263383	-1.58388	0.113221	0.254974	Macpus_20180703@G01149_i1
585.76	-0.966625	0.862423	-1.12082	0.262362	0.456515	Macpus_20180703@G01149_i2
276.588	-0.427879	0.526782	-0.81225	0.416648	0.616458	Macpus_20180703@G01149_i4
72.7708	-1.50891	0.400004	-3.77223	0.000161793	0.00110617	Macpus_20180703@G01153_i1
1154.45	-0.587421	0.639992	-0.917858	0.358693	0.561128	Macpus_20180703@G01179_i14
233.059	-0.455075	0.421999	-1.07838	0.280864	0.477321	Macpus_20180703@G01179_i15
19.5608	-0.460285	2.01315	-0.228639	0.81915	0.903626	Macpus_20180703@G01179_i3
26.4803	-0.549727	0.521728	-1.05366	0.292037	0.490767	Macpus_20180703@G01180_i1
23.4483	0.62546	0.425708	1.46922	0.141773	0.298641	Macpus_20180703@G01184_i1
14.0549	0.80931	0.488248	1.65758	0.0974027	0.229338	Macpus_20180703@G01184_i2
11.5496	2.52856	0.806556	3.13501	0.00171848	0.00883384	Macpus_20180703@G01185_i10
15.2056	1.99478	0.693101	2.87806	0.00400134	0.0181041	Macpus_20180703@G01185_i11
359.26	0.152031	0.201777	0.753459	0.451174	0.646909	Macpus_20180703@G01185_i15
34.7721	0.339646	1.22379	0.277537	0.781368	0.882495	Macpus_20180703@G01185_i7
124.296	-0.366366	0.217115	-1.68743	0.091521	0.219497	Macpus_20180703@G01185_i8
57.9082	-0.648635	0.259662	-2.498	0.0124897	0.0466996	Macpus_20180703@G01186_i1
5.53134	0.757406	1.12506	0.673217	0.500809	0.688798	Macpus_20180703@G01186_i4
5.05309	-0.183161	0.829974	-0.220682	0.82534	0.906759	Macpus_20180703@G01187_i1
8.37151	-0.772962	0.619009	-1.24871	0.211772	0.39509	Macpus_20180703@G01189_i1
25.4638	-0.432176	0.480409	-0.899599	0.368334	0.570607	Macpus_20180703@G01189_i3
14.0891	-3.56137	0.809242	-4.40088	1.07815e-05	9.65142e-05	Macpus_20180703@G01191_i1
66.8292	1.69945	0.282845	6.00844	1.87322e-09	3.03511e-08	Macpus_20180703@G01207_i1
32.8286	-0.689929	0.312148	-2.21027	0.0270867	0.0870707	Macpus_20180703@G01219_i1
491.688	1.06467	0.135616	7.85063	4.13942e-15	1.21757e-13	Macpus_20180703@G01220_i2
100.543	0.0379175	0.223771	0.169448	0.865444	0.929864	Macpus_20180703@G01221_i3
5.33356	-1.72485	1.94777	-0.885551	0.37586	0.577862	Macpus_20180703@G01221_i4
14.7322	0.658613	0.454438	1.44929	0.147257	0.306892	Macpus_20180703@G01223_i3
823.62	0.426096	0.235827	1.80682	0.0707906	0.181419	Macpus_20180703@G01224_i2
9.82506	-1.42978	1.10198	-1.29746	0.194474	0.373421	Macpus_20180703@G01224_i3
12.5977	-2.51909	0.825076	-3.05316	0.00226445	0.0111902	Macpus_20180703@G01224_i4
135.871	0.326222	0.180151	1.81083	0.0701675	0.180301	Macpus_20180703@G01230_i1
262.156	0.32028	0.174825	1.832	0.0669509	0.174396	Macpus_20180703@G01231_i1
39.3949	-0.187828	0.505778	-0.371364	0.710367	0.839949	Macpus_20180703@G01237_i1
704.742	1.0131	0.289564	3.4987	0.000467524	0.00284485	Macpus_20180703@G01243_i1
3977.56	0.745249	0.0776672	9.59542	8.35726e-22	4.20595e-20	Macpus_20180703@G01243_i2
575.844	1.64117	0.186621	8.79416	1.4412e-18	5.71331e-17	Macpus_20180703@G01247_i2
834.068	0.167541	0.107781	1.55446	0.120075	0.265968	Macpus_20180703@G01251_i1
111.197	0.648629	0.32179	2.01569	0.0438321	0.126804	Macpus_20180703@G01252_i2
29.218	-2.41801	1.37617	-1.75705	0.0789092	0.197049	Macpus_20180703@G01252_i4
195.757	0.773055	0.247293	3.12607	0.0017716	0.00906064	Macpus_20180703@G01266_i1
20.6916	-0.924544	0.631428	-1.46421	0.143136	0.300837	Macpus_20180703@G01267_i3
17.5139	-1.34999	0.568752	-2.3736	0.0176155	0.0617217	Macpus_20180703@G01267_i5
177.771	0.748169	0.216218	3.46026	0.00053965	0.00322804	Macpus_20180703@G01269_i3
408.962	0.103377	0.102733	1.00627	0.314287	0.515091	Macpus_20180703@G01269_i4
307.089	0.0580552	0.137474	0.4223	0.672806	0.81574	Macpus_20180703@G01270_i1
273.216	0.340872	0.133657	2.55036	0.0107611	0.0413415	Macpus_20180703@G01271_i1
910.962	-0.744353	0.522198	-1.42542	0.154035	0.316901	Macpus_20180703@G01273_i1
3.9793	-1.78898	0.971513	-1.84144	0.0655572	0.171713	Macpus_20180703@G01288_i1
256.013	-0.642958	0.238919	-2.69111	0.00712141	0.0293618	Macpus_20180703@G01289_i1
25.193	-0.316203	1.0257	-0.30828	0.757869	0.867927	Macpus_20180703@G01291_i2
1021.75	0.434367	0.197318	2.20136	0.0277109	0.088671	Macpus_20180703@G01292_i1
834.148	0.127724	0.29287	0.436112	0.662756	0.809295	Macpus_20180703@G01292_i2
28.7672	-0.138493	0.651041	-0.212726	0.831541	0.910601	Macpus_20180703@G01292_i3
688.488	-0.0135203	0.75135	-0.0179947	0.985643	0.994028	Macpus_20180703@G01292_i5
11.9121	-1.57006	1.48799	-1.05516	0.291353	0.490153	Macpus_20180703@G01292_i6
42.5611	0.636054	0.399898	1.59054	0.111713	0.252626	Macpus_20180703@G01293_i2
72.4739	-0.127757	0.257046	-0.49702	0.619175	0.779669	Macpus_20180703@G01294_i1
113.107	0.436654	0.240814	1.81324	0.069795	0.179615	Macpus_20180703@G01296_i1
37.8282	0.157506	1.79689	0.0876546	0.930151	0.965147	Macpus_20180703@G01298_i11
15.2167	0.0180604	1.45877	0.0123805	0.990122	0.995999	Macpus_20180703@G01298_i2
104.213	-0.941074	0.510171	-1.84463	0.065092	0.170749	Macpus_20180703@G01298_i5
384.709	-0.555946	0.228201	-2.43621	0.0148421	0.053658	Macpus_20180703@G01302_i1
569.487	0.131122	0.228242	0.574488	0.565637	0.739443	Macpus_20180703@G01302_i2
117.744	-0.723403	0.173973	-4.15813	3.20864e-05	0.000260804	Macpus_20180703@G01315_i10
38.1976	-1.46763	0.615273	-2.38533	0.017064	0.0601702	Macpus_20180703@G01315_i11
77.2574	-1.0314	0.371786	-2.77417	0.00553423	0.0238052	Macpus_20180703@G01315_i13
101.765	-1.30251	0.372598	-3.49576	0.000472719	0.00287064	Macpus_20180703@G01315_i3
183.071	-0.940005	0.571671	-1.64431	0.100112	0.233665	Macpus_20180703@G01315_i8
273.31	-0.492875	0.140924	-3.49746	0.000469715	0.00285482	Macpus_20180703@G01315_i9
36.7978	-0.805114	0.40214	-2.00207	0.0452771	0.129991	Macpus_20180703@G01316_i1
45.4998	-0.308148	0.302711	-1.01796	0.308697	0.509124	Macpus_20180703@G01317_i1
35.3221	-1.02206	0.680297	-1.50237	0.133001	0.286256	Macpus_20180703@G01319_i1
433.033	2.36866	0.147982	16.0064	1.15219e-57	3.21275e-55	Macpus_20180703@G01323_i1
165.205	-0.486388	0.366885	-1.32572	0.184931	0.360651	Macpus_20180703@G01338_i1
104.385	0.163944	0.24009	0.682842	0.494706	0.683732	Macpus_20180703@G01338_i2
115.786	4.70146	0.364911	12.8839	5.54882e-38	7.13361e-36	Macpus_20180703@G01338_i3
13.1711	0.431865	0.534003	0.808731	0.41867	0.618053	Macpus_20180703@G01338_i5
131.056	0.193678	0.24829	0.780045	0.435364	0.633419	Macpus_20180703@G01338_i6
27.599	-0.408861	0.446757	-0.915175	0.3601	0.562369	Macpus_20180703@G01338_i7
281.021	-0.148692	0.104839	-1.41828	0.156109	0.320137	Macpus_20180703@G01339_i2
34.3641	-0.0346607	0.349749	-0.0991016	0.921058	0.960192	Macpus_20180703@G01339_i3
47.559	1.29484	0.328898	3.9369	8.25398e-05	0.000607825	Macpus_20180703@G01340_i3
249.103	1.25153	0.141211	8.86288	7.79746e-19	3.15786e-17	Macpus_20180703@G01345_i3
130.794	-0.0343201	0.182291	-0.188271	0.850664	0.921761	Macpus_20180703@G01347_i1
183.827	-0.0934362	0.261332	-0.357539	0.720689	0.845959	Macpus_20180703@G01348_i3
884.672	-0.0914205	0.0947182	-0.965184	0.334453	0.53657	Macpus_20180703@G01359_i3
47.9264	0.259504	0.313587	0.827535	0.407934	0.607639	Macpus_20180703@G01361_i4
17.1555	1.38154	0.485452	2.84589	0.00442879	0.0197105	Macpus_20180703@G01362_i1
9.4849	2.1276	0.880674	2.41588	0.0156972	0.0561978	Macpus_20180703@G01363_i1
13.831	-0.651223	0.487534	-1.33575	0.181631	0.356098	Macpus_20180703@G01365_i1
270.245	0.76419	0.180131	4.24242	2.21122e-05	0.000185775	Macpus_20180703@G01367_i4
30.3178	-1.29871	0.466065	-2.78654	0.00532746	0.0230406	Macpus_20180703@G01371_i3
18.0823	-0.889247	1.13335	-0.784616	0.432679	0.630998	Macpus_20180703@G01371_i4
368.927	-0.394071	0.193319	-2.03845	0.041505	0.121606	Macpus_20180703@G01372_i1
6.14857	-1.00164	0.90001	-1.11292	0.265743	0.460514	Macpus_20180703@G01372_i2
195.558	-0.0362216	0.26664	-0.135844	0.891944	0.944604	Macpus_20180703@G01372_i3
6.72993	0.229114	0.84011	0.272719	0.785069	0.884686	Macpus_20180703@G01372_i4
10.9875	-0.165206	1.99574	-0.0827796	0.934027	0.967214	Macpus_20180703@G01372_i6
41.7595	-0.631172	0.403765	-1.56322	0.118002	0.262729	Macpus_20180703@G01373_i2
56.6331	-0.594985	0.328769	-1.80974	0.0703369	0.180615	Macpus_20180703@G01377_i1
90.586	-0.51209	0.20889	-2.45148	0.0142272	0.051871	Macpus_20180703@G01378_i1
7.06607	-0.938811	0.765641	-1.22618	0.220132	0.405338	Macpus_20180703@G01381_i1
88.3221	-0.516601	0.296166	-1.7443	0.0811073	0.201012	Macpus_20180703@G01382_i1
63.7509	-0.844063	0.346392	-2.43673	0.0148209	0.0536094	Macpus_20180703@G01399_i1
344.717	0.465486	0.117642	3.95679	7.59645e-05	0.000563933	Macpus_20180703@G01400_i1
149.583	-0.520836	0.209292	-2.48856	0.0128263	0.0477378	Macpus_20180703@G01402_i1
830.038	-0.783539	0.174303	-4.49528	6.94785e-06	6.4899e-05	Macpus_20180703@G01419_i2
24.9579	-0.854813	0.614813	-1.39036	0.164419	0.331929	Macpus_20180703@G01420_i1
35.4565	-1.9006	0.510901	-3.72009	0.000199153	0.00133117	Macpus_20180703@G01420_i4
1329.36	-0.0460365	0.192532	-0.239111	0.81102	0.899428	Macpus_20180703@G01421_i6
8.08118	-1.98654	1.16989	-1.69806	0.0894971	0.216075	Macpus_20180703@G01422_i2
104.234	-0.0261589	0.238511	-0.109676	0.912667	0.955743	Macpus_20180703@G01424_i1
53.2532	-0.344635	0.268802	-1.28211	0.199802	0.3801	Macpus_20180703@G01425_i1
14.4311	1.14569	0.672862	1.70271	0.0886232	0.214555	Macpus_20180703@G01425_i2
211.227	1.16398	0.146578	7.94101	2.00545e-15	6.06751e-14	Macpus_20180703@G01426_i1
13.8802	0.106775	0.515648	0.20707	0.835955	0.913308	Macpus_20180703@G01427_i2
245.218	0.530658	0.202231	2.62402	0.00868981	0.0346886	Macpus_20180703@G01429_i1
11.9375	0.247384	0.683328	0.362028	0.717331	0.844291	Macpus_20180703@G01431_i1
1210.78	0.351485	0.135111	2.60146	0.00928267	0.0366266	Macpus_20180703@G01432_i2
43.4655	-0.368963	0.414422	-0.890309	0.3733	0.575729	Macpus_20180703@G01436_i1
1829.49	0.395585	0.0765247	5.16937	2.34879e-07	2.84585e-06	Macpus_20180703@G01443_i1
6.7917	0.542968	1.79476	0.30253	0.762248	0.870733	Macpus_20180703@G01443_i2
173.876	-0.239295	0.13707	-1.74579	0.0808468	0.2006	Macpus_20180703@G01445_i5
506.26	0.607153	0.171286	3.54466	0.000393113	0.00243955	Macpus_20180703@G01448_i1
18.6116	-0.817126	0.568117	-1.43831	0.150347	0.311363	Macpus_20180703@G01449_i6
708.522	0.425922	0.12945	3.29024	0.001001	0.00553746	Macpus_20180703@G01451_i1
85.2012	-0.733602	0.271912	-2.69794	0.00697705	0.0288664	Macpus_20180703@G01455_i1
16.583	-1.03451	0.667511	-1.54981	0.121188	0.267915	Macpus_20180703@G01456_i1
296.51	0.621728	0.120377	5.16486	2.40621e-07	2.91286e-06	Macpus_20180703@G01463_i1
293.06	1.28893	0.178039	7.2396	4.50018e-13	1.1002e-11	Macpus_20180703@G01471_i1
5.87135	2.23508	1.31647	1.69779	0.0895474	0.216158	Macpus_20180703@G01471_i2
117.11	-0.142876	0.258614	-0.552469	0.580627	0.751044	Macpus_20180703@G01472_i1
56.1954	-0.683989	0.301109	-2.27157	0.0231126	0.0766677	Macpus_20180703@G01472_i3
24.784	-1.34217	0.60139	-2.23178	0.0256296	0.0833214	Macpus_20180703@G01473_i11
62.3726	-0.0532443	0.275993	-0.192919	0.847022	0.919552	Macpus_20180703@G01473_i2
6.84327	-0.0232806	3.03888	-0.00766092	0.993888	0.997416	Macpus_20180703@G01473_i3
15.6816	-0.7539	1.45447	-0.518333	0.604226	0.768917	Macpus_20180703@G01473_i4
435.802	0.19859	0.128653	1.54362	0.122681	0.270214	Macpus_20180703@G01473_i8
81.9128	0.293336	0.239964	1.22242	0.22155	0.406932	Macpus_20180703@G01475_i1
7.3951	-1.32586	0.778205	-1.70375	0.0884284	0.214209	Macpus_20180703@G01480_i1
222.465	-0.0355734	0.31362	-0.113428	0.909691	0.954104	Macpus_20180703@G01481_i1
20.8882	-0.22528	0.403973	-0.557661	0.577076	0.748257	Macpus_20180703@G01483_i1
4.90157	-0.491964	0.807584	-0.609179	0.542406	0.721389	Macpus_20180703@G01487_i1
8.26924	-0.906558	0.679156	-1.33483	0.181932	0.356589	Macpus_20180703@G01489_i11
11.2843	-1.02537	0.62814	-1.63238	0.102599	0.237681	Macpus_20180703@G01489_i2
18.8641	-0.15877	0.400117	-0.39681	0.691508	0.827957	Macpus_20180703@G01489_i6
18.8487	-0.502784	0.506739	-0.992196	0.321102	0.522222	Macpus_20180703@G01489_i9
20.0565	-0.348683	0.430709	-0.809556	0.418195	0.61775	Macpus_20180703@G01492_i1
16.4344	-1.3217	3.73877	-0.353511	0.723705	0.847754	Macpus_20180703@G01493_i2
74.3809	0.629658	0.432236	1.45674	0.145187	0.303879	Macpus_20180703@G01493_i3
1746.15	0.489214	0.191144	2.5594	0.0104853	0.0404701	Macpus_20180703@G01494_i1
6.09297	0.0182669	0.730849	0.0249941	0.98006	0.991342	Macpus_20180703@G01497_i1
333.221	0.0529277	0.185001	0.286094	0.774806	0.878687	Macpus_20180703@G01501_i1
225.554	0.0715447	0.203554	0.351478	0.72523	0.848994	Macpus_20180703@G01507_i1
559.261	0.255929	0.130128	1.96674	0.049213	0.13862	Macpus_20180703@G01508_i1
10.1475	0.000150285	1.87865	7.99961e-05	0.999936	0.999936	Macpus_20180703@G01508_i4
168.342	2.67921	0.296187	9.04568	1.48734e-19	6.38042e-18	Macpus_20180703@G01509_i1
107.369	0.361755	0.214603	1.68569	0.0918549	0.220029	Macpus_20180703@G01510_i2
7.82351	-0.293851	0.731003	-0.401983	0.687696	0.825377	Macpus_20180703@G01516_i2
41.0347	-0.124371	0.397593	-0.31281	0.754425	0.866049	Macpus_20180703@G01522_i1
82.5342	0.266246	0.442093	0.602239	0.547015	0.724856	Macpus_20180703@G01522_i2
7.03181	-1.55652	1.01123	-1.53924	0.123747	0.271767	Macpus_20180703@G01523_i1
21.5293	0.0852532	0.462206	0.184448	0.853662	0.923253	Macpus_20180703@G01523_i10
129.882	-0.30513	0.25983	-1.17435	0.240257	0.429835	Macpus_20180703@G01523_i11
117.741	-0.280509	0.224407	-1.25	0.211299	0.394512	Macpus_20180703@G01523_i5
40.8383	-2.09733	0.584254	-3.58977	0.000330974	0.00209328	Macpus_20180703@G01523_i7
69.4527	-0.879258	0.28831	-3.04969	0.00229077	0.0112878	Macpus_20180703@G01524_i1
312.134	0.208726	0.128425	1.62527	0.104104	0.240184	Macpus_20180703@G01532_i1
22.2838	-0.771572	0.399354	-1.93205	0.0533533	0.146972	Macpus_20180703@G01533_i1
7.80703	-5.27227	1.33806	-3.94025	8.1398e-05	0.000600488	Macpus_20180703@G01534_i3
258.676	-0.0741207	0.361422	-0.20508	0.837509	0.913985	Macpus_20180703@G01534_i4
1182.92	-0.58372	0.188599	-3.09503	0.0019679	0.00991945	Macpus_20180703@G01534_i6
564.503	0.241625	0.168409	1.43475	0.151357	0.312921	Macpus_20180703@G01538_i1
561.562	0.142868	0.0872152	1.63811	0.101399	0.235815	Macpus_20180703@G01539_i1
68.4321	2.34061	0.526024	4.44961	8.60245e-06	7.89171e-05	Macpus_20180703@G01539_i4
735.608	0.493683	0.0925759	5.33274	9.67407e-08	1.24332e-06	Macpus_20180703@G01540_i3
151.787	0.822966	0.287189	2.8656	0.00416226	0.0187173	Macpus_20180703@G01548_i1
67.4473	-0.0560715	0.232322	-0.241353	0.809282	0.898564	Macpus_20180703@G01550_i1
9.58132	-1.44814	0.975138	-1.48506	0.137527	0.293033	Macpus_20180703@G01555_i1
55.1907	0.116184	0.318462	0.364828	0.71524	0.843071	Macpus_20180703@G01558_i1
184.651	-1.20865	0.463469	-2.60783	0.00911182	0.0360766	Macpus_20180703@G01560_i2
338.046	-1.47525	0.469753	-3.14049	0.00168667	0.0086931	Macpus_20180703@G01560_i3
243.286	2.21554	0.381207	5.81191	6.17628e-09	9.41221e-08	Macpus_20180703@G01561_i2
5192.14	-1.31347	0.313566	-4.18883	2.80392e-05	0.000230686	Macpus_20180703@G01562_i1
17.2145	-3.78948	1.54134	-2.45856	0.0139496	0.0510438	Macpus_20180703@G01562_i15
49.0586	-0.158779	0.691386	-0.229653	0.818361	0.903385	Macpus_20180703@G01562_i16
117.256	0.000350031	0.490708	0.000713317	0.999431	0.999673	Macpus_20180703@G01562_i17
7.934	-0.40107	2.39093	-0.167747	0.866783	0.93045	Macpus_20180703@G01562_i5
8.81263	-1.13786	2.95226	-0.385421	0.699926	0.833728	Macpus_20180703@G01562_i7
1410.91	-0.255477	0.0794201	-3.21677	0.0012964	0.00692108	Macpus_20180703@G01564_i2
401.669	2.22883	0.160468	13.8896	7.32421e-44	1.20902e-41	Macpus_20180703@G01570_i1
197.813	2.36389	0.268987	8.78813	1.52068e-18	6.0053e-17	Macpus_20180703@G01570_i2
308.722	0.113016	0.147175	0.767902	0.442546	0.639706	Macpus_20180703@G01571_i1
81.9243	-0.797559	0.371052	-2.14945	0.0315986	0.0983754	Macpus_20180703@G01573_i2
242.057	0.534995	0.142345	3.75845	0.000170971	0.00116317	Macpus_20180703@G01574_i1
109.722	-1.09372	0.279064	-3.91925	8.88255e-05	0.000649708	Macpus_20180703@G01574_i2
273.044	-0.177059	0.188025	-0.941682	0.346356	0.548818	Macpus_20180703@G01574_i5
120.635	0.661073	0.167406	3.94892	7.85061e-05	0.000581337	Macpus_20180703@G01574_i9
18.574	-1.37083	0.444518	-3.08386	0.00204331	0.0102585	Macpus_20180703@G01576_i2
46.6061	-1.03364	0.961716	-1.07479	0.282469	0.479453	Macpus_20180703@G01577_i3
436.989	-0.372642	0.230729	-1.61506	0.106297	0.243927	Macpus_20180703@G01577_i4
5.68644	-0.257211	1.34869	-0.190712	0.848751	0.92056	Macpus_20180703@G01577_i8
175.38	-1.58898	0.208736	-7.61239	2.69079e-14	7.4426e-13	Macpus_20180703@G01579_i1
11.167	-2.84713	0.915447	-3.11009	0.00187028	0.00949592	Macpus_20180703@G01582_i1
74.9297	-0.116057	0.221416	-0.52416	0.600167	0.76602	Macpus_20180703@G01582_i5
5.80463	-0.295147	0.950798	-0.310421	0.756241	0.866909	Macpus_20180703@G01593_i1
5128.25	0.245058	0.0964732	2.54017	0.01108	0.0423458	Macpus_20180703@G01594_i4
89.0073	0.00136531	0.218982	0.00623482	0.995025	0.997986	Macpus_20180703@G01594_i6
11669.3	4.8364	0.179603	26.9283	1.02444e-159	3.01975e-156	Macpus_20180703@G01595_i1
10439.3	4.88315	0.215519	22.6577	1.17146e-113	1.34289e-110	Macpus_20180703@G01595_i4
127.674	-0.725026	0.289622	-2.50335	0.0123023	0.0461329	Macpus_20180703@G01596_i7
1977.02	0.551234	0.126078	4.37218	1.23009e-05	0.000108935	Macpus_20180703@G01609_i1
6.25567	2.01247	0.797932	2.52211	0.0116652	0.0441369	Macpus_20180703@G01616_i1
5.46255	0.324184	2.53442	0.127912	0.898218	0.947853	Macpus_20180703@G01617_i1
233.019	-0.171333	0.146594	-1.16877	0.242498	0.43266	Macpus_20180703@G01617_i2
1773.24	-0.123764	0.123036	-1.00592	0.314456	0.515328	Macpus_20180703@G01618_i1
148.813	-0.705399	0.160088	-4.40631	1.05146e-05	9.43711e-05	Macpus_20180703@G01621_i4
72.0662	0.137398	0.298143	0.460847	0.644908	0.797521	Macpus_20180703@G01622_i2
630.426	0.353204	0.0819294	4.31108	1.62458e-05	0.000140376	Macpus_20180703@G01622_i6
263.275	0.648564	0.188861	3.43408	0.000594558	0.00351774	Macpus_20180703@G01624_i1
1995.76	1.76723	0.0960898	18.3914	1.53855e-75	6.75455e-73	Macpus_20180703@G01625_i1
23.1566	-0.709044	0.423138	-1.67568	0.0938005	0.223353	Macpus_20180703@G01629_i1
2334.48	0.6775	0.125733	5.38841	7.10825e-08	9.32239e-07	Macpus_20180703@G01630_i1
85.6877	-1.37516	0.279801	-4.91479	8.88792e-07	9.79142e-06	Macpus_20180703@G01633_i1
30.0511	-0.17502	0.446983	-0.391557	0.695385	0.830694	Macpus_20180703@G01640_i2
270.656	0.387712	0.126759	3.05865	0.00222339	0.011019	Macpus_20180703@G01641_i14
111.935	-1.07604	0.201207	-5.3479	8.89785e-08	1.14984e-06	Macpus_20180703@G01642_i1
165.029	0.31134	0.191959	1.62191	0.104824	0.241411	Macpus_20180703@G01644_i3
116.244	0.165346	0.281156	0.588093	0.55647	0.732493	Macpus_20180703@G01646_i1
23.0627	-0.383732	0.447155	-0.858164	0.390802	0.591513	Macpus_20180703@G01646_i2
116.519	0.436989	0.233831	1.86883	0.0616471	0.163773	Macpus_20180703@G01647_i1
1182.43	0.122267	0.198561	0.615765	0.53805	0.718328	Macpus_20180703@G01653_i2
113.835	-1.08408	0.342269	-3.16735	0.00153836	0.00802575	Macpus_20180703@G01654_i1
50.1303	0.310154	0.979541	0.316631	0.751523	0.864424	Macpus_20180703@G01654_i10
91.8681	-1.36125	0.371831	-3.66094	0.000251291	0.00164061	Macpus_20180703@G01654_i22
4.06641	-5.3439	1.47386	-3.6258	0.000288071	0.00185289	Macpus_20180703@G01654_i23
52.3163	-0.993398	0.97248	-1.02151	0.307013	0.507279	Macpus_20180703@G01654_i26
6.88659	-0.185182	1.21038	-0.152995	0.878402	0.936811	Macpus_20180703@G01654_i4
48.9221	-1.59493	0.475852	-3.35173	0.000803081	0.00456244	Macpus_20180703@G01654_i8
9.94677	-0.706454	1.01229	-0.697875	0.485256	0.676419	Macpus_20180703@G01654_i9
8.55747	-0.274529	0.670572	-0.409396	0.682249	0.82183	Macpus_20180703@G01657_i4
65.8568	-0.138333	0.233848	-0.591552	0.55415	0.730755	Macpus_20180703@G01660_i2
75.2192	-1.10206	0.653881	-1.68542	0.0919073	0.220125	Macpus_20180703@G01662_i1
186.976	0.316127	0.150469	2.10094	0.0356461	0.108099	Macpus_20180703@G01666_i2
486.23	0.15413	0.130919	1.1773	0.239077	0.42837	Macpus_20180703@G01668_i1
35.8029	-0.912082	0.319078	-2.85849	0.00425657	0.0190852	Macpus_20180703@G01685_i1
139.206	-0.664542	0.244132	-2.72206	0.0064876	0.027178	Macpus_20180703@G01685_i2
12.5225	-0.107385	0.549424	-0.195451	0.84504	0.918414	Macpus_20180703@G01685_i4
71.6007	0.126238	0.233635	0.540323	0.588974	0.757305	Macpus_20180703@G01685_i6
11.1837	-0.500261	0.567916	-0.880871	0.378388	0.580279	Macpus_20180703@G01685_i8
95.4593	-0.149744	0.249619	-0.59989	0.548579	0.726037	Macpus_20180703@G01688_i2
183.714	0.38148	0.273127	1.39671	0.162501	0.329177	Macpus_20180703@G01690_i3
5.17051	0.313015	0.808156	0.38732	0.698519	0.832822	Macpus_20180703@G01690_i4
1908.36	0.11124	0.146939	0.757053	0.449018	0.645191	Macpus_20180703@G01691_i4
80.6367	-0.347239	1.1747	-0.295599	0.767536	0.873905	Macpus_20180703@G01691_i5
32.8983	0.621863	0.361783	1.71888	0.0856361	0.209102	Macpus_20180703@G01692_i2
54.4941	1.67668	0.299555	5.59722	2.17821e-08	3.09327e-07	Macpus_20180703@G01692_i3
143.002	0.0656282	0.170437	0.385057	0.700195	0.833977	Macpus_20180703@G01693_i1
9.50223	-0.788135	0.827782	-0.952105	0.341044	0.543405	Macpus_20180703@G01702_i1
2645.06	-0.00908894	0.129538	-0.0701643	0.944063	0.972628	Macpus_20180703@G01705_i1
48.7277	0.326463	0.405096	0.805892	0.420305	0.619702	Macpus_20180703@G01709_i1
126.584	-0.250467	0.199681	-1.25434	0.20972	0.392771	Macpus_20180703@G01709_i2
54.6247	-0.193806	0.486677	-0.398222	0.690466	0.827268	Macpus_20180703@G01710_i1
16.5242	-0.825241	0.936955	-0.88077	0.378443	0.580303	Macpus_20180703@G01710_i10
409.398	-0.662495	0.215226	-3.07813	0.00208303	0.010421	Macpus_20180703@G01710_i2
14.7766	-1.30494	1.05327	-1.23895	0.215365	0.399518	Macpus_20180703@G01710_i3
482.192	-0.303001	0.149992	-2.02012	0.0433709	0.125805	Macpus_20180703@G01710_i8
51.2164	-0.328009	0.510944	-0.641966	0.520895	0.70519	Macpus_20180703@G01711_i2
583.418	-0.663344	0.175772	-3.77388	0.000160727	0.00109943	Macpus_20180703@G01711_i4
192.424	-1.00113	0.207522	-4.82419	1.40571e-06	1.5021e-05	Macpus_20180703@G01711_i5
289.866	-0.0199786	0.184447	-0.108316	0.913745	0.956435	Macpus_20180703@G01724_i1
291.933	-0.188903	0.257222	-0.734397	0.462707	0.65632	Macpus_20180703@G01724_i2
123.665	-0.411111	0.23284	-1.76564	0.0774566	0.194386	Macpus_20180703@G01724_i3
6.89732	-0.542579	2.31106	-0.234775	0.814383	0.90105	Macpus_20180703@G01724_i5
67.5171	-0.134594	0.264386	-0.509083	0.610694	0.773284	Macpus_20180703@G01725_i2
2134.57	0.593067	0.122308	4.84897	1.24103e-06	1.33824e-05	Macpus_20180703@G01728_i1
1196.51	2.19353	0.191036	11.4822	1.62019e-30	1.4226e-28	Macpus_20180703@G01730_i1
444.988	2.29008	0.243978	9.38645	6.20588e-21	2.92691e-19	Macpus_20180703@G01731_i1
1167.71	2.21034	0.2093	10.5606	4.53544e-26	3.04835e-24	Macpus_20180703@G01732_i2
340.384	2.02993	0.197864	10.2592	1.07604e-24	6.47316e-23	Macpus_20180703@G01732_i3
71.8176	-0.218952	0.287388	-0.761866	0.44614	0.642546	Macpus_20180703@G01735_i1
138.774	-0.382479	0.288215	-1.32706	0.184488	0.360121	Macpus_20180703@G01736_i1
180.012	2.12636	0.230626	9.21992	2.97312e-20	1.34093e-18	Macpus_20180703@G01737_i1
14.798	-1.2672	0.536356	-2.3626	0.0181472	0.0631235	Macpus_20180703@G01738_i1
152.25	1.85924	0.188423	9.8674	5.76379e-23	3.11743e-21	Macpus_20180703@G01740_i1
23.0283	-0.425146	0.436169	-0.974728	0.329695	0.530968	Macpus_20180703@G01741_i1
13.2451	-0.690595	0.636021	-1.08581	0.277565	0.473711	Macpus_20180703@G01743_i1
137.741	-0.294091	0.257779	-1.14087	0.253926	0.446718	Macpus_20180703@G01751_i2
27.7135	-0.0737083	0.431068	-0.17099	0.864232	0.92919	Macpus_20180703@G01764_i1
12.3124	-1.52385	0.615559	-2.47555	0.013303	0.0491618	Macpus_20180703@G01765_i1
14.7442	0.0704783	1.44828	0.0486635	0.961187	0.980745	Macpus_20180703@G01766_i1
17.618	0.0155108	0.722745	0.0214609	0.982878	0.992647	Macpus_20180703@G01766_i2
139.633	0.841059	0.256508	3.27887	0.00104222	0.00574161	Macpus_20180703@G01766_i3
28.7346	-0.460822	1.18595	-0.388566	0.697597	0.832273	Macpus_20180703@G01772_i1
72.4564	0.256764	0.427377	0.600791	0.547979	0.725691	Macpus_20180703@G01772_i2
26.5968	-0.462246	1.08022	-0.427916	0.668712	0.813406	Macpus_20180703@G01772_i3
172.929	-0.253456	0.536851	-0.472116	0.636844	0.791724	Macpus_20180703@G01772_i6
203.007	-0.669819	0.467092	-1.43402	0.151567	0.313244	Macpus_20180703@G01773_i5
659.828	-0.507932	0.340774	-1.49053	0.136086	0.290863	Macpus_20180703@G01773_i6
6.54129	-0.240652	1.06833	-0.22526	0.821777	0.904923	Macpus_20180703@G01781_i3
12.1621	-1.60917	1.82837	-0.880113	0.378798	0.580477	Macpus_20180703@G01785_i10
12.5007	-3.31637	2.18148	-1.52024	0.12845	0.279141	Macpus_20180703@G01785_i12
38.1427	-0.358035	0.40961	-0.874088	0.38207	0.58322	Macpus_20180703@G01785_i3
278.631	-0.85024	0.229853	-3.69906	0.000216398	0.00143436	Macpus_20180703@G01785_i7
90.3275	-0.00881062	0.257486	-0.0342178	0.972703	0.987017	Macpus_20180703@G01785_i8
87.7856	-0.178114	0.447089	-0.398386	0.690345	0.827235	Macpus_20180703@G01787_i1
52.2553	0.128376	0.481459	0.266639	0.789747	0.887176	Macpus_20180703@G01787_i2
469.9	0.627628	0.21967	2.85715	0.00427468	0.0191518	Macpus_20180703@G01789_i2
1304.66	0.129583	0.142444	0.909709	0.362976	0.565384	Macpus_20180703@G01798_i3
938.944	0.0931827	0.19147	0.486671	0.626492	0.784764	Macpus_20180703@G01800_i2
13.9792	-0.0754835	0.955292	-0.0790161	0.93702	0.969029	Macpus_20180703@G01800_i4
14.6383	-0.438705	0.7817	-0.561219	0.574648	0.746469	Macpus_20180703@G01800_i5
1498.35	0.669395	0.152201	4.3981	1.09202e-05	9.76502e-05	Macpus_20180703@G01802_i5
216.528	-0.333599	0.132807	-2.51191	0.012008	0.0452264	Macpus_20180703@G01810_i1
101.391	0.305394	0.217632	1.40325	0.160541	0.326268	Macpus_20180703@G01816_i2
2098.91	0.709731	0.137154	5.17472	2.28259e-07	2.77116e-06	Macpus_20180703@G01819_i3
1260.47	0.624655	0.164441	3.79865	0.000145484	0.00100583	Macpus_20180703@G01820_i1
133.524	-0.108144	0.300321	-0.360095	0.718776	0.845021	Macpus_20180703@G01822_i10
50.1179	-0.542161	0.618974	-0.875902	0.381083	0.582265	Macpus_20180703@G01822_i13
84.8865	0.349261	0.408397	0.855201	0.39244	0.593057	Macpus_20180703@G01822_i14
115.526	-0.923409	0.453473	-2.0363	0.0417199	0.122064	Macpus_20180703@G01822_i5
112.348	-0.104958	0.197785	-0.530669	0.595648	0.76235	Macpus_20180703@G01822_i6
370.191	-0.0799856	0.269294	-0.29702	0.766451	0.873427	Macpus_20180703@G01822_i8
6.50592	0.731901	2.36166	0.30991	0.75663	0.867079	Macpus_20180703@G01822_i9
6.27931	-0.933021	0.797367	-1.17013	0.24195	0.431812	Macpus_20180703@G01836_i2
405.965	0.572262	0.206335	2.77346	0.00554638	0.0238459	Macpus_20180703@G01839_i1
1637.8	3.18216	0.138058	23.0494	1.4912e-117	1.98512e-114	Macpus_20180703@G01840_i1
73.713	-0.8329	0.250232	-3.32851	0.000873115	0.00490761	Macpus_20180703@G01841_i1
14.6235	0.987122	0.96532	1.02258	0.306504	0.506764	Macpus_20180703@G01841_i2
57.3915	0.148299	0.245612	0.603793	0.545981	0.724237	Macpus_20180703@G01843_i1
510.773	0.135787	0.153073	0.887075	0.375039	0.57718	Macpus_20180703@G01844_i1
4.95677	-1.17922	2.30215	-0.512226	0.608493	0.771931	Macpus_20180703@G01845_i1
4656.56	-0.365908	0.0779061	-4.69678	2.64289e-06	2.68571e-05	Macpus_20180703@G01845_i4
398.908	-0.49742	0.488491	-1.01828	0.308545	0.508914	Macpus_20180703@G01845_i5
286.813	-0.334111	0.200293	-1.66811	0.0952936	0.225867	Macpus_20180703@G01847_i2
64.228	-0.197735	0.30769	-0.642645	0.520455	0.704873	Macpus_20180703@G01848_i1
67.6864	-0.34864	0.277821	-1.25491	0.209511	0.392453	Macpus_20180703@G01850_i2
136.08	2.08173	0.202802	10.2648	1.0149e-24	6.14118e-23	Macpus_20180703@G01855_i1
764.232	-0.300244	0.141834	-2.11687	0.0342709	0.105045	Macpus_20180703@G01856_i1
891.374	2.14312	0.158959	13.4823	1.98895e-41	2.95252e-39	Macpus_20180703@G01857_i2
62.4895	0.0355998	0.343786	0.103552	0.917525	0.958641	Macpus_20180703@G01859_i1
27.2262	-0.376748	0.548291	-0.687131	0.492	0.681538	Macpus_20180703@G01860_i1
2532.81	-0.031512	0.126827	-0.248465	0.803775	0.89549	Macpus_20180703@G01865_i1
368.278	-0.208936	0.123806	-1.6876	0.0914878	0.219451	Macpus_20180703@G01865_i12
83.7951	-0.478299	0.421535	-1.13466	0.256517	0.45025	Macpus_20180703@G01865_i15
8.19103	-1.18972	0.776608	-1.53194	0.125538	0.274592	Macpus_20180703@G01865_i17
4093.81	-0.143809	0.146923	-0.978806	0.327676	0.528926	Macpus_20180703@G01865_i19
62.4156	-0.787395	0.408559	-1.92725	0.0539485	0.148124	Macpus_20180703@G01876_i2
583.793	-0.252291	0.129985	-1.94093	0.0522664	0.145004	Macpus_20180703@G01878_i3
452.041	-0.0870383	0.278922	-0.312053	0.755001	0.866276	Macpus_20180703@G01879_i6
174.736	-0.255037	0.214939	-1.18655	0.235404	0.424091	Macpus_20180703@G01880_i3
65.8716	0.175368	0.290815	0.603021	0.546495	0.724586	Macpus_20180703@G01887_i1
251.268	0.20499	0.338158	0.606196	0.544385	0.723006	Macpus_20180703@G01896_i1
9.67005	0.499066	0.686991	0.726452	0.467562	0.66055	Macpus_20180703@G01897_i10
63.8424	-0.126549	0.224129	-0.564627	0.572328	0.744678	Macpus_20180703@G01897_i7
24.4781	-0.18226	0.615921	-0.295914	0.767296	0.873776	Macpus_20180703@G01897_i8
142.07	2.21535	0.219118	10.1103	4.97226e-24	2.89008e-22	Macpus_20180703@G01910_i1
215.962	0.0319306	0.197081	0.162018	0.871292	0.933086	Macpus_20180703@G01911_i11
22.0628	0.320909	0.400114	0.802043	0.422528	0.621924	Macpus_20180703@G01911_i13
934.38	0.298054	0.177887	1.67553	0.093831	0.223401	Macpus_20180703@G01911_i15
35.6493	-0.658806	1.9723	-0.334029	0.738357	0.856636	Macpus_20180703@G01911_i2
78.2367	-1.11594	0.252241	-4.42408	9.68521e-06	8.76512e-05	Macpus_20180703@G01911_i7
65.3258	-1.39667	0.970408	-1.43926	0.150077	0.310991	Macpus_20180703@G01911_i9
161.973	0.185689	0.238946	0.777119	0.437089	0.634999	Macpus_20180703@G01913_i1
9.09478	-1.33288	1.45596	-0.915469	0.359946	0.562171	Macpus_20180703@G01913_i2
261.667	0.360273	0.145371	2.4783	0.0132012	0.0488772	Macpus_20180703@G01918_i1
51835.1	5.10913	0.655269	7.79699	6.34004e-15	1.83995e-13	Macpus_20180703@G01919_i1
40346.3	5.09314	0.676014	7.53408	4.91808e-14	1.32221e-12	Macpus_20180703@G01919_i2
90.8444	-0.163072	0.199428	-0.817698	0.41353	0.612964	Macpus_20180703@G01926_i1
97.7149	1.61228	0.282738	5.70239	1.18142e-08	1.73784e-07	Macpus_20180703@G01927_i2
995.845	0.0329865	0.173911	0.189675	0.849564	0.92113	Macpus_20180703@G01928_i1
40.1653	-0.207908	0.434983	-0.477969	0.632673	0.789034	Macpus_20180703@G01930_i11
113.372	-0.445309	0.191063	-2.3307	0.0197693	0.0676148	Macpus_20180703@G01930_i6
120.306	-0.987812	0.183935	-5.37044	7.85459e-08	1.02124e-06	Macpus_20180703@G01930_i7
613.523	-0.0695435	0.156899	-0.443237	0.657594	0.806084	Macpus_20180703@G01931_i1
11.5165	0.554953	0.59711	0.929398	0.352683	0.555264	Macpus_20180703@G01935_i1
[truncated: 40,476 more rows]
