# Supplementary material for: RNA-Seq of three free-living flatworm species suggests rapid evolution of reproduction-related genes
Source: BMC Genomics. 2020 Jul 6;21:462. doi: 10.1186/s12864-020-06862-x (PMC7336406; doi:10.1186/s12864-020-06862-x)
Supplement: Supplementary file 8 — Additional file 8: Table S5. OG annotations. Annotations for each OG are given. Annotation sources include the positional, neoblast, and social dataset as well as data from ISH probes and the DE analysis. [file 12864_2020_6862_MOESM8_ESM.xlsx]

## Sheet: Legend
Tab. S5 OG annotations. Annotations for each OG are given. Annotation sources include the positional, neoblast, and social dataset as well as data from ISH probes and the DE analysis.
OG	The Orthogroup name
genes	Number of genes in this OG
no_sp	Number of species in this OG
sp_in_og	The species in this OG
positional_class	Summary of all the annotations derrived from the positional dataset carried by members of this OG
positional	Final positional annotation given to this OG
OvI	Expression signal from the social dataset Octets vs. Isolated comparison
OvP	Expression signal from the social dataset Octets vs. Pairs comparison
social	Final social annotation given to this OG
gru_anns	Summary of all the annotations derrived from the neoblast dataset carried by members of this OG
neoblast	Final neoblast annotation given to this OG
OG_DE_signal_AvH	DE signal of this OG in the AvH comparison, up=Up in Adults, down=Up in Hatchlings, mixed=conflicting signal
no_sp_signal_AvH	Number of species contributing to the AvH signal
OG_DE_signal_AvR	DE signal of this OG in the AvR comparison, up=Up in Adults, down=Up in regenerants, mixed=conflicting signal
no_sp_signal_AvR	Number of species contributing to the AvR signal
OG_DE_signal_RvH	DE signal of this OG in the RvH comparison, up=Up in regenerants, down=Up in Hatchlings, mixed=conflicting signal
no_sp_signal_RvH	Number of species contributing to the RvH signal
ish_ann	ISH annotation
mean_protein_divergence	Average protein divergence between the species in this OG
max_divergence	Maximum protein divergence between the species in this OG
N_divergence	Number of sequences in this OG that overlapped and were used for the divergence estimation

## Sheet: Data
OG	genes	no_sp	sp_in_og	positional_class	positional	OvI	OvP	social	gru_anns	neoblast	OG_DE_signal_AvH	no_sp_signal_AvH	OG_DE_signal_AvR	no_sp_signal_AvR	OG_DE_signal_RvH	no_sp_signal_RvH	ish_ann	mean_protein_divergence	max_divergence	N_divergence
OG0000000	217	4	Machtx_20180703|Maclig_37v3|Macpus_20180703|Macspi_20180703	Non-Specific|Other|Ovaries 1|Tail|Testes	positional_mix				neoblast_FACS	neoblast_FACS	up	1	down	1	mixed	3		1.191	1.46794	214
OG0000001	158	3	Machtx_20180703|Maclig_37v3|Macspi_20180703	Non-Specific|Other|Tail|Testes	positional_mix						up	2	up	1	mixed	2		1.299	1.40249	100
OG0000002	119	4	Machtx_20180703|Maclig_37v3|Macpus_20180703|Macspi_20180703	Non-Specific|Other|Ovaries 1	Ovary	OvI_down		OvI	germline_FACS	germline_FACS	mixed	1	up	1	mixed	2		1.024	1.18641	87
OG0000003	107	2	Macpus_20180703|Macspi_20180703								up	2			up	2		1.171	1.17104	25
OG0000004	93	4	Machtx_20180703|Maclig_37v3|Macpus_20180703|Macspi_20180703	Non-Specific|Other|Ovaries 1|Tail|Testes	positional_mix				germline_FACS	germline_FACS	down	2			down	3		0.467	0.637972	44
OG0000005	92	3	Machtx_20180703|Maclig_37v3|Macspi_20180703	Non-Specific|Other|Testes	Testis				germline_FACS	germline_FACS	mixed	2	down	1	mixed	2		0.921	0.981634	89
OG0000006	87	4	Machtx_20180703|Maclig_37v3|Macpus_20180703|Macspi_20180703	Non-Specific									down	1	up	1		0.788	0.851723	38
OG0000007	87	4	Machtx_20180703|Maclig_37v3|Macpus_20180703|Macspi_20180703	Non-Specific|Other|Testes	Testis						mixed	2	mixed	2	mixed	2		1.23	1.54309	87
OG0000008	85	3	Maclig_37v3|Macpus_20180703|Macspi_20180703	Non-Specific							up	1	down	1	up	2		0.971	0.995268	65
OG0000009	82	4	Machtx_20180703|Maclig_37v3|Macpus_20180703|Macspi_20180703	Non-Specific|Other|Ovaries 1	Ovary						down	2	down	2				1.067	1.31805	80
OG0000010	82	3	Machtx_20180703|Maclig_37v3|Macspi_20180703	Non-Specific|Other							mixed	1	down	2	up	1		0.726	0.784902	82
OG0000011	80	4	Machtx_20180703|Maclig_37v3|Macpus_20180703|Macspi_20180703	Non-Specific|Other|Testes	Testis						mixed	2	down	1	up	1		1.389	1.61487	69
OG0000012	76	3	Machtx_20180703|Maclig_37v3|Macspi_20180703	Non-Specific|Other|Tail	Tail						mixed	2	up	1	mixed	2		1.292	1.33288	55
OG0000013	73	4	Machtx_20180703|Maclig_37v3|Macpus_20180703|Macspi_20180703	Non-Specific|Other		OvI_down|OvI_up		OvI			mixed	2	down	2	mixed	3		1.052	1.3303	46
OG0000014	73	3	Machtx_20180703|Maclig_37v3|Macspi_20180703	Non-Specific|Tail|Testes	positional_mix	OvI_up		OvI			mixed	2	mixed	2	mixed	2		0.745	0.820185	51
OG0000015	72	4	Machtx_20180703|Maclig_37v3|Macpus_20180703|Macspi_20180703	Non-Specific							mixed	2	mixed	2	mixed	2		1.161	1.37474	72
OG0000016	71	4	Machtx_20180703|Maclig_37v3|Macpus_20180703|Macspi_20180703	Non-Specific|Other|Testes	Testis						mixed	1	down	2	up	2		0.848	0.936319	39
OG0000017	71	3	Machtx_20180703|Maclig_37v3|Macspi_20180703	Non-Specific|Other							up	2	up	1	up	2		1.131	1.18016	36
OG0000018	71	3	Machtx_20180703|Maclig_37v3|Macspi_20180703	Non-Specific|Other|Tail|Testes	positional_mix	OvI_down		OvI			down	1	down	1	down	1		0.363	0.447758	58
OG0000019	70	4	Machtx_20180703|Maclig_37v3|Macpus_20180703|Macspi_20180703	Non-Specific|Other|Testes	Testis						mixed	2	up	1	mixed	2		1.227	1.28481	43
OG0000020	67	4	Machtx_20180703|Maclig_37v3|Macpus_20180703|Macspi_20180703	Non-Specific							down	1			up	2		0.842	1.20065	42
OG0000021	67	3	Machtx_20180703|Maclig_37v3|Macspi_20180703	Non-Specific|Other|Tail	Tail						up	1			mixed	1		0.621	0.690252	44
OG0000022	66	4	Machtx_20180703|Maclig_37v3|Macpus_20180703|Macspi_20180703	Non-Specific		OvI_down		OvI			up	2	mixed	2	mixed	3		1.317	1.73056	32
OG0000023	65	4	Machtx_20180703|Maclig_37v3|Macpus_20180703|Macspi_20180703	Non-Specific|Other							mixed	2	up	2	mixed	2		0.873	1.03213	26
OG0000024	65	4	Machtx_20180703|Maclig_37v3|Macpus_20180703|Macspi_20180703	Non-Specific|Other|Ovaries 1|Testes	positional_mix						mixed	3	mixed	3	mixed	3		0.981	1.40079	30
OG0000025	64	2	Machtx_20180703|Maclig_37v3	Non-Specific|Other|Testes	Testis	OvI_up		OvI	germline_FACS	germline_FACS	mixed	1	down	1	up	1		0.84	0.840046	64
OG0000026	63	4	Machtx_20180703|Maclig_37v3|Macpus_20180703|Macspi_20180703	Non-Specific|Other					neoblast_FACS	neoblast_FACS					up	1		0.752	0.927657	52
OG0000027	62	4	Machtx_20180703|Maclig_37v3|Macpus_20180703|Macspi_20180703	Non-Specific|Other		OvI_down|OvI_up		OvI			down	1	mixed	2	mixed	2		1.062	1.5869	62
OG0000028	62	3	Maclig_37v3|Macpus_20180703|Macspi_20180703	Non-Specific							up	2	down	1	mixed	2		0.246	0.246365	12
OG0000029	61	4	Machtx_20180703|Maclig_37v3|Macpus_20180703|Macspi_20180703	Non-Specific|Other|Ovaries 1|Tail|Testes	positional_mix	OvI_down	OvP_down	BOTH			down	2	down	1	down	1		1.159	1.2946	32
OG0000030	60	3	Machtx_20180703|Maclig_37v3|Macspi_20180703	Non-Specific		OvI_down	OvP_down	BOTH			mixed	2	mixed	2	mixed	2		0.972	0.978089	33
OG0000031	60	4	Machtx_20180703|Maclig_37v3|Macpus_20180703|Macspi_20180703	Non-Specific		OvI_down		OvI			up	1	mixed	1	mixed	2		0.504	0.658834	30
OG0000032	60	3	Maclig_37v3|Macpus_20180703|Macspi_20180703	Non-Specific|Other|Tail	Tail						down	1			down	1		1.175	1.17499	25
OG0000033	57	4	Machtx_20180703|Maclig_37v3|Macpus_20180703|Macspi_20180703	Non-Specific|Other					neoblast_FACS	neoblast_FACS	up	1	down	2	up	2		1.358	1.43666	57
OG0000034	57	3	Machtx_20180703|Maclig_37v3|Macspi_20180703	Non-Specific|Other|Testes	Testis				germline_FACS|neoblast_FACS	neoblast_mix			down	2	mixed	2		0.758	0.825548	57
OG0000035	56	4	Machtx_20180703|Maclig_37v3|Macpus_20180703|Macspi_20180703	Non-Specific|Other|Ovaries 1|Tail|Testes	positional_mix	OvI_down	OvP_down	BOTH	germline_FACS	germline_FACS	mixed	2	up	2	down	1		0.849	1.14602	41
OG0000036	56	3	Machtx_20180703|Macpus_20180703|Macspi_20180703								down	1	down	1	down	2		0.778	0.830587	31
OG0000037	55	4	Machtx_20180703|Maclig_37v3|Macpus_20180703|Macspi_20180703	Non-Specific|Other|Testes	Testis						mixed	2	down	2	up	2		0.822	0.9047	31
OG0000038	55	1	Macspi_20180703										down	1	up	1		NA	NA	52
OG0000039	52	4	Machtx_20180703|Maclig_37v3|Macpus_20180703|Macspi_20180703	Non-Specific|Other|Testes	Testis				germline_FACS	germline_FACS	down	1						0.794	1.06539	48
OG0000040	52	3	Machtx_20180703|Maclig_37v3|Macspi_20180703	Non-Specific|Other|Testes	Testis						down	1	down	1				0.533	0.627391	52
OG0000041	52	3	Machtx_20180703|Maclig_37v3|Macspi_20180703	Non-Specific		OvI_down		OvI			up	1	mixed	2	up	2		1.036	1.08519	43
OG0000042	51	2	Machtx_20180703|Maclig_37v3	Non-Specific|Other|Tail|Testes	positional_mix						mixed	1	down	1	up	1		0.73	0.72973	49
OG0000043	51	4	Machtx_20180703|Maclig_37v3|Macpus_20180703|Macspi_20180703	Non-Specific|Other|Testes	Testis						down	1	mixed	2	mixed	3		0.542	0.677569	7
OG0000044	51	4	Machtx_20180703|Maclig_37v3|Macpus_20180703|Macspi_20180703	Non-Specific|Other|Testes	Testis						down	2	down	1	mixed	2		0.902	1.01893	51
OG0000045	51	3	Maclig_37v3|Macpus_20180703|Macspi_20180703	Non-Specific|Other|Tail|Testes	positional_mix													0.473	0.679698	10
OG0000046	50	3	Machtx_20180703|Maclig_37v3|Macpus_20180703	Non-Specific|Other|Ovaries 1|Tail|Testes	positional_mix	OvI_down		OvI			up	1	down	1	up	1		0.935	1.09988	40
OG0000047	50	4	Machtx_20180703|Maclig_37v3|Macpus_20180703|Macspi_20180703	Non-Specific|Other|Testes	Testis				germline_FACS	germline_FACS	mixed	2	mixed	1	mixed	3		1.214	1.48014	50
OG0000048	50	4	Machtx_20180703|Maclig_37v3|Macpus_20180703|Macspi_20180703	Non-Specific							up	2	mixed	2	up	3		1.466	1.74917	50
OG0000049	50	4	Machtx_20180703|Maclig_37v3|Macpus_20180703|Macspi_20180703	Non-Specific|Testes	Testis	OvI_up		OvI	germline_FACS|neoblast_FACS	neoblast_mix	mixed	3	mixed	3	mixed	3	testes	0.299	0.336237	50
OG0000050	50	3	Maclig_37v3|Macpus_20180703|Macspi_20180703	Non-Specific							down	1			down	1		0.689	0.688909	39
OG0000051	49	4	Machtx_20180703|Maclig_37v3|Macpus_20180703|Macspi_20180703	Non-Specific|Other							down	2	down	1	up	1		1.205	1.46458	49
OG0000052	49	4	Machtx_20180703|Maclig_37v3|Macpus_20180703|Macspi_20180703	Non-Specific|Other|Testes	Testis						up	1			up	1		0.733	0.733031	10
OG0000053	49	4	Machtx_20180703|Maclig_37v3|Macpus_20180703|Macspi_20180703	Non-Specific		OvI_down		OvI			up	2	mixed	1	mixed	2		1.02	1.16753	38
OG0000054	49	3	Machtx_20180703|Maclig_37v3|Macspi_20180703	Non-Specific|Other		OvI_down		OvI			up	1	mixed	2	up	2		0.952	1.09573	24
OG0000055	49	4	Machtx_20180703|Maclig_37v3|Macpus_20180703|Macspi_20180703	Non-Specific|Testes	Testis				germline_FACS	germline_FACS	mixed	2	mixed	3	mixed	3		0.269	0.51223	29
OG0000056	48	4	Machtx_20180703|Maclig_37v3|Macpus_20180703|Macspi_20180703	Non-Specific|Other|Tail	Tail				germline_FACS	germline_FACS	down	1	down	1	down	1		1.08	1.35629	19
OG0000057	47	4	Machtx_20180703|Maclig_37v3|Macpus_20180703|Macspi_20180703	Non-Specific|Other|Ovaries 1|Tail	positional_mix						up	1	up	1	mixed	1		0.824	1.01796	27
OG0000058	47	4	Machtx_20180703|Maclig_37v3|Macpus_20180703|Macspi_20180703	Non-Specific|Other|Ovaries 1|Testes	positional_mix						mixed	2	mixed	3	mixed	3		1.091	1.49839	40
OG0000059	47	4	Machtx_20180703|Maclig_37v3|Macpus_20180703|Macspi_20180703	Non-Specific|Other		OvI_up	OvP_up	BOTH			mixed	3	mixed	2	mixed	3		0.723	0.835394	25
OG0000060	47	4	Machtx_20180703|Maclig_37v3|Macpus_20180703|Macspi_20180703	Non-Specific|Other														1.031	1.28649	26
OG0000061	47	4	Machtx_20180703|Maclig_37v3|Macpus_20180703|Macspi_20180703	Non-Specific|Other|Testes	Testis	OvI_down		OvI			down	1			down	1		0.619	0.732736	34
OG0000062	46	3	Machtx_20180703|Maclig_37v3|Macspi_20180703	Non-Specific|Other|Tail|Testes	positional_mix						down	1	down	1	up	1		0.894	0.947798	42
OG0000063	46	4	Machtx_20180703|Maclig_37v3|Macpus_20180703|Macspi_20180703	Non-Specific|Other		OvI_down		OvI					mixed	2	mixed	2		0.912	1.21397	46
OG0000064	46	4	Machtx_20180703|Maclig_37v3|Macpus_20180703|Macspi_20180703	Non-Specific|Other|Tail	Tail	OvI_up		OvI			down	1	up	1	down	1		0.427	0.571403	16
OG0000065	46	3	Maclig_37v3|Macpus_20180703|Macspi_20180703	Non-Specific							down	1			down	1		1.192	1.19244	31
OG0000066	45	4	Machtx_20180703|Maclig_37v3|Macpus_20180703|Macspi_20180703	Non-Specific|Other|Tail|Testes	positional_mix				germline_FACS	germline_FACS								0.77	0.975128	19
OG0000067	45	4	Machtx_20180703|Maclig_37v3|Macpus_20180703|Macspi_20180703	Non-Specific|Other|Tail	Tail						down	1			down	2		0.775	1.03643	45
OG0000068	45	4	Machtx_20180703|Maclig_37v3|Macpus_20180703|Macspi_20180703	Non-Specific|Other|Ovaries 1|Tail|Testes	positional_mix				germline_FACS	germline_FACS	down	1			mixed	2		1.061	1.46984	45
OG0000069	45	3	Machtx_20180703|Maclig_37v3|Macspi_20180703	Non-Specific|Other|Tail|Testes	positional_mix	OvI_down		OvI					up	1	down	1		0.27	0.355589	26
OG0000070	44	4	Machtx_20180703|Maclig_37v3|Macpus_20180703|Macspi_20180703	Non-Specific|Other|Ovaries 1|Testes	positional_mix				germline_FACS	germline_FACS	mixed	2			up	1		0.53	0.73143	20
OG0000071	44	4	Machtx_20180703|Maclig_37v3|Macpus_20180703|Macspi_20180703	Non-Specific							down	2	down	1	mixed	3		0.737	0.896425	39
OG0000072	44	4	Machtx_20180703|Maclig_37v3|Macpus_20180703|Macspi_20180703	Non-Specific|Other|Testes	Testis													1.246	1.43291	35
OG0000073	44	1	Macpus_20180703								down	1	down	1	down	1		NA	NA	44
OG0000074	43	4	Machtx_20180703|Maclig_37v3|Macpus_20180703|Macspi_20180703	Non-Specific|Testes	Testis				germline_FACS	germline_FACS	mixed	3	up	1	mixed	3		1.481	1.58031	43
OG0000075	43	4	Machtx_20180703|Maclig_37v3|Macpus_20180703|Macspi_20180703	Non-Specific|Testes	Testis						mixed	2	down	2	up	2		0.919	1.15748	33
OG0000076	43	4	Machtx_20180703|Maclig_37v3|Macpus_20180703|Macspi_20180703	Non-Specific|Other		OvI_up		OvI	neoblast_FACS	neoblast_FACS	mixed	3	mixed	2	mixed	3		0.134	0.168348	43
OG0000077	43	3	Machtx_20180703|Maclig_37v3|Macspi_20180703	Non-Specific|Other		OvI_down		OvI			up	1			down	1		0.492	0.533337	22
OG0000078	43	3	Machtx_20180703|Maclig_37v3|Macspi_20180703	Non-Specific		OvI_down		OvI			mixed	2	up	1	mixed	2		1.303	1.44705	21
OG0000079	43	3	Machtx_20180703|Maclig_37v3|Macspi_20180703	Non-Specific|Other|Ovaries 1|Tail	positional_mix	OvI_down		OvI										0.329	0.410091	43
OG0000080	43	2	Macpus_20180703|Macspi_20180703								up	1	mixed	2	mixed	2		1.117	1.11654	5
OG0000081	42	4	Machtx_20180703|Maclig_37v3|Macpus_20180703|Macspi_20180703	Non-Specific|Other|Testes	Testis	OvI_down|OvI_up	OvP_up	BOTH	germline_FACS|neoblast_FACS	neoblast_mix	mixed	3	mixed	3	mixed	3		0.186	0.251267	42
OG0000082	42	4	Machtx_20180703|Maclig_37v3|Macpus_20180703|Macspi_20180703	Non-Specific|Tail	Tail	OvI_down	OvP_down	BOTH			up	2	up	2	up	2		1.345	1.49459	10
OG0000083	42	4	Machtx_20180703|Maclig_37v3|Macpus_20180703|Macspi_20180703	Non-Specific							mixed	3			down	3		0.384	0.616636	42
OG0000084	42	4	Machtx_20180703|Maclig_37v3|Macpus_20180703|Macspi_20180703	Non-Specific|Other|Testes	Testis													0.962	1.42523	42
OG0000085	41	4	Machtx_20180703|Maclig_37v3|Macpus_20180703|Macspi_20180703	Non-Specific|Other							down	3	down	2	down	2		0.904	1.04857	32
OG0000086	41	4	Machtx_20180703|Maclig_37v3|Macpus_20180703|Macspi_20180703	Non-Specific		OvI_up		OvI			mixed	2	mixed	2	up	3		1.554	1.80605	41
OG0000087	41	3	Machtx_20180703|Maclig_37v3|Macspi_20180703	Non-Specific|Other							up	2	down	2	up	2		0.898	0.965063	17
OG0000088	41	4	Machtx_20180703|Maclig_37v3|Macpus_20180703|Macspi_20180703	Non-Specific|Other|Tail|Testes	positional_mix						down	1			down	1		0.313	0.425177	23
OG0000089	41	4	Machtx_20180703|Maclig_37v3|Macpus_20180703|Macspi_20180703	Non-Specific|Other|Testes	Testis	OvI_down		OvI			down	1			down	1		0.843	1.07405	24
OG0000090	41	3	Machtx_20180703|Maclig_37v3|Macspi_20180703	Non-Specific|Other|Ovaries 1|Testes	positional_mix	OvI_down		OvI					up	1	down	1		0.236	0.279624	5
OG0000091	41	3	Machtx_20180703|Maclig_37v3|Macspi_20180703	Non-Specific							up	1	up	1	down	1		0.347	0.379293	41
OG0000092	41	4	Machtx_20180703|Maclig_37v3|Macpus_20180703|Macspi_20180703	Non-Specific|Tail	Tail	OvI_down		OvI			up	2	up	2	mixed	2		0.732	0.813858	11
OG0000093	40	4	Machtx_20180703|Maclig_37v3|Macpus_20180703|Macspi_20180703	Non-Specific|Other							down	1			mixed	1		0.635	0.6639	28
OG0000094	40	4	Machtx_20180703|Maclig_37v3|Macpus_20180703|Macspi_20180703	Non-Specific|Other														0.337	0.445633	33
OG0000095	40	4	Machtx_20180703|Maclig_37v3|Macpus_20180703|Macspi_20180703	Non-Specific		OvI_down		OvI					mixed	2	mixed	1		1.533	1.58462	12
OG0000096	40	4	Machtx_20180703|Maclig_37v3|Macpus_20180703|Macspi_20180703	Non-Specific							down	1	up	2	down	2		1.041	1.19014	40
OG0000097	40	4	Machtx_20180703|Maclig_37v3|Macpus_20180703|Macspi_20180703	Non-Specific|Other|Ovaries 1|Testes	positional_mix						mixed	2			mixed	2		0.5	0.664189	28
OG0000098	40	4	Machtx_20180703|Maclig_37v3|Macpus_20180703|Macspi_20180703	Non-Specific|Other|Ovaries 1|Tail|Testes	positional_mix				germline_FACS	germline_FACS	down	1	up	1	down	3		0.477	0.594479	36
OG0000099	40	4	Machtx_20180703|Maclig_37v3|Macpus_20180703|Macspi_20180703	Non-Specific							mixed	2	down	1	mixed	3		0.81	1.26229	25
OG0000100	39	3	Machtx_20180703|Maclig_37v3|Macspi_20180703	Non-Specific		OvI_up		OvI			up	2	mixed	2	mixed	2		0.948	0.96866	23
OG0000101	39	4	Machtx_20180703|Maclig_37v3|Macpus_20180703|Macspi_20180703	Non-Specific		OvI_down	OvP_down	BOTH			mixed	3	mixed	3	mixed	2		0.538	0.67039	36
OG0000102	39	4	Machtx_20180703|Maclig_37v3|Macpus_20180703|Macspi_20180703	Non-Specific|Other							mixed	2	mixed	3	mixed	3		0.97	1.10174	37
OG0000103	39	4	Machtx_20180703|Maclig_37v3|Macpus_20180703|Macspi_20180703	Non-Specific|Other		OvI_down		OvI			down	3	up	1	down	3		0.262	0.274159	39
OG0000104	39	3	Machtx_20180703|Maclig_37v3|Macspi_20180703	Non-Specific|Other|Testes	Testis	OvI_down|OvI_up		OvI			down	1	mixed	2				0.858	0.938605	35
OG0000105	39	3	Machtx_20180703|Maclig_37v3|Macspi_20180703	Non-Specific|Other|Testes	Testis	OvI_down		OvI					down	2	up	1		1.846	2.28526	39
OG0000106	39	3	Machtx_20180703|Maclig_37v3|Macspi_20180703	Non-Specific|Other									up	1	down	1		0.639	0.694755	23
OG0000107	39	4	Machtx_20180703|Maclig_37v3|Macpus_20180703|Macspi_20180703	Non-Specific														0.998	1.1971	39
OG0000108	39	4	Machtx_20180703|Maclig_37v3|Macpus_20180703|Macspi_20180703	Non-Specific|Other|Ovaries 1|Tail|Testes	positional_mix	OvI_down		OvI			down	1			down	1		0.956	1.13508	27
OG0000109	38	3	Machtx_20180703|Maclig_37v3|Macspi_20180703	Non-Specific		OvI_down		OvI										0.498	0.498088	5
OG0000110	38	4	Machtx_20180703|Maclig_37v3|Macpus_20180703|Macspi_20180703	Non-Specific|Other		OvI_down		OvI			up	2	down	3	up	3	prostate	1.025	1.26682	27
OG0000111	38	4	Machtx_20180703|Maclig_37v3|Macpus_20180703|Macspi_20180703	Non-Specific|Other|Ovaries 1|Tail|Testes	positional_mix	OvI_up		OvI			mixed	2			down	1		0.625	0.783424	31
OG0000112	38	4	Machtx_20180703|Maclig_37v3|Macpus_20180703|Macspi_20180703	Non-Specific		OvI_up	OvP_up	BOTH			mixed	3	mixed	3	mixed	2		0.788	0.881347	38
OG0000113	38	4	Machtx_20180703|Maclig_37v3|Macpus_20180703|Macspi_20180703	Non-Specific							up	1	up	1	mixed	2		0.704	0.82389	38
OG0000114	38	3	Machtx_20180703|Maclig_37v3|Macspi_20180703	Non-Specific|Other|Tail|Testes	positional_mix													0.744	1.08392	8
OG0000115	38	4	Machtx_20180703|Maclig_37v3|Macpus_20180703|Macspi_20180703	Non-Specific|Other|Testes	Testis						mixed	2	up	1	down	1		0.699	0.747387	12
OG0000116	38	4	Machtx_20180703|Maclig_37v3|Macpus_20180703|Macspi_20180703	Non-Specific|Other									down	1	up	1		0.855	1.26765	34
OG0000117	38	2	Maclig_37v3|Macpus_20180703	Non-Specific|Other														1.013	1.01273	38
OG0000118	37	4	Machtx_20180703|Maclig_37v3|Macpus_20180703|Macspi_20180703	Non-Specific|Ovaries 1	Ovary	OvI_down		OvI	germline_FACS	germline_FACS			up	2	down	1		0.993	1.15018	17
OG0000119	37	4	Machtx_20180703|Maclig_37v3|Macpus_20180703|Macspi_20180703	Non-Specific|Other					germline_FACS	germline_FACS	down	1	down	2	up	1		1.879	2.36224	33
OG0000120	37	3	Machtx_20180703|Maclig_37v3|Macspi_20180703	Non-Specific|Other									up	1	mixed	1		0.945	0.945119	14
OG0000121	37	4	Machtx_20180703|Maclig_37v3|Macpus_20180703|Macspi_20180703	Non-Specific|Other|Ovaries 1|Tail	positional_mix										down	1		0.657	1.12606	5
OG0000122	37	4	Machtx_20180703|Maclig_37v3|Macpus_20180703|Macspi_20180703	Non-Specific|Other|Testes	Testis	OvI_down		OvI			mixed	2	mixed	2	mixed	2		0.561	0.561321	7
OG0000123	37	4	Machtx_20180703|Maclig_37v3|Macpus_20180703|Macspi_20180703	Non-Specific|Other		OvI_up	OvP_up	BOTH			mixed	2	mixed	3	mixed	3		1.875	2.65412	34
OG0000124	37	3	Machtx_20180703|Maclig_37v3|Macspi_20180703	Non-Specific							up	1	mixed	1	up	1		1.246	1.3773	37
OG0000125	37	4	Machtx_20180703|Maclig_37v3|Macpus_20180703|Macspi_20180703	Non-Specific|Other							down	2	down	2	mixed	2		0.634	0.807008	34
OG0000126	37	4	Machtx_20180703|Maclig_37v3|Macpus_20180703|Macspi_20180703	Non-Specific|Other									up	1	down	1		0.614	0.706508	33
OG0000127	37	4	Machtx_20180703|Maclig_37v3|Macpus_20180703|Macspi_20180703	Non-Specific|Other|Testes	Testis	OvI_up		OvI			down	1			mixed	2		0.662	0.84045	34
OG0000128	37	4	Machtx_20180703|Maclig_37v3|Macpus_20180703|Macspi_20180703	Non-Specific|Other							up	1	up	1	mixed	2		1.324	1.74332	37
OG0000129	37	3	Maclig_37v3|Macpus_20180703|Macspi_20180703	Non-Specific							down	1	up	1	down	1		0.985	0.984932	15
OG0000130	36	4	Machtx_20180703|Maclig_37v3|Macpus_20180703|Macspi_20180703	Non-Specific|Other							mixed	1	mixed	3	mixed	2		0.867	1.54817	31
OG0000131	36	4	Machtx_20180703|Maclig_37v3|Macpus_20180703|Macspi_20180703	Non-Specific|Other							down	2	down	2	mixed	2		0.672	0.86286	36
OG0000132	36	3	Machtx_20180703|Maclig_37v3|Macspi_20180703	Non-Specific							up	2	up	1	up	2		1.046	1.2454	34
OG0000133	36	4	Machtx_20180703|Maclig_37v3|Macpus_20180703|Macspi_20180703	Non-Specific|Other		OvI_down		OvI			up	1	down	1	up	1		1.194	1.51535	34
OG0000134	35	4	Machtx_20180703|Maclig_37v3|Macpus_20180703|Macspi_20180703	Non-Specific|Other		OvI_down|OvI_up		OvI			up	1	down	2	up	1		1.422	1.89502	35
OG0000135	35	3	Machtx_20180703|Maclig_37v3|Macspi_20180703	Non-Specific|Other		OvI_down		OvI			up	2	up	1	mixed	2		1.306	1.44668	16
OG0000136	35	4	Machtx_20180703|Maclig_37v3|Macpus_20180703|Macspi_20180703	Non-Specific|Other|Ovaries 1	Ovary						down	1						0.587	0.806875	20
OG0000137	35	4	Machtx_20180703|Maclig_37v3|Macpus_20180703|Macspi_20180703	Non-Specific|Other|Ovaries 1|Ovaries 2|Tail|Testes	positional_mix	OvI_down	OvP_down	BOTH					up	1	down	2	ovaries	0.8	0.945235	27
OG0000138	35	4	Machtx_20180703|Maclig_37v3|Macpus_20180703|Macspi_20180703	Non-Specific|Testes	Testis						mixed	2	mixed	2	mixed	2		0.41	0.460654	35
OG0000139	35	4	Machtx_20180703|Maclig_37v3|Macpus_20180703|Macspi_20180703	Non-Specific|Other|Testes	Testis	OvI_down		OvI			down	3	mixed	2	down	3		0.467	0.585819	17
OG0000140	35	3	Machtx_20180703|Maclig_37v3|Macspi_20180703	Non-Specific							down	1	down	1	up	1		1.241	1.42156	35
OG0000141	35	4	Machtx_20180703|Maclig_37v3|Macpus_20180703|Macspi_20180703	Non-Specific		OvI_up		OvI			mixed	2	down	2	up	3		0.853	1.11969	35
OG0000142	35	4	Machtx_20180703|Maclig_37v3|Macpus_20180703|Macspi_20180703	Non-Specific|Other|Tail	Tail	OvI_up	OvP_up	BOTH			mixed	3	mixed	3	mixed	2	prostate|testes	0.719	0.917975	35
OG0000143	35	4	Machtx_20180703|Maclig_37v3|Macpus_20180703|Macspi_20180703	Non-Specific		OvI_up		OvI			down	1	up	1	down	1		0.485	0.560188	33
OG0000144	35	4	Machtx_20180703|Maclig_37v3|Macpus_20180703|Macspi_20180703	Non-Specific|Other|Ovaries 1	Ovary										down	1		1.112	1.37195	26
OG0000145	35	2	Machtx_20180703|Macspi_20180703										down	1				0.654	0.653557	27
OG0000146	35	3	Machtx_20180703|Maclig_37v3|Macspi_20180703	Non-Specific|Other|Ovaries 1|Testes	positional_mix								down	2	up	1		0.535	0.590583	35
OG0000147	35	3	Machtx_20180703|Maclig_37v3|Macspi_20180703	Non-Specific|Other|Tail	Tail													0.355	0.385583	35
OG0000148	34	4	Machtx_20180703|Maclig_37v3|Macpus_20180703|Macspi_20180703	Non-Specific|Other		OvI_down		OvI			mixed	3	mixed	3	mixed	2		1.71	2.38637	24
OG0000149	34	4	Machtx_20180703|Maclig_37v3|Macpus_20180703|Macspi_20180703	Non-Specific		OvI_up		OvI			mixed	2	mixed	2	mixed	2		0.548	0.753572	34
OG0000150	34	4	Machtx_20180703|Maclig_37v3|Macpus_20180703|Macspi_20180703	Non-Specific							up	1	mixed	1	up	2		0.763	1.29733	28
OG0000151	34	3	Machtx_20180703|Maclig_37v3|Macspi_20180703	Non-Specific							up	1	down	1	up	1		0.799	0.873863	34
OG0000152	34	4	Machtx_20180703|Maclig_37v3|Macpus_20180703|Macspi_20180703	Non-Specific							down	2	down	1	down	3		1.389	1.75237	34
OG0000153	34	3	Machtx_20180703|Maclig_37v3|Macspi_20180703	Non-Specific		OvI_down		OvI					up	1	down	2		0.827	0.840047	22
OG0000154	34	3	Machtx_20180703|Maclig_37v3|Macspi_20180703	Non-Specific|Other|Ovaries 1	Ovary													0.466	0.541759	34
OG0000155	34	4	Machtx_20180703|Maclig_37v3|Macpus_20180703|Macspi_20180703	Non-Specific|Other|Testes	Testis	OvI_up		OvI							up	2		1.219	1.89043	31
OG0000156	34	2	Macpus_20180703|Macspi_20180703								mixed	1	mixed	2	mixed	2		0.586	0.58635	22
OG0000157	34	2	Macpus_20180703|Macspi_20180703								up	1			up	1		0.885	0.885024	32
OG0000158	33	4	Machtx_20180703|Maclig_37v3|Macpus_20180703|Macspi_20180703	Non-Specific|Other|Testes	Testis	OvI_up		OvI			mixed	2	down	2	up	2		0.974	1.23438	33
OG0000159	33	4	Machtx_20180703|Maclig_37v3|Macpus_20180703|Macspi_20180703	Non-Specific		OvI_down		OvI			down	1			down	1		0.599	1.42765	12
OG0000160	33	3	Machtx_20180703|Maclig_37v3|Macspi_20180703	Non-Specific|Other|Tail|Testes	positional_mix				germline_FACS	germline_FACS	down	1			down	1		0.79	0.891303	27
OG0000161	33	4	Machtx_20180703|Maclig_37v3|Macpus_20180703|Macspi_20180703	Non-Specific|Other|Testes	Testis	OvI_down		OvI	germline_FACS	germline_FACS					down	1		0.523	0.777876	12
OG0000162	33	3	Machtx_20180703|Maclig_37v3|Macspi_20180703	Non-Specific|Other		OvI_up		OvI			down	1	down	1				0.903	1.04727	33
OG0000163	33	4	Machtx_20180703|Maclig_37v3|Macpus_20180703|Macspi_20180703	Non-Specific|Other|Tail	Tail	OvI_down		OvI					up	1	down	2		0.686	0.811139	33
OG0000164	33	4	Machtx_20180703|Maclig_37v3|Macpus_20180703|Macspi_20180703	Non-Specific		OvI_up	OvP_up	BOTH			mixed	3	mixed	3	up	3		1.208	1.64931	33
OG0000165	33	4	Machtx_20180703|Maclig_37v3|Macpus_20180703|Macspi_20180703	Non-Specific|Other|Ovaries 1|Testes	positional_mix	OvI_up		OvI			down	2	mixed	2	mixed	2		0.759	0.922438	33
OG0000166	33	4	Machtx_20180703|Maclig_37v3|Macpus_20180703|Macspi_20180703	Non-Specific|Other|Ovaries 1|Testes	positional_mix				germline_FACS	germline_FACS	up	3	up	1	up	2		0.537	0.615709	17
OG0000167	32	4	Machtx_20180703|Maclig_37v3|Macpus_20180703|Macspi_20180703	Non-Specific		OvI_down|OvI_up		OvI			mixed	3	up	1	mixed	3		1.03	1.18262	32
OG0000168	32	4	Machtx_20180703|Maclig_37v3|Macpus_20180703|Macspi_20180703	Non-Specific									up	1	down	2		1.287	1.9273	30
OG0000169	32	4	Machtx_20180703|Maclig_37v3|Macpus_20180703|Macspi_20180703	Non-Specific							down	3	up	1	down	3		0.156	0.177773	27
OG0000170	32	4	Machtx_20180703|Maclig_37v3|Macpus_20180703|Macspi_20180703	Non-Specific							mixed	3	mixed	3	up	2		0.519	0.60687	32
OG0000171	32	3	Machtx_20180703|Maclig_37v3|Macspi_20180703	Non-Specific|Other|Testes	Testis						up	1	down	1	up	2		0.888	0.95273	32
OG0000172	32	4	Machtx_20180703|Maclig_37v3|Macpus_20180703|Macspi_20180703	Non-Specific|Other|Testes	Testis	OvI_up		OvI	germline_FACS	germline_FACS	up	2	mixed	2	mixed	3		1.85	2.12854	32
OG0000173	32	4	Machtx_20180703|Maclig_37v3|Macpus_20180703|Macspi_20180703	Non-Specific		OvI_down	OvP_down	social_mix			down	1	up	1	down	2		0.725	0.998826	24
OG0000174	32	4	Machtx_20180703|Maclig_37v3|Macpus_20180703|Macspi_20180703	Non-Specific|Other|Ovaries 1|Testes	positional_mix						up	1	mixed	2	mixed	2		0.833	0.88262	10
OG0000175	32	4	Machtx_20180703|Maclig_37v3|Macpus_20180703|Macspi_20180703	Non-Specific|Testes	Testis	OvI_down		OvI	germline_FACS	germline_FACS	up	1	up	1	down	3		0.311	0.574858	25
OG0000176	32	3	Maclig_37v3|Macpus_20180703|Macspi_20180703	Non-Specific|Other														0.162	0.213181	26
OG0000177	32	1	Macpus_20180703															NA	NA	5
OG0000178	32	2	Maclig_37v3|Macspi_20180703	Other|Testes	Testis				germline_FACS	germline_FACS	up	1	up	1				2.275	2.27532	32
OG0000179	31	4	Machtx_20180703|Maclig_37v3|Macpus_20180703|Macspi_20180703	Non-Specific|Other							down	1			down	1		0.237	0.359403	25
OG0000180	31	4	Machtx_20180703|Maclig_37v3|Macpus_20180703|Macspi_20180703	Non-Specific|Other							up	1			up	1		0.945	1.13045	21
OG0000181	31	4	Machtx_20180703|Maclig_37v3|Macpus_20180703|Macspi_20180703	Non-Specific|Other									down	2				0.94	1.10478	31
OG0000182	31	4	Machtx_20180703|Maclig_37v3|Macpus_20180703|Macspi_20180703	Non-Specific		OvI_down	OvP_down	BOTH			down	2	up	2	down	2		1.018	1.01754	5
OG0000183	31	4	Machtx_20180703|Maclig_37v3|Macpus_20180703|Macspi_20180703	Non-Specific							mixed	2	mixed	2	mixed	3		1.402	1.98765	31
OG0000184	31	4	Machtx_20180703|Maclig_37v3|Macpus_20180703|Macspi_20180703	Non-Specific|Other							down	3	down	1	down	3		0.755	0.969016	31
OG0000185	31	4	Machtx_20180703|Maclig_37v3|Macpus_20180703|Macspi_20180703	Non-Specific		OvI_down		OvI					up	1	down	2		1.138	1.48595	24
OG0000186	31	4	Machtx_20180703|Maclig_37v3|Macpus_20180703|Macspi_20180703	Non-Specific		OvI_down		OvI			mixed	3	down	2	mixed	2		1.293	1.58309	31
OG0000187	31	4	Machtx_20180703|Maclig_37v3|Macpus_20180703|Macspi_20180703	Non-Specific|Testes	Testis	OvI_up		OvI			down	1	up	1	mixed	2		0.608	0.698475	31
OG0000188	31	3	Machtx_20180703|Maclig_37v3|Macspi_20180703	Non-Specific|Testes	Testis								up	1	mixed	1		0.818	1.02115	19
OG0000189	31	4	Machtx_20180703|Maclig_37v3|Macpus_20180703|Macspi_20180703	Non-Specific		OvI_down|OvI_up		OvI					down	1	up	1		0.631	1.00481	15
OG0000190	31	3	Machtx_20180703|Maclig_37v3|Macspi_20180703	Non-Specific							down	1	down	1	up	1		1.157	1.2964	31
OG0000191	31	3	Machtx_20180703|Maclig_37v3|Macspi_20180703	Non-Specific|Other|Ovaries 1|Testes	positional_mix	OvI_down		OvI	germline_FACS	germline_FACS	down	1	mixed	2	down	1		0.727	0.908553	17
OG0000192	31	4	Machtx_20180703|Maclig_37v3|Macpus_20180703|Macspi_20180703	Non-Specific							mixed	2			mixed	2		0.325	0.376541	25
OG0000193	31	4	Machtx_20180703|Maclig_37v3|Macpus_20180703|Macspi_20180703	Non-Specific|Other							down	1	up	1	down	2		0.636	0.853485	29
OG0000194	31	4	Machtx_20180703|Maclig_37v3|Macpus_20180703|Macspi_20180703	Non-Specific		OvI_down		OvI			up	1	up	2	down	1		0.482	0.866567	31
OG0000195	31	4	Machtx_20180703|Maclig_37v3|Macpus_20180703|Macspi_20180703	Non-Specific		OvI_down		OvI			down	2	up	2	down	3		0.243	0.29746	31
OG0000196	31	4	Machtx_20180703|Maclig_37v3|Macpus_20180703|Macspi_20180703	Non-Specific|Other|Ovaries 1	Ovary						down	3			down	3		0.631	0.798325	11
OG0000197	31	2	Maclig_37v3|Macspi_20180703	Non-Specific|Other|Tail	Tail	OvI_down	OvP_down	BOTH	germline_FACS	germline_FACS								1.541	1.54082	31
OG0000198	30	3	Machtx_20180703|Maclig_37v3|Macpus_20180703	Non-Specific|Other							up	1			down	1		1.04	1.14519	30
OG0000199	30	3	Machtx_20180703|Maclig_37v3|Macspi_20180703	Non-Specific|Other|Ovaries 1|Tail|Testes	positional_mix						down	2	down	2	down	1	gonads	0.704	0.830585	30
OG0000200	30	4	Machtx_20180703|Maclig_37v3|Macpus_20180703|Macspi_20180703	Non-Specific|Other|Testes	Testis				germline_FACS	germline_FACS	down	1	up	1	down	1		0.553	0.643517	27
OG0000201	30	3	Machtx_20180703|Maclig_37v3|Macspi_20180703	Non-Specific|Other|Testes	Testis	OvI_down		OvI			up	1						0.949	1.04215	30
OG0000202	30	4	Machtx_20180703|Maclig_37v3|Macpus_20180703|Macspi_20180703	Non-Specific|Other							down	1	mixed	3	mixed	2		1.204	1.62129	30
OG0000203	30	4	Machtx_20180703|Maclig_37v3|Macpus_20180703|Macspi_20180703	Non-Specific|Other		OvI_down		OvI			down	1	up	2	down	3		0.953	1.16514	30
OG0000204	30	4	Machtx_20180703|Maclig_37v3|Macpus_20180703|Macspi_20180703	Non-Specific|Other|Ovaries 1|Ovaries 2	Ovary	OvI_down		OvI	germline_FACS	germline_FACS	mixed	2	up	2	mixed	2		0.508	0.604324	30
OG0000205	30	4	Machtx_20180703|Maclig_37v3|Macpus_20180703|Macspi_20180703	Non-Specific|Other							down	2	down	2	up	1		1.253	1.57298	30
OG0000206	30	4	Machtx_20180703|Maclig_37v3|Macpus_20180703|Macspi_20180703	Non-Specific|Other		OvI_down|OvI_up	OvP_up	BOTH			mixed	3	mixed	2	mixed	3		0.612	0.768241	22
OG0000207	30	4	Machtx_20180703|Maclig_37v3|Macpus_20180703|Macspi_20180703	Non-Specific|Other							up	1	up	2	down	1		1	1.9826	3
OG0000208	30	4	Machtx_20180703|Maclig_37v3|Macpus_20180703|Macspi_20180703	Non-Specific									up	1	down	2		0.744	0.953512	30
OG0000209	30	4	Machtx_20180703|Maclig_37v3|Macpus_20180703|Macspi_20180703	Non-Specific|Other									mixed	1	mixed	1		0.535	0.534543	8
OG0000210	30	4	Machtx_20180703|Maclig_37v3|Macpus_20180703|Macspi_20180703	Non-Specific									up	2	mixed	3		0.913	1.26499	30
OG0000211	30	4	Machtx_20180703|Maclig_37v3|Macpus_20180703|Macspi_20180703	Non-Specific		OvI_down		OvI			mixed	3	mixed	2	mixed	3		0.601	0.742497	30
OG0000212	30	4	Machtx_20180703|Maclig_37v3|Macpus_20180703|Macspi_20180703	Non-Specific							mixed	3	mixed	2	mixed	2		0.214	0.270868	21
OG0000213	30	4	Machtx_20180703|Maclig_37v3|Macpus_20180703|Macspi_20180703	Non-Specific							down	1			down	3		0.658	0.876527	19
OG0000214	30	4	Machtx_20180703|Maclig_37v3|Macpus_20180703|Macspi_20180703	Non-Specific|Other|Ovaries 2|Tail|Testes	positional_mix	OvI_up		OvI			mixed	1	down	2	up	3		0.453	0.586961	30
OG0000215	30	4	Machtx_20180703|Maclig_37v3|Macpus_20180703|Macspi_20180703	Non-Specific							down	1			down	3		0.245	0.404842	30
OG0000216	30	4	Machtx_20180703|Maclig_37v3|Macpus_20180703|Macspi_20180703	Non-Specific|Other|Ovaries 1|Ovaries 2	Ovary	OvI_down		OvI			mixed	1	mixed	2	mixed	2		0.825	0.942369	25
OG0000217	30	1	Macpus_20180703								down	1	up	1	down	1		NA	NA	12
OG0000218	30	3	Maclig_37v3|Macpus_20180703|Macspi_20180703	Non-Specific|Other|Tail	Tail													1.178	1.28642	30
OG0000219	29	3	Machtx_20180703|Maclig_37v3|Macspi_20180703	Non-Specific|Other							mixed	1			up	1		0.728	0.764087	19
OG0000220	29	4	Machtx_20180703|Maclig_37v3|Macpus_20180703|Macspi_20180703	Testes	Testis				germline_FACS	germline_FACS	up	3	up	1	up	3		1.151	1.38159	26
OG0000221	29	3	Machtx_20180703|Maclig_37v3|Macspi_20180703	Non-Specific|Other									mixed	2	up	2		0.946	1.11828	29
OG0000222	29	4	Machtx_20180703|Maclig_37v3|Macpus_20180703|Macspi_20180703	Non-Specific							down	1			down	1		1.315	1.47943	29
OG0000223	29	3	Machtx_20180703|Maclig_37v3|Macspi_20180703	Non-Specific|Other|Ovaries 1|Ovaries 2|Tail	positional_mix	OvI_up	OvP_up	BOTH			mixed	2	down	2	up	1	gonads	1.557	1.62068	29
OG0000224	29	4	Machtx_20180703|Maclig_37v3|Macpus_20180703|Macspi_20180703	Non-Specific|Other					germline_FACS	germline_FACS	up	1	down	1	up	1		1.025	1.34217	29
OG0000225	29	3	Machtx_20180703|Maclig_37v3|Macspi_20180703	Non-Specific|Tail	Tail	OvI_up		OvI			up	2	mixed	2	up	2		0.645	0.769187	29
OG0000226	29	4	Machtx_20180703|Maclig_37v3|Macpus_20180703|Macspi_20180703	Non-Specific									up	1	down	1		0.277	0.392538	25
OG0000227	29	4	Machtx_20180703|Maclig_37v3|Macpus_20180703|Macspi_20180703	Non-Specific|Other|Testes	Testis				germline_FACS	germline_FACS	mixed	2	up	2	mixed	2		0.443	0.580138	29
OG0000228	29	4	Machtx_20180703|Maclig_37v3|Macpus_20180703|Macspi_20180703	Non-Specific							mixed	2	down	3	mixed	2		0.68	0.958098	29
OG0000229	29	3	Machtx_20180703|Maclig_37v3|Macspi_20180703	Non-Specific|Other|Ovaries 1|Testes	positional_mix				germline_FACS	germline_FACS								0.782	0.8942	29
OG0000230	29	4	Machtx_20180703|Maclig_37v3|Macpus_20180703|Macspi_20180703	Non-Specific|Tail	Tail						mixed	2			mixed	2		0.223	0.354835	29
OG0000231	29	4	Machtx_20180703|Maclig_37v3|Macpus_20180703|Macspi_20180703	Non-Specific|Other|Ovaries 1|Testes	positional_mix	OvI_down|OvI_up		OvI			mixed	3	mixed	2	mixed	3		0.499	0.643584	29
OG0000232	29	3	Machtx_20180703|Maclig_37v3|Macspi_20180703	Non-Specific|Other							up	1	mixed	2	up	2		0.696	0.823806	29
OG0000233	29	4	Machtx_20180703|Maclig_37v3|Macpus_20180703|Macspi_20180703	Non-Specific							up	1	up	2	down	1		0.513	0.713661	24
OG0000234	29	3	Machtx_20180703|Maclig_37v3|Macpus_20180703	Non-Specific|Other											down	1		1.284	1.39505	19
OG0000235	29	2	Macpus_20180703|Macspi_20180703								down	1						1.019	1.01853	29
OG0000236	28	4	Machtx_20180703|Maclig_37v3|Macpus_20180703|Macspi_20180703	Non-Specific|Other|Ovaries 1|Tail|Testes	positional_mix	OvI_down		OvI	germline_FACS	germline_FACS			up	1	down	1		0.756	0.915211	17
OG0000237	28	3	Machtx_20180703|Maclig_37v3|Macspi_20180703	Non-Specific|Tail|Testes	positional_mix						down	1			down	2		0.709	0.762708	23
OG0000238	28	4	Machtx_20180703|Maclig_37v3|Macpus_20180703|Macspi_20180703	Non-Specific		OvI_up		OvI			mixed	2	mixed	3	mixed	3		0.058	0.0823079	28
OG0000239	28	3	Machtx_20180703|Maclig_37v3|Macspi_20180703	Non-Specific							mixed	1	down	1	up	1		1.243	1.41163	28
OG0000240	28	4	Machtx_20180703|Maclig_37v3|Macpus_20180703|Macspi_20180703	Non-Specific|Other		OvI_up		OvI			down	1	down	2	mixed	1		1.736	2.26733	28
OG0000241	28	4	Machtx_20180703|Maclig_37v3|Macpus_20180703|Macspi_20180703	Non-Specific		OvI_up		OvI			mixed	2	mixed	2	down	2		0.501	0.563321	28
OG0000242	28	4	Machtx_20180703|Maclig_37v3|Macpus_20180703|Macspi_20180703	Non-Specific		OvI_down	OvP_down	BOTH			up	2	up	2	mixed	3	ovaries	0.926	1.26723	17
OG0000243	28	4	Machtx_20180703|Maclig_37v3|Macpus_20180703|Macspi_20180703	Non-Specific|Other|Tail|Testes	positional_mix	OvI_down|OvI_up		OvI	germline_FACS	germline_FACS	mixed	3	mixed	3	mixed	2	prostate	0.662	0.7357	28
OG0000244	28	4	Machtx_20180703|Maclig_37v3|Macpus_20180703|Macspi_20180703	Non-Specific							up	1			up	1		0.179	0.178658	8
OG0000245	28	4	Machtx_20180703|Maclig_37v3|Macpus_20180703|Macspi_20180703	Non-Specific|Other|Ovaries 1|Tail|Testes	positional_mix	OvI_down		OvI			up	1			down	1		0.424	0.501199	17
OG0000246	28	4	Machtx_20180703|Maclig_37v3|Macpus_20180703|Macspi_20180703	Non-Specific		OvI_down		OvI			up	1	mixed	3	mixed	3		0.673	0.916133	26
OG0000247	28	4	Machtx_20180703|Maclig_37v3|Macpus_20180703|Macspi_20180703	Non-Specific|Testes	Testis						down	1			down	2		0.77	0.829304	18
OG0000248	28	4	Machtx_20180703|Maclig_37v3|Macpus_20180703|Macspi_20180703	Non-Specific							up	1	up	1	mixed	3		0.774	1.03273	28
OG0000249	28	4	Machtx_20180703|Maclig_37v3|Macpus_20180703|Macspi_20180703	Non-Specific							mixed	1	up	1	mixed	3		1.158	1.56649	28
OG0000250	28	3	Machtx_20180703|Maclig_37v3|Macspi_20180703	Non-Specific|Other|Tail	Tail						down	1			down	1		1.085	1.2693	28
OG0000251	28	1	Macpus_20180703															NA	NA	28
OG0000252	28	2	Maclig_37v3|Macspi_20180703	Non-Specific|Other|Tail	Tail						down	1	up	1	down	1		0.748	0.748015	13
OG0000253	28	1	Macspi_20180703										up	1				NA	NA	28
OG0000254	27	4	Machtx_20180703|Maclig_37v3|Macpus_20180703|Macspi_20180703	Non-Specific|Other|Ovaries 1|Testes	positional_mix				germline_FACS	germline_FACS					down	1		0.736	0.785635	21
OG0000255	27	3	Machtx_20180703|Maclig_37v3|Macspi_20180703	Non-Specific|Other|Tail|Testes	positional_mix						down	1	down	2	up	2		0.732	0.82361	27
OG0000256	27	4	Machtx_20180703|Maclig_37v3|Macpus_20180703|Macspi_20180703	Non-Specific|Other|Tail	Tail								down	1	mixed	2		0.827	1.143	27
OG0000257	27	2	Machtx_20180703|Maclig_37v3	Non-Specific|Other							down	1	down	1	up	1		1.422	1.42198	27
OG0000258	27	4	Machtx_20180703|Maclig_37v3|Macpus_20180703|Macspi_20180703	Non-Specific|Testes	Testis	OvI_up	OvP_up	BOTH	germline_FACS	germline_FACS	up	3	down	2	up	3		1.192	1.27704	27
OG0000259	27	4	Machtx_20180703|Maclig_37v3|Macpus_20180703|Macspi_20180703	Non-Specific|Other		OvI_up		OvI			mixed	2	down	2	up	2		0.524	0.605712	27
OG0000260	27	4	Machtx_20180703|Maclig_37v3|Macpus_20180703|Macspi_20180703	Non-Specific|Other		OvI_down		OvI			mixed	3	mixed	2	mixed	3		0.431	0.50246	27
OG0000261	27	3	Machtx_20180703|Maclig_37v3|Macspi_20180703	Non-Specific|Other|Ovaries 1	Ovary	OvI_down		OvI										1.018	1.38501	9
OG0000262	27	4	Machtx_20180703|Maclig_37v3|Macpus_20180703|Macspi_20180703	Non-Specific		OvI_down		OvI					mixed	1	down	2		0.656	0.73173	27
OG0000263	27	4	Machtx_20180703|Maclig_37v3|Macpus_20180703|Macspi_20180703	Non-Specific		OvI_up		OvI					down	3	up	3		0.642	0.828806	27
OG0000264	27	4	Machtx_20180703|Maclig_37v3|Macpus_20180703|Macspi_20180703	Non-Specific|Other							down	2	down	1	mixed	3		0.312	0.348632	27
OG0000265	27	4	Machtx_20180703|Maclig_37v3|Macpus_20180703|Macspi_20180703	Non-Specific|Other|Ovaries 1|Tail	positional_mix				germline_FACS	germline_FACS	up	1	up	1	up	1		0.804	1.10335	27
OG0000266	27	4	Machtx_20180703|Maclig_37v3|Macpus_20180703|Macspi_20180703	Non-Specific|Other|Tail|Testes	positional_mix	OvI_down	OvP_down	BOTH	germline_FACS	germline_FACS	mixed	3	up	1	down	2	ovaries	0.525	0.693103	24
OG0000267	27	4	Machtx_20180703|Maclig_37v3|Macpus_20180703|Macspi_20180703	Non-Specific		OvI_down|OvI_up		OvI			mixed	2	down	3	mixed	3		0.319	0.823271	15
OG0000268	27	4	Machtx_20180703|Maclig_37v3|Macpus_20180703|Macspi_20180703	Non-Specific|Other|Tail	Tail								up	1	down	1	prostate	0.832	1.33468	12
OG0000269	27	4	Machtx_20180703|Maclig_37v3|Macpus_20180703|Macspi_20180703	Non-Specific							mixed	2	up	1	mixed	2		0.7	1.06457	16
OG0000270	27	4	Machtx_20180703|Maclig_37v3|Macpus_20180703|Macspi_20180703	Non-Specific|Other|Ovaries 1|Ovaries 2	Ovary	OvI_down		OvI	germline_FACS	germline_FACS	up	1	mixed	2	up	1		0.826	1.03971	19
OG0000271	27	2	Maclig_37v3|Macpus_20180703	Non-Specific|Other|Testes	Testis	OvI_down		OvI	germline_FACS|neoblast_FACS	neoblast_mix	down	1			down	1		1.322	1.32152	25
OG0000272	26	4	Machtx_20180703|Maclig_37v3|Macpus_20180703|Macspi_20180703	Non-Specific|Other|Ovaries 1|Ovaries 2	Ovary	OvI_up	OvP_up	BOTH			up	1	down	3	up	3		0.715	0.810419	26
OG0000273	26	4	Machtx_20180703|Maclig_37v3|Macpus_20180703|Macspi_20180703	Non-Specific|Other									up	2	mixed	2		0.562	0.707042	26
OG0000274	26	4	Machtx_20180703|Maclig_37v3|Macpus_20180703|Macspi_20180703	Non-Specific|Other							up	1	down	1	up	3		0.735	1.4331	15
OG0000275	26	4	Machtx_20180703|Maclig_37v3|Macpus_20180703|Macspi_20180703	Non-Specific|Other		OvI_up		OvI	germline_FACS	germline_FACS	down	1	mixed	2				0.792	1.11067	26
OG0000276	26	4	Machtx_20180703|Maclig_37v3|Macpus_20180703|Macspi_20180703	Non-Specific|Other|Ovaries 1	Ovary													0.312	0.354413	26
OG0000277	26	4	Machtx_20180703|Maclig_37v3|Macpus_20180703|Macspi_20180703	Non-Specific|Other		OvI_up		OvI			down	1	mixed	3	mixed	3		0.776	0.895153	22
OG0000278	26	4	Machtx_20180703|Maclig_37v3|Macpus_20180703|Macspi_20180703	Non-Specific|Other|Ovaries 1|Testes	positional_mix				neoblast_FACS	neoblast_FACS	up	1			up	1		0.446	0.514941	14
OG0000279	26	4	Machtx_20180703|Maclig_37v3|Macpus_20180703|Macspi_20180703	Non-Specific							down	1	up	1	down	3		0.488	0.573818	24
OG0000280	26	4	Machtx_20180703|Maclig_37v3|Macpus_20180703|Macspi_20180703	Non-Specific		OvI_up		OvI					down	2	up	2		0.868	1.01578	26
OG0000281	26	4	Machtx_20180703|Maclig_37v3|Macpus_20180703|Macspi_20180703	Non-Specific|Other							down	2	up	1	down	3		0.41	0.50303	26
OG0000282	26	3	Machtx_20180703|Maclig_37v3|Macspi_20180703	Non-Specific|Other|Ovaries 1|Tail	positional_mix													0.253	0.292938	10
OG0000283	26	4	Machtx_20180703|Maclig_37v3|Macpus_20180703|Macspi_20180703	Non-Specific		OvI_down		OvI			up	2	mixed	1	up	2		1.086	1.23238	26
OG0000284	26	3	Machtx_20180703|Maclig_37v3|Macspi_20180703	Non-Specific							up	2	up	1	up	2		0.563	0.627244	26
OG0000285	26	4	Machtx_20180703|Maclig_37v3|Macpus_20180703|Macspi_20180703	Non-Specific							down	1	up	2	down	2		0.572	0.732439	13
OG0000286	26	4	Machtx_20180703|Maclig_37v3|Macpus_20180703|Macspi_20180703	Non-Specific|Other|Tail	Tail													0.414	0.549068	26
OG0000287	26	4	Machtx_20180703|Maclig_37v3|Macpus_20180703|Macspi_20180703	Non-Specific							down	1	up	1	down	3		0.171	0.274418	24
OG0000288	26	2	Machtx_20180703|Maclig_37v3	Non-Specific|Other							mixed	1	mixed	1	mixed	1		0.55	0.549977	26
OG0000289	26	4	Machtx_20180703|Maclig_37v3|Macpus_20180703|Macspi_20180703	Non-Specific|Other|Testes	Testis						down	1	up	1	down	1		0.611	0.726869	21
OG0000290	26	3	Machtx_20180703|Maclig_37v3|Macspi_20180703	Non-Specific|Other					germline_FACS	germline_FACS					down	1		0.804	0.887919	26
OG0000291	26	3	Machtx_20180703|Maclig_37v3|Macspi_20180703	Non-Specific		OvI_down	OvP_down	BOTH			up	1	up	1	up	2		0.934	0.943104	8
OG0000292	26	4	Machtx_20180703|Maclig_37v3|Macpus_20180703|Macspi_20180703	Non-Specific		OvI_up		OvI			mixed	2	up	2	mixed	1		0.661	0.859574	26
OG0000293	26	4	Machtx_20180703|Maclig_37v3|Macpus_20180703|Macspi_20180703	Non-Specific									mixed	1	mixed	1		1.17	1.32747	23
OG0000294	26	4	Machtx_20180703|Maclig_37v3|Macpus_20180703|Macspi_20180703	Non-Specific|Other|Ovaries 1|Tail	positional_mix	OvI_down		OvI			mixed	2	up	1	down	1		0.81	0.820952	8
OG0000295	26	3	Machtx_20180703|Maclig_37v3|Macspi_20180703	Non-Specific							up	1			up	1		1.875	2.35265	17
OG0000296	26	3	Machtx_20180703|Maclig_37v3|Macspi_20180703	Non-Specific|Other|Testes	Testis						up	1	down	1	up	1		0.938	1.33938	21
OG0000297	26	1	Macpus_20180703															NA	NA	19
OG0000298	25	4	Machtx_20180703|Maclig_37v3|Macpus_20180703|Macspi_20180703	Non-Specific|Ovaries 1	Ovary	OvI_down		OvI	germline_FACS	germline_FACS			mixed	2	down	1		1.003	1.3441	23
OG0000299	25	4	Machtx_20180703|Maclig_37v3|Macpus_20180703|Macspi_20180703	Non-Specific							mixed	1	down	1	up	1		1.137	1.57603	25
OG0000300	25	4	Machtx_20180703|Maclig_37v3|Macpus_20180703|Macspi_20180703	Non-Specific		OvI_up		OvI			mixed	2	up	1	mixed	2		1.156	1.48603	25
OG0000301	25	2	Machtx_20180703|Macspi_20180703								up	2	up	2	mixed	2		0.488	0.487851	18
OG0000302	25	4	Machtx_20180703|Maclig_37v3|Macpus_20180703|Macspi_20180703	Non-Specific|Other|Testes	Testis													0.64	0.69528	25
OG0000303	25	4	Machtx_20180703|Maclig_37v3|Macpus_20180703|Macspi_20180703	Non-Specific							mixed	2			mixed	3		0.197	0.244106	25
OG0000304	25	4	Machtx_20180703|Maclig_37v3|Macpus_20180703|Macspi_20180703	Non-Specific|Testes	Testis	OvI_up		OvI	germline_FACS	germline_FACS	mixed	2	mixed	3	down	3		0.672	0.774479	23
OG0000305	25	4	Machtx_20180703|Maclig_37v3|Macpus_20180703|Macspi_20180703	Non-Specific		OvI_down	OvP_down	BOTH			down	1	mixed	1	down	2		0.875	1.28998	25
OG0000306	25	4	Machtx_20180703|Maclig_37v3|Macpus_20180703|Macspi_20180703	Non-Specific							down	2	up	1	down	3		0.432	0.515427	25
OG0000307	25	4	Machtx_20180703|Maclig_37v3|Macpus_20180703|Macspi_20180703	Non-Specific							down	1	up	1	down	2		0.34	0.452541	25
OG0000308	25	4	Machtx_20180703|Maclig_37v3|Macpus_20180703|Macspi_20180703	Non-Specific|Other							down	1			down	1		0.242	0.276786	25
OG0000309	25	3	Machtx_20180703|Maclig_37v3|Macspi_20180703	Non-Specific							up	2	mixed	2	mixed	2		1.187	1.26019	16
OG0000310	25	4	Machtx_20180703|Maclig_37v3|Macpus_20180703|Macspi_20180703	Non-Specific														0.219	0.515178	10
OG0000311	25	4	Machtx_20180703|Maclig_37v3|Macpus_20180703|Macspi_20180703	Non-Specific|Other|Tail	Tail													0.73	0.993238	23
OG0000312	25	4	Machtx_20180703|Maclig_37v3|Macpus_20180703|Macspi_20180703	Non-Specific|Testes	Testis						up	1	down	3	up	3		0.905	1.29278	25
OG0000313	25	4	Machtx_20180703|Maclig_37v3|Macpus_20180703|Macspi_20180703	Non-Specific|Other							down	2	mixed	1	down	2		0.383	0.527021	15
OG0000314	25	3	Machtx_20180703|Maclig_37v3|Macspi_20180703	Non-Specific							up	1	up	1	up	1		0.545	0.544914	14
OG0000315	25	2	Machtx_20180703|Maclig_37v3	Non-Specific|Testes	Testis													1.336	1.33584	25
OG0000316	25	4	Machtx_20180703|Maclig_37v3|Macpus_20180703|Macspi_20180703	Non-Specific|Testes	Testis						down	1						0.492	0.608184	23
OG0000317	25	4	Machtx_20180703|Maclig_37v3|Macpus_20180703|Macspi_20180703	Non-Specific			OvP_down	OvP			mixed	2	up	1	mixed	2		1.023	1.30818	25
OG0000318	25	4	Machtx_20180703|Maclig_37v3|Macpus_20180703|Macspi_20180703	Non-Specific|Other|Ovaries 1|Testes	positional_mix	OvI_down		OvI	germline_FACS	germline_FACS					down	1		0.645	0.811235	22
OG0000319	25	4	Machtx_20180703|Maclig_37v3|Macpus_20180703|Macspi_20180703	Non-Specific|Other		OvI_down	OvP_down	BOTH			up	2	mixed	2	mixed	3		0.676	0.902296	25
OG0000320	25	4	Machtx_20180703|Maclig_37v3|Macpus_20180703|Macspi_20180703	Non-Specific|Other		OvI_down		OvI			down	3	up	2	down	2		0.197	0.254177	25
OG0000321	25	3	Machtx_20180703|Maclig_37v3|Macspi_20180703	Non-Specific							up	2	mixed	1	up	2		1.045	1.4344	13
OG0000322	25	2	Macpus_20180703|Macspi_20180703															0.695	0.695091	20
OG0000323	25	3	Maclig_37v3|Macpus_20180703|Macspi_20180703	Non-Specific|Other							up	1	up	1	up	1		1.236	1.55018	16
OG0000324	25	2	Maclig_37v3|Macspi_20180703	Non-Specific									down	1	up	1		1.604	1.60447	25
OG0000325	24	4	Machtx_20180703|Maclig_37v3|Macpus_20180703|Macspi_20180703	Non-Specific|Other|Ovaries 2	Ovary	OvI_up		OvI			mixed	1	down	2	mixed	2	gonads	1.719	2.13966	24
OG0000326	24	4	Machtx_20180703|Maclig_37v3|Macpus_20180703|Macspi_20180703	Non-Specific							down	2						1.338	1.8705	20
OG0000327	24	3	Machtx_20180703|Maclig_37v3|Macspi_20180703	Non-Specific		OvI_down		OvI					down	1	up	1		0.968	1.18939	24
OG0000328	24	3	Machtx_20180703|Maclig_37v3|Macspi_20180703	Non-Specific														0.442	0.615722	12
OG0000329	24	4	Machtx_20180703|Maclig_37v3|Macpus_20180703|Macspi_20180703	Non-Specific		OvI_up	OvP_up	BOTH			mixed	3	down	3	up	3		0.689	0.844662	24
OG0000330	24	4	Machtx_20180703|Maclig_37v3|Macpus_20180703|Macspi_20180703	Non-Specific|Other|Tail	Tail	OvI_up		OvI			mixed	2	mixed	2	mixed	1		0.521	0.672499	24
OG0000331	24	4	Machtx_20180703|Maclig_37v3|Macpus_20180703|Macspi_20180703	Non-Specific|Other							down	3			down	3		0.271	0.303821	24
OG0000332	24	4	Machtx_20180703|Maclig_37v3|Macpus_20180703|Macspi_20180703	Non-Specific|Other							up	2			up	3		2.007	2.75373	22
OG0000333	24	4	Machtx_20180703|Maclig_37v3|Macpus_20180703|Macspi_20180703	Non-Specific|Other							down	2	up	2	down	3	gonads	0.954	1.1396	20
OG0000334	24	4	Machtx_20180703|Maclig_37v3|Macpus_20180703|Macspi_20180703	Non-Specific|Testes	Testis						up	2	up	1	up	1		1.13	3.06202	24
OG0000335	24	4	Machtx_20180703|Maclig_37v3|Macpus_20180703|Macspi_20180703	Non-Specific|Other							down	2	up	1	down	2		0.786	1.00716	24
OG0000336	24	4	Machtx_20180703|Maclig_37v3|Macpus_20180703|Macspi_20180703	Non-Specific							down	1	up	1	down	2		0.336	0.503101	18
OG0000337	24	4	Machtx_20180703|Maclig_37v3|Macpus_20180703|Macspi_20180703	Non-Specific		OvI_down		OvI					up	1	up	1		0.833	0.947381	21
OG0000338	24	3	Machtx_20180703|Maclig_37v3|Macspi_20180703	Non-Specific|Testes	Testis				germline_FACS	germline_FACS	up	1						0.947	1.38534	18
OG0000339	24	4	Machtx_20180703|Maclig_37v3|Macpus_20180703|Macspi_20180703	Non-Specific							down	1	up	1	down	3		0.76	0.948525	24
OG0000340	24	2	Machtx_20180703|Maclig_37v3	Non-Specific		OvI_up		OvI			up	1			mixed	1		0.874	0.874168	21
OG0000341	24	4	Machtx_20180703|Maclig_37v3|Macpus_20180703|Macspi_20180703	Non-Specific							down	1	up	2	down	2		0.274	0.434008	24
OG0000342	24	4	Machtx_20180703|Maclig_37v3|Macpus_20180703|Macspi_20180703	Non-Specific											down	1		0.589	0.72201	11
OG0000343	24	4	Machtx_20180703|Maclig_37v3|Macpus_20180703|Macspi_20180703	Non-Specific									up	1	down	2		0.458	0.500827	16
OG0000344	24	4	Machtx_20180703|Maclig_37v3|Macpus_20180703|Macspi_20180703	Non-Specific							up	1	mixed	1				0.609	0.608728	8
OG0000345	24	2	Machtx_20180703|Macspi_20180703								up	1	down	1	up	1		0.125	0.12473	4
OG0000346	24	4	Machtx_20180703|Maclig_37v3|Macpus_20180703|Macspi_20180703	Non-Specific|Other|Ovaries 1|Tail|Testes	positional_mix										down	1		0.492	0.747224	24
OG0000347	24	4	Machtx_20180703|Maclig_37v3|Macpus_20180703|Macspi_20180703	Non-Specific|Testes	Testis						mixed	3	up	3	down	1		0.548	0.910469	14
OG0000348	24	4	Machtx_20180703|Maclig_37v3|Macpus_20180703|Macspi_20180703	Non-Specific|Other							up	3	up	1	mixed	2		0.525	0.785994	24
OG0000349	24	4	Machtx_20180703|Maclig_37v3|Macpus_20180703|Macspi_20180703	Non-Specific|Other											down	1		0.607	0.701111	24
OG0000350	24	4	Machtx_20180703|Maclig_37v3|Macpus_20180703|Macspi_20180703	Non-Specific|Other|Testes	Testis													0.495	0.813154	11
OG0000351	24	4	Machtx_20180703|Maclig_37v3|Macpus_20180703|Macspi_20180703	Non-Specific		OvI_up		OvI			up	2	up	2	mixed	3		0.391	0.461552	24
OG0000352	24	3	Machtx_20180703|Maclig_37v3|Macspi_20180703	Non-Specific|Testes	Testis	OvI_down	OvP_down	BOTH					down	2	up	2		0.945	0.996497	12
OG0000353	24	4	Machtx_20180703|Maclig_37v3|Macpus_20180703|Macspi_20180703	Non-Specific|Other														0.306	0.380907	20
OG0000354	24	4	Machtx_20180703|Maclig_37v3|Macpus_20180703|Macspi_20180703	Non-Specific|Other							up	1	down	1	mixed	2		0.264	0.362235	24
OG0000355	24	4	Machtx_20180703|Maclig_37v3|Macpus_20180703|Macspi_20180703	Non-Specific							down	3	up	1	down	2		1.307	1.59327	18
OG0000356	24	3	Machtx_20180703|Macpus_20180703|Macspi_20180703															1.989	2.16108	24
OG0000357	24	3	Maclig_37v3|Macpus_20180703|Macspi_20180703	Non-Specific|Other|Ovaries 1|Testes	positional_mix													0.788	0.920036	24
OG0000358	24	2	Maclig_37v3|Macpus_20180703	Non-Specific|Other|Ovaries 1|Tail	positional_mix	OvI_down		OvI										1.133	1.13348	24
OG0000359	24	2	Maclig_37v3|Macspi_20180703	Non-Specific									down	1	up	1		0.933	0.933451	24
OG0000360	24	1	Macspi_20180703															NA	NA	24
OG0000361	24	2	Maclig_37v3|Macspi_20180703	Non-Specific|Other		OvI_up		OvI			down	1	down	1	up	1		1.311	1.3107	22
OG0000362	23	4	Machtx_20180703|Maclig_37v3|Macpus_20180703|Macspi_20180703	Non-Specific							mixed	2	mixed	3	mixed	2		0.808	1.09176	23
OG0000363	23	4	Machtx_20180703|Maclig_37v3|Macpus_20180703|Macspi_20180703	Non-Specific							down	1			down	1		0.8	1.03223	23
OG0000364	23	4	Machtx_20180703|Maclig_37v3|Macpus_20180703|Macspi_20180703	Non-Specific|Testes	Testis	OvI_up		OvI	germline_FACS	germline_FACS	up	1	mixed	3	up	3		0.912	1.24958	23
OG0000365	23	4	Machtx_20180703|Maclig_37v3|Macpus_20180703|Macspi_20180703	Non-Specific|Other					neoblast-strict	neoblast-strict	down	1			down	1		0.976	1.41753	23
OG0000366	23	4	Machtx_20180703|Maclig_37v3|Macpus_20180703|Macspi_20180703	Non-Specific									up	1	down	1		1.157	1.18703	15
OG0000367	23	1	Machtx_20180703								mixed	1			up	1		NA	NA	16
OG0000368	23	4	Machtx_20180703|Maclig_37v3|Macpus_20180703|Macspi_20180703	Non-Specific|Other							down	3			down	3		0.175	0.260084	23
OG0000369	23	4	Machtx_20180703|Maclig_37v3|Macpus_20180703|Macspi_20180703	Non-Specific|Other							down	1	up	1	down	2		0.324	0.384624	23
OG0000370	23	4	Machtx_20180703|Maclig_37v3|Macpus_20180703|Macspi_20180703	Non-Specific					germline_FACS	germline_FACS	down	1	up	1	down	3		0.22	0.293601	23
OG0000371	23	4	Machtx_20180703|Maclig_37v3|Macpus_20180703|Macspi_20180703	Non-Specific									down	2	up	2		0.485	0.738461	23
OG0000372	23	4	Machtx_20180703|Maclig_37v3|Macpus_20180703|Macspi_20180703	Non-Specific|Other									up	2	down	1		1.005	1.19297	23
OG0000373	23	4	Machtx_20180703|Maclig_37v3|Macpus_20180703|Macspi_20180703	Non-Specific|Other|Ovaries 1|Testes	positional_mix	OvI_down		OvI			up	1			up	1		0.401	0.506892	23
OG0000374	23	4	Machtx_20180703|Maclig_37v3|Macpus_20180703|Macspi_20180703	Non-Specific|Other							down	1	up	2	down	3		0.258	0.326542	23
OG0000375	23	4	Machtx_20180703|Maclig_37v3|Macpus_20180703|Macspi_20180703	Non-Specific		OvI_up		OvI					up	1	down	3		0.553	0.877068	19
OG0000376	23	4	Machtx_20180703|Maclig_37v3|Macpus_20180703|Macspi_20180703	Non-Specific									up	1	down	2		0.398	0.534416	16
OG0000377	23	4	Machtx_20180703|Maclig_37v3|Macpus_20180703|Macspi_20180703	Non-Specific		OvI_down		OvI			down	3	up	3	down	3		0.847	1.21178	10
OG0000378	23	4	Machtx_20180703|Maclig_37v3|Macpus_20180703|Macspi_20180703	Non-Specific							down	1	down	1	mixed	3		0.384	0.44063	23
OG0000379	23	4	Machtx_20180703|Maclig_37v3|Macpus_20180703|Macspi_20180703	Non-Specific							mixed	2			mixed	2		0.293	0.449743	23
OG0000380	23	4	Machtx_20180703|Maclig_37v3|Macpus_20180703|Macspi_20180703	Non-Specific		OvI_up		OvI			mixed	2	mixed	2	mixed	3		0.764	0.986094	23
OG0000381	23	4	Machtx_20180703|Maclig_37v3|Macpus_20180703|Macspi_20180703	Non-Specific|Other		OvI_down		OvI			down	1	up	1	down	2		0.58	0.654255	23
OG0000382	23	4	Machtx_20180703|Maclig_37v3|Macpus_20180703|Macspi_20180703	Non-Specific|Other											down	1		0.594	0.795829	23
OG0000383	23	4	Machtx_20180703|Maclig_37v3|Macpus_20180703|Macspi_20180703	Non-Specific							up	1						0.576	0.899762	21
OG0000384	23	3	Machtx_20180703|Maclig_37v3|Macspi_20180703	Non-Specific							down	1	up	1	down	1		0.718	0.833131	23
OG0000385	23	4	Machtx_20180703|Maclig_37v3|Macpus_20180703|Macspi_20180703	Non-Specific		OvI_down		OvI			mixed	2	mixed	2	mixed	2		0.436	0.562349	23
OG0000386	23	3	Machtx_20180703|Maclig_37v3|Macspi_20180703	Non-Specific							up	1	up	1				1.083	1.23993	23
OG0000387	23	4	Machtx_20180703|Maclig_37v3|Macpus_20180703|Macspi_20180703	Non-Specific							up	2	down	2	up	3		0.478	0.692577	23
OG0000388	23	4	Machtx_20180703|Maclig_37v3|Macpus_20180703|Macspi_20180703	Non-Specific|Other|Testes	Testis													0.243	0.313073	19
OG0000389	23	3	Machtx_20180703|Maclig_37v3|Macspi_20180703	Non-Specific|Other														0.989	0.989392	5
OG0000390	23	4	Machtx_20180703|Maclig_37v3|Macpus_20180703|Macspi_20180703	Non-Specific|Tail	Tail	OvI_down		OvI			up	2	up	1	mixed	2		0.61	0.776295	23
OG0000391	23	4	Machtx_20180703|Maclig_37v3|Macpus_20180703|Macspi_20180703	Non-Specific|Other							up	1			up	1		0.811	0.960937	23
OG0000392	23	4	Machtx_20180703|Maclig_37v3|Macpus_20180703|Macspi_20180703	Non-Specific							up	2	up	1	mixed	2		0.36	0.605588	11
OG0000393	23	4	Machtx_20180703|Maclig_37v3|Macpus_20180703|Macspi_20180703	Non-Specific|Other									up	2	down	3		0.537	0.935114	17
OG0000394	23	2	Machtx_20180703|Maclig_37v3	Non-Specific|Other|Testes	Testis													0.307	0.307127	18
OG0000395	23	4	Machtx_20180703|Maclig_37v3|Macpus_20180703|Macspi_20180703	Non-Specific|Testes	Testis				germline_FACS	germline_FACS					down	1		0.94	1.08336	19
OG0000396	23	4	Machtx_20180703|Maclig_37v3|Macpus_20180703|Macspi_20180703	Non-Specific		OvI_down	OvP_down	BOTH			up	1	up	1	down	1		0.202	0.307759	23
OG0000397	23	3	Machtx_20180703|Maclig_37v3|Macspi_20180703	Non-Specific							up	1	down	2	mixed	1		1.345	1.54306	23
OG0000398	23	4	Machtx_20180703|Maclig_37v3|Macpus_20180703|Macspi_20180703	Non-Specific|Other							mixed	2			up	1		0.783	1.05588	23
OG0000399	23	3	Machtx_20180703|Maclig_37v3|Macspi_20180703	Non-Specific							up	1			up	1		1.039	1.33091	23
OG0000400	23	3	Machtx_20180703|Maclig_37v3|Macpus_20180703	Non-Specific|Other|Testes	Testis	OvI_down		OvI			up	1	down	1	up	1		0.819	1.08481	19
OG0000401	23	4	Machtx_20180703|Maclig_37v3|Macpus_20180703|Macspi_20180703	Non-Specific|Other														0.721	0.860468	18
OG0000402	23	3	Maclig_37v3|Macpus_20180703|Macspi_20180703	Non-Specific							up	2	mixed	2	up	2		1.507	1.73652	23
OG0000403	23	2	Maclig_37v3|Macspi_20180703	Non-Specific|Other														1.191	1.19099	23
OG0000404	22	4	Machtx_20180703|Maclig_37v3|Macpus_20180703|Macspi_20180703	Non-Specific|Tail|Testes	positional_mix				germline_FACS	germline_FACS								0.8	0.933769	22
OG0000405	22	3	Machtx_20180703|Maclig_37v3|Macspi_20180703	Non-Specific|Testes	Testis	OvI_up		OvI	germline_FACS	germline_FACS	mixed	1	mixed	2	mixed	2		0.8	0.947197	22
OG0000406	22	4	Machtx_20180703|Maclig_37v3|Macpus_20180703|Macspi_20180703	Other|Testes	Testis	OvI_up		OvI	germline_FACS	germline_FACS	up	3	up	1	up	3		1.76	2.02536	22
OG0000407	22	4	Machtx_20180703|Maclig_37v3|Macpus_20180703|Macspi_20180703	Non-Specific							up	1	mixed	2	mixed	3		1.083	1.40023	22
OG0000408	22	4	Machtx_20180703|Maclig_37v3|Macpus_20180703|Macspi_20180703	Non-Specific|Tail|Testes	positional_mix				germline_FACS	germline_FACS			up	1	down	1		0.608	0.743551	12
OG0000409	22	4	Machtx_20180703|Maclig_37v3|Macpus_20180703|Macspi_20180703	Non-Specific|Tail	Tail	OvI_down|OvI_up		OvI			mixed	2	mixed	2	mixed	2		1.167	1.45675	22
OG0000410	22	3	Machtx_20180703|Maclig_37v3|Macspi_20180703	Non-Specific|Tail	Tail	OvI_down		OvI			up	1	up	2	mixed	2		0.827	0.889961	11
OG0000411	22	4	Machtx_20180703|Maclig_37v3|Macpus_20180703|Macspi_20180703	Non-Specific|Other							down	2	up	1	down	3		0.278	0.329078	22
OG0000412	22	3	Machtx_20180703|Maclig_37v3|Macspi_20180703	Non-Specific|Other|Ovaries 1	Ovary						mixed	2	down	1	up	2		1.369	1.50921	22
OG0000413	22	4	Machtx_20180703|Maclig_37v3|Macpus_20180703|Macspi_20180703	Non-Specific|Other							down	2			down	3		0.373	0.407063	22
OG0000414	22	4	Machtx_20180703|Maclig_37v3|Macpus_20180703|Macspi_20180703	Non-Specific							down	3	up	2	down	3		0.814	1.04025	10
OG0000415	22	2	Machtx_20180703|Macspi_20180703										up	1	down	1		1.16	1.16046	20
OG0000416	22	2	Machtx_20180703|Macpus_20180703												down	1		1.624	1.62368	22
OG0000417	22	4	Machtx_20180703|Maclig_37v3|Macpus_20180703|Macspi_20180703	Non-Specific							mixed	2	mixed	3	down	2		0.674	0.82154	22
OG0000418	22	4	Machtx_20180703|Maclig_37v3|Macpus_20180703|Macspi_20180703	Non-Specific		OvI_down		OvI			up	1	up	1	mixed	1		1.099	1.1791	22
OG0000419	22	4	Machtx_20180703|Maclig_37v3|Macpus_20180703|Macspi_20180703	Non-Specific|Other									up	2	down	1		0.797	0.904607	22
OG0000420	22	4	Machtx_20180703|Maclig_37v3|Macpus_20180703|Macspi_20180703	Non-Specific		OvI_up		OvI			up	1			up	1		0.895	0.98857	15
OG0000421	22	4	Machtx_20180703|Maclig_37v3|Macpus_20180703|Macspi_20180703	Non-Specific											down	1		1.152	1.74284	22
OG0000422	22	4	Machtx_20180703|Maclig_37v3|Macpus_20180703|Macspi_20180703	Non-Specific							down	1	up	1	down	3		0.656	0.745417	22
OG0000423	22	4	Machtx_20180703|Maclig_37v3|Macpus_20180703|Macspi_20180703	Non-Specific|Other							down	2			down	3		0.456	0.5538	22
OG0000424	22	4	Machtx_20180703|Maclig_37v3|Macpus_20180703|Macspi_20180703	Non-Specific|Other|Testes	Testis													0.807	1.20788	19
OG0000425	22	4	Machtx_20180703|Maclig_37v3|Macpus_20180703|Macspi_20180703	Non-Specific		OvI_down		OvI			mixed	3	up	2	mixed	3		0.701	0.802907	22
OG0000426	22	4	Machtx_20180703|Maclig_37v3|Macpus_20180703|Macspi_20180703	Non-Specific|Other		OvI_down		OvI			mixed	1			mixed	3		0.186	0.185873	3
OG0000427	22	4	Machtx_20180703|Maclig_37v3|Macpus_20180703|Macspi_20180703	Non-Specific							down	1	up	2	down	2		0.684	0.872887	11
OG0000428	22	4	Machtx_20180703|Maclig_37v3|Macpus_20180703|Macspi_20180703	Non-Specific					germline_FACS	germline_FACS	down	1			down	2		0.488	0.570252	11
OG0000429	22	4	Machtx_20180703|Maclig_37v3|Macpus_20180703|Macspi_20180703	Non-Specific|Other							mixed	3	up	2	down	3		0.671	0.912112	22
OG0000430	22	3	Machtx_20180703|Maclig_37v3|Macspi_20180703	Non-Specific							up	2	down	1	up	2		1.512	1.97306	22
OG0000431	22	4	Machtx_20180703|Maclig_37v3|Macpus_20180703|Macspi_20180703	Non-Specific							down	2			down	3		0.179	0.205884	22
OG0000432	22	4	Machtx_20180703|Maclig_37v3|Macpus_20180703|Macspi_20180703	Non-Specific|Other							down	1			up	1		0.559	0.654366	22
OG0000433	22	3	Machtx_20180703|Maclig_37v3|Macspi_20180703	Non-Specific		OvI_up		OvI					down	2	up	1		0.787	0.978584	22
OG0000434	22	4	Machtx_20180703|Maclig_37v3|Macpus_20180703|Macspi_20180703	Non-Specific							mixed	2	mixed	2	mixed	3		0.751	1.0734	22
OG0000435	22	3	Machtx_20180703|Maclig_37v3|Macspi_20180703	Non-Specific|Other														1.384	1.61962	22
OG0000436	22	3	Machtx_20180703|Maclig_37v3|Macspi_20180703	Non-Specific|Other		OvI_down		OvI			mixed	1	up	2	mixed	2		0.7	0.738592	22
OG0000437	22	4	Machtx_20180703|Maclig_37v3|Macpus_20180703|Macspi_20180703	Non-Specific|Other							down	1						1.252	1.6943	14
OG0000438	22	4	Machtx_20180703|Maclig_37v3|Macpus_20180703|Macspi_20180703	Non-Specific		OvI_up		OvI			mixed	2	down	3	mixed	3		1.149	1.51372	22
OG0000439	22	4	Machtx_20180703|Maclig_37v3|Macpus_20180703|Macspi_20180703	Non-Specific							down	2	up	2	down	3		0.624	0.836661	22
OG0000440	22	4	Machtx_20180703|Maclig_37v3|Macpus_20180703|Macspi_20180703	Non-Specific							up	1	up	2	mixed	3		0.5	0.627236	13
OG0000441	22	4	Machtx_20180703|Maclig_37v3|Macpus_20180703|Macspi_20180703	Non-Specific							up	1	up	1	mixed	2		0.355	0.469268	22
OG0000442	22	4	Machtx_20180703|Maclig_37v3|Macpus_20180703|Macspi_20180703	Non-Specific											mixed	2		0.463	0.553689	22
OG0000443	22	4	Machtx_20180703|Maclig_37v3|Macpus_20180703|Macspi_20180703	Non-Specific		OvI_down		OvI			up	1	up	2	down	1		0.439	0.841496	16
OG0000444	22	4	Machtx_20180703|Maclig_37v3|Macpus_20180703|Macspi_20180703	Non-Specific		OvI_down|OvI_up		OvI			down	1	down	1	up	1		0.12	0.144906	22
OG0000445	22	4	Machtx_20180703|Maclig_37v3|Macpus_20180703|Macspi_20180703	Non-Specific|Other|Tail	Tail	OvI_down		OvI			up	1	down	1	mixed	2		0.662	0.936624	22
OG0000446	22	4	Machtx_20180703|Maclig_37v3|Macpus_20180703|Macspi_20180703	Non-Specific|Other|Testes	Testis				germline_FACS	germline_FACS	up	2	up	1	down	1		0.987	1.21238	17
OG0000447	22	4	Machtx_20180703|Maclig_37v3|Macpus_20180703|Macspi_20180703	Non-Specific|Other|Testes	Testis	OvI_down		OvI			down	1	up	1	down	2		0.769	0.956295	22
OG0000448	22	3	Machtx_20180703|Maclig_37v3|Macspi_20180703	Non-Specific							down	1	mixed	2	mixed	2		0.663	0.778974	22
OG0000449	22	1	Macpus_20180703															NA	NA	12
OG0000450	22	3	Maclig_37v3|Macpus_20180703|Macspi_20180703	Non-Specific|Other|Tail|Testes	positional_mix						up	1	up	1				0.568	0.860786	10
OG0000451	22	2	Macpus_20180703|Macspi_20180703								up	1			up	1		0.869	0.869183	19
OG0000452	22	3	Maclig_37v3|Macpus_20180703|Macspi_20180703	Non-Specific|Other|Tail	Tail						up	1						0.938	1.53159	20
OG0000453	22	3	Maclig_37v3|Macpus_20180703|Macspi_20180703	Non-Specific|Other|Tail	Tail													1.374	1.73378	22
OG0000454	22	2	Maclig_37v3|Macspi_20180703	Non-Specific|Other		OvI_down		OvI					up	1	down	1		0.667	0.66728	22
OG0000455	21	4	Machtx_20180703|Maclig_37v3|Macpus_20180703|Macspi_20180703	Non-Specific					germline_FACS	germline_FACS					down	2		0.853	0.960505	21
OG0000456	21	4	Machtx_20180703|Maclig_37v3|Macpus_20180703|Macspi_20180703	Non-Specific|Tail|Testes	positional_mix						up	1			up	2		0.666	1.06093	16
OG0000457	21	4	Machtx_20180703|Maclig_37v3|Macpus_20180703|Macspi_20180703	Non-Specific|Other											down	1		0.407	0.47958	21
OG0000458	21	4	Machtx_20180703|Maclig_37v3|Macpus_20180703|Macspi_20180703	Non-Specific|Other							down	1	up	1	down	3		0.79	0.978498	21
OG0000459	21	4	Machtx_20180703|Maclig_37v3|Macpus_20180703|Macspi_20180703	Non-Specific							up	1	mixed	2	mixed	2		0.706	0.907667	17
OG0000460	21	4	Machtx_20180703|Maclig_37v3|Macpus_20180703|Macspi_20180703	Non-Specific							mixed	2	down	1	mixed	3		0.179	0.204981	21
OG0000461	21	4	Machtx_20180703|Maclig_37v3|Macpus_20180703|Macspi_20180703	Non-Specific		OvI_down		OvI			mixed	2	down	2	mixed	3		0.347	0.411462	19
OG0000462	21	3	Machtx_20180703|Maclig_37v3|Macspi_20180703	Non-Specific							up	1			up	2		0.862	0.926675	21
OG0000463	21	4	Machtx_20180703|Maclig_37v3|Macpus_20180703|Macspi_20180703	Non-Specific|Other|Ovaries 1|Tail	positional_mix	OvI_down		OvI			mixed	2			mixed	3		0.522	0.695892	21
OG0000464	21	4	Machtx_20180703|Maclig_37v3|Macpus_20180703|Macspi_20180703	Non-Specific							down	2	up	2	down	3		1.209	1.40667	21
OG0000465	21	4	Machtx_20180703|Maclig_37v3|Macpus_20180703|Macspi_20180703	Non-Specific|Other							down	2	up	1	down	2		0.588	0.750854	16
OG0000466	21	4	Machtx_20180703|Maclig_37v3|Macpus_20180703|Macspi_20180703	Non-Specific					germline_FACS	germline_FACS			down	1	up	2		0.519	0.702696	11
OG0000467	21	4	Machtx_20180703|Maclig_37v3|Macpus_20180703|Macspi_20180703	Non-Specific|Other|Tail|Testes	positional_mix													0.352	0.447394	21
OG0000468	21	4	Machtx_20180703|Maclig_37v3|Macpus_20180703|Macspi_20180703	Non-Specific|Other		OvI_down	OvP_down	BOTH			down	1			down	1		0.972	1.36327	16
OG0000469	21	4	Machtx_20180703|Maclig_37v3|Macpus_20180703|Macspi_20180703	Non-Specific|Other							down	2			down	2		0.191	0.275101	21
OG0000470	21	4	Machtx_20180703|Maclig_37v3|Macpus_20180703|Macspi_20180703	Non-Specific		OvI_down		OvI					up	1				0.725	1.09215	11
OG0000471	21	4	Machtx_20180703|Maclig_37v3|Macpus_20180703|Macspi_20180703	Non-Specific							down	1	up	1	down	2		1.134	1.22841	13
OG0000472	21	4	Machtx_20180703|Maclig_37v3|Macpus_20180703|Macspi_20180703	Non-Specific|Other|Testes	Testis	OvI_down		OvI	germline_FACS	germline_FACS	up	1	mixed	2	up	1		0.57	0.705355	21
OG0000473	21	3	Machtx_20180703|Maclig_37v3|Macspi_20180703	Non-Specific|Other		OvI_down		OvI			up	1	up	2	mixed	1		0.588	0.58834	7
OG0000474	21	4	Machtx_20180703|Maclig_37v3|Macpus_20180703|Macspi_20180703	Non-Specific		OvI_down	OvP_down	BOTH					up	1	down	2		0.735	0.903215	21
OG0000475	21	4	Machtx_20180703|Maclig_37v3|Macpus_20180703|Macspi_20180703	Non-Specific									up	1	down	2		0.762	1.19685	21
OG0000476	21	4	Machtx_20180703|Maclig_37v3|Macpus_20180703|Macspi_20180703	Non-Specific|Other							mixed	2	up	2	down	2		0.242	0.325472	21
OG0000477	21	4	Machtx_20180703|Maclig_37v3|Macpus_20180703|Macspi_20180703	Non-Specific|Other											down	1		0.963	1.34891	21
OG0000478	21	4	Machtx_20180703|Maclig_37v3|Macpus_20180703|Macspi_20180703	Non-Specific		OvI_up		OvI			down	1	down	1	down	2		0.629	0.815475	13
OG0000479	21	4	Machtx_20180703|Maclig_37v3|Macpus_20180703|Macspi_20180703	Non-Specific											mixed	1		0.313	0.446437	21
OG0000480	21	4	Machtx_20180703|Maclig_37v3|Macpus_20180703|Macspi_20180703	Non-Specific|Other											up	1		0.827	0.996498	8
OG0000481	21	4	Machtx_20180703|Maclig_37v3|Macpus_20180703|Macspi_20180703	Non-Specific		OvI_down		OvI	germline_FACS	germline_FACS			up	1	mixed	2		1.052	1.1188	15
OG0000482	21	4	Machtx_20180703|Maclig_37v3|Macpus_20180703|Macspi_20180703	Non-Specific|Other		OvI_down	OvP_down	BOTH			down	1	up	1	down	2		0.915	1.28168	15
OG0000483	21	4	Machtx_20180703|Maclig_37v3|Macpus_20180703|Macspi_20180703	Non-Specific							down	1	up	1	down	3		0.462	0.597235	16
OG0000484	21	4	Machtx_20180703|Maclig_37v3|Macpus_20180703|Macspi_20180703	Non-Specific|Other							down	3	up	1	down	3		0.229	0.307885	21
OG0000485	21	3	Machtx_20180703|Maclig_37v3|Macspi_20180703	Non-Specific							mixed	2	down	2	up	1		1.126	1.20346	21
OG0000486	21	4	Machtx_20180703|Maclig_37v3|Macpus_20180703|Macspi_20180703	Non-Specific							down	2	mixed	2	down	3		0.761	1.04668	21
OG0000487	21	4	Machtx_20180703|Maclig_37v3|Macpus_20180703|Macspi_20180703	Non-Specific							down	2	mixed	2	mixed	3		1.406	2.45596	19
OG0000488	21	4	Machtx_20180703|Maclig_37v3|Macpus_20180703|Macspi_20180703	Non-Specific		OvI_down		OvI			mixed	2	down	1	up	1		0.418	0.45489	10
OG0000489	21	4	Machtx_20180703|Maclig_37v3|Macpus_20180703|Macspi_20180703	Non-Specific|Other							mixed	3	mixed	3	mixed	3		0.266	0.394007	11
OG0000490	21	4	Machtx_20180703|Maclig_37v3|Macpus_20180703|Macspi_20180703	Non-Specific|Other|Testes	Testis	OvI_down		OvI										0.227	0.529374	6
OG0000491	21	4	Machtx_20180703|Maclig_37v3|Macpus_20180703|Macspi_20180703	Non-Specific|Other|Testes	Testis				germline_FACS	germline_FACS	up	3	up	1	up	1		0.735	0.892119	21
OG0000492	21	4	Machtx_20180703|Maclig_37v3|Macpus_20180703|Macspi_20180703	Non-Specific		OvI_down		OvI			up	2	down	3	up	3		0.296	0.355061	21
OG0000493	21	4	Machtx_20180703|Maclig_37v3|Macpus_20180703|Macspi_20180703	Non-Specific|Other|Ovaries 1|Testes	positional_mix										up	1		0.631	0.727423	21
OG0000494	21	4	Machtx_20180703|Maclig_37v3|Macpus_20180703|Macspi_20180703	Non-Specific							up	2	up	2	mixed	3		0.423	0.630807	21
OG0000495	21	4	Machtx_20180703|Maclig_37v3|Macpus_20180703|Macspi_20180703	Non-Specific|Other							down	1	up	1	down	3		0.589	0.735621	13
OG0000496	21	3	Machtx_20180703|Maclig_37v3|Macspi_20180703	Non-Specific							up	1	up	1	down	1		0.543	0.667815	21
OG0000497	21	3	Machtx_20180703|Maclig_37v3|Macspi_20180703	Non-Specific							up	1	up	1	mixed	2		0.472	0.474878	21
OG0000498	21	4	Machtx_20180703|Maclig_37v3|Macpus_20180703|Macspi_20180703	Non-Specific|Other|Ovaries 1	Ovary													0.573	0.840706	19
OG0000499	21	4	Machtx_20180703|Maclig_37v3|Macpus_20180703|Macspi_20180703	Non-Specific|Other					germline_FACS	germline_FACS	down	1	down	1				0.729	0.93808	18
OG0000500	21	2	Macpus_20180703|Macspi_20180703								up	1	down	2	up	2		0.953	0.952777	21
OG0000501	21	1	Macpus_20180703								down	1			down	1		NA	NA	21
OG0000502	21	2	Maclig_37v3|Macpus_20180703	Non-Specific|Other		OvI_down		OvI			down	1	up	1	mixed	1		0.789	0.788603	21
OG0000503	20	4	Machtx_20180703|Maclig_37v3|Macpus_20180703|Macspi_20180703	Non-Specific														0.657	0.656502	4
OG0000504	20	4	Machtx_20180703|Maclig_37v3|Macpus_20180703|Macspi_20180703	Non-Specific							mixed	2	mixed	1	mixed	2		0.445	0.524566	20
OG0000505	20	4	Machtx_20180703|Maclig_37v3|Macpus_20180703|Macspi_20180703	Testes	Testis	OvI_up		OvI	germline_FACS	germline_FACS	up	3	up	2	mixed	3		0.839	1.18865	20
OG0000506	20	4	Machtx_20180703|Maclig_37v3|Macpus_20180703|Macspi_20180703	Non-Specific		OvI_up		OvI			mixed	3	up	1	mixed	2		0.776	0.852073	20
OG0000507	20	4	Machtx_20180703|Maclig_37v3|Macpus_20180703|Macspi_20180703	Testes	Testis				germline_FACS	germline_FACS	up	3	up	2	up	2		1.333	1.64741	20
OG0000508	20	4	Machtx_20180703|Maclig_37v3|Macpus_20180703|Macspi_20180703	Non-Specific|Other									up	1	mixed	2		0.622	0.736433	20
OG0000509	20	4	Machtx_20180703|Maclig_37v3|Macpus_20180703|Macspi_20180703	Non-Specific							down	1	up	1	mixed	3		0.962	1.17028	20
OG0000510	20	4	Machtx_20180703|Maclig_37v3|Macpus_20180703|Macspi_20180703	Non-Specific		OvI_up		OvI			mixed	1	down	2	up	3		0.305	0.399822	20
OG0000511	20	4	Machtx_20180703|Maclig_37v3|Macpus_20180703|Macspi_20180703	Non-Specific|Other|Tail|Testes	positional_mix						up	1	up	2	mixed	2	ovaries	0.831	0.978071	17
OG0000512	20	4	Machtx_20180703|Maclig_37v3|Macpus_20180703|Macspi_20180703	Non-Specific|Other|Testes	Testis	OvI_up		OvI	germline_FACS|neoblast-strict	neoblast_mix	up	3	up	2	mixed	2		0.884	1.29733	20
OG0000513	20	4	Machtx_20180703|Maclig_37v3|Macpus_20180703|Macspi_20180703	Non-Specific|Other		OvI_up		OvI			mixed	2			mixed	3		1.239	1.46076	17
OG0000514	20	4	Machtx_20180703|Maclig_37v3|Macpus_20180703|Macspi_20180703	Non-Specific|Other							down	2	down	2	down	1		0.355	0.417873	20
OG0000515	20	4	Machtx_20180703|Maclig_37v3|Macpus_20180703|Macspi_20180703	Non-Specific		OvI_down		OvI			down	2	up	1	mixed	3		0.054	0.0638658	16
OG0000516	20	4	Machtx_20180703|Maclig_37v3|Macpus_20180703|Macspi_20180703	Non-Specific|Other|Testes	Testis								up	1	down	1		0.481	0.667982	20
OG0000517	20	3	Machtx_20180703|Maclig_37v3|Macspi_20180703	Non-Specific		OvI_up		OvI			mixed	1	down	2	up	2		0.493	0.550693	20
OG0000518	20	4	Machtx_20180703|Maclig_37v3|Macpus_20180703|Macspi_20180703	Non-Specific							mixed	3	up	1	down	2		0.906	1.22594	20
OG0000519	20	4	Machtx_20180703|Maclig_37v3|Macpus_20180703|Macspi_20180703	Non-Specific							down	2			down	1		1.045	1.13136	9
OG0000520	20	4	Machtx_20180703|Maclig_37v3|Macpus_20180703|Macspi_20180703	Non-Specific									up	3	mixed	3		1.094	1.17728	16
OG0000521	20	4	Machtx_20180703|Maclig_37v3|Macpus_20180703|Macspi_20180703	Non-Specific|Other		OvI_down		OvI			down	1	up	2	down	3		0.689	0.912443	20
OG0000522	20	4	Machtx_20180703|Maclig_37v3|Macpus_20180703|Macspi_20180703	Non-Specific											down	2		1.073	1.51273	20
OG0000523	20	4	Machtx_20180703|Maclig_37v3|Macpus_20180703|Macspi_20180703	Non-Specific							down	2	mixed	1	down	2		0.41	0.489584	20
OG0000524	20	4	Machtx_20180703|Maclig_37v3|Macpus_20180703|Macspi_20180703	Non-Specific|Other							down	2	up	1	down	3		0.485	0.780198	17
OG0000525	20	4	Machtx_20180703|Maclig_37v3|Macpus_20180703|Macspi_20180703	Non-Specific							mixed	2	mixed	2	mixed	2		0.516	0.859092	20
OG0000526	20	3	Machtx_20180703|Maclig_37v3|Macspi_20180703	Testes	Testis	OvI_up		OvI			mixed	2	mixed	1	mixed	2		0.669	0.668874	14
OG0000527	20	4	Machtx_20180703|Maclig_37v3|Macpus_20180703|Macspi_20180703	Non-Specific							down	2	down	2	down	2		0.718	1.07783	20
OG0000528	20	4	Machtx_20180703|Maclig_37v3|Macpus_20180703|Macspi_20180703	Non-Specific|Ovaries 1|Testes	positional_mix	OvI_down		OvI			down	1	up	2	mixed	3		0.498	0.629195	20
OG0000529	20	4	Machtx_20180703|Maclig_37v3|Macpus_20180703|Macspi_20180703	Non-Specific							down	2	up	1	down	3		0.657	1.04111	16
OG0000530	20	4	Machtx_20180703|Maclig_37v3|Macpus_20180703|Macspi_20180703	Non-Specific		OvI_down		OvI			up	1	up	2	mixed	2		0.865	0.916199	15
OG0000531	20	4	Machtx_20180703|Maclig_37v3|Macpus_20180703|Macspi_20180703	Non-Specific|Other		OvI_up		OvI			mixed	2	up	1	mixed	2		0.233	0.280501	20
OG0000532	20	4	Machtx_20180703|Maclig_37v3|Macpus_20180703|Macspi_20180703	Non-Specific									down	1	up	1		0.201	0.253237	16
OG0000533	20	3	Machtx_20180703|Maclig_37v3|Macspi_20180703	Non-Specific		OvI_down		OvI										0.484	0.579214	17
OG0000534	20	4	Machtx_20180703|Maclig_37v3|Macpus_20180703|Macspi_20180703	Non-Specific|Other|Testes	Testis						down	1			down	2		0.234	0.316064	20
OG0000535	20	4	Machtx_20180703|Maclig_37v3|Macpus_20180703|Macspi_20180703	Non-Specific|Other|Testes	Testis						down	1	up	1	down	2		0.767	0.905467	13
OG0000536	20	4	Machtx_20180703|Maclig_37v3|Macpus_20180703|Macspi_20180703	Non-Specific									mixed	2	mixed	2		0.26	0.327168	20
OG0000537	20	3	Machtx_20180703|Maclig_37v3|Macspi_20180703	Non-Specific|Other		OvI_down		OvI					up	1	down	1		0.519	0.572377	20
OG0000538	20	3	Machtx_20180703|Maclig_37v3|Macspi_20180703	Non-Specific		OvI_down	OvP_down	BOTH			up	1	up	1	mixed	2		0.841	0.928517	20
OG0000539	20	3	Machtx_20180703|Maclig_37v3|Macspi_20180703	Non-Specific|Other|Tail	Tail						up	2	down	1	up	2		0.992	1.06546	20
OG0000540	20	4	Machtx_20180703|Maclig_37v3|Macpus_20180703|Macspi_20180703	Non-Specific							down	3	up	3	down	3		0.429	0.557269	14
OG0000541	20	4	Machtx_20180703|Maclig_37v3|Macpus_20180703|Macspi_20180703	Non-Specific|Other|Tail	Tail										down	1		0.967	1.46478	20
OG0000542	20	4	Machtx_20180703|Maclig_37v3|Macpus_20180703|Macspi_20180703	Non-Specific									up	2	down	1		0.479	0.629704	20
OG0000543	20	4	Machtx_20180703|Maclig_37v3|Macpus_20180703|Macspi_20180703	Non-Specific		OvI_up		OvI			up	1	down	2	up	2		0.537	0.784397	20
OG0000544	20	4	Machtx_20180703|Maclig_37v3|Macpus_20180703|Macspi_20180703	Non-Specific									up	1	mixed	2		0.396	0.396338	12
OG0000545	20	4	Machtx_20180703|Maclig_37v3|Macpus_20180703|Macspi_20180703	Non-Specific|Other							down	1			down	1		1.243	1.24335	6
OG0000546	20	4	Machtx_20180703|Maclig_37v3|Macpus_20180703|Macspi_20180703	Non-Specific|Other		OvI_down		OvI					up	1	down	2		0.307	0.393346	20
OG0000547	20	4	Machtx_20180703|Maclig_37v3|Macpus_20180703|Macspi_20180703	Non-Specific														1.001	1.31452	20
OG0000548	20	4	Machtx_20180703|Maclig_37v3|Macpus_20180703|Macspi_20180703	Non-Specific|Other|Tail	Tail	OvI_down		OvI			up	1	up	1				0.568	0.774171	12
OG0000549	20	4	Machtx_20180703|Maclig_37v3|Macpus_20180703|Macspi_20180703	Non-Specific		OvI_down	OvP_down	BOTH			down	3	up	3	down	3		0.454	0.499749	20
OG0000550	20	4	Machtx_20180703|Maclig_37v3|Macpus_20180703|Macspi_20180703	Non-Specific		OvI_up	OvP_up	BOTH			mixed	3	mixed	2	up	2		0.826	1.17146	20
OG0000551	20	4	Machtx_20180703|Maclig_37v3|Macpus_20180703|Macspi_20180703	Non-Specific														0.674	0.890386	20
OG0000552	20	4	Machtx_20180703|Maclig_37v3|Macpus_20180703|Macspi_20180703	Non-Specific|Other		OvI_down		OvI										0.66	0.681873	12
OG0000553	20	4	Machtx_20180703|Maclig_37v3|Macpus_20180703|Macspi_20180703	Non-Specific		OvI_down	OvP_down	BOTH			down	1	up	2	down	3		0.177	0.290685	9
OG0000554	20	4	Machtx_20180703|Maclig_37v3|Macpus_20180703|Macspi_20180703	Non-Specific							mixed	3	up	2	down	3		0.46	0.531401	20
OG0000555	20	4	Machtx_20180703|Maclig_37v3|Macpus_20180703|Macspi_20180703	Non-Specific							up	1	down	1	up	1		0.608	0.728757	17
OG0000556	20	4	Machtx_20180703|Maclig_37v3|Macpus_20180703|Macspi_20180703	Non-Specific|Other							down	1	up	1	down	2		0.571	0.72994	20
OG0000557	20	4	Machtx_20180703|Maclig_37v3|Macpus_20180703|Macspi_20180703	Non-Specific		OvI_down		OvI	neoblast_FACS	neoblast_FACS	up	1	up	2	mixed	2		0.393	0.525126	17
OG0000558	20	4	Machtx_20180703|Maclig_37v3|Macpus_20180703|Macspi_20180703	Non-Specific|Testes	Testis	OvI_down		OvI			mixed	1	up	3	mixed	3		0.655	0.84053	20
OG0000559	20	3	Machtx_20180703|Maclig_37v3|Macspi_20180703	Non-Specific											down	1		1.511	1.94582	20
OG0000560	20	3	Machtx_20180703|Maclig_37v3|Macpus_20180703	Non-Specific|Other							mixed	2			mixed	2		1.454	1.5362	20
OG0000561	20	4	Machtx_20180703|Maclig_37v3|Macpus_20180703|Macspi_20180703	Non-Specific									down	2	up	2		0.658	1.0199	20
OG0000562	20	4	Machtx_20180703|Maclig_37v3|Macpus_20180703|Macspi_20180703	Non-Specific							mixed	1	up	3	down	3		0.609	0.790414	20
OG0000563	20	4	Machtx_20180703|Maclig_37v3|Macpus_20180703|Macspi_20180703	Non-Specific		OvI_down		OvI			up	1	up	1	mixed	2		0.434	0.564986	20
OG0000564	20	4	Machtx_20180703|Maclig_37v3|Macpus_20180703|Macspi_20180703	Non-Specific|Other									up	1	down	1		0.456	0.536121	20
OG0000565	20	4	Machtx_20180703|Maclig_37v3|Macpus_20180703|Macspi_20180703	Non-Specific|Other|Testes	Testis	OvI_down		OvI			mixed	2	up	1	down	1		0.518	0.576888	20
OG0000566	20	4	Machtx_20180703|Maclig_37v3|Macpus_20180703|Macspi_20180703	Non-Specific|Other|Testes	Testis								down	1				0.808	1.06549	15
OG0000567	20	4	Machtx_20180703|Maclig_37v3|Macpus_20180703|Macspi_20180703	Non-Specific		OvI_down	OvP_down	BOTH			down	2	up	1	down	3		0.556	0.65494	20
OG0000568	20	4	Machtx_20180703|Maclig_37v3|Macpus_20180703|Macspi_20180703	Non-Specific|Other									up	1	down	1		1.042	2.0536	15
OG0000569	20	3	Machtx_20180703|Maclig_37v3|Macspi_20180703	Other							up	1						0.45	0.5502	8
OG0000570	20	2	Machtx_20180703|Macspi_20180703								up	1	down	1	up	1		1.115	1.11499	14
OG0000571	20	4	Machtx_20180703|Maclig_37v3|Macpus_20180703|Macspi_20180703	Non-Specific|Other|Testes	Testis				germline_FACS	germline_FACS	up	2	up	1	up	2		1.272	1.65778	20
OG0000572	20	3	Machtx_20180703|Maclig_37v3|Macspi_20180703	Non-Specific|Other|Testes	Testis	OvI_down		OvI										0.873	1.10946	16
OG0000573	20	3	Maclig_37v3|Macpus_20180703|Macspi_20180703	Non-Specific							down	1			down	1		1.268	1.38491	20
OG0000574	20	3	Maclig_37v3|Macpus_20180703|Macspi_20180703	Non-Specific		OvI_down		OvI			mixed	2	up	2	mixed	2		0.972	1.21326	17
OG0000575	20	2	Macpus_20180703|Macspi_20180703								down	1						0.754	0.754272	12
OG0000576	20	2	Maclig_37v3|Macspi_20180703	Non-Specific|Ovaries 1	Ovary						up	1			up	1		1.005	1.00503	7
OG0000577	20	1	Macspi_20180703										down	1	up	1		NA	NA	20
OG0000578	20	1	Macspi_20180703										mixed	1	mixed	1		NA	NA	17
OG0000579	19	4	Machtx_20180703|Maclig_37v3|Macpus_20180703|Macspi_20180703	Non-Specific|Other		OvI_down		OvI					up	1	down	2		1.004	1.31828	19
OG0000580	19	4	Machtx_20180703|Maclig_37v3|Macpus_20180703|Macspi_20180703	Non-Specific|Other|Testes	Testis													0.639	0.868399	19
OG0000581	19	4	Machtx_20180703|Maclig_37v3|Macpus_20180703|Macspi_20180703	Non-Specific|Other							up	1			up	1		1.125	1.28274	16
OG0000582	19	4	Machtx_20180703|Maclig_37v3|Macpus_20180703|Macspi_20180703	Non-Specific											down	1		0.712	0.711882	8
OG0000583	19	2	Machtx_20180703|Maclig_37v3	Non-Specific|Other		OvI_down		OvI			down	1						0.998	0.998345	10
OG0000584	19	4	Machtx_20180703|Maclig_37v3|Macpus_20180703|Macspi_20180703	Non-Specific		OvI_down		OvI										2.399	2.74724	6
OG0000585	19	4	Machtx_20180703|Maclig_37v3|Macpus_20180703|Macspi_20180703	Non-Specific		OvI_down		OvI			down	2	up	1	down	3		0.652	1.25144	11
OG0000586	19	4	Machtx_20180703|Maclig_37v3|Macpus_20180703|Macspi_20180703	Non-Specific|Other							down	1			down	1		0.668	0.993761	17
OG0000587	19	4	Machtx_20180703|Maclig_37v3|Macpus_20180703|Macspi_20180703	Non-Specific|Other|Tail	Tail						up	1			mixed	2		0.664	0.713695	11
OG0000588	19	4	Machtx_20180703|Maclig_37v3|Macpus_20180703|Macspi_20180703	Non-Specific		OvI_up		OvI			down	3	down	2	mixed	3		0.235	0.287241	19
OG0000589	19	4	Machtx_20180703|Maclig_37v3|Macpus_20180703|Macspi_20180703	Non-Specific|Other							down	2			down	2		0.611	0.725487	16
OG0000590	19	4	Machtx_20180703|Maclig_37v3|Macpus_20180703|Macspi_20180703	Non-Specific|Other							down	2			down	2		1.074	1.20224	15
OG0000591	19	4	Machtx_20180703|Maclig_37v3|Macpus_20180703|Macspi_20180703	Non-Specific|Other							down	1	mixed	2	down	2		0.991	1.23863	19
OG0000592	19	4	Machtx_20180703|Maclig_37v3|Macpus_20180703|Macspi_20180703	Non-Specific		OvI_up		OvI			down	1	mixed	2	mixed	3		0.419	0.602176	19
OG0000593	19	4	Machtx_20180703|Maclig_37v3|Macpus_20180703|Macspi_20180703	Other														0.075	0.0937141	10
OG0000594	19	4	Machtx_20180703|Maclig_37v3|Macpus_20180703|Macspi_20180703	Non-Specific|Other|Ovaries 1	Ovary										down	1		0.571	0.820808	13
OG0000595	19	4	Machtx_20180703|Maclig_37v3|Macpus_20180703|Macspi_20180703	Non-Specific|Other|Tail	Tail	OvI_down|OvI_up		OvI			up	1	up	1	up	2	antrum	0.831	1.02366	15
OG0000596	19	4	Machtx_20180703|Maclig_37v3|Macpus_20180703|Macspi_20180703	Non-Specific		OvI_up		OvI			down	2	down	2	up	2		0.95	1.1955	19
OG0000597	19	4	Machtx_20180703|Maclig_37v3|Macpus_20180703|Macspi_20180703	Non-Specific|Other					neoblast_FACS	neoblast_FACS					down	1		1.747	2.08478	19
OG0000598	19	4	Machtx_20180703|Maclig_37v3|Macpus_20180703|Macspi_20180703	Non-Specific		OvI_down		OvI					up	1	down	1		0.454	0.573639	10
OG0000599	19	4	Machtx_20180703|Maclig_37v3|Macpus_20180703|Macspi_20180703	Non-Specific|Other							down	1			down	1		0.22	0.294571	19
OG0000600	19	4	Machtx_20180703|Maclig_37v3|Macpus_20180703|Macspi_20180703	Non-Specific|Other									down	2	up	1		0.76	0.923702	19
OG0000601	19	4	Machtx_20180703|Maclig_37v3|Macpus_20180703|Macspi_20180703	Non-Specific		OvI_down		OvI			up	1	up	1	mixed	2		0.162	0.222897	19
OG0000602	19	4	Machtx_20180703|Maclig_37v3|Macpus_20180703|Macspi_20180703	Non-Specific		OvI_down		OvI			up	1			mixed	2		1.056	1.37256	19
OG0000603	19	4	Machtx_20180703|Maclig_37v3|Macpus_20180703|Macspi_20180703	Non-Specific|Other		OvI_down		OvI			down	1	down	1	mixed	2		0.26	0.305776	19
OG0000604	19	4	Machtx_20180703|Maclig_37v3|Macpus_20180703|Macspi_20180703	Non-Specific		OvI_up		OvI			mixed	2	down	1	mixed	2		0.36	0.400137	19
OG0000605	19	4	Machtx_20180703|Maclig_37v3|Macpus_20180703|Macspi_20180703	Non-Specific							down	2	mixed	1	mixed	3		0.089	0.118888	19
OG0000606	19	4	Machtx_20180703|Maclig_37v3|Macpus_20180703|Macspi_20180703	Non-Specific|Other					germline_FACS	germline_FACS	up	1			mixed	2		0.439	0.527652	19
OG0000607	19	4	Machtx_20180703|Maclig_37v3|Macpus_20180703|Macspi_20180703	Non-Specific			OvP_up	OvP			mixed	2	mixed	3	mixed	3		0.584	0.708866	19
OG0000608	19	4	Machtx_20180703|Maclig_37v3|Macpus_20180703|Macspi_20180703	Non-Specific|Other							down	2	up	1	down	3		0.361	0.421632	19
OG0000609	19	4	Machtx_20180703|Maclig_37v3|Macpus_20180703|Macspi_20180703	Non-Specific		OvI_down		OvI			down	2	mixed	2	down	2		0.177	0.241949	19
OG0000610	19	4	Machtx_20180703|Maclig_37v3|Macpus_20180703|Macspi_20180703	Non-Specific							down	1			down	1		0.199	0.262499	19
OG0000611	19	4	Machtx_20180703|Maclig_37v3|Macpus_20180703|Macspi_20180703	Non-Specific											down	1		1.327	1.41874	10
OG0000612	19	4	Machtx_20180703|Maclig_37v3|Macpus_20180703|Macspi_20180703	Non-Specific		OvI_down		OvI	germline_FACS	germline_FACS			up	1	mixed	3		0.292	0.497158	14
OG0000613	19	4	Machtx_20180703|Maclig_37v3|Macpus_20180703|Macspi_20180703	Non-Specific|Other														1.393	2.47567	19
OG0000614	19	4	Machtx_20180703|Maclig_37v3|Macpus_20180703|Macspi_20180703	Non-Specific|Other							down	1			down	3		0.46	0.56921	19
OG0000615	19	4	Machtx_20180703|Maclig_37v3|Macpus_20180703|Macspi_20180703	Non-Specific|Tail|Testes	positional_mix						mixed	2			mixed	2		0.97	1.20753	14
OG0000616	19	4	Machtx_20180703|Maclig_37v3|Macpus_20180703|Macspi_20180703	Non-Specific|Other|Testes	Testis	OvI_down		OvI					up	1	mixed	1		0.69	1.02572	19
OG0000617	19	4	Machtx_20180703|Maclig_37v3|Macpus_20180703|Macspi_20180703	Non-Specific					germline_FACS	germline_FACS	down	2	up	1	down	3		1.001	1.00111	10
OG0000618	19	4	Machtx_20180703|Maclig_37v3|Macpus_20180703|Macspi_20180703	Non-Specific|Other									up	1	mixed	3		1.101	1.37987	19
OG0000619	19	4	Machtx_20180703|Maclig_37v3|Macpus_20180703|Macspi_20180703	Non-Specific							down	1			down	2		0.622	0.755999	17
OG0000620	19	4	Machtx_20180703|Maclig_37v3|Macpus_20180703|Macspi_20180703	Non-Specific|Other|Ovaries 1	Ovary	OvI_down	OvP_down	BOTH			up	1	up	1				0.887	1.04394	19
OG0000621	19	4	Machtx_20180703|Maclig_37v3|Macpus_20180703|Macspi_20180703	Non-Specific							down	2			down	3		0.264	0.328009	19
OG0000622	19	4	Machtx_20180703|Maclig_37v3|Macpus_20180703|Macspi_20180703	Non-Specific									up	2	down	2		0.541	0.771568	19
OG0000623	19	4	Machtx_20180703|Maclig_37v3|Macpus_20180703|Macspi_20180703	Non-Specific|Other							up	1			mixed	1		0.992	1.22539	13
OG0000624	19	4	Machtx_20180703|Maclig_37v3|Macpus_20180703|Macspi_20180703	Non-Specific											down	1		0.244	0.338364	19
OG0000625	19	3	Machtx_20180703|Maclig_37v3|Macspi_20180703	Non-Specific														0.699	0.710948	15
OG0000626	19	4	Machtx_20180703|Maclig_37v3|Macpus_20180703|Macspi_20180703	Non-Specific|Other							mixed	2	up	2	mixed	3		0.314	0.36568	19
OG0000627	19	4	Machtx_20180703|Maclig_37v3|Macpus_20180703|Macspi_20180703	Non-Specific|Other									up	1	down	1		1.282	1.69512	19
OG0000628	19	4	Machtx_20180703|Maclig_37v3|Macpus_20180703|Macspi_20180703	Non-Specific|Testes	Testis	OvI_down		OvI			mixed	2	down	1	mixed	2		0.529	0.692771	19
OG0000629	19	4	Machtx_20180703|Maclig_37v3|Macpus_20180703|Macspi_20180703	Non-Specific							down	1	mixed	3	down	3		0.032	0.032264	3
OG0000630	19	4	Machtx_20180703|Maclig_37v3|Macpus_20180703|Macspi_20180703	Non-Specific							down	1	up	3	down	3		0.444	0.679559	19
OG0000631	19	4	Machtx_20180703|Maclig_37v3|Macpus_20180703|Macspi_20180703	Non-Specific|Other							down	2	up	1	down	3		0.665	0.762274	17
OG0000632	19	4	Machtx_20180703|Maclig_37v3|Macpus_20180703|Macspi_20180703	Non-Specific							up	1	up	2	mixed	3		0.555	0.749103	19
OG0000633	19	4	Machtx_20180703|Maclig_37v3|Macpus_20180703|Macspi_20180703	Non-Specific														0.534	0.835335	14
OG0000634	19	4	Machtx_20180703|Maclig_37v3|Macpus_20180703|Macspi_20180703	Non-Specific|Ovaries 1	Ovary						down	3			down	3		0.328	0.425688	19
OG0000635	19	4	Machtx_20180703|Maclig_37v3|Macpus_20180703|Macspi_20180703	Non-Specific|Other							up	2	up	1	up	2		0.518	0.815107	13
OG0000636	19	4	Machtx_20180703|Maclig_37v3|Macpus_20180703|Macspi_20180703	Non-Specific|Other|Ovaries 1	Ovary										down	1		0.563	0.962459	12
OG0000637	19	4	Machtx_20180703|Maclig_37v3|Macpus_20180703|Macspi_20180703	Non-Specific					germline_FACS	germline_FACS					up	1		0.197	0.303051	19
OG0000638	19	4	Machtx_20180703|Maclig_37v3|Macpus_20180703|Macspi_20180703	Non-Specific									up	2	down	2		0.699	0.791551	8
OG0000639	19	4	Machtx_20180703|Maclig_37v3|Macpus_20180703|Macspi_20180703	Non-Specific							down	1	up	1	down	2		0.723	0.722692	6
OG0000640	19	3	Machtx_20180703|Macpus_20180703|Macspi_20180703								mixed	1	down	2	mixed	2		1.678	1.99535	16
OG0000641	19	4	Machtx_20180703|Maclig_37v3|Macpus_20180703|Macspi_20180703	Non-Specific|Other|Testes	Testis								up	1	down	1		0.467	0.605222	19
OG0000642	19	4	Machtx_20180703|Maclig_37v3|Macpus_20180703|Macspi_20180703	Non-Specific|Testes	Testis						up	2	down	1	up	2		1.685	2.02642	19
OG0000643	19	4	Machtx_20180703|Maclig_37v3|Macpus_20180703|Macspi_20180703	Non-Specific|Other					germline_FACS	germline_FACS								0.306	0.529721	16
OG0000644	19	4	Machtx_20180703|Maclig_37v3|Macpus_20180703|Macspi_20180703	Non-Specific							up	1	up	1	mixed	2		0.633	0.675521	11
OG0000645	19	4	Machtx_20180703|Maclig_37v3|Macpus_20180703|Macspi_20180703	Non-Specific							up	1			mixed	2		0.669	0.825577	11
OG0000646	19	4	Machtx_20180703|Maclig_37v3|Macpus_20180703|Macspi_20180703	Non-Specific							down	2	up	1	down	3		0.351	0.400752	19
OG0000647	19	4	Machtx_20180703|Maclig_37v3|Macpus_20180703|Macspi_20180703	Non-Specific|Other									down	1				0.863	0.962218	19
OG0000648	19	4	Machtx_20180703|Maclig_37v3|Macpus_20180703|Macspi_20180703	Non-Specific		OvI_down		OvI	germline_FACS	germline_FACS	down	1	up	1	down	1		1.075	1.41245	19
OG0000649	19	4	Machtx_20180703|Maclig_37v3|Macpus_20180703|Macspi_20180703	Non-Specific		OvI_up		OvI			mixed	2	down	2	up	2		0.506	0.686384	19
OG0000650	19	4	Machtx_20180703|Maclig_37v3|Macpus_20180703|Macspi_20180703	Non-Specific							down	2	up	1	down	2		1.017	1.0175	5
OG0000651	19	4	Machtx_20180703|Maclig_37v3|Macpus_20180703|Macspi_20180703	Non-Specific									down	1	up	1		0.672	1.01576	19
OG0000652	19	4	Machtx_20180703|Maclig_37v3|Macpus_20180703|Macspi_20180703	Non-Specific							up	1			down	1		0.46	0.551602	19
OG0000653	19	3	Machtx_20180703|Maclig_37v3|Macpus_20180703	Non-Specific|Other|Tail	Tail													0.958	1.46793	19
OG0000654	19	3	Machtx_20180703|Maclig_37v3|Macspi_20180703	Non-Specific					germline_FACS	germline_FACS			up	1				0.551	0.617927	12
OG0000655	19	4	Machtx_20180703|Maclig_37v3|Macpus_20180703|Macspi_20180703	Non-Specific|Other|Testes	Testis													0.972	1.09867	12
OG0000656	19	4	Machtx_20180703|Maclig_37v3|Macpus_20180703|Macspi_20180703	Non-Specific|Ovaries 1	Ovary						mixed	2			down	1		0.607	0.975622	13
OG0000657	19	4	Machtx_20180703|Maclig_37v3|Macpus_20180703|Macspi_20180703	Non-Specific|Other														1.45	1.93806	13
OG0000658	19	2	Machtx_20180703|Macspi_20180703								down	1			up	1		1.436	1.43638	19
OG0000659	19	2	Macpus_20180703|Macspi_20180703								mixed	1	down	1	mixed	1		2.091	2.09124	19
OG0000660	19	3	Maclig_37v3|Macpus_20180703|Macspi_20180703	Other		OvI_down	OvP_down	BOTH					up	1				0.912	0.957031	12
OG0000661	19	3	Maclig_37v3|Macpus_20180703|Macspi_20180703	Non-Specific							mixed	2	down	1	mixed	2		1.095	1.16797	19
OG0000662	19	3	Maclig_37v3|Macpus_20180703|Macspi_20180703	Non-Specific|Testes	Testis						mixed	2			mixed	2		1.45	1.72204	19
OG0000663	19	1	Macpus_20180703								down	1						NA	NA	19
OG0000664	19	1	Macspi_20180703								up	1	down	1	up	1		NA	NA	2
OG0000665	19	1	Macspi_20180703										up	1	down	1		NA	NA	7
OG0000666	19	2	Maclig_37v3|Macspi_20180703	Non-Specific|Other							up	1	mixed	1	up	1		1.323	1.32337	19
OG0000667	18	4	Machtx_20180703|Maclig_37v3|Macpus_20180703|Macspi_20180703	Non-Specific											down	2		0.728	0.815567	14
OG0000668	18	4	Machtx_20180703|Maclig_37v3|Macpus_20180703|Macspi_20180703	Non-Specific		OvI_up		OvI			up	2	down	2	up	2		0.807	1.34095	18
OG0000669	18	4	Machtx_20180703|Maclig_37v3|Macpus_20180703|Macspi_20180703	Non-Specific|Other|Tail	Tail	OvI_down		OvI			down	1	up	1	down	2		0.732	1.05563	9
OG0000670	18	4	Machtx_20180703|Maclig_37v3|Macpus_20180703|Macspi_20180703	Non-Specific		OvI_down		OvI							down	2		0.235	0.265603	18
OG0000671	18	4	Machtx_20180703|Maclig_37v3|Macpus_20180703|Macspi_20180703	Non-Specific		OvI_up	OvP_up	BOTH			mixed	2	down	3	mixed	2		0.487	0.64215	18
OG0000672	18	3	Machtx_20180703|Maclig_37v3|Macspi_20180703	Non-Specific							up	1	down	2	up	2		1.174	1.23425	18
OG0000673	18	3	Machtx_20180703|Maclig_37v3|Macspi_20180703	Non-Specific|Other							down	1	down	2	up	1		1.21	1.34482	18
OG0000674	18	4	Machtx_20180703|Maclig_37v3|Macpus_20180703|Macspi_20180703	Non-Specific|Testes	Testis	OvI_up		OvI	germline_FACS	germline_FACS	up	1	down	2	up	2		0.811	0.996956	18
OG0000675	18	4	Machtx_20180703|Maclig_37v3|Macpus_20180703|Macspi_20180703	Non-Specific|Tail	Tail						up	1	down	1	mixed	3		1.335	1.84786	18
OG0000676	18	4	Machtx_20180703|Maclig_37v3|Macpus_20180703|Macspi_20180703	Non-Specific|Other|Testes	Testis													0.121	0.121206	5
OG0000677	18	4	Machtx_20180703|Maclig_37v3|Macpus_20180703|Macspi_20180703	Non-Specific|Other							mixed	2	down	1	up	2		1.211	1.44899	15
OG0000678	18	2	Machtx_20180703|Maclig_37v3	Non-Specific|Other														0.828	0.828103	18
OG0000679	18	4	Machtx_20180703|Maclig_37v3|Macpus_20180703|Macspi_20180703	Non-Specific|Ovaries 1|Ovaries 2	Ovary	OvI_down		OvI	germline_FACS	germline_FACS	up	3	up	2	up	2		1.257	1.54217	18
OG0000680	18	4	Machtx_20180703|Maclig_37v3|Macpus_20180703|Macspi_20180703	Non-Specific									down	1	up	1		0.664	0.828434	13
OG0000681	18	4	Machtx_20180703|Maclig_37v3|Macpus_20180703|Macspi_20180703	Non-Specific							down	1			down	1		0.645	0.929986	18
OG0000682	18	4	Machtx_20180703|Maclig_37v3|Macpus_20180703|Macspi_20180703	Non-Specific		OvI_down		OvI			up	2	down	1	up	1		0.84	1.144	18
OG0000683	18	4	Machtx_20180703|Maclig_37v3|Macpus_20180703|Macspi_20180703	Non-Specific		OvI_up		OvI			down	2	up	1	down	3		1.05	1.24968	18
OG0000684	18	4	Machtx_20180703|Maclig_37v3|Macpus_20180703|Macspi_20180703	Non-Specific							down	3	mixed	1	mixed	3		1.314	1.64974	18
OG0000685	18	4	Machtx_20180703|Maclig_37v3|Macpus_20180703|Macspi_20180703	Non-Specific							up	2	down	1	up	2		0.953	1.24098	18
OG0000686	18	4	Machtx_20180703|Maclig_37v3|Macpus_20180703|Macspi_20180703	Non-Specific|Other|Testes	Testis						up	1			up	1		0.847	0.927226	18
OG0000687	18	3	Machtx_20180703|Maclig_37v3|Macspi_20180703	Non-Specific		OvI_up		OvI					up	1	down	2		0.795	0.882517	18
OG0000688	18	4	Machtx_20180703|Maclig_37v3|Macpus_20180703|Macspi_20180703	Non-Specific									down	2	up	2		1.115	1.27419	16
OG0000689	18	4	Machtx_20180703|Maclig_37v3|Macpus_20180703|Macspi_20180703	Non-Specific							up	1	down	2	up	2		0.747	1.05318	18
OG0000690	18	3	Machtx_20180703|Macpus_20180703|Macspi_20180703										up	1	mixed	3		0.41	0.4649	18
OG0000691	18	4	Machtx_20180703|Maclig_37v3|Macpus_20180703|Macspi_20180703	Non-Specific|Other					germline_FACS	germline_FACS	down	2			down	3		0.139	0.179616	18
OG0000692	18	4	Machtx_20180703|Maclig_37v3|Macpus_20180703|Macspi_20180703	Non-Specific			OvP_down	OvP					up	1	down	1		0.495	0.652485	18
OG0000693	18	4	Machtx_20180703|Maclig_37v3|Macpus_20180703|Macspi_20180703	Non-Specific											down	2		1.416	1.68504	12
OG0000694	18	4	Machtx_20180703|Maclig_37v3|Macpus_20180703|Macspi_20180703	Non-Specific|Testes	Testis						up	1			up	1		0.582	0.642944	18
OG0000695	18	4	Machtx_20180703|Maclig_37v3|Macpus_20180703|Macspi_20180703	Non-Specific		OvI_down	OvP_down	BOTH					up	1	mixed	2	ovaries	0.338	0.385978	18
OG0000696	18	4	Machtx_20180703|Maclig_37v3|Macpus_20180703|Macspi_20180703	Non-Specific|Other|Testes	Testis	OvI_up		OvI	germline_FACS	germline_FACS	mixed	1	up	1	mixed	1		0.587	0.811351	12
OG0000697	18	4	Machtx_20180703|Maclig_37v3|Macpus_20180703|Macspi_20180703	Non-Specific									up	2	down	3		0.522	0.521917	3
OG0000698	18	4	Machtx_20180703|Maclig_37v3|Macpus_20180703|Macspi_20180703	Non-Specific		OvI_up		OvI			down	2	down	3	mixed	2		0.597	0.761178	18
OG0000699	18	4	Machtx_20180703|Maclig_37v3|Macpus_20180703|Macspi_20180703	Non-Specific|Other														0.228	0.268269	15
OG0000700	18	4	Machtx_20180703|Maclig_37v3|Macpus_20180703|Macspi_20180703	Non-Specific|Other|Testes	Testis						down	3			down	3		0.53	0.741683	18
OG0000701	18	4	Machtx_20180703|Maclig_37v3|Macpus_20180703|Macspi_20180703	Non-Specific							down	2	mixed	2	down	2		0.674	0.842382	18
OG0000702	18	4	Machtx_20180703|Maclig_37v3|Macpus_20180703|Macspi_20180703	Non-Specific					neoblast-strict|neoblast_FACS	neoblast-strict			down	2	up	3		1.443	1.44256	7
OG0000703	18	4	Machtx_20180703|Maclig_37v3|Macpus_20180703|Macspi_20180703	Non-Specific|Other					germline_FACS	germline_FACS	down	1	up	1	down	1		0.783	0.85746	13
OG0000704	18	4	Machtx_20180703|Maclig_37v3|Macpus_20180703|Macspi_20180703	Non-Specific|Ovaries 1	Ovary	OvI_up		OvI			mixed	2	mixed	2	down	3		0.594	1.0077	12
OG0000705	18	4	Machtx_20180703|Maclig_37v3|Macpus_20180703|Macspi_20180703	Non-Specific									up	1	down	1		0.895	1.29319	18
OG0000706	18	4	Machtx_20180703|Maclig_37v3|Macpus_20180703|Macspi_20180703	Non-Specific|Other							down	1	down	1	down	1		0.952	1.16873	18
OG0000707	18	4	Machtx_20180703|Maclig_37v3|Macpus_20180703|Macspi_20180703	Non-Specific							down	2	up	1	down	2		0.313	0.44753	18
OG0000708	18	4	Machtx_20180703|Maclig_37v3|Macpus_20180703|Macspi_20180703	Non-Specific							down	2			down	2		0.252	0.324705	18
OG0000709	18	4	Machtx_20180703|Maclig_37v3|Macpus_20180703|Macspi_20180703	Non-Specific|Other							down	2			down	3		0.815	1.54419	15
OG0000710	18	4	Machtx_20180703|Maclig_37v3|Macpus_20180703|Macspi_20180703	Non-Specific|Other		OvI_up		OvI			down	1			down	2		0.343	0.409806	18
OG0000711	18	4	Machtx_20180703|Maclig_37v3|Macpus_20180703|Macspi_20180703	Non-Specific		OvI_down		OvI			down	1			down	2		0.579	0.76325	18
OG0000712	18	4	Machtx_20180703|Maclig_37v3|Macpus_20180703|Macspi_20180703	Non-Specific							mixed	1			mixed	2		0.311	0.602605	13
OG0000713	18	4	Machtx_20180703|Maclig_37v3|Macpus_20180703|Macspi_20180703	Non-Specific														1.323	2.00975	18
OG0000714	18	4	Machtx_20180703|Maclig_37v3|Macpus_20180703|Macspi_20180703	Other|Testes	Testis						down	1			down	1		1.673	2.18411	18
OG0000715	18	4	Machtx_20180703|Maclig_37v3|Macpus_20180703|Macspi_20180703	Other											down	1		0.323	0.381712	18
OG0000716	18	3	Machtx_20180703|Maclig_37v3|Macpus_20180703	Non-Specific|Other|Testes	Testis						up	1			up	1		0.35	0.426333	7
OG0000717	18	4	Machtx_20180703|Maclig_37v3|Macpus_20180703|Macspi_20180703	Non-Specific		OvI_up		OvI					up	1	down	2		0.137	0.188041	18
OG0000718	18	4	Machtx_20180703|Maclig_37v3|Macpus_20180703|Macspi_20180703	Non-Specific|Other							down	1			down	1		0.46	0.735092	9
OG0000719	18	4	Machtx_20180703|Maclig_37v3|Macpus_20180703|Macspi_20180703	Non-Specific									down	1	up	1		0.624	0.958421	18
OG0000720	18	4	Machtx_20180703|Maclig_37v3|Macpus_20180703|Macspi_20180703	Non-Specific							mixed	2	down	1	mixed	3		0.425	0.499038	18
OG0000721	18	3	Machtx_20180703|Maclig_37v3|Macspi_20180703	Non-Specific|Other|Tail|Testes	positional_mix								down	1	up	1		1.616	1.82984	18
OG0000722	18	4	Machtx_20180703|Maclig_37v3|Macpus_20180703|Macspi_20180703	Non-Specific|Other|Testes	Testis													1.096	1.49262	13
OG0000723	18	4	Machtx_20180703|Maclig_37v3|Macpus_20180703|Macspi_20180703	Non-Specific							up	2	up	2	mixed	2		0.581	0.628111	18
OG0000724	18	4	Machtx_20180703|Maclig_37v3|Macpus_20180703|Macspi_20180703	Non-Specific							mixed	1	up	2	down	2		0.252	0.313446	18
OG0000725	18	3	Machtx_20180703|Maclig_37v3|Macspi_20180703	Non-Specific														1.045	1.22215	18
OG0000726	18	4	Machtx_20180703|Maclig_37v3|Macpus_20180703|Macspi_20180703	Non-Specific|Other							down	1	up	2	down	3		0.781	1.03094	18
OG0000727	18	4	Machtx_20180703|Maclig_37v3|Macpus_20180703|Macspi_20180703	Non-Specific|Other									up	1	down	2		0.664	0.910872	8
OG0000728	18	4	Machtx_20180703|Maclig_37v3|Macpus_20180703|Macspi_20180703	Non-Specific														0.452	1.01619	13
OG0000729	18	4	Machtx_20180703|Maclig_37v3|Macpus_20180703|Macspi_20180703	Other									up	1	down	2		0.476	0.623353	18
OG0000730	18	4	Machtx_20180703|Maclig_37v3|Macpus_20180703|Macspi_20180703	Non-Specific|Other									up	1	down	3		0.395	0.534196	11
OG0000731	18	4	Machtx_20180703|Maclig_37v3|Macpus_20180703|Macspi_20180703	Non-Specific							down	1	up	1	down	3		0.372	0.907311	9
OG0000732	18	4	Machtx_20180703|Maclig_37v3|Macpus_20180703|Macspi_20180703	Non-Specific							mixed	2	mixed	2	up	1		0.841	1.06863	12
OG0000733	18	4	Machtx_20180703|Maclig_37v3|Macpus_20180703|Macspi_20180703	Non-Specific							down	1	mixed	1	down	2		0.338	0.395581	12
OG0000734	18	4	Machtx_20180703|Maclig_37v3|Macpus_20180703|Macspi_20180703	Non-Specific		OvI_up		OvI			up	1	down	2	up	3		0.553	0.703482	18
OG0000735	18	4	Machtx_20180703|Maclig_37v3|Macpus_20180703|Macspi_20180703	Non-Specific|Other									up	1	down	1		0.647	0.740184	18
OG0000736	18	4	Machtx_20180703|Maclig_37v3|Macpus_20180703|Macspi_20180703	Non-Specific|Other|Ovaries 1|Tail|Testes	positional_mix				germline_FACS	germline_FACS			up	1	down	1		0.322	0.425971	9
OG0000737	18	4	Machtx_20180703|Maclig_37v3|Macpus_20180703|Macspi_20180703	Non-Specific|Other							down	2	down	1	down	1		0.168	0.222001	18
OG0000738	18	4	Machtx_20180703|Maclig_37v3|Macpus_20180703|Macspi_20180703	Non-Specific		OvI_down		OvI			down	1	down	1	down	1		0.842	0.851941	8
OG0000739	18	2	Machtx_20180703|Maclig_37v3	Non-Specific|Other|Ovaries 1	Ovary						up	1	down	1	up	1		0.473	0.47341	13
OG0000740	18	3	Machtx_20180703|Maclig_37v3|Macspi_20180703	Non-Specific							up	1	up	1				0.891	1.05847	18
OG0000741	18	3	Machtx_20180703|Maclig_37v3|Macpus_20180703	Non-Specific|Other|Testes	Testis													0.727	1.00019	18
OG0000742	18	4	Machtx_20180703|Maclig_37v3|Macpus_20180703|Macspi_20180703	Non-Specific							down	2	up	1	down	3		0.396	0.396465	5
OG0000743	18	4	Machtx_20180703|Maclig_37v3|Macpus_20180703|Macspi_20180703	Non-Specific		OvI_down		OvI					up	1	down	2		0.322	0.352911	18
OG0000744	18	4	Machtx_20180703|Maclig_37v3|Macpus_20180703|Macspi_20180703	Non-Specific							up	1	up	1	mixed	3		0.219	0.265336	16
OG0000745	18	3	Machtx_20180703|Maclig_37v3|Macspi_20180703	Non-Specific		OvI_up		OvI					down	1	up	1		1.53	1.78555	18
OG0000746	18	3	Machtx_20180703|Maclig_37v3|Macpus_20180703	Non-Specific|Other		OvI_down	OvP_down	BOTH	germline_FACS	germline_FACS								0.195	0.273275	11
OG0000747	18	3	Machtx_20180703|Macpus_20180703|Macspi_20180703															1.111	1.4227	18
OG0000748	18	4	Machtx_20180703|Maclig_37v3|Macpus_20180703|Macspi_20180703	Non-Specific							mixed	2			mixed	2		0.924	1.04883	18
OG0000749	18	3	Maclig_37v3|Macpus_20180703|Macspi_20180703	Testes	Testis				germline_FACS	germline_FACS	up	2	up	1				1.096	1.30117	18
OG0000750	18	3	Maclig_37v3|Macpus_20180703|Macspi_20180703	Non-Specific							up	1	down	1	up	1		0.935	1.16067	18
OG0000751	18	3	Maclig_37v3|Macpus_20180703|Macspi_20180703	Non-Specific							up	1	up	2	down	1		0.767	0.782823	8
OG0000752	18	1	Macspi_20180703								mixed	1			mixed	1		NA	NA	18
OG0000753	18	1	Macspi_20180703								up	1			up	1		NA	NA	18
OG0000754	18	1	Macspi_20180703								down	1			down	1		NA	NA	18
OG0000755	18	1	Macspi_20180703								up	1			up	1		NA	NA	18
OG0000756	18	1	Macspi_20180703								down	1			down	1		NA	NA	18
OG0000757	17	4	Machtx_20180703|Maclig_37v3|Macpus_20180703|Macspi_20180703	Non-Specific|Testes	Testis										down	1		0.767	0.921907	17
OG0000758	17	4	Machtx_20180703|Maclig_37v3|Macpus_20180703|Macspi_20180703	Non-Specific							down	1			mixed	2		0.9	1.22231	15
OG0000759	17	4	Machtx_20180703|Maclig_37v3|Macpus_20180703|Macspi_20180703	Non-Specific		OvI_up		OvI			mixed	2	down	1	mixed	2		1.656	2.18741	17
OG0000760	17	3	Machtx_20180703|Maclig_37v3|Macspi_20180703	Non-Specific|Other							up	1			up	1		0.641	0.692247	12
OG0000761	17	4	Machtx_20180703|Maclig_37v3|Macpus_20180703|Macspi_20180703	Non-Specific|Other		OvI_down		OvI	neoblast-strict	neoblast-strict	up	1	up	1				1.02	1.42688	9
OG0000762	17	4	Machtx_20180703|Maclig_37v3|Macpus_20180703|Macspi_20180703	Non-Specific		OvI_up		OvI			mixed	2	mixed	2	mixed	3		0.685	0.828443	17
OG0000763	17	4	Machtx_20180703|Maclig_37v3|Macpus_20180703|Macspi_20180703	Non-Specific		OvI_up		OvI			up	2	down	2	up	2		0.564	0.73802	17
OG0000764	17	4	Machtx_20180703|Maclig_37v3|Macpus_20180703|Macspi_20180703	Non-Specific|Other							down	2			down	2		0.738	0.877713	17
OG0000765	17	4	Machtx_20180703|Maclig_37v3|Macpus_20180703|Macspi_20180703	Non-Specific|Other							mixed	3	mixed	2	mixed	3		0.518	0.59645	17
OG0000766	17	4	Machtx_20180703|Maclig_37v3|Macpus_20180703|Macspi_20180703	Non-Specific							up	1	up	1	mixed	2		0.338	0.379993	17
OG0000767	17	4	Machtx_20180703|Maclig_37v3|Macpus_20180703|Macspi_20180703	Non-Specific|Testes	Testis				germline_FACS	germline_FACS	up	1			up	1		0.606	0.697576	17
OG0000768	17	4	Machtx_20180703|Maclig_37v3|Macpus_20180703|Macspi_20180703	Non-Specific							mixed	1	down	3	up	2		0.667	0.805883	17
OG0000769	17	4	Machtx_20180703|Maclig_37v3|Macpus_20180703|Macspi_20180703	Non-Specific|Other											down	3		0.609	0.688362	9
OG0000770	17	4	Machtx_20180703|Maclig_37v3|Macpus_20180703|Macspi_20180703	Non-Specific|Other|Testes	Testis						down	1						0.496	0.57089	14
OG0000771	17	4	Machtx_20180703|Maclig_37v3|Macpus_20180703|Macspi_20180703	Non-Specific|Other|Tail	Tail								down	1	up	1		0.666	0.842106	17
OG0000772	17	4	Machtx_20180703|Maclig_37v3|Macpus_20180703|Macspi_20180703	Non-Specific									down	1	up	3		0.821	1.02901	14
OG0000773	17	4	Machtx_20180703|Maclig_37v3|Macpus_20180703|Macspi_20180703	Non-Specific							mixed	2	up	1	mixed	2		1.238	1.65607	8
OG0000774	17	3	Machtx_20180703|Maclig_37v3|Macspi_20180703	Non-Specific|Other|Tail|Testes	positional_mix													0.857	0.961603	15
OG0000775	17	4	Machtx_20180703|Maclig_37v3|Macpus_20180703|Macspi_20180703	Non-Specific|Other							up	1	down	2	up	3		0.42	0.642799	17
OG0000776	17	3	Machtx_20180703|Macpus_20180703|Macspi_20180703								mixed	3	down	2	mixed	3		0.766	0.901048	17
OG0000777	17	4	Machtx_20180703|Maclig_37v3|Macpus_20180703|Macspi_20180703	Non-Specific							up	3	up	2	up	3		0.702	0.98798	17
OG0000778	17	4	Machtx_20180703|Maclig_37v3|Macpus_20180703|Macspi_20180703	Non-Specific									up	1	down	1		0.538	0.812405	17
OG0000779	17	4	Machtx_20180703|Maclig_37v3|Macpus_20180703|Macspi_20180703	Non-Specific|Other							up	2	up	1	mixed	2		0.798	0.926787	17
OG0000780	17	4	Machtx_20180703|Maclig_37v3|Macpus_20180703|Macspi_20180703	Non-Specific							up	2			mixed	2		0.376	0.518039	14
OG0000781	17	4	Machtx_20180703|Maclig_37v3|Macpus_20180703|Macspi_20180703	Non-Specific							down	2			down	3		0.212	0.245331	17
OG0000782	17	3	Machtx_20180703|Maclig_37v3|Macspi_20180703	Non-Specific		OvI_up		OvI					up	1	down	2		0.48	0.609222	17
OG0000783	17	4	Machtx_20180703|Maclig_37v3|Macpus_20180703|Macspi_20180703	Non-Specific|Testes	Testis								up	1	down	1		0.697	0.899344	17
OG0000784	17	4	Machtx_20180703|Maclig_37v3|Macpus_20180703|Macspi_20180703	Non-Specific|Other									down	1	up	1		1.055	1.29987	17
OG0000785	17	4	Machtx_20180703|Maclig_37v3|Macpus_20180703|Macspi_20180703	Non-Specific|Other														1.375	1.84288	17
OG0000786	17	4	Machtx_20180703|Maclig_37v3|Macpus_20180703|Macspi_20180703	Non-Specific		OvI_down		OvI			up	1	up	1	up	1		0.32	0.573653	17
OG0000787	17	4	Machtx_20180703|Maclig_37v3|Macpus_20180703|Macspi_20180703	Non-Specific							up	1	down	2	up	3		0.285	0.375938	17
OG0000788	17	4	Machtx_20180703|Maclig_37v3|Macpus_20180703|Macspi_20180703	Non-Specific		OvI_down		OvI			down	2	up	1	down	3		0.371	0.471767	17
OG0000789	17	4	Machtx_20180703|Maclig_37v3|Macpus_20180703|Macspi_20180703	Non-Specific														0.886	1.02116	17
OG0000790	17	4	Machtx_20180703|Maclig_37v3|Macpus_20180703|Macspi_20180703	Non-Specific							down	1	up	2	down	3		0.581	1.59715	11
OG0000791	17	4	Machtx_20180703|Maclig_37v3|Macpus_20180703|Macspi_20180703	Non-Specific|Testes	Testis				neoblast-strict	neoblast-strict	up	3	up	1	up	3		1.645	1.81343	10
OG0000792	17	4	Machtx_20180703|Maclig_37v3|Macpus_20180703|Macspi_20180703	Non-Specific									down	1	mixed	2		0.264	0.285366	17
OG0000793	17	4	Machtx_20180703|Maclig_37v3|Macpus_20180703|Macspi_20180703	Non-Specific							down	1			down	1		1.082	1.75654	17
OG0000794	17	4	Machtx_20180703|Maclig_37v3|Macpus_20180703|Macspi_20180703	Non-Specific		OvI_down		OvI					mixed	2	up	1		0.354	0.399007	17
OG0000795	17	4	Machtx_20180703|Maclig_37v3|Macpus_20180703|Macspi_20180703	Non-Specific							down	1			down	1		0.931	1.10195	17
OG0000796	17	4	Machtx_20180703|Maclig_37v3|Macpus_20180703|Macspi_20180703	Non-Specific							down	1	mixed	1	down	2		0.446	0.53146	17
OG0000797	17	4	Machtx_20180703|Maclig_37v3|Macpus_20180703|Macspi_20180703	Non-Specific							mixed	1	up	1	mixed	2		0.162	0.183986	10
OG0000798	17	3	Machtx_20180703|Maclig_37v3|Macspi_20180703	Non-Specific|Other|Testes	Testis						down	1	down	1				0.729	0.790809	17
OG0000799	17	3	Machtx_20180703|Maclig_37v3|Macspi_20180703	Non-Specific									down	1	mixed	1		1.296	1.76238	17
OG0000800	17	4	Machtx_20180703|Maclig_37v3|Macpus_20180703|Macspi_20180703	Non-Specific		OvI_up	OvP_up	BOTH			up	1	down	2	mixed	3		0.474	0.735931	15
OG0000801	17	4	Machtx_20180703|Maclig_37v3|Macpus_20180703|Macspi_20180703	Non-Specific									up	2	down	2		0.437	0.658464	17
OG0000802	17	2	Machtx_20180703|Macspi_20180703								up	2	mixed	2	up	2		0.719	0.718812	17
OG0000803	17	4	Machtx_20180703|Maclig_37v3|Macpus_20180703|Macspi_20180703	Non-Specific									up	1				0.336	0.492902	17
OG0000804	17	4	Machtx_20180703|Maclig_37v3|Macpus_20180703|Macspi_20180703	Non-Specific|Other							mixed	2	up	3	down	3		0.329	0.351153	17
OG0000805	17	4	Machtx_20180703|Maclig_37v3|Macpus_20180703|Macspi_20180703	Non-Specific|Tail	Tail	OvI_up	OvP_up	BOTH	germline_FACS	germline_FACS	up	1	mixed	2	mixed	3	prostate	1.397	1.70728	17
OG0000806	17	4	Machtx_20180703|Maclig_37v3|Macpus_20180703|Macspi_20180703	Non-Specific|Other|Ovaries 1	Ovary						mixed	3			mixed	3		0.792	1.27531	14
OG0000807	17	4	Machtx_20180703|Maclig_37v3|Macpus_20180703|Macspi_20180703	Testes	Testis				germline_FACS	germline_FACS	up	3	up	2	up	2		0.568	0.764253	15
OG0000808	17	4	Machtx_20180703|Maclig_37v3|Macpus_20180703|Macspi_20180703	Non-Specific									up	1	down	2		0.305	0.343658	17
OG0000809	17	4	Machtx_20180703|Maclig_37v3|Macpus_20180703|Macspi_20180703	Other														0.441	0.577204	17
OG0000810	17	3	Machtx_20180703|Maclig_37v3|Macspi_20180703	Non-Specific|Other|Tail|Testes	positional_mix	OvI_up		OvI			down	1	down	2	down	1		0.718	0.776937	17
OG0000811	17	4	Machtx_20180703|Maclig_37v3|Macpus_20180703|Macspi_20180703	Non-Specific|Ovaries 1	Ovary						down	2			down	2		0.485	1.0088	12
OG0000812	17	4	Machtx_20180703|Maclig_37v3|Macpus_20180703|Macspi_20180703	Non-Specific		OvI_up		OvI			up	1	up	2	mixed	1		0.727	0.949681	14
OG0000813	17	4	Machtx_20180703|Maclig_37v3|Macpus_20180703|Macspi_20180703	Non-Specific|Testes	Testis						down	1	down	1				1.03	1.42311	17
OG0000814	17	4	Machtx_20180703|Maclig_37v3|Macpus_20180703|Macspi_20180703	Non-Specific|Other					germline_FACS	germline_FACS	down	2	up	1	down	2		0.848	0.911207	12
OG0000815	17	4	Machtx_20180703|Maclig_37v3|Macpus_20180703|Macspi_20180703	Non-Specific							down	3	down	1	down	1		0.466	0.568586	12
OG0000816	17	4	Machtx_20180703|Maclig_37v3|Macpus_20180703|Macspi_20180703	Non-Specific							mixed	3	up	2	down	2		0.24	0.268883	17
OG0000817	17	4	Machtx_20180703|Maclig_37v3|Macpus_20180703|Macspi_20180703	Non-Specific|Tail	Tail													0.984	1.26174	17
OG0000818	17	4	Machtx_20180703|Maclig_37v3|Macpus_20180703|Macspi_20180703	Non-Specific|Other		OvI_down		OvI			up	1	up	1	mixed	2		0.351	0.439626	17
OG0000819	17	4	Machtx_20180703|Maclig_37v3|Macpus_20180703|Macspi_20180703	Non-Specific					neoblast-strict	neoblast-strict	up	2	down	1	up	1		0.51	0.605653	17
OG0000820	17	4	Machtx_20180703|Maclig_37v3|Macpus_20180703|Macspi_20180703	Testes	Testis				germline_FACS	germline_FACS	up	3	up	2	up	2		0.782	1.29797	17
OG0000821	17	4	Machtx_20180703|Maclig_37v3|Macpus_20180703|Macspi_20180703	Non-Specific							mixed	2	up	1	mixed	3		0.474	0.674832	8
OG0000822	17	4	Machtx_20180703|Maclig_37v3|Macpus_20180703|Macspi_20180703	Non-Specific		OvI_down		OvI			down	1	up	1	down	1		0.406	0.474468	17
OG0000823	17	4	Machtx_20180703|Maclig_37v3|Macpus_20180703|Macspi_20180703	Non-Specific					germline_FACS	germline_FACS	up	2			up	3		1.26	1.64692	17
OG0000824	17	4	Machtx_20180703|Maclig_37v3|Macpus_20180703|Macspi_20180703	Non-Specific|Other									up	1	down	1		0.461	0.903038	8
OG0000825	17	4	Machtx_20180703|Maclig_37v3|Macpus_20180703|Macspi_20180703	Non-Specific							up	1	down	1	up	2		0.283	0.351314	12
OG0000826	17	4	Machtx_20180703|Maclig_37v3|Macpus_20180703|Macspi_20180703	Non-Specific|Other							down	2	up	1	down	3		0.839	0.984611	14
OG0000827	17	4	Machtx_20180703|Maclig_37v3|Macpus_20180703|Macspi_20180703	Non-Specific		OvI_down		OvI					up	1	down	2		0.971	1.21441	17
OG0000828	17	4	Machtx_20180703|Maclig_37v3|Macpus_20180703|Macspi_20180703	Non-Specific|Other							up	3	up	3	mixed	1		0.389	0.577735	17
OG0000829	17	3	Machtx_20180703|Maclig_37v3|Macspi_20180703	Non-Specific|Testes	Testis				germline_FACS	germline_FACS			down	2	up	2		0.495	0.611181	17
OG0000830	17	4	Machtx_20180703|Maclig_37v3|Macpus_20180703|Macspi_20180703	Non-Specific		OvI_down		OvI			down	2	up	1	mixed	2		0.619	0.811186	17
OG0000831	17	4	Machtx_20180703|Maclig_37v3|Macpus_20180703|Macspi_20180703	Non-Specific|Other		OvI_down		OvI			mixed	2	up	2	mixed	3		1.08	1.52047	17
OG0000832	17	4	Machtx_20180703|Maclig_37v3|Macpus_20180703|Macspi_20180703	Non-Specific|Other							down	1			down	2		0.227	0.320141	17
OG0000833	17	4	Machtx_20180703|Maclig_37v3|Macpus_20180703|Macspi_20180703	Non-Specific|Other							down	1			down	1		0.415	0.488206	17
OG0000834	17	4	Machtx_20180703|Maclig_37v3|Macpus_20180703|Macspi_20180703	Non-Specific		OvI_down	OvP_down	BOTH			up	2	up	2	down	2		0.155	0.174165	10
OG0000835	17	4	Machtx_20180703|Maclig_37v3|Macpus_20180703|Macspi_20180703	Non-Specific		OvI_down		OvI			mixed	3	mixed	3	mixed	3		1.293	1.7103	17
OG0000836	17	3	Machtx_20180703|Maclig_37v3|Macspi_20180703	Non-Specific							up	1	down	1	up	1		0.612	1.16784	15
OG0000837	17	4	Machtx_20180703|Maclig_37v3|Macpus_20180703|Macspi_20180703	Non-Specific|Other							down	1	up	1	down	2		0.283	0.371984	17
OG0000838	17	4	Machtx_20180703|Maclig_37v3|Macpus_20180703|Macspi_20180703	Non-Specific							down	2	mixed	2	mixed	3		0.289	0.331534	17
OG0000839	17	4	Machtx_20180703|Maclig_37v3|Macpus_20180703|Macspi_20180703	Non-Specific							down	2	up	1	down	2		0.528	0.860808	12
OG0000840	17	2	Machtx_20180703|Macspi_20180703								up	2	mixed	2	up	1		0.795	0.795324	17
OG0000841	17	4	Machtx_20180703|Maclig_37v3|Macpus_20180703|Macspi_20180703	Non-Specific							up	1	down	2	up	3		0.304	0.454959	17
OG0000842	17	3	Machtx_20180703|Maclig_37v3|Macspi_20180703	Non-Specific							up	2	up	1	up	1		1.163	1.30585	17
OG0000843	17	4	Machtx_20180703|Maclig_37v3|Macpus_20180703|Macspi_20180703	Non-Specific							down	2			down	1		0.488	0.688718	15
OG0000844	17	4	Machtx_20180703|Maclig_37v3|Macpus_20180703|Macspi_20180703	Non-Specific|Other														0.715	1.78369	15
OG0000845	17	3	Machtx_20180703|Maclig_37v3|Macspi_20180703	Non-Specific							down	1						0.655	0.684322	9
OG0000846	17	4	Machtx_20180703|Maclig_37v3|Macpus_20180703|Macspi_20180703	Non-Specific|Ovaries 2|Testes	positional_mix	OvI_up		OvI	germline_FACS	germline_FACS	up	2	up	1	up	3		0.915	1.1866	17
OG0000847	17	4	Machtx_20180703|Maclig_37v3|Macpus_20180703|Macspi_20180703	Non-Specific									up	1	down	2		0.567	0.939182	15
OG0000848	17	4	Machtx_20180703|Maclig_37v3|Macpus_20180703|Macspi_20180703	Non-Specific									down	1	up	1		0.997	1.3163	17
OG0000849	17	3	Machtx_20180703|Maclig_37v3|Macpus_20180703	Non-Specific							down	1			down	1		0.439	0.690713	17
OG0000850	17	4	Machtx_20180703|Maclig_37v3|Macpus_20180703|Macspi_20180703	Non-Specific		OvI_up		OvI			mixed	2			mixed	2		0.848	1.15059	17
OG0000851	17	4	Machtx_20180703|Maclig_37v3|Macpus_20180703|Macspi_20180703	Non-Specific		OvI_up		OvI					down	1	down	1		0.506	0.652437	17
OG0000852	17	4	Machtx_20180703|Maclig_37v3|Macpus_20180703|Macspi_20180703	Non-Specific							mixed	3	up	1	down	2		0.481	0.747337	17
OG0000853	17	4	Machtx_20180703|Maclig_37v3|Macpus_20180703|Macspi_20180703	Non-Specific							down	1	up	1	down	2		0.357	0.431729	17
OG0000854	17	4	Machtx_20180703|Maclig_37v3|Macpus_20180703|Macspi_20180703	Non-Specific							down	1			down	2		0.691	0.905392	17
OG0000855	17	4	Machtx_20180703|Maclig_37v3|Macpus_20180703|Macspi_20180703	Non-Specific									up	1	down	2		1.357	3.81601	17
OG0000856	17	4	Machtx_20180703|Maclig_37v3|Macpus_20180703|Macspi_20180703	Non-Specific		OvI_down		OvI					up	2	down	2		0.308	0.322208	17
OG0000857	17	4	Machtx_20180703|Maclig_37v3|Macpus_20180703|Macspi_20180703	Non-Specific		OvI_down		OvI			mixed	2	up	1	down	2		0.515	0.815205	17
OG0000858	17	4	Machtx_20180703|Maclig_37v3|Macpus_20180703|Macspi_20180703	Non-Specific|Other									up	1				0.549	0.789682	17
OG0000859	17	3	Machtx_20180703|Maclig_37v3|Macspi_20180703	Non-Specific|Testes	Testis	OvI_up		OvI	germline_FACS	germline_FACS	up	2	mixed	2	up	2		0.747	0.807133	17
OG0000860	17	4	Machtx_20180703|Maclig_37v3|Macpus_20180703|Macspi_20180703	Non-Specific							mixed	2	up	1	down	2		0.376	0.637071	14
OG0000861	17	4	Machtx_20180703|Maclig_37v3|Macpus_20180703|Macspi_20180703	Non-Specific							up	2			up	2		0.993	1.33061	17
OG0000862	17	3	Machtx_20180703|Maclig_37v3|Macspi_20180703	Non-Specific							down	1	down	1	up	1		0.833	0.887364	17
OG0000863	17	4	Machtx_20180703|Maclig_37v3|Macpus_20180703|Macspi_20180703	Non-Specific		OvI_down		OvI					up	1	down	2		0.254	0.25952	10
OG0000864	17	4	Machtx_20180703|Maclig_37v3|Macpus_20180703|Macspi_20180703	Non-Specific									up	1	mixed	1		1.212	1.68966	17
OG0000865	17	4	Machtx_20180703|Maclig_37v3|Macpus_20180703|Macspi_20180703	Non-Specific|Other|Testes	Testis				germline_FACS	germline_FACS								0.487	0.622184	17
OG0000866	17	4	Machtx_20180703|Maclig_37v3|Macpus_20180703|Macspi_20180703	Non-Specific							up	1	up	2	mixed	2		1.127	1.356	17
OG0000867	17	4	Machtx_20180703|Maclig_37v3|Macpus_20180703|Macspi_20180703	Non-Specific			OvP_up	OvP			up	2	down	3	up	3		0.559	0.764065	17
OG0000868	17	4	Machtx_20180703|Maclig_37v3|Macpus_20180703|Macspi_20180703	Non-Specific							up	1			down	1		0.621	0.721584	10
OG0000869	17	4	Machtx_20180703|Maclig_37v3|Macpus_20180703|Macspi_20180703	Non-Specific					neoblast-strict	neoblast-strict					up	1		0.744	0.880655	17
OG0000870	17	4	Machtx_20180703|Maclig_37v3|Macpus_20180703|Macspi_20180703	Non-Specific|Other|Ovaries 1|Testes	positional_mix	OvI_down		OvI	germline_FACS	germline_FACS			up	2	down	1		0.424	0.500078	17
OG0000871	17	4	Machtx_20180703|Maclig_37v3|Macpus_20180703|Macspi_20180703	Non-Specific							up	1			mixed	2		0.62	0.773397	10
OG0000872	17	4	Machtx_20180703|Maclig_37v3|Macpus_20180703|Macspi_20180703	Non-Specific							down	2			down	1		0.443	0.958631	15
OG0000873	17	4	Machtx_20180703|Maclig_37v3|Macpus_20180703|Macspi_20180703	Non-Specific		OvI_down		OvI										0.297	0.396888	17
OG0000874	17	4	Machtx_20180703|Maclig_37v3|Macpus_20180703|Macspi_20180703	Non-Specific|Other|Testes	Testis	OvI_down		OvI			up	2	up	2	up	1		0.591	0.784201	17
OG0000875	17	4	Machtx_20180703|Maclig_37v3|Macpus_20180703|Macspi_20180703	Non-Specific									up	2	down	3		0.422	0.651625	17
OG0000876	17	4	Machtx_20180703|Maclig_37v3|Macpus_20180703|Macspi_20180703	Non-Specific|Testes	Testis	OvI_down	OvP_down	BOTH			mixed	1	up	2	mixed	3		0.302	0.41973	17
OG0000877	17	4	Machtx_20180703|Maclig_37v3|Macpus_20180703|Macspi_20180703	Non-Specific									up	1	down	1		0.716	0.976262	17
OG0000878	17	4	Machtx_20180703|Maclig_37v3|Macpus_20180703|Macspi_20180703	Non-Specific		OvI_down		OvI			up	2	up	2	down	2		0.608	0.607691	4
OG0000879	17	3	Machtx_20180703|Maclig_37v3|Macspi_20180703	Non-Specific							up	2	up	1	up	1		0.943	1.0237	17
OG0000880	17	3	Machtx_20180703|Maclig_37v3|Macspi_20180703	Non-Specific|Other|Testes	Testis								up	1				0.486	0.707781	13
OG0000881	17	3	Machtx_20180703|Maclig_37v3|Macspi_20180703	Non-Specific|Other|Tail	Tail	OvI_down		OvI										0.246	0.334703	17
OG0000882	17	4	Machtx_20180703|Maclig_37v3|Macpus_20180703|Macspi_20180703	Non-Specific							down	1			down	1		1.235	1.48379	17
OG0000883	17	2	Machtx_20180703|Maclig_37v3	Non-Specific|Other|Tail|Testes	positional_mix				germline_FACS	germline_FACS								0.789	0.789318	17
OG0000884	17	4	Machtx_20180703|Maclig_37v3|Macpus_20180703|Macspi_20180703	Non-Specific|Other|Tail	Tail													0.694	1.01336	13
OG0000885	17	4	Machtx_20180703|Maclig_37v3|Macpus_20180703|Macspi_20180703	Non-Specific							down	1						0.376	0.522519	10
OG0000886	17	1	Macpus_20180703								down	1						NA	NA	17
OG0000887	17	3	Maclig_37v3|Macpus_20180703|Macspi_20180703	Non-Specific							up	1	up	1	up	1	prostate	0.85	1.08244	17
OG0000888	17	1	Macpus_20180703												down	1		NA	NA	17
OG0000889	17	3	Maclig_37v3|Macpus_20180703|Macspi_20180703	Testes	Testis								down	1	mixed	1		1.033	1.09018	17
OG0000890	17	1	Macpus_20180703								mixed	1			mixed	1		NA	NA	17
OG0000891	17	3	Maclig_37v3|Macpus_20180703|Macspi_20180703	Non-Specific														0.794	0.912764	17
OG0000892	17	2	Maclig_37v3|Macspi_20180703	Non-Specific|Other														1.183	1.18261	17
OG0000893	16	4	Machtx_20180703|Maclig_37v3|Macpus_20180703|Macspi_20180703	Non-Specific|Other							down	2			down	1		0.923	1.01488	16
OG0000894	16	4	Machtx_20180703|Maclig_37v3|Macpus_20180703|Macspi_20180703	Testes	Testis	OvI_up		OvI	germline_FACS	germline_FACS	up	3	up	2	up	3		1.374	1.8588	16
OG0000895	16	4	Machtx_20180703|Maclig_37v3|Macpus_20180703|Macspi_20180703	Non-Specific|Other		OvI_down		OvI										0.591	0.753861	11
OG0000896	16	4	Machtx_20180703|Maclig_37v3|Macpus_20180703|Macspi_20180703	Non-Specific							up	1	down	1	mixed	1		0.413	0.526866	16
OG0000897	16	4	Machtx_20180703|Maclig_37v3|Macpus_20180703|Macspi_20180703	Non-Specific|Other|Ovaries 1	Ovary								up	1				1.14	1.34875	16
OG0000898	16	4	Machtx_20180703|Maclig_37v3|Macpus_20180703|Macspi_20180703	Non-Specific							up	1	down	1	up	1		1.407	2.20138	14
OG0000899	16	4	Machtx_20180703|Maclig_37v3|Macpus_20180703|Macspi_20180703	Non-Specific|Other									down	2	up	2		0.552	0.668597	16
OG0000900	16	4	Machtx_20180703|Maclig_37v3|Macpus_20180703|Macspi_20180703	Non-Specific		OvI_up		OvI					down	1	mixed	2		0.906	1.10056	16
OG0000901	16	4	Machtx_20180703|Maclig_37v3|Macpus_20180703|Macspi_20180703	Non-Specific|Other							down	1			down	2		0.558	0.709344	16
OG0000902	16	4	Machtx_20180703|Maclig_37v3|Macpus_20180703|Macspi_20180703	Non-Specific|Other|Testes	Testis						down	1	up	1	down	2		0.853	1.20581	9
OG0000903	16	4	Machtx_20180703|Maclig_37v3|Macpus_20180703|Macspi_20180703	Non-Specific							down	3	up	1	down	3		1.032	1.2355	11
OG0000904	16	4	Machtx_20180703|Maclig_37v3|Macpus_20180703|Macspi_20180703	Non-Specific|Other							mixed	2						1.5	2.05507	14
OG0000905	16	3	Machtx_20180703|Macpus_20180703|Macspi_20180703								down	2	down	1	down	3		0.869	0.908998	16
OG0000906	16	4	Machtx_20180703|Maclig_37v3|Macpus_20180703|Macspi_20180703	Non-Specific							mixed	2	down	1	up	1		0.174	0.189057	16
OG0000907	16	4	Machtx_20180703|Maclig_37v3|Macpus_20180703|Macspi_20180703	Non-Specific|Other							mixed	2	up	1	mixed	2		1.019	1.08959	16
OG0000908	16	4	Machtx_20180703|Maclig_37v3|Macpus_20180703|Macspi_20180703	Testes	Testis	OvI_up		OvI	germline_FACS	germline_FACS	up	3	up	2	up	3		1.204	1.67694	16
OG0000909	16	4	Machtx_20180703|Maclig_37v3|Macpus_20180703|Macspi_20180703	Non-Specific|Other							down	1			down	1		0.632	0.888363	16
OG0000910	16	3	Machtx_20180703|Maclig_37v3|Macspi_20180703	Non-Specific		OvI_down		OvI			up	2	up	1	up	1		0.681	0.743545	6
OG0000911	16	4	Machtx_20180703|Maclig_37v3|Macpus_20180703|Macspi_20180703	Non-Specific		OvI_down		OvI							down	2		1.23	1.4735	16
OG0000912	16	4	Machtx_20180703|Maclig_37v3|Macpus_20180703|Macspi_20180703	Non-Specific		OvI_down		OvI			up	1	up	1	mixed	2		0.739	0.960644	9
OG0000913	16	4	Machtx_20180703|Maclig_37v3|Macpus_20180703|Macspi_20180703	Non-Specific							up	2	down	2	up	3		0.392	0.484618	8
OG0000914	16	4	Machtx_20180703|Maclig_37v3|Macpus_20180703|Macspi_20180703	Non-Specific|Other											down	2		0.518	0.832555	13
OG0000915	16	3	Machtx_20180703|Maclig_37v3|Macspi_20180703	Non-Specific							up	1	down	1	up	1		1.252	1.36529	16
OG0000916	16	3	Machtx_20180703|Maclig_37v3|Macspi_20180703	Non-Specific		OvI_up		OvI					down	1	up	1		0.869	0.912415	16
OG0000917	16	4	Machtx_20180703|Maclig_37v3|Macpus_20180703|Macspi_20180703	Non-Specific|Other							down	1			down	1		0.447	0.726379	11
OG0000918	16	3	Machtx_20180703|Maclig_37v3|Macspi_20180703	Non-Specific							up	1	down	2	up	2		0.441	0.649279	16
OG0000919	16	4	Machtx_20180703|Maclig_37v3|Macpus_20180703|Macspi_20180703	Non-Specific		OvI_down		OvI					down	2	up	2		0.178	0.228349	16
OG0000920	16	4	Machtx_20180703|Maclig_37v3|Macpus_20180703|Macspi_20180703	Non-Specific|Other							down	1			down	1		0.696	0.816203	16
OG0000921	16	4	Machtx_20180703|Maclig_37v3|Macpus_20180703|Macspi_20180703	Non-Specific									up	1				0.338	0.460261	16
OG0000922	16	4	Machtx_20180703|Maclig_37v3|Macpus_20180703|Macspi_20180703	Non-Specific									up	1	down	1		0.441	0.495086	16
OG0000923	16	4	Machtx_20180703|Maclig_37v3|Macpus_20180703|Macspi_20180703	Non-Specific		OvI_down		OvI			up	1	mixed	1	mixed	2		0.145	0.171017	16
OG0000924	16	4	Machtx_20180703|Maclig_37v3|Macpus_20180703|Macspi_20180703	Non-Specific							mixed	2	mixed	3	down	2		0.802	0.871891	8
OG0000925	16	3	Machtx_20180703|Maclig_37v3|Macspi_20180703	Non-Specific									down	1	up	2		1.384	1.45714	12
OG0000926	16	4	Machtx_20180703|Maclig_37v3|Macpus_20180703|Macspi_20180703	Non-Specific											down	2		0.135	0.202808	16
OG0000927	16	4	Machtx_20180703|Maclig_37v3|Macpus_20180703|Macspi_20180703	Non-Specific														0.79	0.900941	16
OG0000928	16	4	Machtx_20180703|Maclig_37v3|Macpus_20180703|Macspi_20180703	Non-Specific			OvP_up	OvP			up	1			up	3		0.797	1.18743	16
OG0000929	16	4	Machtx_20180703|Maclig_37v3|Macpus_20180703|Macspi_20180703	Non-Specific|Other							up	2	up	1				0.774	0.941255	13
OG0000930	16	4	Machtx_20180703|Maclig_37v3|Macpus_20180703|Macspi_20180703	Non-Specific|Ovaries 1	Ovary													0.976	1.1375	16
OG0000931	16	4	Machtx_20180703|Maclig_37v3|Macpus_20180703|Macspi_20180703	Non-Specific							down	2			down	3		0.548	0.738896	16
OG0000932	16	4	Machtx_20180703|Maclig_37v3|Macpus_20180703|Macspi_20180703	Non-Specific|Other		OvI_up		OvI							down	1		0.792	1.08547	16
OG0000933	16	4	Machtx_20180703|Maclig_37v3|Macpus_20180703|Macspi_20180703	Non-Specific							down	2	up	2	down	3		0.516	0.740342	16
OG0000934	16	4	Machtx_20180703|Maclig_37v3|Macpus_20180703|Macspi_20180703	Non-Specific		OvI_down		OvI			down	2	up	1	down	3		0.271	0.573269	16
OG0000935	16	4	Machtx_20180703|Maclig_37v3|Macpus_20180703|Macspi_20180703	Non-Specific		OvI_up		OvI			down	2	up	1	down	2		0.754	0.953147	11
OG0000936	16	4	Machtx_20180703|Maclig_37v3|Macpus_20180703|Macspi_20180703	Non-Specific|Other							mixed	3	down	1	up	2		1.116	1.45392	16
OG0000937	16	4	Machtx_20180703|Maclig_37v3|Macpus_20180703|Macspi_20180703	Other							down	1	up	1	down	2		0.309	0.390826	16
OG0000938	16	4	Machtx_20180703|Maclig_37v3|Macpus_20180703|Macspi_20180703	Non-Specific|Testes	Testis						down	1	up	2	down	1		1.03	1.41399	16
OG0000939	16	4	Machtx_20180703|Maclig_37v3|Macpus_20180703|Macspi_20180703	Non-Specific|Testes	Testis	OvI_up		OvI			up	2	up	2	mixed	2		0.388	0.478171	16
OG0000940	16	4	Machtx_20180703|Maclig_37v3|Macpus_20180703|Macspi_20180703	Other							up	1	up	1				0.895	1.05409	16
OG0000941	16	3	Machtx_20180703|Maclig_37v3|Macspi_20180703	Non-Specific		OvI_up		OvI			mixed	2	down	2	mixed	2		0.851	0.958921	16
OG0000942	16	4	Machtx_20180703|Maclig_37v3|Macpus_20180703|Macspi_20180703	Non-Specific														1.221	1.22118	2
OG0000943	16	4	Machtx_20180703|Maclig_37v3|Macpus_20180703|Macspi_20180703	Non-Specific									mixed	1	down	1		0.711	1.57253	10
OG0000944	16	3	Machtx_20180703|Maclig_37v3|Macspi_20180703	Non-Specific|Other		OvI_down		OvI					up	1	down	1		0.466	0.473898	16
OG0000945	16	4	Machtx_20180703|Maclig_37v3|Macpus_20180703|Macspi_20180703	Non-Specific|Testes	Testis													1.12	2.23183	13
OG0000946	16	3	Machtx_20180703|Maclig_37v3|Macspi_20180703	Non-Specific					germline_FACS	germline_FACS	up	1			up	2		1.178	1.21976	16
OG0000947	16	4	Machtx_20180703|Maclig_37v3|Macpus_20180703|Macspi_20180703	Non-Specific							up	1	mixed	2	mixed	3		0.794	1.18725	16
OG0000948	16	4	Machtx_20180703|Maclig_37v3|Macpus_20180703|Macspi_20180703	Non-Specific							mixed	2	mixed	2	mixed	2		0.305	0.342171	16
OG0000949	16	4	Machtx_20180703|Maclig_37v3|Macpus_20180703|Macspi_20180703	Non-Specific		OvI_up		OvI	neoblast_FACS	neoblast_FACS			mixed	2	up	2		0.793	1.02835	16
OG0000950	16	4	Machtx_20180703|Maclig_37v3|Macpus_20180703|Macspi_20180703	Non-Specific|Other		OvI_up		OvI	germline_FACS	germline_FACS								0.304	0.3384	16
OG0000951	16	3	Machtx_20180703|Maclig_37v3|Macspi_20180703	Non-Specific							up	1	down	1	up	2		0.648	0.753485	11
OG0000952	16	4	Machtx_20180703|Maclig_37v3|Macpus_20180703|Macspi_20180703	Non-Specific|Other											down	3		0.675	1.19532	11
OG0000953	16	4	Machtx_20180703|Maclig_37v3|Macpus_20180703|Macspi_20180703	Non-Specific							up	2	down	1	mixed	1		0.415	0.574761	13
OG0000954	16	4	Machtx_20180703|Maclig_37v3|Macpus_20180703|Macspi_20180703	Non-Specific|Testes	Testis						mixed	3	mixed	2	mixed	3		0.772	1.13213	16
OG0000955	16	4	Machtx_20180703|Maclig_37v3|Macpus_20180703|Macspi_20180703	Non-Specific									up	1	down	1		0.124	0.243062	5
OG0000956	16	4	Machtx_20180703|Maclig_37v3|Macpus_20180703|Macspi_20180703	Non-Specific		OvI_up		OvI			down	1	down	2	mixed	2		0.525	0.700589	16
OG0000957	16	4	Machtx_20180703|Maclig_37v3|Macpus_20180703|Macspi_20180703	Non-Specific							down	1	down	1	mixed	1		0.298	0.37266	16
OG0000958	16	4	Machtx_20180703|Maclig_37v3|Macpus_20180703|Macspi_20180703	Non-Specific		OvI_down	OvP_down	BOTH					up	2	down	3		0.275	0.437133	4
OG0000959	16	3	Machtx_20180703|Maclig_37v3|Macspi_20180703	Non-Specific|Other							up	1						1.364	1.54298	16
OG0000960	16	4	Machtx_20180703|Maclig_37v3|Macpus_20180703|Macspi_20180703	Non-Specific|Other		OvI_up		OvI			mixed	3	down	2	mixed	3		0.658	0.884005	16
OG0000961	16	4	Machtx_20180703|Maclig_37v3|Macpus_20180703|Macspi_20180703	Non-Specific|Other							mixed	2			mixed	2		0.967	1.37881	16
OG0000962	16	3	Machtx_20180703|Maclig_37v3|Macspi_20180703	Non-Specific							mixed	2	mixed	2	up	1		1.397	1.50297	16
OG0000963	16	4	Machtx_20180703|Maclig_37v3|Macpus_20180703|Macspi_20180703	Non-Specific		OvI_down		OvI					up	1	down	1		0.856	1.18779	16
OG0000964	16	4	Machtx_20180703|Maclig_37v3|Macpus_20180703|Macspi_20180703	Non-Specific							up	1	mixed	2	up	2		0.175	0.205431	16
OG0000965	16	4	Machtx_20180703|Maclig_37v3|Macpus_20180703|Macspi_20180703	Non-Specific							up	1	down	2	up	2		0.372	0.525321	16
OG0000966	16	4	Machtx_20180703|Maclig_37v3|Macpus_20180703|Macspi_20180703	Non-Specific							mixed	2	down	1	up	1		0.927	1.52272	14
OG0000967	16	3	Machtx_20180703|Maclig_37v3|Macspi_20180703	Non-Specific|Other							up	1	down	2	up	2		0.73	0.795956	16
OG0000968	16	4	Machtx_20180703|Maclig_37v3|Macpus_20180703|Macspi_20180703	Non-Specific|Other		OvI_down		OvI			down	1	up	1	down	2		0.899	1.89684	10
OG0000969	16	4	Machtx_20180703|Maclig_37v3|Macpus_20180703|Macspi_20180703	Non-Specific|Other		OvI_down		OvI	germline_FACS	germline_FACS			up	1	down	1		0.887	1.15685	16
OG0000970	16	4	Machtx_20180703|Maclig_37v3|Macpus_20180703|Macspi_20180703	Non-Specific|Tail	Tail						down	1			down	2		1.19	1.52751	16
OG0000971	16	4	Machtx_20180703|Maclig_37v3|Macpus_20180703|Macspi_20180703	Non-Specific|Other							mixed	1	down	1	up	2		0.261	0.3525	16
OG0000972	16	4	Machtx_20180703|Maclig_37v3|Macpus_20180703|Macspi_20180703	Non-Specific							down	2	down	1	down	3		0.676	0.675567	7
OG0000973	16	4	Machtx_20180703|Maclig_37v3|Macpus_20180703|Macspi_20180703	Non-Specific|Other							up	1	down	1	mixed	1		0.44	0.48057	16
OG0000974	16	4	Machtx_20180703|Maclig_37v3|Macpus_20180703|Macspi_20180703	Non-Specific		OvI_up		OvI			up	1	mixed	3	mixed	3		0.059	0.0727076	16
OG0000975	16	4	Machtx_20180703|Maclig_37v3|Macpus_20180703|Macspi_20180703	Non-Specific		OvI_down		OvI					up	1	down	2		0.777	0.905862	16
OG0000976	16	4	Machtx_20180703|Maclig_37v3|Macpus_20180703|Macspi_20180703	Non-Specific|Other							up	1	up	1	down	2		0.5	0.53432	16
OG0000977	16	4	Machtx_20180703|Maclig_37v3|Macpus_20180703|Macspi_20180703	Non-Specific									up	1	down	2		0.565	0.725396	9
OG0000978	16	4	Machtx_20180703|Maclig_37v3|Macpus_20180703|Macspi_20180703	Other							mixed	3	up	2	mixed	3		0.432	0.432422	4
OG0000979	16	4	Machtx_20180703|Maclig_37v3|Macpus_20180703|Macspi_20180703	Non-Specific|Other|Testes	Testis	OvI_up		OvI	germline_FACS	germline_FACS	up	3	mixed	3	up	3		0.289	0.328559	16
OG0000980	16	4	Machtx_20180703|Maclig_37v3|Macpus_20180703|Macspi_20180703	Non-Specific|Other							up	1			up	1		0.449	0.514282	14
OG0000981	16	4	Machtx_20180703|Maclig_37v3|Macpus_20180703|Macspi_20180703	Non-Specific		OvI_up		OvI			down	3	down	2	mixed	3		0.444	0.528456	16
OG0000982	16	4	Machtx_20180703|Maclig_37v3|Macpus_20180703|Macspi_20180703	Non-Specific							down	2	up	1	down	2		0.815	0.986159	14
OG0000983	16	4	Machtx_20180703|Maclig_37v3|Macpus_20180703|Macspi_20180703	Non-Specific							down	1			down	1		1.205	2.05086	16
OG0000984	16	4	Machtx_20180703|Maclig_37v3|Macpus_20180703|Macspi_20180703	Non-Specific											down	3		1.196	1.78883	5
OG0000985	16	4	Machtx_20180703|Maclig_37v3|Macpus_20180703|Macspi_20180703	Non-Specific											down	1		0.929	1.1799	16
OG0000986	16	4	Machtx_20180703|Maclig_37v3|Macpus_20180703|Macspi_20180703	Non-Specific		OvI_down		OvI					up	1	down	1		0.717	0.844793	16
OG0000987	16	4	Machtx_20180703|Maclig_37v3|Macpus_20180703|Macspi_20180703	Non-Specific		OvI_down		OvI										0.437	0.636889	14
OG0000988	16	4	Machtx_20180703|Maclig_37v3|Macpus_20180703|Macspi_20180703	Non-Specific							up	1	up	2	down	1		0.869	1.27402	16
OG0000989	16	4	Machtx_20180703|Maclig_37v3|Macpus_20180703|Macspi_20180703	Non-Specific|Other							down	1						0.814	0.965687	16
OG0000990	16	4	Machtx_20180703|Maclig_37v3|Macpus_20180703|Macspi_20180703	Non-Specific		OvI_down		OvI			up	2	up	3	down	2		0.418	0.581065	16
OG0000991	16	4	Machtx_20180703|Maclig_37v3|Macpus_20180703|Macspi_20180703	Non-Specific|Other											mixed	2		0.717	1.2647	12
OG0000992	16	4	Machtx_20180703|Maclig_37v3|Macpus_20180703|Macspi_20180703	Non-Specific														0.259	0.401738	16
OG0000993	16	4	Machtx_20180703|Maclig_37v3|Macpus_20180703|Macspi_20180703	Non-Specific							mixed	1	down	2	up	1		0.288	0.376805	16
OG0000994	16	4	Machtx_20180703|Maclig_37v3|Macpus_20180703|Macspi_20180703	Non-Specific		OvI_up		OvI			up	2	mixed	2	mixed	2		1.024	1.27951	14
OG0000995	16	3	Machtx_20180703|Maclig_37v3|Macspi_20180703	Non-Specific											down	1		0.661	0.773954	16
OG0000996	16	4	Machtx_20180703|Maclig_37v3|Macpus_20180703|Macspi_20180703	Non-Specific|Other							down	2	up	2	down	3		0.317	0.407485	11
OG0000997	16	3	Machtx_20180703|Maclig_37v3|Macpus_20180703	Non-Specific|Ovaries 1	Ovary													0.996	1.36889	16
OG0000998	16	4	Machtx_20180703|Maclig_37v3|Macpus_20180703|Macspi_20180703	Non-Specific														0.853	1.03018	12
OG0000999	16	4	Machtx_20180703|Maclig_37v3|Macpus_20180703|Macspi_20180703	Non-Specific							up	1			mixed	3		0.485	0.963717	12
OG0001000	16	4	Machtx_20180703|Maclig_37v3|Macpus_20180703|Macspi_20180703	Non-Specific							up	2	mixed	2	mixed	2		0.774	0.961968	14
OG0001001	16	4	Machtx_20180703|Maclig_37v3|Macpus_20180703|Macspi_20180703	Non-Specific		OvI_up		OvI			down	1	mixed	1	down	1		0.614	0.741779	16
OG0001002	16	4	Machtx_20180703|Maclig_37v3|Macpus_20180703|Macspi_20180703	Non-Specific|Other|Tail	Tail						mixed	2	up	1	down	2	gonads	0.51	1.04101	13
OG0001003	16	4	Machtx_20180703|Maclig_37v3|Macpus_20180703|Macspi_20180703	Non-Specific|Other											down	1		1.184	2.61193	16
OG0001004	16	3	Machtx_20180703|Maclig_37v3|Macpus_20180703	Non-Specific			OvP_down	OvP			down	1	up	1	down	2		0.887	0.952459	9
OG0001005	16	3	Machtx_20180703|Maclig_37v3|Macspi_20180703	Non-Specific							up	1						0.686	0.739471	16
OG0001006	16	3	Machtx_20180703|Macpus_20180703|Macspi_20180703												down	2		1.202	1.34944	13
OG0001007	16	4	Machtx_20180703|Maclig_37v3|Macpus_20180703|Macspi_20180703	Non-Specific		OvI_down		OvI			up	2	up	1	up	1		0.219	0.27329	16
OG0001008	16	3	Machtx_20180703|Maclig_37v3|Macspi_20180703	Non-Specific									up	2	down	2		1.137	1.30134	11
OG0001009	16	4	Machtx_20180703|Maclig_37v3|Macpus_20180703|Macspi_20180703	Non-Specific							up	1	up	1	up	1		0.48	0.694542	11
OG0001010	16	4	Machtx_20180703|Maclig_37v3|Macpus_20180703|Macspi_20180703	Non-Specific									up	1	down	1		0.556	0.991832	11
OG0001011	16	4	Machtx_20180703|Maclig_37v3|Macpus_20180703|Macspi_20180703	Non-Specific|Ovaries 1	Ovary						up	1	down	1	up	2		0.544	1.0103	7
OG0001012	16	4	Machtx_20180703|Maclig_37v3|Macpus_20180703|Macspi_20180703	Non-Specific|Other|Testes	Testis						up	1						0.728	1.04741	12
OG0001013	16	4	Machtx_20180703|Maclig_37v3|Macpus_20180703|Macspi_20180703	Non-Specific|Other							down	2	up	2	down	3		0.137	0.173681	16
OG0001014	16	4	Machtx_20180703|Maclig_37v3|Macpus_20180703|Macspi_20180703	Non-Specific		OvI_up		OvI			mixed	2	mixed	2	mixed	3		0.211	0.248345	16
OG0001015	16	4	Machtx_20180703|Maclig_37v3|Macpus_20180703|Macspi_20180703	Non-Specific							mixed	1			down	1		0.534	0.882805	16
OG0001016	16	4	Machtx_20180703|Maclig_37v3|Macpus_20180703|Macspi_20180703	Non-Specific									up	1	down	1		0.577	0.880655	14
OG0001017	16	4	Machtx_20180703|Maclig_37v3|Macpus_20180703|Macspi_20180703	Non-Specific|Tail	Tail	OvI_up		OvI			mixed	3	up	1	mixed	2		0.829	0.97219	16
OG0001018	16	4	Machtx_20180703|Maclig_37v3|Macpus_20180703|Macspi_20180703	Non-Specific		OvI_down		OvI					up	2	down	1		0.38	0.476932	16
OG0001019	16	4	Machtx_20180703|Maclig_37v3|Macpus_20180703|Macspi_20180703	Non-Specific|Other							down	1			down	1		0.216	0.236481	16
OG0001020	16	4	Machtx_20180703|Maclig_37v3|Macpus_20180703|Macspi_20180703	Non-Specific|Tail	Tail										up	1		0.786	0.937407	16
OG0001021	16	2	Machtx_20180703|Maclig_37v3	Non-Specific|Other|Ovaries 1|Tail	positional_mix				germline_FACS	germline_FACS	up	1			up	1		0.322	0.321548	16
OG0001022	16	3	Machtx_20180703|Maclig_37v3|Macspi_20180703	Non-Specific|Other|Testes	Testis				germline_FACS	germline_FACS	up	1			up	1		0.05	0.0538364	12
OG0001023	16	4	Machtx_20180703|Maclig_37v3|Macpus_20180703|Macspi_20180703	Non-Specific|Ovaries 1	Ovary								up	2	mixed	3		0.833	1.35965	16
OG0001024	16	4	Machtx_20180703|Maclig_37v3|Macpus_20180703|Macspi_20180703	Non-Specific|Other|Ovaries 1|Testes	positional_mix								up	1	down	1		0.865	1.12228	16
OG0001025	16	4	Machtx_20180703|Maclig_37v3|Macpus_20180703|Macspi_20180703	Non-Specific		OvI_down		OvI					up	1	down	2		0.42	0.91599	5
OG0001026	16	3	Machtx_20180703|Maclig_37v3|Macspi_20180703	Non-Specific|Other|Ovaries 1	Ovary				germline_FACS	germline_FACS								0.663	0.729269	16
OG0001027	16	4	Machtx_20180703|Maclig_37v3|Macpus_20180703|Macspi_20180703	Non-Specific											down	2		0.63	1.16975	16
OG0001028	16	4	Machtx_20180703|Maclig_37v3|Macpus_20180703|Macspi_20180703	Non-Specific|Other							up	1	down	1	mixed	2		0.608	0.749648	16
OG0001029	16	4	Machtx_20180703|Maclig_37v3|Macpus_20180703|Macspi_20180703	Non-Specific							down	1	up	1	down	1		0.594	0.823338	16
OG0001030	16	4	Machtx_20180703|Maclig_37v3|Macpus_20180703|Macspi_20180703	Non-Specific							mixed	2	down	1	mixed	3		0.447	0.715731	14
OG0001031	16	3	Machtx_20180703|Maclig_37v3|Macpus_20180703	Non-Specific|Other|Ovaries 1|Testes	positional_mix										down	1		0.503	0.554544	16
OG0001032	16	4	Machtx_20180703|Maclig_37v3|Macpus_20180703|Macspi_20180703	Non-Specific|Other									down	1				0.696	0.884562	16
OG0001033	16	4	Machtx_20180703|Maclig_37v3|Macpus_20180703|Macspi_20180703	Non-Specific		OvI_up		OvI			up	1			up	1		0.795	1.36653	16
OG0001034	16	4	Machtx_20180703|Maclig_37v3|Macpus_20180703|Macspi_20180703	Non-Specific							up	2			mixed	2		0.72	0.860371	13
OG0001035	16	4	Machtx_20180703|Maclig_37v3|Macpus_20180703|Macspi_20180703	Non-Specific		OvI_up		OvI			up	1			up	3		0.513	0.710783	16
OG0001036	16	3	Machtx_20180703|Macpus_20180703|Macspi_20180703								up	2	up	2	up	2		1.081	1.46729	16
OG0001037	16	4	Machtx_20180703|Maclig_37v3|Macpus_20180703|Macspi_20180703	Non-Specific							down	2	up	2	down	3		0.355	0.468046	16
OG0001038	16	4	Machtx_20180703|Maclig_37v3|Macpus_20180703|Macspi_20180703	Non-Specific							down	1	up	1	down	2		0.28	0.427826	16
OG0001039	16	4	Machtx_20180703|Maclig_37v3|Macpus_20180703|Macspi_20180703	Non-Specific							down	2			down	3		0.141	0.229868	16
OG0001040	16	4	Machtx_20180703|Maclig_37v3|Macpus_20180703|Macspi_20180703	Non-Specific|Tail	Tail						down	1	up	1	down	2		0.834	1.04706	16
OG0001041	16	4	Machtx_20180703|Maclig_37v3|Macpus_20180703|Macspi_20180703	Non-Specific							down	2	mixed	2	mixed	3		0.474	0.533778	16
OG0001042	16	4	Machtx_20180703|Maclig_37v3|Macpus_20180703|Macspi_20180703	Non-Specific|Other							mixed	1			mixed	2		0.239	0.345227	14
OG0001043	16	4	Machtx_20180703|Maclig_37v3|Macpus_20180703|Macspi_20180703	Non-Specific							mixed	3	up	2	mixed	3		0.236	0.288087	16
OG0001044	16	4	Machtx_20180703|Maclig_37v3|Macpus_20180703|Macspi_20180703	Non-Specific			OvP_down	OvP			mixed	2			mixed	3		0.445	0.523279	16
OG0001045	16	4	Machtx_20180703|Maclig_37v3|Macpus_20180703|Macspi_20180703	Non-Specific							up	1	mixed	2	mixed	2		0.52	0.718025	16
OG0001046	16	3	Machtx_20180703|Maclig_37v3|Macspi_20180703	Non-Specific|Other|Testes	Testis						up	1			mixed	2		1.625	1.67314	16
OG0001047	16	3	Machtx_20180703|Maclig_37v3|Macspi_20180703	Non-Specific							down	1	down	2	up	2		1.616	1.63976	16
OG0001048	16	4	Machtx_20180703|Maclig_37v3|Macpus_20180703|Macspi_20180703	Non-Specific|Tail	Tail						up	1						0.816	1.7045	5
OG0001049	16	4	Machtx_20180703|Maclig_37v3|Macpus_20180703|Macspi_20180703	Non-Specific		OvI_down	OvP_down	BOTH					up	1	down	1		0.954	2.11126	16
OG0001050	16	4	Machtx_20180703|Maclig_37v3|Macpus_20180703|Macspi_20180703	Non-Specific		OvI_down		OvI					up	1	down	1		0.447	0.446944	3
OG0001051	16	3	Machtx_20180703|Maclig_37v3|Macspi_20180703	Non-Specific|Other														0.479	0.626499	9
OG0001052	16	3	Machtx_20180703|Maclig_37v3|Macspi_20180703	Non-Specific|Other							up	1			up	1		1.026	1.22273	16
OG0001053	16	3	Machtx_20180703|Maclig_37v3|Macspi_20180703	Non-Specific|Other							mixed	2	up	2	mixed	2		0.446	0.469659	8
OG0001054	16	3	Machtx_20180703|Maclig_37v3|Macpus_20180703	Non-Specific|Other|Tail	Tail				germline_FACS	germline_FACS					down	1		0.387	0.582563	9
OG0001055	16	4	Machtx_20180703|Maclig_37v3|Macpus_20180703|Macspi_20180703	Non-Specific|Testes	Testis										up	1		0.729	0.860167	16
OG0001056	16	4	Machtx_20180703|Maclig_37v3|Macpus_20180703|Macspi_20180703	Non-Specific		OvI_down		OvI			up	1	mixed	2	mixed	2		0.588	1.82529	14
OG0001057	16	3	Machtx_20180703|Macpus_20180703|Macspi_20180703												down	1		0.813	0.989413	16
OG0001058	16	4	Machtx_20180703|Maclig_37v3|Macpus_20180703|Macspi_20180703	Non-Specific							down	2	up	1	down	2		0.908	1.25441	13
OG0001059	16	4	Machtx_20180703|Maclig_37v3|Macpus_20180703|Macspi_20180703	Non-Specific														1.108	1.39914	16
OG0001060	16	3	Machtx_20180703|Macpus_20180703|Macspi_20180703								up	1	up	1	down	1		0.774	0.999181	16
OG0001061	16	3	Machtx_20180703|Maclig_37v3|Macpus_20180703	Non-Specific|Other							down	1	down	1	down	1		0.843	1.43536	13
OG0001062	16	4	Machtx_20180703|Maclig_37v3|Macpus_20180703|Macspi_20180703	Non-Specific|Other							mixed	2	mixed	2	up	2		1.679	1.89197	16
OG0001063	16	4	Machtx_20180703|Maclig_37v3|Macpus_20180703|Macspi_20180703	Non-Specific|Other		OvI_down		OvI							up	1		0.682	0.706368	8
OG0001064	16	3	Maclig_37v3|Macpus_20180703|Macspi_20180703	Non-Specific							up	1	up	1	down	1		1.137	1.35167	16
OG0001065	16	1	Macpus_20180703															NA	NA	16
OG0001066	16	3	Maclig_37v3|Macpus_20180703|Macspi_20180703	Non-Specific|Other														1.821	1.82069	6
OG0001067	16	3	Maclig_37v3|Macpus_20180703|Macspi_20180703	Non-Specific							mixed	2	up	1	mixed	2		0.681	0.723469	16
OG0001068	16	1	Macpus_20180703															NA	NA	16
OG0001069	16	1	Macpus_20180703								mixed	1	mixed	1	mixed	1		NA	NA	16
OG0001070	16	1	Macpus_20180703												down	1		NA	NA	16
OG0001071	16	2	Maclig_37v3|Macspi_20180703	Other|Testes	Testis		OvP_down	OvP	germline_FACS	germline_FACS	up	1	up	1	up	1		1.062	1.06245	16
OG0001072	16	1	Macspi_20180703								up	1	mixed	1	up	1		NA	NA	3
OG0001073	16	2	Maclig_37v3|Macspi_20180703	Non-Specific									down	1	up	1		0.797	0.796824	16
OG0001074	16	2	Maclig_37v3|Macspi_20180703	Non-Specific									down	1	up	1		1.369	1.36865	16
OG0001075	16	2	Maclig_37v3|Macspi_20180703	Non-Specific|Other														0.903	0.902946	16
OG0001076	15	3	Machtx_20180703|Maclig_37v3|Macspi_20180703	Non-Specific									up	1	down	1		0.851	0.916946	13
OG0001077	15	4	Machtx_20180703|Maclig_37v3|Macpus_20180703|Macspi_20180703	Non-Specific											down	1		0.817	1.04032	12
OG0001078	15	4	Machtx_20180703|Maclig_37v3|Macpus_20180703|Macspi_20180703	Non-Specific|Other							down	1			down	2		0.402	0.520267	15
OG0001079	15	4	Machtx_20180703|Maclig_37v3|Macpus_20180703|Macspi_20180703	Non-Specific|Other							down	2	down	2	down	1		0.455	0.593186	15
OG0001080	15	4	Machtx_20180703|Maclig_37v3|Macpus_20180703|Macspi_20180703	Non-Specific|Other							up	1	up	1				1.199	1.49136	15
OG0001081	15	4	Machtx_20180703|Maclig_37v3|Macpus_20180703|Macspi_20180703	Non-Specific														1.465	1.86724	15
OG0001082	15	4	Machtx_20180703|Maclig_37v3|Macpus_20180703|Macspi_20180703	Non-Specific|Other|Testes	Testis				germline_FACS	germline_FACS								0.65	0.781044	15
OG0001083	15	4	Machtx_20180703|Maclig_37v3|Macpus_20180703|Macspi_20180703	Non-Specific|Other							down	1						1.097	1.37452	15
OG0001084	15	4	Machtx_20180703|Maclig_37v3|Macpus_20180703|Macspi_20180703	Non-Specific							up	1			mixed	2		1.475	1.90708	15
OG0001085	15	3	Machtx_20180703|Macpus_20180703|Macspi_20180703								up	2	up	2	mixed	2		0.605	0.728904	7
OG0001086	15	4	Machtx_20180703|Maclig_37v3|Macpus_20180703|Macspi_20180703	Non-Specific									down	1	up	1		0.988	1.28941	15
OG0001087	15	4	Machtx_20180703|Maclig_37v3|Macpus_20180703|Macspi_20180703	Non-Specific|Other														0.435	0.505874	13
OG0001088	15	4	Machtx_20180703|Maclig_37v3|Macpus_20180703|Macspi_20180703	Non-Specific|Other									up	1	down	2		0.376	0.5999	15
OG0001089	15	4	Machtx_20180703|Maclig_37v3|Macpus_20180703|Macspi_20180703	Non-Specific|Tail	Tail						up	1			up	1		0.764	0.763735	4
OG0001090	15	4	Machtx_20180703|Maclig_37v3|Macpus_20180703|Macspi_20180703	Non-Specific|Testes	Testis						down	1	up	1	down	3		0.62	0.886828	15
OG0001091	15	4	Machtx_20180703|Maclig_37v3|Macpus_20180703|Macspi_20180703	Non-Specific|Other							down	2			down	2		0.472	0.596067	15
OG0001092	15	4	Machtx_20180703|Maclig_37v3|Macpus_20180703|Macspi_20180703	Non-Specific							up	3	down	2	up	3		0.686	1.06356	15
OG0001093	15	4	Machtx_20180703|Maclig_37v3|Macpus_20180703|Macspi_20180703	Non-Specific|Testes	Testis				germline_FACS	germline_FACS								0.431	0.505511	15
OG0001094	15	4	Machtx_20180703|Maclig_37v3|Macpus_20180703|Macspi_20180703	Non-Specific|Other|Testes	Testis						down	2	down	1	mixed	3		1.06	1.41864	15
OG0001095	15	4	Machtx_20180703|Maclig_37v3|Macpus_20180703|Macspi_20180703	Non-Specific									up	1	down	2		0.627	0.69138	15
OG0001096	15	4	Machtx_20180703|Maclig_37v3|Macpus_20180703|Macspi_20180703	Non-Specific|Other											down	2		0.337	0.431078	15
OG0001097	15	4	Machtx_20180703|Maclig_37v3|Macpus_20180703|Macspi_20180703	Non-Specific					neoblast-strict|neoblast_FACS	neoblast-strict			up	1	up	2		0.545	0.681212	15
OG0001098	15	4	Machtx_20180703|Maclig_37v3|Macpus_20180703|Macspi_20180703	Non-Specific							up	1	down	2	up	3		0.133	0.148002	15
OG0001099	15	4	Machtx_20180703|Maclig_37v3|Macpus_20180703|Macspi_20180703	Non-Specific		OvI_down		OvI	neoblast_FACS	neoblast_FACS	down	1	up	2	down	2		0.705	0.944742	15
OG0001100	15	4	Machtx_20180703|Maclig_37v3|Macpus_20180703|Macspi_20180703	Non-Specific							mixed	1	mixed	2	mixed	3		1.372	1.69034	15
OG0001101	15	4	Machtx_20180703|Maclig_37v3|Macpus_20180703|Macspi_20180703	Non-Specific|Other					neoblast_FACS	neoblast_FACS			down	1	up	2		1.41	2.14979	15
OG0001102	15	4	Machtx_20180703|Maclig_37v3|Macpus_20180703|Macspi_20180703	Non-Specific											up	1		0.681	0.984516	15
OG0001103	15	4	Machtx_20180703|Maclig_37v3|Macpus_20180703|Macspi_20180703	Non-Specific							up	1	mixed	2	mixed	3		0.681	1.18146	13
OG0001104	15	4	Machtx_20180703|Maclig_37v3|Macpus_20180703|Macspi_20180703	Non-Specific		OvI_down		OvI			down	1	down	1				0.5	1.46232	8
OG0001105	15	4	Machtx_20180703|Maclig_37v3|Macpus_20180703|Macspi_20180703	Non-Specific|Other|Tail	Tail								down	1	up	1		0.709	0.878254	15
OG0001106	15	4	Machtx_20180703|Maclig_37v3|Macpus_20180703|Macspi_20180703	Non-Specific|Other		OvI_down		OvI			mixed	2			up	2		0.363	0.44732	15
OG0001107	15	3	Machtx_20180703|Macpus_20180703|Macspi_20180703								down	1			down	2		0.996	1.09827	15
OG0001108	15	4	Machtx_20180703|Maclig_37v3|Macpus_20180703|Macspi_20180703	Non-Specific		OvI_down		OvI					up	2	down	2		0.994	1.57668	8
OG0001109	15	4	Machtx_20180703|Maclig_37v3|Macpus_20180703|Macspi_20180703	Non-Specific							down	1	up	1	down	2		0.37	0.444009	15
OG0001110	15	4	Machtx_20180703|Maclig_37v3|Macpus_20180703|Macspi_20180703	Non-Specific									up	1	down	2		0.585	0.765457	15
OG0001111	15	4	Machtx_20180703|Maclig_37v3|Macpus_20180703|Macspi_20180703	Non-Specific|Other		OvI_up		OvI	germline_FACS	germline_FACS	up	1	down	2	up	2		0.549	0.791039	15
OG0001112	15	4	Machtx_20180703|Maclig_37v3|Macpus_20180703|Macspi_20180703	Non-Specific|Other					germline_FACS	germline_FACS					down	1		0.917	1.39909	7
OG0001113	15	4	Machtx_20180703|Maclig_37v3|Macpus_20180703|Macspi_20180703	Non-Specific|Other		OvI_down		OvI										0.591	0.872905	15
OG0001114	15	4	Machtx_20180703|Maclig_37v3|Macpus_20180703|Macspi_20180703	Non-Specific									up	1	down	1		0.832	1.16554	15
OG0001115	15	4	Machtx_20180703|Maclig_37v3|Macpus_20180703|Macspi_20180703	Non-Specific		OvI_up		OvI					down	1				1.612	6.57123	15
OG0001116	15	4	Machtx_20180703|Maclig_37v3|Macpus_20180703|Macspi_20180703	Non-Specific			OvP_up	OvP	germline_FACS	germline_FACS	up	1	mixed	3	mixed	3		0.365	0.536525	15
OG0001117	15	4	Machtx_20180703|Maclig_37v3|Macpus_20180703|Macspi_20180703	Non-Specific														0.299	0.357357	15
OG0001118	15	4	Machtx_20180703|Maclig_37v3|Macpus_20180703|Macspi_20180703	Non-Specific											down	1		0.626	0.723005	15
OG0001119	15	4	Machtx_20180703|Maclig_37v3|Macpus_20180703|Macspi_20180703	Non-Specific		OvI_up		OvI			up	1	down	2	up	2		0.344	0.479558	15
OG0001120	15	4	Machtx_20180703|Maclig_37v3|Macpus_20180703|Macspi_20180703	Non-Specific							down	1	up	1	down	1		0.459	0.678205	9
OG0001121	15	4	Machtx_20180703|Maclig_37v3|Macpus_20180703|Macspi_20180703	Non-Specific							up	1	down	1	mixed	2		0.511	0.691988	15
OG0001122	15	4	Machtx_20180703|Maclig_37v3|Macpus_20180703|Macspi_20180703	Non-Specific											down	1		0.56	0.731469	15
OG0001123	15	3	Machtx_20180703|Maclig_37v3|Macspi_20180703	Non-Specific		OvI_down		OvI										1.188	1.27431	12
OG0001124	15	4	Machtx_20180703|Maclig_37v3|Macpus_20180703|Macspi_20180703	Non-Specific|Other		OvI_down		OvI					up	1	down	2		0.766	0.897585	15
OG0001125	15	4	Machtx_20180703|Maclig_37v3|Macpus_20180703|Macspi_20180703	Non-Specific|Other							down	2			down	3		0.313	0.369666	15
OG0001126	15	4	Machtx_20180703|Maclig_37v3|Macpus_20180703|Macspi_20180703	Non-Specific|Other|Testes	Testis	OvI_down		OvI			mixed	1	mixed	2	mixed	2		0.701	0.98321	15
OG0001127	15	4	Machtx_20180703|Maclig_37v3|Macpus_20180703|Macspi_20180703	Testes	Testis	OvI_up		OvI	germline_FACS	germline_FACS	up	3	up	1	up	3		0.607	0.909691	15
OG0001128	15	4	Machtx_20180703|Maclig_37v3|Macpus_20180703|Macspi_20180703	Non-Specific							up	1			up	1		0.437	0.466036	15
OG0001129	15	4	Machtx_20180703|Maclig_37v3|Macpus_20180703|Macspi_20180703	Non-Specific|Testes	Testis				germline_FACS	germline_FACS					down	1		0.43	0.475012	6
OG0001130	15	4	Machtx_20180703|Maclig_37v3|Macpus_20180703|Macspi_20180703	Non-Specific									up	1	down	2		0.626	0.741392	15
OG0001131	15	4	Machtx_20180703|Maclig_37v3|Macpus_20180703|Macspi_20180703	Non-Specific		OvI_down		OvI			up	1	up	1	down	2		0.415	0.826708	10
OG0001132	15	4	Machtx_20180703|Maclig_37v3|Macpus_20180703|Macspi_20180703	Non-Specific									up	1	down	2		0.646	0.830255	15
OG0001133	15	4	Machtx_20180703|Maclig_37v3|Macpus_20180703|Macspi_20180703	Non-Specific		OvI_down		OvI	neoblast-strict	neoblast-strict	up	2	up	2	mixed	3		1.277	1.93422	15
OG0001134	15	4	Machtx_20180703|Maclig_37v3|Macpus_20180703|Macspi_20180703	Non-Specific									up	1	mixed	2		0.848	1.03958	15
OG0001135	15	4	Machtx_20180703|Maclig_37v3|Macpus_20180703|Macspi_20180703	Non-Specific|Other									down	1	down	1		0.361	0.415107	15
OG0001136	15	4	Machtx_20180703|Maclig_37v3|Macpus_20180703|Macspi_20180703	Non-Specific|Other					germline_FACS	germline_FACS	down	1	up	2	down	2		0.704	0.915245	15
OG0001137	15	4	Machtx_20180703|Maclig_37v3|Macpus_20180703|Macspi_20180703	Non-Specific									up	2	mixed	3		0.256	0.362064	12
OG0001138	15	4	Machtx_20180703|Maclig_37v3|Macpus_20180703|Macspi_20180703	Non-Specific														0.386	0.474228	15
OG0001139	15	4	Machtx_20180703|Maclig_37v3|Macpus_20180703|Macspi_20180703	Testes	Testis	OvI_up		OvI	germline_FACS	germline_FACS	up	3	up	1	up	3		0.843	1.07983	15
OG0001140	15	4	Machtx_20180703|Maclig_37v3|Macpus_20180703|Macspi_20180703	Non-Specific		OvI_down	OvP_down	BOTH			up	2	up	1	mixed	3		1.213	1.39789	15
OG0001141	15	4	Machtx_20180703|Maclig_37v3|Macpus_20180703|Macspi_20180703	Non-Specific							down	2	up	1	down	3		0.162	0.210868	15
OG0001142	15	4	Machtx_20180703|Maclig_37v3|Macpus_20180703|Macspi_20180703	Non-Specific									up	1	down	1		0.443	1.15396	9
OG0001143	15	4	Machtx_20180703|Maclig_37v3|Macpus_20180703|Macspi_20180703	Non-Specific|Other							down	1	mixed	2	mixed	3		2.098	4.24758	8
OG0001144	15	4	Machtx_20180703|Maclig_37v3|Macpus_20180703|Macspi_20180703	Non-Specific		OvI_down		OvI					mixed	2	mixed	2		1.936	2.2648	15
OG0001145	15	4	Machtx_20180703|Maclig_37v3|Macpus_20180703|Macspi_20180703	Non-Specific|Testes	Testis								up	2	mixed	3		0.458	0.486658	15
OG0001146	15	4	Machtx_20180703|Maclig_37v3|Macpus_20180703|Macspi_20180703	Non-Specific|Other							down	1			down	2		0.691	0.80767	15
OG0001147	15	4	Machtx_20180703|Maclig_37v3|Macpus_20180703|Macspi_20180703	Non-Specific|Other		OvI_up		OvI			mixed	1	down	2	up	2		1.057	1.41263	15
OG0001148	15	4	Machtx_20180703|Maclig_37v3|Macpus_20180703|Macspi_20180703	Non-Specific									up	1	mixed	2		0.972	1.32513	11
OG0001149	15	4	Machtx_20180703|Maclig_37v3|Macpus_20180703|Macspi_20180703	Non-Specific					germline_FACS	germline_FACS					down	1		0.727	0.991826	13
OG0001150	15	4	Machtx_20180703|Maclig_37v3|Macpus_20180703|Macspi_20180703	Non-Specific									up	1	down	1		0.368	0.766438	13
OG0001151	15	2	Machtx_20180703|Maclig_37v3	Non-Specific|Other		OvI_down		OvI										1.466	1.46623	15
OG0001152	15	4	Machtx_20180703|Maclig_37v3|Macpus_20180703|Macspi_20180703	Non-Specific		OvI_down		OvI					up	1	up	1		0.249	0.355286	15
OG0001153	15	4	Machtx_20180703|Maclig_37v3|Macpus_20180703|Macspi_20180703	Non-Specific							up	1	up	1	down	1		0.703	0.924323	15
OG0001154	15	4	Machtx_20180703|Maclig_37v3|Macpus_20180703|Macspi_20180703	Non-Specific		OvI_down		OvI	germline_FACS	germline_FACS	up	1			down	3		0.111	0.123777	6
OG0001155	15	4	Machtx_20180703|Maclig_37v3|Macpus_20180703|Macspi_20180703	Non-Specific							up	1						0.44	0.697845	11
OG0001156	15	4	Machtx_20180703|Maclig_37v3|Macpus_20180703|Macspi_20180703	Non-Specific									up	2	down	2		0.389	0.837834	6
OG0001157	15	4	Machtx_20180703|Maclig_37v3|Macpus_20180703|Macspi_20180703	Non-Specific							up	1	up	1				1	1.20789	12
OG0001158	15	4	Machtx_20180703|Maclig_37v3|Macpus_20180703|Macspi_20180703	Non-Specific									down	1	up	2		0.767	0.867085	15
OG0001159	15	4	Machtx_20180703|Maclig_37v3|Macpus_20180703|Macspi_20180703	Non-Specific											down	1		0.807	1.05357	15
OG0001160	15	4	Machtx_20180703|Maclig_37v3|Macpus_20180703|Macspi_20180703	Non-Specific		OvI_down		OvI			down	1	up	1	down	3		0.187	0.321511	15
OG0001161	15	4	Machtx_20180703|Maclig_37v3|Macpus_20180703|Macspi_20180703	Non-Specific							down	1			down	1		1.317	1.69947	15
OG0001162	15	4	Machtx_20180703|Maclig_37v3|Macpus_20180703|Macspi_20180703	Non-Specific|Other							up	1			up	1		0.32	0.38242	15
OG0001163	15	4	Machtx_20180703|Maclig_37v3|Macpus_20180703|Macspi_20180703	Non-Specific		OvI_down		OvI							down	1		0.523	0.596197	13
OG0001164	15	4	Machtx_20180703|Maclig_37v3|Macpus_20180703|Macspi_20180703	Non-Specific									up	1	down	1		1.159	1.31915	15
OG0001165	15	4	Machtx_20180703|Maclig_37v3|Macpus_20180703|Macspi_20180703	Non-Specific									down	1	mixed	2		0.269	0.498182	13
OG0001166	15	4	Machtx_20180703|Maclig_37v3|Macpus_20180703|Macspi_20180703	Non-Specific|Other									down	1	up	1		0.678	0.860097	15
OG0001167	15	4	Machtx_20180703|Maclig_37v3|Macpus_20180703|Macspi_20180703	Non-Specific									up	1	down	1		0.294	0.353545	15
OG0001168	15	4	Machtx_20180703|Maclig_37v3|Macpus_20180703|Macspi_20180703	Non-Specific|Other		OvI_down		OvI							down	1		0.26	0.361785	15
OG0001169	15	4	Machtx_20180703|Maclig_37v3|Macpus_20180703|Macspi_20180703	Non-Specific		OvI_up		OvI	neoblast_FACS	neoblast_FACS	up	1	down	3	up	3		0.381	0.457584	15
OG0001170	15	4	Machtx_20180703|Maclig_37v3|Macpus_20180703|Macspi_20180703	Non-Specific|Other							mixed	2	down	1	mixed	3		0.52	0.671357	15
OG0001171	15	4	Machtx_20180703|Maclig_37v3|Macpus_20180703|Macspi_20180703	Non-Specific|Other|Ovaries 1|Testes	positional_mix													0.416	0.502745	15
OG0001172	15	4	Machtx_20180703|Maclig_37v3|Macpus_20180703|Macspi_20180703	Non-Specific							up	2	up	1	mixed	2		0.634	1.05406	15
OG0001173	15	4	Machtx_20180703|Maclig_37v3|Macpus_20180703|Macspi_20180703	Non-Specific									up	1	down	2		1.234	1.41165	15
OG0001174	15	4	Machtx_20180703|Maclig_37v3|Macpus_20180703|Macspi_20180703	Non-Specific											down	2		0.797	0.88163	15
OG0001175	15	4	Machtx_20180703|Maclig_37v3|Macpus_20180703|Macspi_20180703	Non-Specific		OvI_down		OvI					up	2	down	1		0.385	0.437385	15
OG0001176	15	4	Machtx_20180703|Maclig_37v3|Macpus_20180703|Macspi_20180703	Non-Specific					neoblast_FACS	neoblast_FACS	up	1	down	1	up	2		0.826	0.954071	15
OG0001177	15	3	Machtx_20180703|Macpus_20180703|Macspi_20180703										up	2	down	2		1.892	2.40401	13
OG0001178	15	4	Machtx_20180703|Maclig_37v3|Macpus_20180703|Macspi_20180703	Non-Specific|Other							down	1	down	2	mixed	2		0.449	0.510393	15
OG0001179	15	4	Machtx_20180703|Maclig_37v3|Macpus_20180703|Macspi_20180703	Non-Specific							down	1	up	1	down	1		0.417	0.525418	15
OG0001180	15	4	Machtx_20180703|Maclig_37v3|Macpus_20180703|Macspi_20180703	Non-Specific							up	1	down	1	up	2		0.353	0.52014	15
OG0001181	15	4	Machtx_20180703|Maclig_37v3|Macpus_20180703|Macspi_20180703	Non-Specific		OvI_up		OvI			down	2	down	1	up	1		0.32	0.353485	15
OG0001182	15	4	Machtx_20180703|Maclig_37v3|Macpus_20180703|Macspi_20180703	Non-Specific|Other														0.296	0.352651	10
OG0001183	15	4	Machtx_20180703|Maclig_37v3|Macpus_20180703|Macspi_20180703	Non-Specific|Other		OvI_down		OvI			down	1	down	3	mixed	3		0.424	0.593401	15
OG0001184	15	4	Machtx_20180703|Maclig_37v3|Macpus_20180703|Macspi_20180703	Non-Specific		OvI_down		OvI					up	2	down	1		0.859	3.16584	10
OG0001185	15	4	Machtx_20180703|Maclig_37v3|Macpus_20180703|Macspi_20180703	Non-Specific		OvI_down		OvI					up	1	down	2		0.189	0.251054	13
OG0001186	15	4	Machtx_20180703|Maclig_37v3|Macpus_20180703|Macspi_20180703	Non-Specific							down	1	down	1	down	2		0.226	0.256013	15
OG0001187	15	4	Machtx_20180703|Maclig_37v3|Macpus_20180703|Macspi_20180703	Non-Specific|Ovaries 1	Ovary													0.913	1.29644	15
OG0001188	15	4	Machtx_20180703|Maclig_37v3|Macpus_20180703|Macspi_20180703	Non-Specific							down	1			down	1		0.687	1.15389	13
OG0001189	15	4	Machtx_20180703|Maclig_37v3|Macpus_20180703|Macspi_20180703	Non-Specific							up	2	down	3	up	2		0.105	0.130382	15
OG0001190	15	4	Machtx_20180703|Maclig_37v3|Macpus_20180703|Macspi_20180703	Non-Specific|Other		OvI_down		OvI			mixed	3	down	1	mixed	3		0.337	0.411796	15
OG0001191	15	4	Machtx_20180703|Maclig_37v3|Macpus_20180703|Macspi_20180703	Non-Specific		OvI_down		OvI	neoblast_FACS	neoblast_FACS	up	2	up	1	up	2		0.414	0.700361	7
OG0001192	15	3	Machtx_20180703|Maclig_37v3|Macspi_20180703	Non-Specific							up	1	up	1	mixed	1		1.161	1.46265	15
OG0001193	15	4	Machtx_20180703|Maclig_37v3|Macpus_20180703|Macspi_20180703	Non-Specific							up	2	up	2	mixed	3		0.478	0.623432	9
OG0001194	15	3	Machtx_20180703|Macpus_20180703|Macspi_20180703										up	1	down	1		0.874	1.23482	15
OG0001195	15	4	Machtx_20180703|Maclig_37v3|Macpus_20180703|Macspi_20180703	Non-Specific|Other		OvI_down		OvI					up	1	down	1		0.737	1.13295	15
OG0001196	15	4	Machtx_20180703|Maclig_37v3|Macpus_20180703|Macspi_20180703	Non-Specific		OvI_down		OvI					up	2	down	2		0.339	0.798057	5
OG0001197	15	4	Machtx_20180703|Maclig_37v3|Macpus_20180703|Macspi_20180703	Non-Specific							up	2	down	1	up	2		0.164	0.211207	15
OG0001198	15	2	Machtx_20180703|Macspi_20180703								up	1			up	2		0.817	0.8165	15
OG0001199	15	3	Machtx_20180703|Maclig_37v3|Macspi_20180703	Non-Specific											down	2		0.641	0.73346	15
OG0001200	15	1	Machtx_20180703								up	1			up	1		NA	NA	15
OG0001201	15	4	Machtx_20180703|Maclig_37v3|Macpus_20180703|Macspi_20180703	Non-Specific											mixed	1		0.531	0.740551	15
OG0001202	15	4	Machtx_20180703|Maclig_37v3|Macpus_20180703|Macspi_20180703	Non-Specific|Ovaries 1	Ovary	OvI_down		OvI			mixed	1	down	1	mixed	2		0.468	0.587645	15
OG0001203	15	3	Machtx_20180703|Maclig_37v3|Macspi_20180703	Non-Specific|Other							down	2	down	2	mixed	1		0.904	1.03844	15
OG0001204	15	4	Machtx_20180703|Maclig_37v3|Macpus_20180703|Macspi_20180703	Non-Specific		OvI_down		OvI			up	1	up	1	mixed	2		0.741	0.902484	15
OG0001205	15	4	Machtx_20180703|Maclig_37v3|Macpus_20180703|Macspi_20180703	Non-Specific|Other									up	1	down	1		0.384	0.478901	5
OG0001206	15	4	Machtx_20180703|Maclig_37v3|Macpus_20180703|Macspi_20180703	Non-Specific|Other											down	1		0.642	1.02008	15
OG0001207	15	4	Machtx_20180703|Maclig_37v3|Macpus_20180703|Macspi_20180703	Non-Specific							down	3			down	3		0.539	0.636755	15
OG0001208	15	4	Machtx_20180703|Maclig_37v3|Macpus_20180703|Macspi_20180703	Non-Specific|Other							up	1	down	1	up	1		1.244	1.57365	15
OG0001209	15	4	Machtx_20180703|Maclig_37v3|Macpus_20180703|Macspi_20180703	Non-Specific														1.113	1.35522	5
OG0001210	15	4	Machtx_20180703|Maclig_37v3|Macpus_20180703|Macspi_20180703	Non-Specific									down	1	up	1		1.54	1.94622	15
OG0001211	15	4	Machtx_20180703|Maclig_37v3|Macpus_20180703|Macspi_20180703	Non-Specific		OvI_down		OvI			up	1	up	1	mixed	1		1.337	1.6164	11
OG0001212	15	4	Machtx_20180703|Maclig_37v3|Macpus_20180703|Macspi_20180703	Non-Specific									up	1	down	1		0.518	1.09999	12
OG0001213	15	4	Machtx_20180703|Maclig_37v3|Macpus_20180703|Macspi_20180703	Non-Specific									up	1	mixed	3		0.674	0.875875	15
OG0001214	15	4	Machtx_20180703|Maclig_37v3|Macpus_20180703|Macspi_20180703	Non-Specific							down	1	up	3	down	3		1.127	1.89001	9
OG0001215	15	4	Machtx_20180703|Maclig_37v3|Macpus_20180703|Macspi_20180703	Non-Specific							mixed	2	mixed	2	mixed	2		0.365	0.411998	15
OG0001216	15	4	Machtx_20180703|Maclig_37v3|Macpus_20180703|Macspi_20180703	Non-Specific							mixed	2	mixed	2	mixed	2		0.716	0.913302	15
OG0001217	15	4	Machtx_20180703|Maclig_37v3|Macpus_20180703|Macspi_20180703	Non-Specific|Other							up	1	mixed	1	mixed	1		1.032	1.38765	15
OG0001218	15	4	Machtx_20180703|Maclig_37v3|Macpus_20180703|Macspi_20180703	Non-Specific							down	3	up	2	down	3		0.415	0.456879	15
OG0001219	15	4	Machtx_20180703|Maclig_37v3|Macpus_20180703|Macspi_20180703	Non-Specific							down	2	mixed	2	down	2		0.288	0.357091	15
OG0001220	15	4	Machtx_20180703|Maclig_37v3|Macpus_20180703|Macspi_20180703	Non-Specific|Other									up	1	mixed	2		0.148	0.201391	15
OG0001221	15	4	Machtx_20180703|Maclig_37v3|Macpus_20180703|Macspi_20180703	Non-Specific							up	1	mixed	2	mixed	2		0.308	0.394632	15
OG0001222	15	3	Machtx_20180703|Maclig_37v3|Macspi_20180703	Non-Specific							up	1	up	1	down	1		0.737	0.787928	8
OG0001223	15	4	Machtx_20180703|Maclig_37v3|Macpus_20180703|Macspi_20180703	Non-Specific							down	2			down	2		0.187	0.361088	15
OG0001224	15	4	Machtx_20180703|Maclig_37v3|Macpus_20180703|Macspi_20180703	Non-Specific|Other											down	1		0.381	0.568779	15
OG0001225	15	4	Machtx_20180703|Maclig_37v3|Macpus_20180703|Macspi_20180703	Non-Specific									up	1	down	1		0.579	1.04293	8
OG0001226	15	4	Machtx_20180703|Maclig_37v3|Macpus_20180703|Macspi_20180703	Non-Specific|Other							up	3	mixed	1	mixed	3		0.853	1.00123	13
OG0001227	15	4	Machtx_20180703|Maclig_37v3|Macpus_20180703|Macspi_20180703	Non-Specific|Other		OvI_down		OvI										0.243	0.270267	15
OG0001228	15	4	Machtx_20180703|Maclig_37v3|Macpus_20180703|Macspi_20180703	Non-Specific							down	1	up	1	down	2		0.381	0.579416	15
OG0001229	15	4	Machtx_20180703|Maclig_37v3|Macpus_20180703|Macspi_20180703	Non-Specific											mixed	2		0.273	0.910082	11
OG0001230	15	3	Machtx_20180703|Macpus_20180703|Macspi_20180703										mixed	1	down	2		0.128	0.175574	15
OG0001231	15	4	Machtx_20180703|Maclig_37v3|Macpus_20180703|Macspi_20180703	Non-Specific|Other		OvI_down	OvP_down	BOTH					up	1	down	1		0.852	1.52013	10
OG0001232	15	4	Machtx_20180703|Maclig_37v3|Macpus_20180703|Macspi_20180703	Other									up	1	down	2		0.761	1.04864	15
OG0001233	15	4	Machtx_20180703|Maclig_37v3|Macpus_20180703|Macspi_20180703	Non-Specific		OvI_down		OvI			mixed	1	mixed	3	mixed	3		0.457	0.623354	15
OG0001234	15	4	Machtx_20180703|Maclig_37v3|Macpus_20180703|Macspi_20180703	Non-Specific|Other							down	2	up	1	down	1		0.646	1.00342	15
OG0001235	15	4	Machtx_20180703|Maclig_37v3|Macpus_20180703|Macspi_20180703	Non-Specific											up	1		1.014	1.8981	15
OG0001236	15	4	Machtx_20180703|Maclig_37v3|Macpus_20180703|Macspi_20180703	Other							down	1			down	1		0.674	0.848842	15
OG0001237	15	4	Machtx_20180703|Maclig_37v3|Macpus_20180703|Macspi_20180703	Non-Specific|Other											mixed	1		0.452	0.827777	13
OG0001238	15	4	Machtx_20180703|Maclig_37v3|Macpus_20180703|Macspi_20180703	Non-Specific							up	1			up	1		0.596	0.738625	15
OG0001239	15	4	Machtx_20180703|Maclig_37v3|Macpus_20180703|Macspi_20180703	Non-Specific							down	3	up	1	down	3		0.603	0.797901	13
OG0001240	15	2	Machtx_20180703|Maclig_37v3	Non-Specific|Testes	Testis						up	1			up	1		0.574	0.573742	15
OG0001241	15	3	Machtx_20180703|Maclig_37v3|Macspi_20180703	Non-Specific									up	1	down	1		0.583	0.597869	15
OG0001242	15	4	Machtx_20180703|Maclig_37v3|Macpus_20180703|Macspi_20180703	Non-Specific		OvI_down		OvI			down	1	mixed	1	down	1		0.878	0.877528	5
OG0001243	15	4	Machtx_20180703|Maclig_37v3|Macpus_20180703|Macspi_20180703	Non-Specific		OvI_down	OvP_down	BOTH					up	1	down	1		0.083	0.465095	4
OG0001244	15	4	Machtx_20180703|Maclig_37v3|Macpus_20180703|Macspi_20180703	Non-Specific		OvI_down		OvI					up	1	mixed	2		0.455	0.73151	13
OG0001245	15	4	Machtx_20180703|Maclig_37v3|Macpus_20180703|Macspi_20180703	Non-Specific							mixed	2	mixed	2	down	2		0.798	1.09561	15
OG0001246	15	3	Machtx_20180703|Macpus_20180703|Macspi_20180703								down	1						0.95	1.39373	15
OG0001247	15	4	Machtx_20180703|Maclig_37v3|Macpus_20180703|Macspi_20180703	Non-Specific|Other					neoblast_FACS	neoblast_FACS			down	1				0.29	0.388551	15
OG0001248	15	4	Machtx_20180703|Maclig_37v3|Macpus_20180703|Macspi_20180703	Non-Specific|Other							mixed	3	mixed	2	down	2		0.569	0.863623	15
OG0001249	15	4	Machtx_20180703|Maclig_37v3|Macpus_20180703|Macspi_20180703	Non-Specific														1.138	1.4923	15
OG0001250	15	3	Machtx_20180703|Maclig_37v3|Macpus_20180703	Non-Specific|Other														0.298	0.401786	15
OG0001251	15	4	Machtx_20180703|Maclig_37v3|Macpus_20180703|Macspi_20180703	Non-Specific							up	2	up	1	up	1		0.88	1.09295	15
OG0001252	15	4	Machtx_20180703|Maclig_37v3|Macpus_20180703|Macspi_20180703	Non-Specific														0.29	0.431772	15
OG0001253	15	4	Machtx_20180703|Maclig_37v3|Macpus_20180703|Macspi_20180703	Non-Specific														0.812	1.03808	12
OG0001254	15	3	Machtx_20180703|Maclig_37v3|Macspi_20180703	Non-Specific														0.685	0.730885	9
OG0001255	15	1	Macpus_20180703								down	1	mixed	1	down	1		NA	NA	15
OG0001256	15	1	Macpus_20180703								up	1	down	1	up	1		NA	NA	15
OG0001257	15	1	Macpus_20180703												mixed	1		NA	NA	15
OG0001258	15	2	Maclig_37v3|Macspi_20180703	Non-Specific		OvI_down		OvI			mixed	1	mixed	1	up	1		0.657	0.657435	8
OG0001259	15	2	Maclig_37v3|Macspi_20180703	Non-Specific							up	1	up	1	up	1		1.049	1.04865	15
OG0001260	15	1	Macspi_20180703								up	1	down	1	up	1		NA	NA	15
OG0001261	15	2	Maclig_37v3|Macspi_20180703	Non-Specific									down	1	up	1		0.891	0.89075	15
OG0001262	14	4	Machtx_20180703|Maclig_37v3|Macpus_20180703|Macspi_20180703	Non-Specific|Other|Testes	Testis						down	1			down	1		1.221	1.40815	10
OG0001263	14	2	Machtx_20180703|Maclig_37v3	Non-Specific											up	1		0.92	0.920405	14
OG0001264	14	4	Machtx_20180703|Maclig_37v3|Macpus_20180703|Macspi_20180703	Non-Specific							down	1			down	1		0.758	1.01851	11
OG0001265	14	4	Machtx_20180703|Maclig_37v3|Macpus_20180703|Macspi_20180703	Testes	Testis	OvI_up		OvI	germline_FACS	germline_FACS	up	3	up	2	up	2		1.11	1.48036	12
OG0001266	14	4	Machtx_20180703|Maclig_37v3|Macpus_20180703|Macspi_20180703	Non-Specific|Other		OvI_down		OvI										1.015	1.62803	14
OG0001267	14	4	Machtx_20180703|Maclig_37v3|Macpus_20180703|Macspi_20180703	Non-Specific|Tail|Testes	positional_mix	OvI_down		OvI			mixed	2	up	1	down	3		0.436	0.470992	14
OG0001268	14	4	Machtx_20180703|Maclig_37v3|Macpus_20180703|Macspi_20180703	Non-Specific		OvI_up		OvI			up	1	down	2	up	2		0.4	0.45956	14
OG0001269	14	4	Machtx_20180703|Maclig_37v3|Macpus_20180703|Macspi_20180703	Non-Specific|Other														0.298	0.421547	12
OG0001270	14	3	Machtx_20180703|Maclig_37v3|Macspi_20180703	Non-Specific|Other							up	2			up	2		0.992	1.08936	14
OG0001271	14	4	Machtx_20180703|Maclig_37v3|Macpus_20180703|Macspi_20180703	Non-Specific|Other											down	1		0.489	0.607102	14
OG0001272	14	4	Machtx_20180703|Maclig_37v3|Macpus_20180703|Macspi_20180703	Non-Specific		OvI_up		OvI			down	1	down	1	down	1		0.659	0.780678	14
OG0001273	14	4	Machtx_20180703|Maclig_37v3|Macpus_20180703|Macspi_20180703	Non-Specific		OvI_down|OvI_up	OvP_up	BOTH			down	1	down	2	up	3		0.611	0.854175	14
OG0001274	14	4	Machtx_20180703|Maclig_37v3|Macpus_20180703|Macspi_20180703	Non-Specific							mixed	2	mixed	1	mixed	2		1.29	1.67988	12
OG0001275	14	4	Machtx_20180703|Maclig_37v3|Macpus_20180703|Macspi_20180703	Non-Specific		OvI_up		OvI			mixed	2	down	2	mixed	3		1.411	1.64845	14
OG0001276	14	4	Machtx_20180703|Maclig_37v3|Macpus_20180703|Macspi_20180703	Non-Specific|Other											down	1		1.071	1.48882	11
OG0001277	14	4	Machtx_20180703|Maclig_37v3|Macpus_20180703|Macspi_20180703	Non-Specific|Other							down	1	down	1				0.798	0.969977	14
OG0001278	14	4	Machtx_20180703|Maclig_37v3|Macpus_20180703|Macspi_20180703	Non-Specific							up	2	down	1	up	2		0.955	1.3114	14
OG0001279	14	4	Machtx_20180703|Maclig_37v3|Macpus_20180703|Macspi_20180703	Non-Specific														0.59	0.659669	12
OG0001280	14	4	Machtx_20180703|Maclig_37v3|Macpus_20180703|Macspi_20180703	Non-Specific|Other														0.295	0.406779	14
OG0001281	14	3	Machtx_20180703|Macpus_20180703|Macspi_20180703								mixed	2	mixed	2	down	1		1.009	1.45892	14
OG0001282	14	3	Machtx_20180703|Maclig_37v3|Macspi_20180703	Non-Specific|Other							down	1	down	1	down	1		0.718	0.767486	14
OG0001283	14	4	Machtx_20180703|Maclig_37v3|Macpus_20180703|Macspi_20180703	Non-Specific											down	1		0.212	0.314741	9
OG0001284	14	4	Machtx_20180703|Maclig_37v3|Macpus_20180703|Macspi_20180703	Non-Specific|Tail	Tail										up	1		0.356	0.418174	14
OG0001285	14	4	Machtx_20180703|Maclig_37v3|Macpus_20180703|Macspi_20180703	Non-Specific|Other							down	2			down	3		0.301	0.32999	14
OG0001286	14	4	Machtx_20180703|Maclig_37v3|Macpus_20180703|Macspi_20180703	Non-Specific|Ovaries 1	Ovary	OvI_down	OvP_up	social_mix	germline_FACS|neoblast-strict	neoblast_mix	mixed	2	mixed	3	mixed	3		0.562	0.634267	14
OG0001287	14	4	Machtx_20180703|Maclig_37v3|Macpus_20180703|Macspi_20180703	Non-Specific		OvI_up		OvI	neoblast_FACS	neoblast_FACS	up	1	down	3	up	3		0.252	0.336753	14
OG0001288	14	4	Machtx_20180703|Maclig_37v3|Macpus_20180703|Macspi_20180703	Non-Specific									up	1	down	3		0.323	0.397815	14
OG0001289	14	4	Machtx_20180703|Maclig_37v3|Macpus_20180703|Macspi_20180703	Non-Specific		OvI_up		OvI			down	1	mixed	2	mixed	3		0.443	0.830677	14
OG0001290	14	4	Machtx_20180703|Maclig_37v3|Macpus_20180703|Macspi_20180703	Non-Specific|Other							down	1			down	2		0.517	0.655618	8
OG0001291	14	4	Machtx_20180703|Maclig_37v3|Macpus_20180703|Macspi_20180703	Non-Specific|Other														0.84	1.5747	14
OG0001292	14	4	Machtx_20180703|Maclig_37v3|Macpus_20180703|Macspi_20180703	Non-Specific|Testes	Testis				germline_FACS	germline_FACS								0.933	1.40184	14
OG0001293	14	4	Machtx_20180703|Maclig_37v3|Macpus_20180703|Macspi_20180703	Non-Specific|Other							down	1	up	1	down	2		0.729	1.16955	10
OG0001294	14	3	Machtx_20180703|Maclig_37v3|Macspi_20180703	Non-Specific|Other|Tail|Testes	positional_mix										down	1		0.526	0.559003	14
OG0001295	14	4	Machtx_20180703|Maclig_37v3|Macpus_20180703|Macspi_20180703	Non-Specific							up	1			up	2		0.805	1.14117	14
OG0001296	14	4	Machtx_20180703|Maclig_37v3|Macpus_20180703|Macspi_20180703	Non-Specific									down	1	up	1		0.931	1.06751	14
OG0001297	14	4	Machtx_20180703|Maclig_37v3|Macpus_20180703|Macspi_20180703	Non-Specific|Other							up	1	up	1	mixed	2		0.522	0.840595	14
OG0001298	14	4	Machtx_20180703|Maclig_37v3|Macpus_20180703|Macspi_20180703	Non-Specific|Ovaries 1|Testes	positional_mix	OvI_down		OvI	germline_FACS	germline_FACS	up	2	up	2	up	2		0.717	0.803257	14
OG0001299	14	4	Machtx_20180703|Maclig_37v3|Macpus_20180703|Macspi_20180703	Non-Specific		OvI_down		OvI			mixed	1	up	1	mixed	3		0.832	0.980135	14
OG0001300	14	4	Machtx_20180703|Maclig_37v3|Macpus_20180703|Macspi_20180703	Non-Specific|Other							down	1			down	1		0.458	0.690993	10
OG0001301	14	3	Machtx_20180703|Maclig_37v3|Macspi_20180703	Non-Specific							up	2	mixed	2	up	2		1.172	1.3691	14
OG0001302	14	4	Machtx_20180703|Maclig_37v3|Macpus_20180703|Macspi_20180703	Non-Specific							down	1			down	1		0.846	1.05637	14
OG0001303	14	4	Machtx_20180703|Maclig_37v3|Macpus_20180703|Macspi_20180703	Non-Specific					germline_FACS	germline_FACS	up	1	up	1	mixed	2		1.046	1.31747	14
OG0001304	14	4	Machtx_20180703|Maclig_37v3|Macpus_20180703|Macspi_20180703	Non-Specific														0.827	1.26125	14
OG0001305	14	4	Machtx_20180703|Maclig_37v3|Macpus_20180703|Macspi_20180703	Non-Specific							up	1	mixed	2	up	2		0.533	0.640881	12
OG0001306	14	4	Machtx_20180703|Maclig_37v3|Macpus_20180703|Macspi_20180703	Non-Specific		OvI_down		OvI			down	1	mixed	2	down	1		0.601	0.90336	14
OG0001307	14	4	Machtx_20180703|Maclig_37v3|Macpus_20180703|Macspi_20180703	Non-Specific							up	1			up	1		0.528	0.768171	11
OG0001308	14	4	Machtx_20180703|Maclig_37v3|Macpus_20180703|Macspi_20180703	Non-Specific							down	3	up	2	down	3		0.509	0.724374	9
OG0001309	14	4	Machtx_20180703|Maclig_37v3|Macpus_20180703|Macspi_20180703	Non-Specific							up	1			up	2		0.737	1.02632	14
OG0001310	14	4	Machtx_20180703|Maclig_37v3|Macpus_20180703|Macspi_20180703	Non-Specific|Other							down	2			down	3		0.477	0.566326	14
OG0001311	14	4	Machtx_20180703|Maclig_37v3|Macpus_20180703|Macspi_20180703	Non-Specific											down	1		0.866	0.866268	4
OG0001312	14	4	Machtx_20180703|Maclig_37v3|Macpus_20180703|Macspi_20180703	Non-Specific|Other							down	1			mixed	3		0.859	1.17667	14
OG0001313	14	4	Machtx_20180703|Maclig_37v3|Macpus_20180703|Macspi_20180703	Non-Specific		OvI_up		OvI			mixed	1	mixed	2	down	3		0.402	0.474823	14
OG0001314	14	4	Machtx_20180703|Maclig_37v3|Macpus_20180703|Macspi_20180703	Non-Specific							down	2	up	1	down	2		0.399	0.523508	11
OG0001315	14	4	Machtx_20180703|Maclig_37v3|Macpus_20180703|Macspi_20180703	Non-Specific|Tail	Tail						up	2	down	1	up	1		0.61	0.731439	14
OG0001316	14	4	Machtx_20180703|Maclig_37v3|Macpus_20180703|Macspi_20180703	Non-Specific							mixed	2			mixed	3		0.617	0.827963	14
OG0001317	14	4	Machtx_20180703|Maclig_37v3|Macpus_20180703|Macspi_20180703	Non-Specific					germline_FACS	germline_FACS	up	1	up	1	mixed	1		1.585	1.87386	14
OG0001318	14	4	Machtx_20180703|Maclig_37v3|Macpus_20180703|Macspi_20180703	Non-Specific|Other									down	1	up	2		0.9	1.06957	14
OG0001319	14	4	Machtx_20180703|Maclig_37v3|Macpus_20180703|Macspi_20180703	Non-Specific|Other							down	1			down	2		0.768	1.02009	14
OG0001320	14	4	Machtx_20180703|Maclig_37v3|Macpus_20180703|Macspi_20180703	Non-Specific|Other									down	1				0.433	0.507535	14
OG0001321	14	4	Machtx_20180703|Maclig_37v3|Macpus_20180703|Macspi_20180703	Non-Specific							down	1						0.821	1.2136	14
OG0001322	14	4	Machtx_20180703|Maclig_37v3|Macpus_20180703|Macspi_20180703	Non-Specific|Other														0.171	0.228284	14
OG0001323	14	4	Machtx_20180703|Maclig_37v3|Macpus_20180703|Macspi_20180703	Non-Specific		OvI_down		OvI	germline_FACS	germline_FACS			up	1	down	1		0.671	0.671174	6
OG0001324	14	4	Machtx_20180703|Maclig_37v3|Macpus_20180703|Macspi_20180703	Non-Specific		OvI_up	OvP_up	social_mix			mixed	3	mixed	2	mixed	3		1.23	1.96074	14
OG0001325	14	4	Machtx_20180703|Maclig_37v3|Macpus_20180703|Macspi_20180703	Testes	Testis				germline_FACS	germline_FACS	up	3	up	2	up	2		0.471	0.963108	7
OG0001326	14	4	Machtx_20180703|Maclig_37v3|Macpus_20180703|Macspi_20180703	Non-Specific							down	3	up	1	down	3		0.474	0.540715	14
OG0001327	14	4	Machtx_20180703|Maclig_37v3|Macpus_20180703|Macspi_20180703	Non-Specific											down	2		1.078	1.45543	14
OG0001328	14	4	Machtx_20180703|Maclig_37v3|Macpus_20180703|Macspi_20180703	Non-Specific							up	1	down	1	up	3		0.483	0.654834	14
OG0001329	14	4	Machtx_20180703|Maclig_37v3|Macpus_20180703|Macspi_20180703	Non-Specific							down	2	up	2	down	3		0.122	0.175538	14
OG0001330	14	4	Machtx_20180703|Maclig_37v3|Macpus_20180703|Macspi_20180703	Non-Specific														0.782	1.03393	14
OG0001331	14	4	Machtx_20180703|Maclig_37v3|Macpus_20180703|Macspi_20180703	Non-Specific|Testes	Testis						down	2	up	2	down	3		0.519	1.09424	10
OG0001332	14	4	Machtx_20180703|Maclig_37v3|Macpus_20180703|Macspi_20180703	Non-Specific											down	2		0.721	1.02241	14
OG0001333	14	4	Machtx_20180703|Maclig_37v3|Macpus_20180703|Macspi_20180703	Non-Specific					neoblast-strict	neoblast-strict	up	2	up	1	up	1		0.764	1.11649	14
OG0001334	14	4	Machtx_20180703|Maclig_37v3|Macpus_20180703|Macspi_20180703	Non-Specific|Other									up	1	down	1		0.853	0.97592	14
OG0001335	14	4	Machtx_20180703|Maclig_37v3|Macpus_20180703|Macspi_20180703	Non-Specific		OvI_down		OvI			down	1	up	1	down	3		0.117	0.206069	14
OG0001336	14	4	Machtx_20180703|Maclig_37v3|Macpus_20180703|Macspi_20180703	Non-Specific							up	1	up	1	mixed	2		0.56	0.754037	10
OG0001337	14	4	Machtx_20180703|Maclig_37v3|Macpus_20180703|Macspi_20180703	Non-Specific|Other									up	1	down	1		0.454	0.71966	9
OG0001338	14	4	Machtx_20180703|Maclig_37v3|Macpus_20180703|Macspi_20180703	Non-Specific									up	1	down	3		0.39	0.50785	14
OG0001339	14	4	Machtx_20180703|Maclig_37v3|Macpus_20180703|Macspi_20180703	Non-Specific											down	1		0.216	0.448613	5
OG0001340	14	4	Machtx_20180703|Maclig_37v3|Macpus_20180703|Macspi_20180703	Non-Specific							down	1	down	1	down	2		0.424	0.469586	14
OG0001341	14	3	Machtx_20180703|Maclig_37v3|Macspi_20180703	Non-Specific|Testes	Testis						up	2	up	1	up	1		0.511	0.510837	9
OG0001342	14	4	Machtx_20180703|Maclig_37v3|Macpus_20180703|Macspi_20180703	Other|Testes	Testis								up	2	down	2		0.946	1.16021	14
OG0001343	14	3	Machtx_20180703|Maclig_37v3|Macspi_20180703	Non-Specific							down	2	up	2	down	2		1.057	1.15387	14
OG0001344	14	4	Machtx_20180703|Maclig_37v3|Macpus_20180703|Macspi_20180703	Non-Specific|Other									up	1	down	1		0.471	0.53701	14
OG0001345	14	4	Machtx_20180703|Maclig_37v3|Macpus_20180703|Macspi_20180703	Non-Specific		OvI_up		OvI			mixed	2	up	1	mixed	2		0.196	0.271504	14
OG0001346	14	4	Machtx_20180703|Maclig_37v3|Macpus_20180703|Macspi_20180703	Non-Specific									up	1	down	2		0.524	0.740546	14
OG0001347	14	4	Machtx_20180703|Maclig_37v3|Macpus_20180703|Macspi_20180703	Non-Specific							down	1	up	1	down	3		0.284	0.357853	11
OG0001348	14	4	Machtx_20180703|Maclig_37v3|Macpus_20180703|Macspi_20180703	Non-Specific|Other							down	2			down	3		0.727	0.889575	14
OG0001349	14	4	Machtx_20180703|Maclig_37v3|Macpus_20180703|Macspi_20180703	Non-Specific									up	1	down	1		0.152	0.195313	14
OG0001350	14	4	Machtx_20180703|Maclig_37v3|Macpus_20180703|Macspi_20180703	Non-Specific		OvI_up		OvI			up	1	down	1	mixed	3		0.815	1.17768	14
OG0001351	14	4	Machtx_20180703|Maclig_37v3|Macpus_20180703|Macspi_20180703	Non-Specific							mixed	2	down	2	up	2		0.447	0.783714	14
OG0001352	14	4	Machtx_20180703|Maclig_37v3|Macpus_20180703|Macspi_20180703	Non-Specific|Other					germline_FACS	germline_FACS	down	2			down	2		1.36	1.83494	14
OG0001353	14	4	Machtx_20180703|Maclig_37v3|Macpus_20180703|Macspi_20180703	Non-Specific|Tail	Tail								up	1	down	2		0.747	1.06338	9
OG0001354	14	4	Machtx_20180703|Maclig_37v3|Macpus_20180703|Macspi_20180703	Non-Specific		OvI_down		OvI			up	1	up	1	down	1		0.504	0.758216	14
OG0001355	14	4	Machtx_20180703|Maclig_37v3|Macpus_20180703|Macspi_20180703	Non-Specific|Testes	Testis						up	1			mixed	1		0.635	0.784977	14
OG0001356	14	4	Machtx_20180703|Maclig_37v3|Macpus_20180703|Macspi_20180703	Non-Specific							up	2	up	1				0.587	0.77158	14
OG0001357	14	4	Machtx_20180703|Maclig_37v3|Macpus_20180703|Macspi_20180703	Non-Specific							up	1	down	1	up	2		0.448	0.558573	14
OG0001358	14	4	Machtx_20180703|Maclig_37v3|Macpus_20180703|Macspi_20180703	Non-Specific							down	3	up	2	down	3		0.322	0.432972	14
OG0001359	14	4	Machtx_20180703|Maclig_37v3|Macpus_20180703|Macspi_20180703	Non-Specific							up	2	mixed	2	up	2		0.199	0.221596	14
OG0001360	14	4	Machtx_20180703|Maclig_37v3|Macpus_20180703|Macspi_20180703	Non-Specific		OvI_down		OvI					up	1	down	1		0.74	0.880252	7
OG0001361	14	4	Machtx_20180703|Maclig_37v3|Macpus_20180703|Macspi_20180703	Non-Specific							up	1			up	1		1.588	2.93512	14
OG0001362	14	4	Machtx_20180703|Maclig_37v3|Macpus_20180703|Macspi_20180703	Non-Specific							up	1	down	2	up	3		0.178	0.208159	14
OG0001363	14	4	Machtx_20180703|Maclig_37v3|Macpus_20180703|Macspi_20180703	Non-Specific|Other		OvI_down		OvI			down	1	up	2	down	3		0.237	0.349861	14
OG0001364	14	4	Machtx_20180703|Maclig_37v3|Macpus_20180703|Macspi_20180703	Non-Specific									up	2	down	2		1.11	1.48475	14
OG0001365	14	2	Machtx_20180703|Macspi_20180703								down	1	mixed	1	down	1		0.939	0.938916	14
OG0001366	14	4	Machtx_20180703|Maclig_37v3|Macpus_20180703|Macspi_20180703	Non-Specific|Tail	Tail													0.546	0.691432	14
OG0001367	14	4	Machtx_20180703|Maclig_37v3|Macpus_20180703|Macspi_20180703	Non-Specific|Other									down	1				0.488	0.670122	10
OG0001368	14	4	Machtx_20180703|Maclig_37v3|Macpus_20180703|Macspi_20180703	Non-Specific		OvI_down		OvI	germline_FACS	germline_FACS	up	1	up	2	mixed	3		0.286	0.327863	14
OG0001369	14	4	Machtx_20180703|Maclig_37v3|Macpus_20180703|Macspi_20180703	Non-Specific														0.373	0.868334	10
OG0001370	14	4	Machtx_20180703|Maclig_37v3|Macpus_20180703|Macspi_20180703	Non-Specific							down	1	up	1	down	2		0.404	0.403556	2
OG0001371	14	4	Machtx_20180703|Maclig_37v3|Macpus_20180703|Macspi_20180703	Non-Specific		OvI_up		OvI	neoblast_FACS	neoblast_FACS			down	2	up	3		0.157	0.223644	14
OG0001372	14	4	Machtx_20180703|Maclig_37v3|Macpus_20180703|Macspi_20180703	Non-Specific									down	1	up	2		0.279	0.394348	14
OG0001373	14	4	Machtx_20180703|Maclig_37v3|Macpus_20180703|Macspi_20180703	Non-Specific|Other							down	2	down	1	down	2		0.206	0.252626	14
OG0001374	14	4	Machtx_20180703|Maclig_37v3|Macpus_20180703|Macspi_20180703	Non-Specific					neoblast_FACS	neoblast_FACS	up	1	up	2	mixed	2		0.345	0.506837	14
OG0001375	14	4	Machtx_20180703|Maclig_37v3|Macpus_20180703|Macspi_20180703	Non-Specific|Other							down	2			down	2		0.364	0.649843	14
OG0001376	14	4	Machtx_20180703|Maclig_37v3|Macpus_20180703|Macspi_20180703	Non-Specific|Other											mixed	1		0.409	0.507297	14
OG0001377	14	4	Machtx_20180703|Maclig_37v3|Macpus_20180703|Macspi_20180703	Non-Specific		OvI_up		OvI			up	1	up	1	down	1		0.762	1.12718	14
OG0001378	14	4	Machtx_20180703|Maclig_37v3|Macpus_20180703|Macspi_20180703	Non-Specific		OvI_down	OvP_down	social_mix			down	2	up	2	down	3		0.301	0.367655	14
OG0001379	14	4	Machtx_20180703|Maclig_37v3|Macpus_20180703|Macspi_20180703	Non-Specific														1.47	2.92353	10
OG0001380	14	3	Machtx_20180703|Maclig_37v3|Macspi_20180703	Non-Specific|Other|Testes	Testis													0.816	0.969494	14
OG0001381	14	4	Machtx_20180703|Maclig_37v3|Macpus_20180703|Macspi_20180703	Non-Specific		OvI_down	OvP_down	BOTH			mixed	2	up	2	down	2		0.455	0.582854	14
OG0001382	14	3	Machtx_20180703|Macpus_20180703|Macspi_20180703										up	1	down	1		0.661	0.922659	14
OG0001383	14	4	Machtx_20180703|Maclig_37v3|Macpus_20180703|Macspi_20180703	Non-Specific|Tail	Tail													0.514	0.631191	14
OG0001384	14	4	Machtx_20180703|Maclig_37v3|Macpus_20180703|Macspi_20180703	Non-Specific					germline_FACS	germline_FACS	down	1			down	1		0.467	0.774818	14
OG0001385	14	3	Machtx_20180703|Macpus_20180703|Macspi_20180703								down	1			down	1		0.882	0.995287	14
OG0001386	14	4	Machtx_20180703|Maclig_37v3|Macpus_20180703|Macspi_20180703	Testes	Testis				germline_FACS	germline_FACS	up	3	up	2	up	3		0.759	1.06498	14
OG0001387	14	4	Machtx_20180703|Maclig_37v3|Macpus_20180703|Macspi_20180703	Non-Specific									up	1	down	1		0.607	0.71502	14
OG0001388	14	4	Machtx_20180703|Maclig_37v3|Macpus_20180703|Macspi_20180703	Non-Specific														1.27	2.00944	14
OG0001389	14	4	Machtx_20180703|Maclig_37v3|Macpus_20180703|Macspi_20180703	Non-Specific		OvI_down		OvI			down	1	up	1	down	2		1.011	1.64875	11
OG0001390	14	4	Machtx_20180703|Maclig_37v3|Macpus_20180703|Macspi_20180703	Non-Specific|Other									up	1	down	2		0.586	0.977721	14
OG0001391	14	3	Machtx_20180703|Maclig_37v3|Macpus_20180703	Non-Specific|Other							up	1						1.027	1.43414	14
OG0001392	14	4	Machtx_20180703|Maclig_37v3|Macpus_20180703|Macspi_20180703	Non-Specific									up	1	down	1		0.549	0.915129	8
OG0001393	14	4	Machtx_20180703|Maclig_37v3|Macpus_20180703|Macspi_20180703	Non-Specific							down	1	down	1	mixed	2		0.31	0.357984	14
OG0001394	14	4	Machtx_20180703|Maclig_37v3|Macpus_20180703|Macspi_20180703	Non-Specific		OvI_up		OvI			mixed	2	down	3	up	2		0.577	0.759463	14
OG0001395	14	4	Machtx_20180703|Maclig_37v3|Macpus_20180703|Macspi_20180703	Non-Specific|Other									up	1	down	1		0.88	1.1223	14
OG0001396	14	4	Machtx_20180703|Maclig_37v3|Macpus_20180703|Macspi_20180703	Non-Specific														0.583	0.866529	14
OG0001397	14	4	Machtx_20180703|Maclig_37v3|Macpus_20180703|Macspi_20180703	Non-Specific|Other		OvI_up		OvI			down	1			down	1		1.074	1.27643	14
OG0001398	14	4	Machtx_20180703|Maclig_37v3|Macpus_20180703|Macspi_20180703	Non-Specific									mixed	2	mixed	3		0.138	0.182845	14
OG0001399	14	4	Machtx_20180703|Maclig_37v3|Macpus_20180703|Macspi_20180703	Non-Specific		OvI_down		OvI	neoblast-strict	neoblast-strict	up	2	up	2	up	2		0.27	0.343477	14
OG0001400	14	4	Machtx_20180703|Maclig_37v3|Macpus_20180703|Macspi_20180703	Non-Specific		OvI_down		OvI					up	1	down	1		0.892	1.06051	9
OG0001401	14	4	Machtx_20180703|Maclig_37v3|Macpus_20180703|Macspi_20180703	Non-Specific|Other					germline_FACS	germline_FACS	up	1	down	1	up	2		1.285	1.63252	14
OG0001402	14	3	Machtx_20180703|Macpus_20180703|Macspi_20180703										up	1	down	1		0.76	0.887662	14
OG0001403	14	4	Machtx_20180703|Maclig_37v3|Macpus_20180703|Macspi_20180703	Non-Specific									up	2	down	1		0.648	0.907525	14
OG0001404	14	4	Machtx_20180703|Maclig_37v3|Macpus_20180703|Macspi_20180703	Non-Specific							up	1			up	1		0.342	0.709418	10
OG0001405	14	4	Machtx_20180703|Maclig_37v3|Macpus_20180703|Macspi_20180703	Non-Specific		OvI_down		OvI					up	1	down	1		1.106	1.64866	12
OG0001406	14	4	Machtx_20180703|Maclig_37v3|Macpus_20180703|Macspi_20180703	Non-Specific							up	1	down	1	up	2		0.664	0.926181	14
OG0001407	14	4	Machtx_20180703|Maclig_37v3|Macpus_20180703|Macspi_20180703	Non-Specific|Other		OvI_up		OvI			down	1	down	1	mixed	2		1.436	1.72676	14
OG0001408	14	4	Machtx_20180703|Maclig_37v3|Macpus_20180703|Macspi_20180703	Non-Specific|Ovaries 1	Ovary	OvI_down		OvI			down	2	up	2	down	3		0.446	0.521197	14
OG0001409	14	4	Machtx_20180703|Maclig_37v3|Macpus_20180703|Macspi_20180703	Non-Specific							mixed	2	up	1	down	2		0.524	0.595001	14
OG0001410	14	3	Machtx_20180703|Maclig_37v3|Macspi_20180703	Non-Specific		OvI_down		OvI			up	1	up	1				0.499	0.662038	9
OG0001411	14	4	Machtx_20180703|Maclig_37v3|Macpus_20180703|Macspi_20180703	Non-Specific|Other		OvI_down		OvI					up	1	down	1		0.313	0.753697	6
OG0001412	14	4	Machtx_20180703|Maclig_37v3|Macpus_20180703|Macspi_20180703	Non-Specific									up	1	down	3		0.965	1.16929	12
OG0001413	14	4	Machtx_20180703|Maclig_37v3|Macpus_20180703|Macspi_20180703	Non-Specific|Other					germline_FACS	germline_FACS			up	1	down	2		0.794	0.910404	14
OG0001414	14	4	Machtx_20180703|Maclig_37v3|Macpus_20180703|Macspi_20180703	Non-Specific									up	2	down	3		0.37	0.410768	14
OG0001415	14	4	Machtx_20180703|Maclig_37v3|Macpus_20180703|Macspi_20180703	Non-Specific		OvI_down	OvP_down	BOTH			up	1	mixed	1	mixed	2		0.282	0.366867	8
OG0001416	14	3	Machtx_20180703|Macpus_20180703|Macspi_20180703										up	1	mixed	3		0.658	0.778001	14
OG0001417	14	4	Machtx_20180703|Maclig_37v3|Macpus_20180703|Macspi_20180703	Non-Specific		OvI_down		OvI					up	1	down	2		0.246	0.387233	7
OG0001418	14	4	Machtx_20180703|Maclig_37v3|Macpus_20180703|Macspi_20180703	Non-Specific							down	1	down	2	mixed	3		0.734	1.05764	11
OG0001419	14	4	Machtx_20180703|Maclig_37v3|Macpus_20180703|Macspi_20180703	Non-Specific|Testes	Testis				germline_FACS	germline_FACS	up	1	up	1	mixed	2		0.624	0.810867	14
OG0001420	14	4	Machtx_20180703|Maclig_37v3|Macpus_20180703|Macspi_20180703	Non-Specific|Other							up	1	down	1	up	2		0.68	0.829408	14
OG0001421	14	4	Machtx_20180703|Maclig_37v3|Macpus_20180703|Macspi_20180703	Non-Specific|Other							down	1	up	1	down	1		0.647	1.05607	12
OG0001422	14	4	Machtx_20180703|Maclig_37v3|Macpus_20180703|Macspi_20180703	Non-Specific											down	2		0.457	0.827664	14
OG0001423	14	4	Machtx_20180703|Maclig_37v3|Macpus_20180703|Macspi_20180703	Non-Specific														0.543	1.09348	9
OG0001424	14	4	Machtx_20180703|Maclig_37v3|Macpus_20180703|Macspi_20180703	Non-Specific		OvI_up	OvP_up	BOTH			mixed	1	mixed	2	up	2		0.57	0.709233	14
OG0001425	14	4	Machtx_20180703|Maclig_37v3|Macpus_20180703|Macspi_20180703	Non-Specific							down	1	up	2	down	3		0.554	0.811245	14
OG0001426	14	4	Machtx_20180703|Maclig_37v3|Macpus_20180703|Macspi_20180703	Non-Specific							up	1	up	1	mixed	2		0.533	0.605854	6
OG0001427	14	4	Machtx_20180703|Maclig_37v3|Macpus_20180703|Macspi_20180703	Non-Specific														NA	NA	-14
OG0001428	14	2	Machtx_20180703|Macspi_20180703										down	1	up	1		1.186	1.18627	14
OG0001429	14	4	Machtx_20180703|Maclig_37v3|Macpus_20180703|Macspi_20180703	Non-Specific							up	1	up	1				0.601	0.777851	14
OG0001430	14	4	Machtx_20180703|Maclig_37v3|Macpus_20180703|Macspi_20180703	Non-Specific|Other		OvI_up		OvI			up	1			up	2		1.01	1.52826	14
OG0001431	14	4	Machtx_20180703|Maclig_37v3|Macpus_20180703|Macspi_20180703	Non-Specific							down	2	down	1	down	2		0.948	1.1046	14
OG0001432	14	3	Machtx_20180703|Maclig_37v3|Macspi_20180703	Non-Specific|Other							down	1	down	1				0.645	0.685943	14
OG0001433	14	3	Machtx_20180703|Maclig_37v3|Macspi_20180703	Non-Specific							up	2	down	1	up	1		1.03	1.09815	14
OG0001434	14	4	Machtx_20180703|Maclig_37v3|Macpus_20180703|Macspi_20180703	Non-Specific|Other							up	2	down	1	up	2		0.791	1.00148	14
OG0001435	14	4	Machtx_20180703|Maclig_37v3|Macpus_20180703|Macspi_20180703	Non-Specific|Ovaries 1|Testes	positional_mix													0.903	1.136	9
OG0001436	14	4	Machtx_20180703|Maclig_37v3|Macpus_20180703|Macspi_20180703	Non-Specific|Other							down	1			down	2		0.254	0.58889	6
OG0001437	14	4	Machtx_20180703|Maclig_37v3|Macpus_20180703|Macspi_20180703	Non-Specific		OvI_down		OvI	germline_FACS	germline_FACS	mixed	2	up	2	down	1		0.485	0.517728	14
OG0001438	14	4	Machtx_20180703|Maclig_37v3|Macpus_20180703|Macspi_20180703	Non-Specific|Tail	Tail						down	1	down	1	mixed	2		1.709	2.90065	14
OG0001439	14	4	Machtx_20180703|Maclig_37v3|Macpus_20180703|Macspi_20180703	Non-Specific|Other											down	1		1.271	4.10477	14
OG0001440	14	4	Machtx_20180703|Maclig_37v3|Macpus_20180703|Macspi_20180703	Non-Specific		OvI_down	OvP_down	BOTH	germline_FACS	germline_FACS	down	1	up	1	down	1		0.63	0.763825	14
OG0001441	14	4	Machtx_20180703|Maclig_37v3|Macpus_20180703|Macspi_20180703	Non-Specific		OvI_down		OvI			down	2	up	2	mixed	2		0.202	0.26097	14
OG0001442	14	4	Machtx_20180703|Maclig_37v3|Macpus_20180703|Macspi_20180703	Non-Specific		OvI_down		OvI					up	1	down	2		0.271	0.270697	2
OG0001443	14	4	Machtx_20180703|Maclig_37v3|Macpus_20180703|Macspi_20180703	Non-Specific									up	1	down	2		0.093	0.124061	10
OG0001444	14	3	Machtx_20180703|Macpus_20180703|Macspi_20180703								down	2			down	1		1.021	1.39327	14
OG0001445	14	4	Machtx_20180703|Maclig_37v3|Macpus_20180703|Macspi_20180703	Non-Specific		OvI_up		OvI			down	1			down	2		1.09	1.75086	11
OG0001446	14	4	Machtx_20180703|Maclig_37v3|Macpus_20180703|Macspi_20180703	Non-Specific							down	3	up	1	down	3		0.356	0.468132	14
OG0001447	14	4	Machtx_20180703|Maclig_37v3|Macpus_20180703|Macspi_20180703	Non-Specific									mixed	2	up	1		0.651	0.900554	14
OG0001448	14	4	Machtx_20180703|Maclig_37v3|Macpus_20180703|Macspi_20180703	Non-Specific		OvI_down	OvP_down	BOTH			down	2	up	1	down	3		0.515	0.833105	11
OG0001449	14	4	Machtx_20180703|Maclig_37v3|Macpus_20180703|Macspi_20180703	Non-Specific		OvI_up	OvP_up	BOTH			up	3	mixed	2	mixed	3		0.831	1.0773	14
OG0001450	14	4	Machtx_20180703|Maclig_37v3|Macpus_20180703|Macspi_20180703	Non-Specific|Other|Tail|Testes	positional_mix								up	1	down	2		1.179	1.5141	14
OG0001451	14	4	Machtx_20180703|Maclig_37v3|Macpus_20180703|Macspi_20180703	Non-Specific									up	3	down	2		0.446	0.705153	7
OG0001452	14	4	Machtx_20180703|Maclig_37v3|Macpus_20180703|Macspi_20180703	Non-Specific|Other|Ovaries 1	Ovary						up	1	mixed	2	down	1		0.343	0.389024	14
OG0001453	14	4	Machtx_20180703|Maclig_37v3|Macpus_20180703|Macspi_20180703	Non-Specific							down	2	up	1	down	2		0.157	0.20942	14
OG0001454	14	4	Machtx_20180703|Maclig_37v3|Macpus_20180703|Macspi_20180703	Non-Specific		OvI_down		OvI					up	1	mixed	2		0.503	0.618823	14
OG0001455	14	4	Machtx_20180703|Maclig_37v3|Macpus_20180703|Macspi_20180703	Non-Specific					germline_FACS	germline_FACS	down	2	up	1	down	3		0.154	0.196532	14
OG0001456	14	3	Machtx_20180703|Maclig_37v3|Macspi_20180703	Non-Specific							up	1	up	1	up	1		0.436	0.564134	14
OG0001457	14	4	Machtx_20180703|Maclig_37v3|Macpus_20180703|Macspi_20180703	Non-Specific|Other							down	2			down	2		0.259	0.33175	14
OG0001458	14	4	Machtx_20180703|Maclig_37v3|Macpus_20180703|Macspi_20180703	Non-Specific|Other							down	1			down	1		0.306	0.424062	14
OG0001459	14	4	Machtx_20180703|Maclig_37v3|Macpus_20180703|Macspi_20180703	Testes	Testis	OvI_down		OvI			mixed	2	up	1	mixed	2		0.401	0.551281	14
OG0001460	14	4	Machtx_20180703|Maclig_37v3|Macpus_20180703|Macspi_20180703	Non-Specific|Ovaries 1	Ovary													0.459	0.630226	12
OG0001461	14	4	Machtx_20180703|Maclig_37v3|Macpus_20180703|Macspi_20180703	Non-Specific		OvI_down	OvP_down	BOTH			down	2	up	1	down	3		0.203	0.347324	14
OG0001462	14	4	Machtx_20180703|Maclig_37v3|Macpus_20180703|Macspi_20180703	Non-Specific							up	1	up	1	down	1		0.865	0.954281	9
OG0001463	14	4	Machtx_20180703|Maclig_37v3|Macpus_20180703|Macspi_20180703	Non-Specific|Testes	Testis				germline_FACS	germline_FACS	mixed	3	up	2	mixed	2		0.677	0.931067	12
OG0001464	14	3	Machtx_20180703|Maclig_37v3|Macspi_20180703	Non-Specific|Ovaries 1|Tail	positional_mix	OvI_down		OvI										0.776	0.952026	14
OG0001465	14	3	Machtx_20180703|Maclig_37v3|Macspi_20180703	Non-Specific							up	1			up	1		1.02	1.01987	8
OG0001466	14	4	Machtx_20180703|Maclig_37v3|Macpus_20180703|Macspi_20180703	Non-Specific							down	1	up	1	down	2		0.118	0.160586	14
OG0001467	14	2	Machtx_20180703|Maclig_37v3	Non-Specific							up	1	up	1	mixed	1		0.526	0.52627	14
OG0001468	14	4	Machtx_20180703|Maclig_37v3|Macpus_20180703|Macspi_20180703	Other							mixed	1	down	2	up	2		1.402	1.73052	14
OG0001469	14	2	Machtx_20180703|Macspi_20180703								up	1	up	1	down	1		0.277	0.277064	12
OG0001470	14	4	Machtx_20180703|Maclig_37v3|Macpus_20180703|Macspi_20180703	Non-Specific|Other														0.862	0.986768	14
OG0001471	14	4	Machtx_20180703|Maclig_37v3|Macpus_20180703|Macspi_20180703	Non-Specific|Other		OvI_down	OvP_down	BOTH			up	2	up	2	down	2		0.73	0.951085	8
OG0001472	14	3	Machtx_20180703|Macpus_20180703|Macspi_20180703												down	2		0.572	0.672626	14
OG0001473	14	4	Machtx_20180703|Maclig_37v3|Macpus_20180703|Macspi_20180703	Non-Specific							up	1	down	1	up	2		0.477	0.739068	14
OG0001474	14	4	Machtx_20180703|Maclig_37v3|Macpus_20180703|Macspi_20180703	Other|Ovaries 1	Ovary						up	2	down	2	up	3		1.014	1.3101	14
OG0001475	14	2	Macpus_20180703|Macspi_20180703								up	2	mixed	2	up	2		1.411	1.41114	14
OG0001476	14	3	Maclig_37v3|Macpus_20180703|Macspi_20180703	Non-Specific|Other|Tail	Tail								up	1	down	1		1.143	1.60034	9
OG0001477	14	1	Macpus_20180703								up	1			up	1		NA	NA	14
OG0001478	14	1	Macpus_20180703										down	1	up	1		NA	NA	14
OG0001479	14	1	Macpus_20180703								up	1	up	1	mixed	1		NA	NA	14
OG0001480	14	2	Maclig_37v3|Macspi_20180703	Non-Specific|Other|Tail	Tail													1.133	1.13315	14
OG0001481	14	2	Maclig_37v3|Macspi_20180703	Non-Specific							up	1			up	1		0.496	0.496416	14
OG0001482	14	1	Macspi_20180703										down	1	up	1		NA	NA	14
OG0001483	14	1	Macspi_20180703								down	1	up	1	down	1		NA	NA	14
OG0001484	14	1	Macspi_20180703								up	1	up	1	down	1		NA	NA	14
OG0001485	14	1	Maclig_37v3	Non-Specific|Tail	Tail				germline_FACS	germline_FACS								NA	NA	14
OG0001486	14	1	Maclig_37v3	Non-Specific|Other														NA	NA	14
OG0001487	13	4	Machtx_20180703|Maclig_37v3|Macpus_20180703|Macspi_20180703	Non-Specific														0.831	0.999813	13
OG0001488	13	4	Machtx_20180703|Maclig_37v3|Macpus_20180703|Macspi_20180703	Non-Specific|Other														0.36	0.72264	8
OG0001489	13	4	Machtx_20180703|Maclig_37v3|Macpus_20180703|Macspi_20180703	Non-Specific									up	1	down	1		0.751	1.0593	11
OG0001490	13	4	Machtx_20180703|Maclig_37v3|Macpus_20180703|Macspi_20180703	Non-Specific|Other|Tail	Tail										down	1		0.461	0.552686	13
OG0001491	13	2	Machtx_20180703|Maclig_37v3	Non-Specific														0.839	0.838749	13
OG0001492	13	4	Machtx_20180703|Maclig_37v3|Macpus_20180703|Macspi_20180703	Non-Specific							down	1			down	1		1.539	1.76401	13
OG0001493	13	4	Machtx_20180703|Maclig_37v3|Macpus_20180703|Macspi_20180703	Non-Specific														0.348	0.362674	9
OG0001494	13	4	Machtx_20180703|Maclig_37v3|Macpus_20180703|Macspi_20180703	Non-Specific							down	3			down	3		0.52	0.900513	13
OG0001495	13	4	Machtx_20180703|Maclig_37v3|Macpus_20180703|Macspi_20180703	Non-Specific							down	2			down	2		0.224	0.314391	13
OG0001496	13	4	Machtx_20180703|Maclig_37v3|Macpus_20180703|Macspi_20180703	Non-Specific														0.812	0.880579	9
OG0001497	13	4	Machtx_20180703|Maclig_37v3|Macpus_20180703|Macspi_20180703	Non-Specific|Other							down	1			down	1		0.541	0.62481	13
OG0001498	13	4	Machtx_20180703|Maclig_37v3|Macpus_20180703|Macspi_20180703	Non-Specific|Other											down	2		0.371	0.472997	10
OG0001499	13	4	Machtx_20180703|Maclig_37v3|Macpus_20180703|Macspi_20180703	Non-Specific							down	3	down	2	mixed	2		0.973	1.16551	13
OG0001500	13	4	Machtx_20180703|Maclig_37v3|Macpus_20180703|Macspi_20180703	Non-Specific|Other									down	1				0.406	0.602816	13
OG0001501	13	3	Machtx_20180703|Macpus_20180703|Macspi_20180703								down	1	down	1	mixed	2		1.039	1.22812	13
OG0001502	13	3	Machtx_20180703|Maclig_37v3|Macspi_20180703	Non-Specific|Other														0.592	0.627151	13
OG0001503	13	3	Machtx_20180703|Maclig_37v3|Macspi_20180703	Testes	Testis				germline_FACS	germline_FACS	up	2	up	1	up	1		1.482	1.86175	13
OG0001504	13	4	Machtx_20180703|Maclig_37v3|Macpus_20180703|Macspi_20180703	Non-Specific									down	1				0.584	0.685798	13
OG0001505	13	4	Machtx_20180703|Maclig_37v3|Macpus_20180703|Macspi_20180703	Non-Specific|Other							down	1	down	1	up	2		0.659	0.854974	13
OG0001506	13	4	Machtx_20180703|Maclig_37v3|Macpus_20180703|Macspi_20180703	Non-Specific|Testes	Testis						mixed	2	mixed	2	mixed	3		0.898	1.07703	13
OG0001507	13	4	Machtx_20180703|Maclig_37v3|Macpus_20180703|Macspi_20180703	Non-Specific|Other							down	2	down	2	down	2		0.219	0.265317	13
OG0001508	13	4	Machtx_20180703|Maclig_37v3|Macpus_20180703|Macspi_20180703	Testes	Testis	OvI_up		OvI	germline_FACS|neoblast-strict	neoblast_mix	up	3	up	2	up	2		0.863	1.12082	13
OG0001509	13	4	Machtx_20180703|Maclig_37v3|Macpus_20180703|Macspi_20180703	Non-Specific|Other							down	1			down	1		0.474	0.542978	13
OG0001510	13	4	Machtx_20180703|Maclig_37v3|Macpus_20180703|Macspi_20180703	Non-Specific									down	1	mixed	2		0.969	1.38817	13
OG0001511	13	4	Machtx_20180703|Maclig_37v3|Macpus_20180703|Macspi_20180703	Non-Specific|Other|Testes	Testis													0.46	0.568881	13
OG0001512	13	4	Machtx_20180703|Maclig_37v3|Macpus_20180703|Macspi_20180703	Non-Specific									down	2	mixed	3		0.229	0.308124	13
OG0001513	13	4	Machtx_20180703|Maclig_37v3|Macpus_20180703|Macspi_20180703	Non-Specific					germline_FACS	germline_FACS			down	2	mixed	2		0.394	0.51111	13
OG0001514	13	4	Machtx_20180703|Maclig_37v3|Macpus_20180703|Macspi_20180703	Non-Specific							up	1			up	1		0.796	1.11306	13
OG0001515	13	4	Machtx_20180703|Maclig_37v3|Macpus_20180703|Macspi_20180703	Non-Specific					germline_FACS	germline_FACS	down	1	mixed	3	mixed	3		0.965	1.21277	13
OG0001516	13	2	Machtx_20180703|Maclig_37v3	Non-Specific														0.617	0.617104	13
OG0001517	13	4	Machtx_20180703|Maclig_37v3|Macpus_20180703|Macspi_20180703	Non-Specific									up	1	down	2		1.023	1.31752	13
OG0001518	13	4	Machtx_20180703|Maclig_37v3|Macpus_20180703|Macspi_20180703	Non-Specific|Other|Testes	Testis						down	1						0.604	0.780861	13
OG0001519	13	4	Machtx_20180703|Maclig_37v3|Macpus_20180703|Macspi_20180703	Non-Specific														0.402	0.477653	13
OG0001520	13	4	Machtx_20180703|Maclig_37v3|Macpus_20180703|Macspi_20180703	Non-Specific									down	1	mixed	2		0.605	0.751795	13
OG0001521	13	4	Machtx_20180703|Maclig_37v3|Macpus_20180703|Macspi_20180703	Non-Specific|Other		OvI_down|OvI_up		OvI			mixed	2	mixed	3	up	3	ovaries	0.925	1.12114	13
OG0001522	13	4	Machtx_20180703|Maclig_37v3|Macpus_20180703|Macspi_20180703	Non-Specific|Other							down	1			down	2		0.581	0.580527	4
OG0001523	13	3	Machtx_20180703|Maclig_37v3|Macspi_20180703	Non-Specific|Other|Testes	Testis						down	1	down	1				0.77	0.82342	13
OG0001524	13	4	Machtx_20180703|Maclig_37v3|Macpus_20180703|Macspi_20180703	Non-Specific							up	1	down	1	up	2		0.999	1.23393	13
OG0001525	13	4	Machtx_20180703|Maclig_37v3|Macpus_20180703|Macspi_20180703	Non-Specific|Other														0.752	0.932767	13
OG0001526	13	4	Machtx_20180703|Maclig_37v3|Macpus_20180703|Macspi_20180703	Non-Specific|Other		OvI_down		OvI					up	1	down	1		0.811	0.934713	11
OG0001527	13	4	Machtx_20180703|Maclig_37v3|Macpus_20180703|Macspi_20180703	Non-Specific		OvI_down		OvI			up	3	mixed	3	up	1		0.487	0.596988	13
OG0001528	13	3	Machtx_20180703|Maclig_37v3|Macspi_20180703	Non-Specific		OvI_down		OvI					up	2	down	2		0.793	0.881557	6
OG0001529	13	4	Machtx_20180703|Maclig_37v3|Macpus_20180703|Macspi_20180703	Non-Specific					germline_FACS	germline_FACS	down	1	down	3	up	3		0.261	0.3307	13
OG0001530	13	4	Machtx_20180703|Maclig_37v3|Macpus_20180703|Macspi_20180703	Testes	Testis				germline_FACS	germline_FACS	up	2	up	2	up	2		0.521	1.80993	8
OG0001531	13	3	Machtx_20180703|Maclig_37v3|Macspi_20180703	Non-Specific							up	2	up	2	up	1		0.894	1.16838	13
OG0001532	13	4	Machtx_20180703|Maclig_37v3|Macpus_20180703|Macspi_20180703	Non-Specific							up	1			up	2		0.759	0.956583	13
OG0001533	13	4	Machtx_20180703|Maclig_37v3|Macpus_20180703|Macspi_20180703	Non-Specific									up	1	mixed	2		0.353	0.451576	13
OG0001534	13	4	Machtx_20180703|Maclig_37v3|Macpus_20180703|Macspi_20180703	Non-Specific|Other							down	1	up	1				0.431	0.595217	13
OG0001535	13	4	Machtx_20180703|Maclig_37v3|Macpus_20180703|Macspi_20180703	Non-Specific							up	1	down	2	up	2		0.893	1.18979	13
OG0001536	13	4	Machtx_20180703|Maclig_37v3|Macpus_20180703|Macspi_20180703	Non-Specific		OvI_down	OvP_down	BOTH			up	3	up	2	up	3		1.38	1.44573	3
OG0001537	13	4	Machtx_20180703|Maclig_37v3|Macpus_20180703|Macspi_20180703	Non-Specific									down	1	up	2		0.648	0.969359	13
OG0001538	13	4	Machtx_20180703|Maclig_37v3|Macpus_20180703|Macspi_20180703	Non-Specific									down	1	up	2		0.554	0.67875	13
OG0001539	13	4	Machtx_20180703|Maclig_37v3|Macpus_20180703|Macspi_20180703	Non-Specific									up	1	down	1		0.486	0.716977	6
OG0001540	13	3	Machtx_20180703|Maclig_37v3|Macspi_20180703	Non-Specific|Other							down	2			down	2		0.804	0.868332	13
OG0001541	13	4	Machtx_20180703|Maclig_37v3|Macpus_20180703|Macspi_20180703	Non-Specific									mixed	1	mixed	3		0.684	0.891101	13
OG0001542	13	4	Machtx_20180703|Maclig_37v3|Macpus_20180703|Macspi_20180703	Non-Specific							up	1	mixed	2	up	1		0.492	0.602876	13
OG0001543	13	4	Machtx_20180703|Maclig_37v3|Macpus_20180703|Macspi_20180703	Non-Specific		OvI_down		OvI			up	1	up	1	down	2		0.808	1.22355	13
OG0001544	13	4	Machtx_20180703|Maclig_37v3|Macpus_20180703|Macspi_20180703	Non-Specific|Other														1.213	2.76676	9
OG0001545	13	4	Machtx_20180703|Maclig_37v3|Macpus_20180703|Macspi_20180703	Non-Specific									up	1	down	1		0.632	1.03784	13
OG0001546	13	4	Machtx_20180703|Maclig_37v3|Macpus_20180703|Macspi_20180703	Non-Specific									mixed	2	up	2		0.366	0.407673	13
OG0001547	13	4	Machtx_20180703|Maclig_37v3|Macpus_20180703|Macspi_20180703	Non-Specific									down	2	up	2		0.707	0.860047	13
OG0001548	13	4	Machtx_20180703|Maclig_37v3|Macpus_20180703|Macspi_20180703	Non-Specific									down	2	up	2		0.592	0.887246	13
OG0001549	13	3	Machtx_20180703|Maclig_37v3|Macspi_20180703	Non-Specific							mixed	2	up	2	mixed	2		0.587	0.671723	13
OG0001550	13	4	Machtx_20180703|Maclig_37v3|Macpus_20180703|Macspi_20180703	Non-Specific									up	1	down	2		0.512	0.899274	7
OG0001551	13	4	Machtx_20180703|Maclig_37v3|Macpus_20180703|Macspi_20180703	Non-Specific|Other														0.487	0.565851	13
OG0001552	13	4	Machtx_20180703|Maclig_37v3|Macpus_20180703|Macspi_20180703	Non-Specific|Other|Testes	Testis	OvI_up		OvI	germline_FACS	germline_FACS	up	3	up	2	up	2		1.545	2.03268	13
OG0001553	13	4	Machtx_20180703|Maclig_37v3|Macpus_20180703|Macspi_20180703	Non-Specific									up	1	down	1		0.541	0.714545	13
OG0001554	13	4	Machtx_20180703|Maclig_37v3|Macpus_20180703|Macspi_20180703	Non-Specific|Other		OvI_down		OvI			up	1	up	1	mixed	3		0.551	0.656784	13
OG0001555	13	4	Machtx_20180703|Maclig_37v3|Macpus_20180703|Macspi_20180703	Non-Specific		OvI_up		OvI			mixed	2	mixed	2	up	1		0.637	0.774994	13
OG0001556	13	2	Machtx_20180703|Maclig_37v3	Non-Specific											down	1		0.833	0.832844	13
OG0001557	13	4	Machtx_20180703|Maclig_37v3|Macpus_20180703|Macspi_20180703	Non-Specific|Other														0.522	0.638069	5
OG0001558	13	4	Machtx_20180703|Maclig_37v3|Macpus_20180703|Macspi_20180703	Non-Specific		OvI_up		OvI					up	1				0.769	1.58647	9
OG0001559	13	4	Machtx_20180703|Maclig_37v3|Macpus_20180703|Macspi_20180703	Non-Specific		OvI_up	OvP_up	BOTH			mixed	3	mixed	1	mixed	3		0.42	0.577426	13
OG0001560	13	4	Machtx_20180703|Maclig_37v3|Macpus_20180703|Macspi_20180703	Non-Specific		OvI_down		OvI			down	2			down	3		0.556	0.671528	13
OG0001561	13	4	Machtx_20180703|Maclig_37v3|Macpus_20180703|Macspi_20180703	Non-Specific									up	1	down	2		0.475	0.593162	13
OG0001562	13	4	Machtx_20180703|Maclig_37v3|Macpus_20180703|Macspi_20180703	Non-Specific		OvI_down		OvI					up	1	down	1		0.149	0.368447	11
OG0001563	13	4	Machtx_20180703|Maclig_37v3|Macpus_20180703|Macspi_20180703	Non-Specific|Other							up	1						0.5	0.864159	9
OG0001564	13	3	Machtx_20180703|Maclig_37v3|Macspi_20180703	Non-Specific							down	1	up	1	down	1		0.737	0.835884	13
OG0001565	13	4	Machtx_20180703|Maclig_37v3|Macpus_20180703|Macspi_20180703	Non-Specific|Other		OvI_down		OvI			up	1			up	2		0.694	0.79193	13
OG0001566	13	4	Machtx_20180703|Maclig_37v3|Macpus_20180703|Macspi_20180703	Non-Specific							down	2	up	1	down	3		0.449	0.501198	13
OG0001567	13	4	Machtx_20180703|Maclig_37v3|Macpus_20180703|Macspi_20180703	Non-Specific														0.046	0.216506	4
OG0001568	13	3	Machtx_20180703|Macpus_20180703|Macspi_20180703								down	1			down	2		0.887	1.03848	13
OG0001569	13	4	Machtx_20180703|Maclig_37v3|Macpus_20180703|Macspi_20180703	Non-Specific|Other					neoblast_FACS	neoblast_FACS			up	1	down	2		0.61	1.02072	10
OG0001570	13	3	Machtx_20180703|Maclig_37v3|Macspi_20180703	Non-Specific|Other							up	1	down	2	up	1		0.841	1.02778	13
OG0001571	13	4	Machtx_20180703|Maclig_37v3|Macpus_20180703|Macspi_20180703	Non-Specific|Other		OvI_down		OvI	germline_FACS	germline_FACS			mixed	2	mixed	2		0.594	0.748325	13
OG0001572	13	4	Machtx_20180703|Maclig_37v3|Macpus_20180703|Macspi_20180703	Non-Specific|Other							down	1			down	1		0.849	1.14184	13
OG0001573	13	4	Machtx_20180703|Maclig_37v3|Macpus_20180703|Macspi_20180703	Non-Specific|Other							down	1	down	1				0.78	1.01678	13
OG0001574	13	4	Machtx_20180703|Maclig_37v3|Macpus_20180703|Macspi_20180703	Non-Specific		OvI_down		OvI	germline_FACS	germline_FACS	mixed	2	up	1	down	1		0.692	0.859668	13
OG0001575	13	4	Machtx_20180703|Maclig_37v3|Macpus_20180703|Macspi_20180703	Non-Specific							down	1	mixed	2	mixed	2		0.445	0.609876	11
OG0001576	13	4	Machtx_20180703|Maclig_37v3|Macpus_20180703|Macspi_20180703	Other											down	2		0.965	1.20262	5
OG0001577	13	4	Machtx_20180703|Maclig_37v3|Macpus_20180703|Macspi_20180703	Non-Specific		OvI_down		OvI			down	1	mixed	2	mixed	3		0.847	0.98939	11
OG0001578	13	4	Machtx_20180703|Maclig_37v3|Macpus_20180703|Macspi_20180703	Non-Specific							down	2			down	1		0.867	1.23656	13
OG0001579	13	3	Machtx_20180703|Maclig_37v3|Macspi_20180703	Other									up	1				1.203	1.31772	13
OG0001580	13	4	Machtx_20180703|Maclig_37v3|Macpus_20180703|Macspi_20180703	Non-Specific		OvI_down		OvI			up	1	up	1	mixed	2		0.27	0.413077	13
OG0001581	13	4	Machtx_20180703|Maclig_37v3|Macpus_20180703|Macspi_20180703	Non-Specific							down	1	up	1	down	2		0.592	0.758516	13
OG0001582	13	4	Machtx_20180703|Maclig_37v3|Macpus_20180703|Macspi_20180703	Non-Specific							mixed	2	up	1	down	2		0.634	1.10497	13
OG0001583	13	4	Machtx_20180703|Maclig_37v3|Macpus_20180703|Macspi_20180703	Non-Specific|Other		OvI_up		OvI					up	1	down	2		0.931	1.61398	13
OG0001584	13	4	Machtx_20180703|Maclig_37v3|Macpus_20180703|Macspi_20180703	Non-Specific|Other							up	1	up	2	down	1		0.75	0.943264	13
OG0001585	13	4	Machtx_20180703|Maclig_37v3|Macpus_20180703|Macspi_20180703	Non-Specific		OvI_down	OvP_down	BOTH			mixed	3	mixed	2	mixed	2		0.839	0.956135	13
OG0001586	13	4	Machtx_20180703|Maclig_37v3|Macpus_20180703|Macspi_20180703	Non-Specific		OvI_up		OvI			down	1	down	2	up	2		0.354	0.488966	13
OG0001587	13	4	Machtx_20180703|Maclig_37v3|Macpus_20180703|Macspi_20180703	Non-Specific|Other							down	2	down	1	down	2		0.36	0.504869	13
OG0001588	13	3	Machtx_20180703|Maclig_37v3|Macspi_20180703	Non-Specific|Other		OvI_up		OvI			mixed	2	down	1	mixed	2		0.645	0.803086	13
OG0001589	13	3	Machtx_20180703|Maclig_37v3|Macspi_20180703	Non-Specific									up	1	down	1		0.3	0.440242	7
OG0001590	13	4	Machtx_20180703|Maclig_37v3|Macpus_20180703|Macspi_20180703	Non-Specific									up	1	mixed	2		0.9	1.32094	13
OG0001591	13	4	Machtx_20180703|Maclig_37v3|Macpus_20180703|Macspi_20180703	Non-Specific		OvI_down		OvI			down	1	up	1	down	1		0.614	0.688061	7
OG0001592	13	4	Machtx_20180703|Maclig_37v3|Macpus_20180703|Macspi_20180703	Non-Specific									up	1	mixed	2		0.744	0.873334	13
OG0001593	13	4	Machtx_20180703|Maclig_37v3|Macpus_20180703|Macspi_20180703	Non-Specific							down	3	up	1	down	3		0.272	0.336454	13
OG0001594	13	4	Machtx_20180703|Maclig_37v3|Macpus_20180703|Macspi_20180703	Non-Specific											down	1		0.528	0.691147	11
OG0001595	13	4	Machtx_20180703|Maclig_37v3|Macpus_20180703|Macspi_20180703	Non-Specific														0.515	0.648881	13
OG0001596	13	4	Machtx_20180703|Maclig_37v3|Macpus_20180703|Macspi_20180703	Non-Specific		OvI_up		OvI			mixed	2	mixed	2	mixed	3		0.489	0.57864	13
OG0001597	13	4	Machtx_20180703|Maclig_37v3|Macpus_20180703|Macspi_20180703	Non-Specific					neoblast_FACS	neoblast_FACS			down	1	mixed	2		1.227	1.30407	8
OG0001598	13	4	Machtx_20180703|Maclig_37v3|Macpus_20180703|Macspi_20180703	Non-Specific		OvI_down	OvP_down	BOTH					up	1	down	1		0.269	0.553112	11
OG0001599	13	4	Machtx_20180703|Maclig_37v3|Macpus_20180703|Macspi_20180703	Non-Specific|Other							up	2			mixed	3		0.863	0.982372	9
OG0001600	13	4	Machtx_20180703|Maclig_37v3|Macpus_20180703|Macspi_20180703	Non-Specific							down	1	down	1				1.05	1.04999	5
OG0001601	13	4	Machtx_20180703|Maclig_37v3|Macpus_20180703|Macspi_20180703	Non-Specific									down	1	up	1		1.009	1.50575	13
OG0001602	13	4	Machtx_20180703|Maclig_37v3|Macpus_20180703|Macspi_20180703	Non-Specific		OvI_down		OvI			up	1	up	2	down	1		1.366	1.85868	13
OG0001603	13	4	Machtx_20180703|Maclig_37v3|Macpus_20180703|Macspi_20180703	Non-Specific							down	1			down	1		0.693	0.842847	10
OG0001604	13	4	Machtx_20180703|Maclig_37v3|Macpus_20180703|Macspi_20180703	Non-Specific|Testes	Testis						up	1	up	1	up	1		1.314	1.99111	9
OG0001605	13	3	Machtx_20180703|Maclig_37v3|Macspi_20180703	Non-Specific							up	1	up	1	mixed	1		0.615	0.614623	8
OG0001606	13	4	Machtx_20180703|Maclig_37v3|Macpus_20180703|Macspi_20180703	Non-Specific|Other									up	1	down	1		1.189	2.38771	11
OG0001607	13	4	Machtx_20180703|Maclig_37v3|Macpus_20180703|Macspi_20180703	Non-Specific							down	1	down	2	up	1		0.297	0.471047	13
OG0001608	13	4	Machtx_20180703|Maclig_37v3|Macpus_20180703|Macspi_20180703	Non-Specific|Other														0.256	0.355621	13
OG0001609	13	4	Machtx_20180703|Maclig_37v3|Macpus_20180703|Macspi_20180703	Non-Specific|Ovaries 1	Ovary						down	1			mixed	1		0.307	0.401347	13
OG0001610	13	4	Machtx_20180703|Maclig_37v3|Macpus_20180703|Macspi_20180703	Non-Specific|Other											down	2		0.39	0.513175	13
OG0001611	13	4	Machtx_20180703|Maclig_37v3|Macpus_20180703|Macspi_20180703	Non-Specific		OvI_down		OvI					up	2	down	3		0.104	0.149201	13
OG0001612	13	4	Machtx_20180703|Maclig_37v3|Macpus_20180703|Macspi_20180703	Non-Specific							mixed	3	mixed	2	mixed	2		0.995	1.17587	13
OG0001613	13	4	Machtx_20180703|Maclig_37v3|Macpus_20180703|Macspi_20180703	Non-Specific							down	1	mixed	2	down	1		0.565	0.6497	6
OG0001614	13	4	Machtx_20180703|Maclig_37v3|Macpus_20180703|Macspi_20180703	Non-Specific											down	1		0.712	1.18433	11
OG0001615	13	4	Machtx_20180703|Maclig_37v3|Macpus_20180703|Macspi_20180703	Non-Specific|Tail|Testes	positional_mix	OvI_down	OvP_down	BOTH			up	1	up	2	down	3		0.718	0.939823	9
OG0001616	13	4	Machtx_20180703|Maclig_37v3|Macpus_20180703|Macspi_20180703	Non-Specific									down	2	up	2		0.123	0.227714	13
OG0001617	13	4	Machtx_20180703|Maclig_37v3|Macpus_20180703|Macspi_20180703	Non-Specific		OvI_up	OvP_up	BOTH					down	2	up	3		0.063	0.0769097	13
OG0001618	13	3	Machtx_20180703|Maclig_37v3|Macspi_20180703	Non-Specific							down	1			down	1		0.862	0.861844	6
OG0001619	13	4	Machtx_20180703|Maclig_37v3|Macpus_20180703|Macspi_20180703	Non-Specific											down	2		0.742	1.13223	13
OG0001620	13	4	Machtx_20180703|Maclig_37v3|Macpus_20180703|Macspi_20180703	Non-Specific|Tail	Tail				neoblast_FACS	neoblast_FACS			up	1	mixed	1		1.086	2.01426	13
OG0001621	13	4	Machtx_20180703|Maclig_37v3|Macpus_20180703|Macspi_20180703	Non-Specific									up	1	down	1		0.393	0.4898	13
OG0001622	13	4	Machtx_20180703|Maclig_37v3|Macpus_20180703|Macspi_20180703	Non-Specific|Other							up	1	up	1	up	1		0.886	1.37307	13
OG0001623	13	4	Machtx_20180703|Maclig_37v3|Macpus_20180703|Macspi_20180703	Non-Specific|Other											down	2		0.5	0.782023	13
OG0001624	13	3	Machtx_20180703|Maclig_37v3|Macspi_20180703	Non-Specific							down	1	up	1	down	1		1.241	1.3442	13
OG0001625	13	4	Machtx_20180703|Maclig_37v3|Macpus_20180703|Macspi_20180703	Non-Specific		OvI_down		OvI			mixed	1			mixed	1		0.486	0.666208	13
OG0001626	13	4	Machtx_20180703|Maclig_37v3|Macpus_20180703|Macspi_20180703	Non-Specific									up	1	down	3		0.481	0.605887	10
OG0001627	13	4	Machtx_20180703|Maclig_37v3|Macpus_20180703|Macspi_20180703	Non-Specific							up	1			up	1		0.542	0.876505	9
OG0001628	13	4	Machtx_20180703|Maclig_37v3|Macpus_20180703|Macspi_20180703	Non-Specific							mixed	2	down	3	up	3		0.176	0.224615	13
OG0001629	13	3	Machtx_20180703|Maclig_37v3|Macspi_20180703	Non-Specific|Other							down	1	up	1				0.662	0.733648	13
OG0001630	13	4	Machtx_20180703|Maclig_37v3|Macpus_20180703|Macspi_20180703	Non-Specific|Other		OvI_down		OvI			up	1	up	1	down	1		0.577	0.577158	4
OG0001631	13	4	Machtx_20180703|Maclig_37v3|Macpus_20180703|Macspi_20180703	Non-Specific							down	1	up	1	down	2		1.104	1.68762	13
OG0001632	13	4	Machtx_20180703|Maclig_37v3|Macpus_20180703|Macspi_20180703	Non-Specific							up	1			mixed	3		0.531	0.66089	13
OG0001633	13	3	Machtx_20180703|Maclig_37v3|Macspi_20180703	Non-Specific									up	1	down	1		0.525	0.769162	8
OG0001634	13	4	Machtx_20180703|Maclig_37v3|Macpus_20180703|Macspi_20180703	Testes	Testis						up	3	up	2	up	2		1.002	1.21986	8
OG0001635	13	4	Machtx_20180703|Maclig_37v3|Macpus_20180703|Macspi_20180703	Non-Specific|Testes	Testis										up	1		0.539	0.895089	10
OG0001636	13	3	Machtx_20180703|Maclig_37v3|Macspi_20180703	Non-Specific|Other							up	1			up	1		0.656	0.798556	13
OG0001637	13	4	Machtx_20180703|Maclig_37v3|Macpus_20180703|Macspi_20180703	Non-Specific|Testes	Testis						down	1			down	2		0.218	0.330885	13
OG0001638	13	4	Machtx_20180703|Maclig_37v3|Macpus_20180703|Macspi_20180703	Non-Specific							down	1	up	1	down	2		0.29	0.429833	13
OG0001639	13	4	Machtx_20180703|Maclig_37v3|Macpus_20180703|Macspi_20180703	Non-Specific							down	1	down	2	mixed	2		0.524	0.639575	13
OG0001640	13	4	Machtx_20180703|Maclig_37v3|Macpus_20180703|Macspi_20180703	Non-Specific							down	1			down	1		0.563	0.694296	9
OG0001641	13	4	Machtx_20180703|Maclig_37v3|Macpus_20180703|Macspi_20180703	Non-Specific							up	2	down	1	up	3		0.377	0.490979	13
OG0001642	13	4	Machtx_20180703|Maclig_37v3|Macpus_20180703|Macspi_20180703	Non-Specific							up	2	down	1	up	2		0.718	1.05146	13
OG0001643	13	4	Machtx_20180703|Maclig_37v3|Macpus_20180703|Macspi_20180703	Non-Specific		OvI_down		OvI			down	1	up	2	down	3		0.508	0.735473	10
OG0001644	13	4	Machtx_20180703|Maclig_37v3|Macpus_20180703|Macspi_20180703	Non-Specific							up	1	down	3	up	3		0.049	0.0660519	13
OG0001645	13	4	Machtx_20180703|Maclig_37v3|Macpus_20180703|Macspi_20180703	Non-Specific							mixed	2			mixed	2		0.301	0.349226	13
OG0001646	13	4	Machtx_20180703|Maclig_37v3|Macpus_20180703|Macspi_20180703	Non-Specific|Other		OvI_down		OvI			up	1	up	3	mixed	2		1.111	1.40575	9
OG0001647	13	4	Machtx_20180703|Maclig_37v3|Macpus_20180703|Macspi_20180703	Non-Specific|Other							up	2	down	1	up	3		0.78	1.02727	13
OG0001648	13	4	Machtx_20180703|Maclig_37v3|Macpus_20180703|Macspi_20180703	Non-Specific							down	1	down	1				0.628	0.820608	13
OG0001649	13	4	Machtx_20180703|Maclig_37v3|Macpus_20180703|Macspi_20180703	Non-Specific					germline_FACS	germline_FACS	mixed	2	up	1	mixed	2		0.651	0.976642	13
OG0001650	13	4	Machtx_20180703|Maclig_37v3|Macpus_20180703|Macspi_20180703	Non-Specific														0.805	1.10743	13
OG0001651	13	4	Machtx_20180703|Maclig_37v3|Macpus_20180703|Macspi_20180703	Non-Specific									up	1	down	1		0.495	0.621517	13
OG0001652	13	4	Machtx_20180703|Maclig_37v3|Macpus_20180703|Macspi_20180703	Non-Specific|Other														0.643	0.699029	13
OG0001653	13	4	Machtx_20180703|Maclig_37v3|Macpus_20180703|Macspi_20180703	Non-Specific							up	1	mixed	2	mixed	3		0.697	1.2657	7
OG0001654	13	4	Machtx_20180703|Maclig_37v3|Macpus_20180703|Macspi_20180703	Non-Specific|Tail	Tail								down	1	up	2		1.312	1.72236	13
OG0001655	13	4	Machtx_20180703|Maclig_37v3|Macpus_20180703|Macspi_20180703	Non-Specific			OvP_down	OvP			down	1						0.389	0.488085	13
OG0001656	13	4	Machtx_20180703|Maclig_37v3|Macpus_20180703|Macspi_20180703	Non-Specific		OvI_down		OvI			up	1			up	2		0.591	1.06702	13
OG0001657	13	4	Machtx_20180703|Maclig_37v3|Macpus_20180703|Macspi_20180703	Non-Specific		OvI_down	OvP_down	BOTH			mixed	2	mixed	3	mixed	3		0.75	1.02195	13
OG0001658	13	3	Machtx_20180703|Macpus_20180703|Macspi_20180703															0.642	0.799103	13
OG0001659	13	4	Machtx_20180703|Maclig_37v3|Macpus_20180703|Macspi_20180703	Non-Specific							up	1			up	2		0.881	1.17247	13
OG0001660	13	4	Machtx_20180703|Maclig_37v3|Macpus_20180703|Macspi_20180703	Non-Specific		OvI_up		OvI			down	1			down	2		0.408	0.676013	13
OG0001661	13	4	Machtx_20180703|Maclig_37v3|Macpus_20180703|Macspi_20180703	Non-Specific											up	1		0.702	0.816224	11
OG0001662	13	3	Machtx_20180703|Maclig_37v3|Macspi_20180703	Non-Specific							up	1	up	1	mixed	2		0.749	0.950645	13
OG0001663	13	4	Machtx_20180703|Maclig_37v3|Macpus_20180703|Macspi_20180703	Non-Specific														0.689	1.05888	13
OG0001664	13	4	Machtx_20180703|Maclig_37v3|Macpus_20180703|Macspi_20180703	Non-Specific|Other											down	2		0.37	0.528998	13
OG0001665	13	4	Machtx_20180703|Maclig_37v3|Macpus_20180703|Macspi_20180703	Non-Specific									up	1	down	1		0.726	0.921314	13
OG0001666	13	4	Machtx_20180703|Maclig_37v3|Macpus_20180703|Macspi_20180703	Non-Specific							down	1	up	1	down	3		0.343	0.469469	13
OG0001667	13	3	Machtx_20180703|Macpus_20180703|Macspi_20180703										up	1	down	1		1.196	1.53758	13
OG0001668	13	1	Machtx_20180703								up	1	up	1	up	1		NA	NA	5
OG0001669	13	4	Machtx_20180703|Maclig_37v3|Macpus_20180703|Macspi_20180703	Non-Specific									up	1	down	1		0.635	0.936672	13
OG0001670	13	4	Machtx_20180703|Maclig_37v3|Macpus_20180703|Macspi_20180703	Non-Specific|Testes	Testis						up	1	up	2	down	1		0.423	0.907886	8
OG0001671	13	4	Machtx_20180703|Maclig_37v3|Macpus_20180703|Macspi_20180703	Non-Specific									up	1	down	1		1.194	1.41697	11
OG0001672	13	4	Machtx_20180703|Maclig_37v3|Macpus_20180703|Macspi_20180703	Non-Specific							up	1	down	1	up	1		1.586	2.10357	13
OG0001673	13	4	Machtx_20180703|Maclig_37v3|Macpus_20180703|Macspi_20180703	Non-Specific									down	2	up	2		0.66	1.02067	13
OG0001674	13	4	Machtx_20180703|Maclig_37v3|Macpus_20180703|Macspi_20180703	Non-Specific							down	2	up	1	down	2		0.257	0.408612	13
OG0001675	13	4	Machtx_20180703|Maclig_37v3|Macpus_20180703|Macspi_20180703	Non-Specific							up	1	down	2	up	3		0.426	0.644062	13
OG0001676	13	4	Machtx_20180703|Maclig_37v3|Macpus_20180703|Macspi_20180703	Non-Specific							up	1	up	1	down	2		0.559	0.845811	11
OG0001677	13	4	Machtx_20180703|Maclig_37v3|Macpus_20180703|Macspi_20180703	Non-Specific							mixed	1	mixed	2	down	1		0.748	0.931584	13
OG0001678	13	4	Machtx_20180703|Maclig_37v3|Macpus_20180703|Macspi_20180703	Non-Specific							up	3	mixed	2	up	2		0.325	0.35428	13
OG0001679	13	4	Machtx_20180703|Maclig_37v3|Macpus_20180703|Macspi_20180703	Non-Specific		OvI_down		OvI					up	2	down	3		0.189	0.235078	13
OG0001680	13	4	Machtx_20180703|Maclig_37v3|Macpus_20180703|Macspi_20180703	Non-Specific							up	2			up	2		0.213	0.603808	4
OG0001681	13	3	Machtx_20180703|Maclig_37v3|Macpus_20180703	Non-Specific|Other														0.295	0.3763	7
OG0001682	13	4	Machtx_20180703|Maclig_37v3|Macpus_20180703|Macspi_20180703	Non-Specific|Other							down	1	up	1	down	2		0.937	1.02243	11
OG0001683	13	4	Machtx_20180703|Maclig_37v3|Macpus_20180703|Macspi_20180703	Non-Specific														0.887	1.25212	13
OG0001684	13	4	Machtx_20180703|Maclig_37v3|Macpus_20180703|Macspi_20180703	Non-Specific											down	1		0.842	1.03224	13
OG0001685	13	4	Machtx_20180703|Maclig_37v3|Macpus_20180703|Macspi_20180703	Non-Specific									up	2	down	3		1.096	1.66277	13
OG0001686	13	3	Machtx_20180703|Maclig_37v3|Macspi_20180703	Non-Specific|Other							mixed	2	up	1	mixed	2		1.001	1.18344	13
OG0001687	13	4	Machtx_20180703|Maclig_37v3|Macpus_20180703|Macspi_20180703	Non-Specific							down	1			down	1		0.803	1.23994	11
OG0001688	13	4	Machtx_20180703|Maclig_37v3|Macpus_20180703|Macspi_20180703	Non-Specific							up	1	down	1	up	1		1.126	1.43915	13
OG0001689	13	4	Machtx_20180703|Maclig_37v3|Macpus_20180703|Macspi_20180703	Non-Specific									up	2	down	1		0.823	1.06329	11
OG0001690	13	4	Machtx_20180703|Maclig_37v3|Macpus_20180703|Macspi_20180703	Non-Specific									up	3	down	3		0.48	0.706116	13
OG0001691	13	4	Machtx_20180703|Maclig_37v3|Macpus_20180703|Macspi_20180703	Non-Specific									up	1	down	1		0.484	0.707693	13
OG0001692	13	4	Machtx_20180703|Maclig_37v3|Macpus_20180703|Macspi_20180703	Non-Specific							up	1	up	1	mixed	2		0.592	1.02588	11
OG0001693	13	4	Machtx_20180703|Maclig_37v3|Macpus_20180703|Macspi_20180703	Non-Specific		OvI_up		OvI					down	2	up	2		0.745	1.32185	13
OG0001694	13	4	Machtx_20180703|Maclig_37v3|Macpus_20180703|Macspi_20180703	Non-Specific							up	1			up	2		1.091	1.60122	13
OG0001695	13	4	Machtx_20180703|Maclig_37v3|Macpus_20180703|Macspi_20180703	Non-Specific|Testes	Testis								up	2	down	2		0.549	0.78088	13
OG0001696	13	4	Machtx_20180703|Maclig_37v3|Macpus_20180703|Macspi_20180703	Non-Specific							down	2			down	2		0.616	0.948209	11
OG0001697	13	4	Machtx_20180703|Maclig_37v3|Macpus_20180703|Macspi_20180703	Non-Specific|Other									up	1	down	1		0.882	1.37747	13
OG0001698	13	4	Machtx_20180703|Maclig_37v3|Macpus_20180703|Macspi_20180703	Non-Specific|Other											down	1		0.433	0.646675	13
OG0001699	13	4	Machtx_20180703|Maclig_37v3|Macpus_20180703|Macspi_20180703	Non-Specific|Other									up	2	down	2		0.368	0.417912	6
OG0001700	13	4	Machtx_20180703|Maclig_37v3|Macpus_20180703|Macspi_20180703	Non-Specific		OvI_down		OvI					up	1	down	3		0.156	0.21039	13
OG0001701	13	4	Machtx_20180703|Maclig_37v3|Macpus_20180703|Macspi_20180703	Non-Specific							up	1	up	2	mixed	3		0.685	1.00012	13
OG0001702	13	4	Machtx_20180703|Maclig_37v3|Macpus_20180703|Macspi_20180703	Tail	Tail						mixed	1	mixed	2	mixed	2		1.118	1.25835	13
OG0001703	13	4	Machtx_20180703|Maclig_37v3|Macpus_20180703|Macspi_20180703	Non-Specific|Other											down	1		0.481	0.585709	13
OG0001704	13	4	Machtx_20180703|Maclig_37v3|Macpus_20180703|Macspi_20180703	Non-Specific|Other		OvI_down		OvI			down	1	up	2	down	2		0.602	1.19637	11
OG0001705	13	4	Machtx_20180703|Maclig_37v3|Macpus_20180703|Macspi_20180703	Non-Specific							down	1	up	2	down	2		0.373	0.606689	13
OG0001706	13	4	Machtx_20180703|Maclig_37v3|Macpus_20180703|Macspi_20180703	Non-Specific							down	1			down	1		0.251	0.307017	13
OG0001707	13	4	Machtx_20180703|Maclig_37v3|Macpus_20180703|Macspi_20180703	Non-Specific							mixed	2	down	1	mixed	2		0.173	0.219504	13
OG0001708	13	4	Machtx_20180703|Maclig_37v3|Macpus_20180703|Macspi_20180703	Non-Specific									up	1	down	1		0.399	0.65531	11
OG0001709	13	4	Machtx_20180703|Maclig_37v3|Macpus_20180703|Macspi_20180703	Non-Specific		OvI_down		OvI			mixed	3	up	1	up	1		0.607	0.825469	13
OG0001710	13	4	Machtx_20180703|Maclig_37v3|Macpus_20180703|Macspi_20180703	Non-Specific|Other		OvI_up		OvI							down	2		0.476	0.636464	13
OG0001711	13	4	Machtx_20180703|Maclig_37v3|Macpus_20180703|Macspi_20180703	Non-Specific														0.661	0.823848	13
OG0001712	13	4	Machtx_20180703|Maclig_37v3|Macpus_20180703|Macspi_20180703	Non-Specific|Other														0.522	0.563518	13
OG0001713	13	4	Machtx_20180703|Maclig_37v3|Macpus_20180703|Macspi_20180703	Non-Specific|Other							up	2			up	2		1.014	1.69749	8
OG0001714	13	3	Machtx_20180703|Macpus_20180703|Macspi_20180703								up	1						0.543	0.549189	8
OG0001715	13	4	Machtx_20180703|Maclig_37v3|Macpus_20180703|Macspi_20180703	Non-Specific									up	1	down	2		0.44	0.649651	13
OG0001716	13	4	Machtx_20180703|Maclig_37v3|Macpus_20180703|Macspi_20180703	Non-Specific		OvI_up		OvI	germline_FACS	germline_FACS	up	1	down	2	up	2		0.486	0.51646	13
OG0001717	13	4	Machtx_20180703|Maclig_37v3|Macpus_20180703|Macspi_20180703	Non-Specific							up	1			up	2		0.747	1.00691	13
OG0001718	13	4	Machtx_20180703|Maclig_37v3|Macpus_20180703|Macspi_20180703	Non-Specific		OvI_up		OvI			mixed	1	mixed	2	mixed	2		0.255	0.310313	13
OG0001719	13	4	Machtx_20180703|Maclig_37v3|Macpus_20180703|Macspi_20180703	Non-Specific|Other									up	1	down	1		0.279	0.589129	11
OG0001720	13	4	Machtx_20180703|Maclig_37v3|Macpus_20180703|Macspi_20180703	Non-Specific							down	1	up	2	down	3		0.242	0.389186	8
OG0001721	13	4	Machtx_20180703|Maclig_37v3|Macpus_20180703|Macspi_20180703	Non-Specific							down	1	down	1				0.707	0.780414	13
OG0001722	13	4	Machtx_20180703|Maclig_37v3|Macpus_20180703|Macspi_20180703	Testes	Testis	OvI_up		OvI	germline_FACS	germline_FACS	up	3	up	2	up	3		1.031	1.47606	13
OG0001723	13	4	Machtx_20180703|Maclig_37v3|Macpus_20180703|Macspi_20180703	Non-Specific|Other					germline_FACS	germline_FACS	up	1	mixed	1	mixed	1		0.705	1.01297	13
OG0001724	13	4	Machtx_20180703|Maclig_37v3|Macpus_20180703|Macspi_20180703	Non-Specific|Other							down	1			down	1		0.81	1.03607	13
OG0001725	13	4	Machtx_20180703|Maclig_37v3|Macpus_20180703|Macspi_20180703	Non-Specific														0.291	0.504159	13
OG0001726	13	4	Machtx_20180703|Maclig_37v3|Macpus_20180703|Macspi_20180703	Non-Specific							down	2	up	1	down	2		0.144	0.199458	13
OG0001727	13	3	Machtx_20180703|Maclig_37v3|Macspi_20180703	Non-Specific|Tail	Tail													0.533	0.66039	13
OG0001728	13	4	Machtx_20180703|Maclig_37v3|Macpus_20180703|Macspi_20180703	Non-Specific											down	1		0.337	0.483915	13
OG0001729	13	3	Machtx_20180703|Maclig_37v3|Macspi_20180703	Non-Specific									down	2	up	2		0.998	1.16948	13
OG0001730	13	4	Machtx_20180703|Maclig_37v3|Macpus_20180703|Macspi_20180703	Non-Specific		OvI_up		OvI	germline_FACS	germline_FACS	down	1	up	1	down	2		0.307	0.411282	13
OG0001731	13	4	Machtx_20180703|Maclig_37v3|Macpus_20180703|Macspi_20180703	Non-Specific														0.513	0.808501	10
OG0001732	13	4	Machtx_20180703|Maclig_37v3|Macpus_20180703|Macspi_20180703	Non-Specific		OvI_up		OvI					down	1	up	1		0.505	0.756293	13
OG0001733	13	4	Machtx_20180703|Maclig_37v3|Macpus_20180703|Macspi_20180703	Non-Specific		OvI_up		OvI			up	1	down	2	up	3		0.387	0.506182	13
OG0001734	13	4	Machtx_20180703|Maclig_37v3|Macpus_20180703|Macspi_20180703	Non-Specific		OvI_down		OvI	germline_FACS	germline_FACS	up	1	up	1	mixed	2		0.368	0.488042	13
OG0001735	13	4	Machtx_20180703|Maclig_37v3|Macpus_20180703|Macspi_20180703	Non-Specific														0.622	0.75012	13
OG0001736	13	4	Machtx_20180703|Maclig_37v3|Macpus_20180703|Macspi_20180703	Non-Specific|Other									down	1	up	1		0.825	1.22072	13
OG0001737	13	4	Machtx_20180703|Maclig_37v3|Macpus_20180703|Macspi_20180703	Non-Specific|Other									up	1	down	1		0.526	0.660068	8
OG0001738	13	4	Machtx_20180703|Maclig_37v3|Macpus_20180703|Macspi_20180703	Non-Specific									up	3	down	2		0.742	0.762454	5
OG0001739	13	3	Machtx_20180703|Macpus_20180703|Macspi_20180703								up	2	up	1	mixed	2		0.691	0.944121	13
OG0001740	13	3	Machtx_20180703|Maclig_37v3|Macspi_20180703	Non-Specific|Other|Tail|Testes	positional_mix	OvI_down		OvI					up	1				0.134	0.165467	13
OG0001741	13	4	Machtx_20180703|Maclig_37v3|Macpus_20180703|Macspi_20180703	Non-Specific							mixed	1			mixed	1		0.364	0.587557	8
OG0001742	13	4	Machtx_20180703|Maclig_37v3|Macpus_20180703|Macspi_20180703	Non-Specific|Other|Testes	Testis								mixed	2	mixed	2		0.695	0.998504	11
OG0001743	13	4	Machtx_20180703|Maclig_37v3|Macpus_20180703|Macspi_20180703	Non-Specific							down	2	up	1	down	3		0.289	0.418084	13
OG0001744	13	4	Machtx_20180703|Maclig_37v3|Macpus_20180703|Macspi_20180703	Non-Specific									up	1	down	2		0.83	1.58021	8
OG0001745	13	3	Machtx_20180703|Maclig_37v3|Macspi_20180703	Non-Specific		OvI_down		OvI							down	1		0.923	1.00935	13
OG0001746	13	4	Machtx_20180703|Maclig_37v3|Macpus_20180703|Macspi_20180703	Non-Specific											down	1		0.653	0.747477	4
OG0001747	13	4	Machtx_20180703|Maclig_37v3|Macpus_20180703|Macspi_20180703	Non-Specific									up	1	down	1		0.87	1.57444	13
OG0001748	13	4	Machtx_20180703|Maclig_37v3|Macpus_20180703|Macspi_20180703	Non-Specific							up	1	up	1	down	2		0.446	0.470137	3
OG0001749	13	4	Machtx_20180703|Maclig_37v3|Macpus_20180703|Macspi_20180703	Non-Specific							down	1						0.304	0.436484	13
OG0001750	13	4	Machtx_20180703|Maclig_37v3|Macpus_20180703|Macspi_20180703	Non-Specific		OvI_down		OvI			down	1	up	1	down	1		0.271	0.534509	3
OG0001751	13	4	Machtx_20180703|Maclig_37v3|Macpus_20180703|Macspi_20180703	Non-Specific							up	1	up	1	down	1		0.635	0.678459	10
OG0001752	13	3	Machtx_20180703|Maclig_37v3|Macspi_20180703	Non-Specific|Other					germline_FACS	germline_FACS	up	2	down	1	up	2		1.098	1.39209	13
OG0001753	13	4	Machtx_20180703|Maclig_37v3|Macpus_20180703|Macspi_20180703	Non-Specific									down	2	up	3		0.545	0.650962	13
OG0001754	13	4	Machtx_20180703|Maclig_37v3|Macpus_20180703|Macspi_20180703	Non-Specific							up	2	up	2	mixed	1		0.987	1.35814	13
OG0001755	13	4	Machtx_20180703|Maclig_37v3|Macpus_20180703|Macspi_20180703	Non-Specific		OvI_up		OvI					up	1	down	1		0.558	0.995912	10
OG0001756	13	2	Machtx_20180703|Macspi_20180703															0.787	0.787277	13
OG0001757	13	4	Machtx_20180703|Maclig_37v3|Macpus_20180703|Macspi_20180703	Non-Specific									up	1	down	2		0.832	1.41295	9
OG0001758	13	4	Machtx_20180703|Maclig_37v3|Macpus_20180703|Macspi_20180703	Non-Specific|Other|Ovaries 1	Ovary	OvI_down	OvP_down	BOTH			up	2			mixed	2		0.428	0.726499	9
OG0001759	13	4	Machtx_20180703|Maclig_37v3|Macpus_20180703|Macspi_20180703	Non-Specific											up	2		0.738	0.967739	13
OG0001760	13	4	Machtx_20180703|Maclig_37v3|Macpus_20180703|Macspi_20180703	Non-Specific		OvI_down		OvI					up	2	down	2		0.383	0.425037	8
OG0001761	13	3	Machtx_20180703|Maclig_37v3|Macspi_20180703	Non-Specific							up	1	down	1	up	1		0.358	0.417361	13
OG0001762	13	4	Machtx_20180703|Maclig_37v3|Macpus_20180703|Macspi_20180703	Non-Specific|Tail	Tail	OvI_down	OvP_down	BOTH			down	2	up	1	down	2		0.364	0.408006	13
OG0001763	13	2	Machtx_20180703|Macspi_20180703								up	1			up	1		1.552	1.5518	13
OG0001764	13	4	Machtx_20180703|Maclig_37v3|Macpus_20180703|Macspi_20180703	Non-Specific|Other					neoblast_FACS	neoblast_FACS	up	1	mixed	3	mixed	3		0.559	0.762442	13
OG0001765	13	4	Machtx_20180703|Maclig_37v3|Macpus_20180703|Macspi_20180703	Tail	Tail						mixed	2	up	2	down	3		0.583	0.877294	13
OG0001766	13	4	Machtx_20180703|Maclig_37v3|Macpus_20180703|Macspi_20180703	Non-Specific		OvI_down		OvI			down	2	up	1	down	2		0.309	0.453139	11
OG0001767	13	4	Machtx_20180703|Maclig_37v3|Macpus_20180703|Macspi_20180703	Non-Specific|Other									up	1	down	2		0.549	0.818276	7
OG0001768	13	4	Machtx_20180703|Maclig_37v3|Macpus_20180703|Macspi_20180703	Non-Specific											down	1		0.211	0.296928	13
OG0001769	13	3	Machtx_20180703|Maclig_37v3|Macpus_20180703	Non-Specific|Other									down	1				0.829	1.08509	13
OG0001770	13	4	Machtx_20180703|Maclig_37v3|Macpus_20180703|Macspi_20180703	Other														0.551	0.735246	9
OG0001771	13	4	Machtx_20180703|Maclig_37v3|Macpus_20180703|Macspi_20180703	Non-Specific							down	1	down	1	up	1		0.222	0.308502	11
OG0001772	13	4	Machtx_20180703|Maclig_37v3|Macpus_20180703|Macspi_20180703	Non-Specific		OvI_up		OvI					up	1	down	1		0.306	0.444959	13
OG0001773	13	3	Machtx_20180703|Maclig_37v3|Macspi_20180703	Non-Specific														0.284	0.338832	13
OG0001774	13	4	Machtx_20180703|Maclig_37v3|Macpus_20180703|Macspi_20180703	Non-Specific|Testes	Testis								up	1	down	1		1.747	4.90315	9
OG0001775	13	4	Machtx_20180703|Maclig_37v3|Macpus_20180703|Macspi_20180703	Non-Specific							down	2			down	3		0.13	0.168046	13
OG0001776	13	4	Machtx_20180703|Maclig_37v3|Macpus_20180703|Macspi_20180703	Non-Specific							down	3			down	3		0.243	0.25846	13
OG0001777	13	4	Machtx_20180703|Maclig_37v3|Macpus_20180703|Macspi_20180703	Non-Specific											down	1		0.867	1.01497	13
OG0001778	13	4	Machtx_20180703|Maclig_37v3|Macpus_20180703|Macspi_20180703	Non-Specific											up	1		1.551	2.01985	13
OG0001779	13	4	Machtx_20180703|Maclig_37v3|Macpus_20180703|Macspi_20180703	Non-Specific		OvI_down		OvI			up	1	up	1	mixed	2		0.615	0.882867	13
OG0001780	13	4	Machtx_20180703|Maclig_37v3|Macpus_20180703|Macspi_20180703	Non-Specific							mixed	2	down	2	up	2		0.126	0.14827	13
OG0001781	13	3	Machtx_20180703|Maclig_37v3|Macpus_20180703	Non-Specific|Other|Testes	Testis						up	1						0.464	0.498926	13
OG0001782	13	4	Machtx_20180703|Maclig_37v3|Macpus_20180703|Macspi_20180703	Non-Specific		OvI_down		OvI			mixed	2	up	2	mixed	2		0.242	0.291576	13
OG0001783	13	4	Machtx_20180703|Maclig_37v3|Macpus_20180703|Macspi_20180703	Non-Specific		OvI_up		OvI			down	1	down	2	up	1		0.285	0.414365	13
OG0001784	13	4	Machtx_20180703|Maclig_37v3|Macpus_20180703|Macspi_20180703	Non-Specific							down	1	mixed	1	down	2		0.371	0.54254	13
OG0001785	13	4	Machtx_20180703|Maclig_37v3|Macpus_20180703|Macspi_20180703	Non-Specific							down	1						0.685	1.21414	13
OG0001786	13	4	Machtx_20180703|Maclig_37v3|Macpus_20180703|Macspi_20180703	Non-Specific|Other							down	1			down	1		0.683	1.04042	13
OG0001787	13	4	Machtx_20180703|Maclig_37v3|Macpus_20180703|Macspi_20180703	Non-Specific							up	3	up	1	mixed	3		0.454	0.78761	13
OG0001788	13	4	Machtx_20180703|Maclig_37v3|Macpus_20180703|Macspi_20180703	Non-Specific							down	2			down	3		0.918	1.19764	13
OG0001789	13	4	Machtx_20180703|Maclig_37v3|Macpus_20180703|Macspi_20180703	Non-Specific							down	2	up	1	down	3		0.625	1.04434	13
OG0001790	13	4	Machtx_20180703|Maclig_37v3|Macpus_20180703|Macspi_20180703	Non-Specific							down	1			mixed	2		0.644	0.932947	11
OG0001791	13	4	Machtx_20180703|Maclig_37v3|Macpus_20180703|Macspi_20180703	Non-Specific|Tail	Tail						up	1	up	1				0.64	0.770876	13
OG0001792	13	3	Machtx_20180703|Maclig_37v3|Macspi_20180703	Non-Specific|Testes	Testis	OvI_down		OvI			up	2	up	1	mixed	2		0.842	1.0234	8
OG0001793	13	3	Machtx_20180703|Macpus_20180703|Macspi_20180703										up	1	down	1		0.226	0.344347	13
OG0001794	13	4	Machtx_20180703|Maclig_37v3|Macpus_20180703|Macspi_20180703	Non-Specific							down	2	mixed	3	mixed	2		1.449	1.94113	13
OG0001795	13	4	Machtx_20180703|Maclig_37v3|Macpus_20180703|Macspi_20180703	Non-Specific		OvI_up	OvP_up	BOTH			mixed	1	mixed	3	mixed	1		0.82	1.02401	13
OG0001796	13	3	Machtx_20180703|Maclig_37v3|Macspi_20180703	Non-Specific														0.479	0.523537	9
OG0001797	13	3	Machtx_20180703|Maclig_37v3|Macspi_20180703	Non-Specific|Other									down	1				0.513	0.573425	13
OG0001798	13	4	Machtx_20180703|Maclig_37v3|Macpus_20180703|Macspi_20180703	Non-Specific														1.11	1.37446	13
OG0001799	13	4	Machtx_20180703|Maclig_37v3|Macpus_20180703|Macspi_20180703	Non-Specific														0.267	0.610371	8
OG0001800	13	1	Macpus_20180703								up	1	mixed	1	mixed	1		NA	NA	13
OG0001801	13	1	Macpus_20180703								down	1	up	1	down	1		NA	NA	13
OG0001802	13	1	Macpus_20180703								down	1	up	1	down	1		NA	NA	10
OG0001803	13	3	Maclig_37v3|Macpus_20180703|Macspi_20180703	Non-Specific									down	1	up	2		1.366	1.68797	6
OG0001804	13	1	Macpus_20180703								down	1						NA	NA	13
OG0001805	13	3	Maclig_37v3|Macpus_20180703|Macspi_20180703	Non-Specific|Other														1.151	1.37045	13
OG0001806	13	3	Maclig_37v3|Macpus_20180703|Macspi_20180703	Non-Specific|Other		OvI_down		OvI										0.345	0.410726	10
OG0001807	13	2	Maclig_37v3|Macpus_20180703	Non-Specific|Other|Testes	Testis						down	1						0.609	0.609484	13
OG0001808	13	3	Maclig_37v3|Macpus_20180703|Macspi_20180703	Non-Specific														0.786	0.857817	13
OG0001809	13	2	Macpus_20180703|Macspi_20180703								up	1	up	2	down	1		1.129	1.12898	13
OG0001810	13	3	Maclig_37v3|Macpus_20180703|Macspi_20180703	Non-Specific		OvI_down		OvI			mixed	2	down	1	mixed	2		0.819	0.983059	13
OG0001811	13	2	Macpus_20180703|Macspi_20180703								up	1	up	1	up	1		1.835	1.83497	13
OG0001812	13	2	Maclig_37v3|Macspi_20180703	Non-Specific|Testes	Testis													0.771	0.770825	10
OG0001813	13	1	Macspi_20180703										down	1	up	1		NA	NA	13
OG0001814	13	2	Maclig_37v3|Macspi_20180703	Testes	Testis				germline_FACS	germline_FACS	up	1	up	1	down	1		1.82	1.82021	13
OG0001815	13	1	Macspi_20180703										down	1				NA	NA	13
OG0001816	13	2	Maclig_37v3|Macspi_20180703	Non-Specific														0.988	0.987892	13
OG0001817	13	2	Maclig_37v3|Macspi_20180703	Non-Specific					germline_FACS	germline_FACS	up	1	up	1	up	1		0.927	0.927051	13
OG0001818	13	2	Maclig_37v3|Macspi_20180703	Non-Specific|Other														0.541	0.541433	13
OG0001819	13	2	Maclig_37v3|Macspi_20180703	Non-Specific														1.152	1.15209	13
OG0001820	13	1	Macspi_20180703															NA	NA	9
OG0001821	13	2	Maclig_37v3|Macspi_20180703	Non-Specific|Other|Ovaries 1|Testes	positional_mix													0.359	0.359043	13
OG0001822	13	2	Maclig_37v3|Macspi_20180703	Non-Specific|Other|Tail	Tail								up	1	down	1		0.471	0.470505	13
OG0001823	12	3	Machtx_20180703|Maclig_37v3|Macspi_20180703	Non-Specific|Other														0.914	0.964018	12
OG0001824	12	4	Machtx_20180703|Maclig_37v3|Macpus_20180703|Macspi_20180703	Non-Specific|Other		OvI_up		OvI			mixed	1	down	3	mixed	3		0.493	0.651754	12
OG0001825	12	4	Machtx_20180703|Maclig_37v3|Macpus_20180703|Macspi_20180703	Non-Specific														0.727	1.08263	9
OG0001826	12	2	Machtx_20180703|Maclig_37v3	Non-Specific		OvI_down|OvI_up		OvI										0.022	0.0215232	10
OG0001827	12	4	Machtx_20180703|Maclig_37v3|Macpus_20180703|Macspi_20180703	Testes	Testis	OvI_up	OvP_up	BOTH	germline_FACS	germline_FACS	up	3	up	1	up	3		0.62	0.731701	12
OG0001828	12	2	Machtx_20180703|Macspi_20180703								up	2			up	2		1.541	1.54085	12
OG0001829	12	4	Machtx_20180703|Maclig_37v3|Macpus_20180703|Macspi_20180703	Non-Specific											down	2		0.333	0.471935	12
OG0001830	12	3	Machtx_20180703|Maclig_37v3|Macspi_20180703	Non-Specific|Other|Tail|Testes	positional_mix													0.789	1.13781	5
OG0001831	12	3	Machtx_20180703|Maclig_37v3|Macspi_20180703	Non-Specific|Other|Testes	Testis													0.423	0.499048	12
OG0001832	12	4	Machtx_20180703|Maclig_37v3|Macpus_20180703|Macspi_20180703	Non-Specific|Other														0.589	0.655074	12
OG0001833	12	4	Machtx_20180703|Maclig_37v3|Macpus_20180703|Macspi_20180703	Non-Specific|Other											down	1		1.238	1.61389	10
OG0001834	12	4	Machtx_20180703|Maclig_37v3|Macpus_20180703|Macspi_20180703	Non-Specific|Other							down	2			down	3		0.31	0.393147	10
OG0001835	12	4	Machtx_20180703|Maclig_37v3|Macpus_20180703|Macspi_20180703	Non-Specific							up	1	mixed	3	mixed	3		1.026	1.23349	12
OG0001836	12	3	Machtx_20180703|Maclig_37v3|Macspi_20180703	Non-Specific							up	1	up	1				0.859	0.889914	12
OG0001837	12	4	Machtx_20180703|Maclig_37v3|Macpus_20180703|Macspi_20180703	Non-Specific							up	2	mixed	1	mixed	3		1.095	1.69077	12
OG0001838	12	3	Machtx_20180703|Macpus_20180703|Macspi_20180703															0.947	1.16576	12
OG0001839	12	4	Machtx_20180703|Maclig_37v3|Macpus_20180703|Macspi_20180703	Non-Specific														1.186	1.43958	12
OG0001840	12	4	Machtx_20180703|Maclig_37v3|Macpus_20180703|Macspi_20180703	Non-Specific					neoblast-strict	neoblast-strict	up	2	down	1	up	2		0.417	0.629403	12
OG0001841	12	4	Machtx_20180703|Maclig_37v3|Macpus_20180703|Macspi_20180703	Non-Specific|Other|Testes	Testis						down	1	down	1	mixed	1		0.636	0.753788	12
OG0001842	12	4	Machtx_20180703|Maclig_37v3|Macpus_20180703|Macspi_20180703	Non-Specific							down	2			down	2		0.428	0.552651	12
OG0001843	12	4	Machtx_20180703|Maclig_37v3|Macpus_20180703|Macspi_20180703	Testes	Testis	OvI_up		OvI	germline_FACS|neoblast_FACS	neoblast_mix	up	3	up	2	up	3		0.21	0.315292	12
OG0001844	12	4	Machtx_20180703|Maclig_37v3|Macpus_20180703|Macspi_20180703	Non-Specific		OvI_down		OvI			up	2	up	2	mixed	3		0.613	0.860464	12
OG0001845	12	4	Machtx_20180703|Maclig_37v3|Macpus_20180703|Macspi_20180703	Testes	Testis				germline_FACS	germline_FACS	up	3	up	2	up	3		1.574	5.78436	12
OG0001846	12	4	Machtx_20180703|Maclig_37v3|Macpus_20180703|Macspi_20180703	Non-Specific							mixed	3			mixed	3		0.415	0.676884	10
OG0001847	12	4	Machtx_20180703|Maclig_37v3|Macpus_20180703|Macspi_20180703	Non-Specific							down	1			down	1		0.666	1.07265	10
OG0001848	12	4	Machtx_20180703|Maclig_37v3|Macpus_20180703|Macspi_20180703	Non-Specific|Other							down	1	down	1	mixed	2		0.866	1.20414	12
OG0001849	12	4	Machtx_20180703|Maclig_37v3|Macpus_20180703|Macspi_20180703	Non-Specific|Other|Testes	Testis										up	2		0.89	1.14979	12
OG0001850	12	4	Machtx_20180703|Maclig_37v3|Macpus_20180703|Macspi_20180703	Non-Specific							up	2	down	3	up	2		0.996	1.16558	12
OG0001851	12	4	Machtx_20180703|Maclig_37v3|Macpus_20180703|Macspi_20180703	Non-Specific		OvI_up	OvP_up	BOTH			mixed	3	down	2	up	3		0.851	1.08696	12
OG0001852	12	4	Machtx_20180703|Maclig_37v3|Macpus_20180703|Macspi_20180703	Non-Specific							down	1	mixed	2	down	2		1.148	1.43673	12
OG0001853	12	4	Machtx_20180703|Maclig_37v3|Macpus_20180703|Macspi_20180703	Non-Specific							down	1			down	1		0.805	1.09557	8
OG0001854	12	4	Machtx_20180703|Maclig_37v3|Macpus_20180703|Macspi_20180703	Non-Specific|Other							down	1	mixed	2	down	1		0.423	0.511485	12
OG0001855	12	3	Machtx_20180703|Maclig_37v3|Macspi_20180703	Non-Specific		OvI_up	OvP_up	BOTH			up	2	down	2	up	2		0.835	0.95831	12
OG0001856	12	4	Machtx_20180703|Maclig_37v3|Macpus_20180703|Macspi_20180703	Non-Specific		OvI_up		OvI			down	1	down	1	down	2		0.302	0.367815	12
OG0001857	12	4	Machtx_20180703|Maclig_37v3|Macpus_20180703|Macspi_20180703	Non-Specific|Other|Testes	Testis								down	2	up	3		0.645	0.723379	12
OG0001858	12	4	Machtx_20180703|Maclig_37v3|Macpus_20180703|Macspi_20180703	Non-Specific|Testes	Testis						up	1			up	2		0.721	0.957192	9
OG0001859	12	4	Machtx_20180703|Maclig_37v3|Macpus_20180703|Macspi_20180703	Non-Specific|Other		OvI_up		OvI			mixed	3	down	2	mixed	2		1.245	1.6856	12
OG0001860	12	4	Machtx_20180703|Maclig_37v3|Macpus_20180703|Macspi_20180703	Non-Specific|Other									down	1	down	2		0.556	0.715573	12
OG0001861	12	4	Machtx_20180703|Maclig_37v3|Macpus_20180703|Macspi_20180703	Non-Specific|Testes	Testis	OvI_up		OvI					down	2	up	3		0.348	0.433539	12
OG0001862	12	3	Machtx_20180703|Maclig_37v3|Macspi_20180703	Non-Specific|Ovaries 1|Tail	positional_mix	OvI_down		OvI					up	2	down	1		0.529	0.590813	12
OG0001863	12	4	Machtx_20180703|Maclig_37v3|Macpus_20180703|Macspi_20180703	Non-Specific		OvI_down		OvI					up	1	down	1		0.631	0.644537	6
OG0001864	12	4	Machtx_20180703|Maclig_37v3|Macpus_20180703|Macspi_20180703	Testes	Testis				germline_FACS	germline_FACS	up	3	up	2	up	2		0.825	1.05092	12
OG0001865	12	4	Machtx_20180703|Maclig_37v3|Macpus_20180703|Macspi_20180703	Non-Specific|Other					germline_FACS	germline_FACS	down	1	up	1	down	2		0.493	0.727179	12
OG0001866	12	4	Machtx_20180703|Maclig_37v3|Macpus_20180703|Macspi_20180703	Non-Specific		OvI_down		OvI			up	2	mixed	3	up	2		0.772	1.52577	9
OG0001867	12	3	Machtx_20180703|Maclig_37v3|Macspi_20180703	Non-Specific|Other|Ovaries 1	Ovary													1.155	1.24551	12
OG0001868	12	3	Machtx_20180703|Maclig_37v3|Macspi_20180703	Non-Specific		OvI_down		OvI	neoblast_FACS	neoblast_FACS								1.351	1.56858	12
OG0001869	12	4	Machtx_20180703|Maclig_37v3|Macpus_20180703|Macspi_20180703	Non-Specific|Other							down	1	down	3	up	2		0.485	0.585039	12
OG0001870	12	4	Machtx_20180703|Maclig_37v3|Macpus_20180703|Macspi_20180703	Non-Specific|Other									down	1	up	1		0.71	0.894023	12
OG0001871	12	4	Machtx_20180703|Maclig_37v3|Macpus_20180703|Macspi_20180703	Non-Specific|Other														0.718	1.12096	8
OG0001872	12	4	Machtx_20180703|Maclig_37v3|Macpus_20180703|Macspi_20180703	Non-Specific		OvI_down		OvI			up	1	mixed	2	up	2		0.164	0.198513	12
OG0001873	12	3	Machtx_20180703|Maclig_37v3|Macspi_20180703	Non-Specific|Testes	Testis						up	1	up	2	mixed	2		1.206	1.48064	12
OG0001874	12	4	Machtx_20180703|Maclig_37v3|Macpus_20180703|Macspi_20180703	Non-Specific														0.445	0.558723	12
OG0001875	12	4	Machtx_20180703|Maclig_37v3|Macpus_20180703|Macspi_20180703	Non-Specific							down	1	down	1				1.273	2.60857	12
OG0001876	12	4	Machtx_20180703|Maclig_37v3|Macpus_20180703|Macspi_20180703	Non-Specific											down	1		0.885	1.14074	12
OG0001877	12	4	Machtx_20180703|Maclig_37v3|Macpus_20180703|Macspi_20180703	Non-Specific									up	2	down	1		0.621	1.01985	12
OG0001878	12	4	Machtx_20180703|Maclig_37v3|Macpus_20180703|Macspi_20180703	Non-Specific									up	1	down	1		1.148	1.54748	12
OG0001879	12	4	Machtx_20180703|Maclig_37v3|Macpus_20180703|Macspi_20180703	Non-Specific|Other|Testes	Testis				germline_FACS	germline_FACS	up	1			up	3		0.556	0.615022	12
OG0001880	12	4	Machtx_20180703|Maclig_37v3|Macpus_20180703|Macspi_20180703	Non-Specific		OvI_up		OvI			up	1			up	1		0.363	0.521015	12
OG0001881	12	4	Machtx_20180703|Maclig_37v3|Macpus_20180703|Macspi_20180703	Non-Specific|Other		OvI_up		OvI			down	1	up	1	down	2		0.694	0.955089	12
OG0001882	12	4	Machtx_20180703|Maclig_37v3|Macpus_20180703|Macspi_20180703	Non-Specific									down	1	mixed	2		0.486	0.699372	12
OG0001883	12	4	Machtx_20180703|Maclig_37v3|Macpus_20180703|Macspi_20180703	Non-Specific							down	1	up	1	down	1		0.839	1.26056	12
OG0001884	12	4	Machtx_20180703|Maclig_37v3|Macpus_20180703|Macspi_20180703	Non-Specific							down	2	up	2	down	3		0.749	0.792343	12
OG0001885	12	3	Machtx_20180703|Maclig_37v3|Macpus_20180703	Non-Specific|Other							up	1						1.191	1.30924	12
OG0001886	12	4	Machtx_20180703|Maclig_37v3|Macpus_20180703|Macspi_20180703	Non-Specific							down	2	down	1	mixed	2		0.427	0.540737	12
OG0001887	12	4	Machtx_20180703|Maclig_37v3|Macpus_20180703|Macspi_20180703	Non-Specific		OvI_up		OvI			mixed	2	mixed	2	mixed	3		0.396	0.484048	12
OG0001888	12	4	Machtx_20180703|Maclig_37v3|Macpus_20180703|Macspi_20180703	Non-Specific|Other							down	1	up	2	down	2		0.399	0.559326	8
OG0001889	12	4	Machtx_20180703|Maclig_37v3|Macpus_20180703|Macspi_20180703	Non-Specific									up	1	mixed	2		0.271	0.539435	7
OG0001890	12	4	Machtx_20180703|Maclig_37v3|Macpus_20180703|Macspi_20180703	Non-Specific|Other|Ovaries 1	Ovary				germline_FACS	germline_FACS								0.728	0.810756	12
OG0001891	12	4	Machtx_20180703|Maclig_37v3|Macpus_20180703|Macspi_20180703	Non-Specific							down	1	down	1				0.808	1.08906	12
OG0001892	12	4	Machtx_20180703|Maclig_37v3|Macpus_20180703|Macspi_20180703	Non-Specific							up	1	mixed	2	up	2		0.8	1.07265	12
OG0001893	12	4	Machtx_20180703|Maclig_37v3|Macpus_20180703|Macspi_20180703	Non-Specific|Tail	Tail	OvI_down		OvI			down	2			down	2		0.28	0.324555	12
OG0001894	12	4	Machtx_20180703|Maclig_37v3|Macpus_20180703|Macspi_20180703	Non-Specific|Other									down	2	up	1		0.218	0.481622	10
OG0001895	12	4	Machtx_20180703|Maclig_37v3|Macpus_20180703|Macspi_20180703	Non-Specific|Other														0.62	0.70318	12
OG0001896	12	4	Machtx_20180703|Maclig_37v3|Macpus_20180703|Macspi_20180703	Non-Specific|Testes	Testis						up	1	up	1	mixed	2		0.355	0.540146	10
OG0001897	12	4	Machtx_20180703|Maclig_37v3|Macpus_20180703|Macspi_20180703	Non-Specific							down	2			down	1		0.776	1.01381	12
OG0001898	12	4	Machtx_20180703|Maclig_37v3|Macpus_20180703|Macspi_20180703	Non-Specific					neoblast-strict	neoblast-strict	up	1	down	2	up	3		0.326	0.368578	12
OG0001899	12	4	Machtx_20180703|Maclig_37v3|Macpus_20180703|Macspi_20180703	Non-Specific					germline_FACS|neoblast-strict	neoblast_mix	mixed	2			up	2		1.5	1.83936	12
OG0001900	12	4	Machtx_20180703|Maclig_37v3|Macpus_20180703|Macspi_20180703	Non-Specific											up	1		1.298	1.52761	9
OG0001901	12	4	Machtx_20180703|Maclig_37v3|Macpus_20180703|Macspi_20180703	Non-Specific|Other							up	1			up	1		0.764	1.12232	12
OG0001902	12	4	Machtx_20180703|Maclig_37v3|Macpus_20180703|Macspi_20180703	Non-Specific							mixed	3	mixed	3	up	1		0.487	0.626343	12
OG0001903	12	4	Machtx_20180703|Maclig_37v3|Macpus_20180703|Macspi_20180703	Non-Specific		OvI_up		OvI			down	1	mixed	2	up	2		0.544	0.852016	12
OG0001904	12	4	Machtx_20180703|Maclig_37v3|Macpus_20180703|Macspi_20180703	Testes	Testis	OvI_up		OvI	germline_FACS	germline_FACS	up	3	up	2	up	3		1.371	1.8983	8
OG0001905	12	4	Machtx_20180703|Maclig_37v3|Macpus_20180703|Macspi_20180703	Non-Specific									up	1	down	1		0.361	0.395957	12
OG0001906	12	4	Machtx_20180703|Maclig_37v3|Macpus_20180703|Macspi_20180703	Non-Specific							mixed	2	mixed	1	mixed	2		1.204	1.77538	12
OG0001907	12	4	Machtx_20180703|Maclig_37v3|Macpus_20180703|Macspi_20180703	Non-Specific									up	1	down	2		0.531	0.663234	12
OG0001908	12	4	Machtx_20180703|Maclig_37v3|Macpus_20180703|Macspi_20180703	Non-Specific									down	2	up	2		0.311	0.415412	12
OG0001909	12	4	Machtx_20180703|Maclig_37v3|Macpus_20180703|Macspi_20180703	Non-Specific							up	1	down	1	up	1		1.065	1.37026	12
OG0001910	12	4	Machtx_20180703|Maclig_37v3|Macpus_20180703|Macspi_20180703	Non-Specific		OvI_up	OvP_up	BOTH			mixed	3	mixed	3	mixed	3		1.132	1.47631	12
OG0001911	12	4	Machtx_20180703|Maclig_37v3|Macpus_20180703|Macspi_20180703	Non-Specific		OvI_down		OvI	germline_FACS	germline_FACS	mixed	3	mixed	3	mixed	2		0.862	1.11072	12
OG0001912	12	4	Machtx_20180703|Maclig_37v3|Macpus_20180703|Macspi_20180703	Non-Specific|Other							mixed	2	down	2	mixed	2		1.482	1.76701	12
OG0001913	12	4	Machtx_20180703|Maclig_37v3|Macpus_20180703|Macspi_20180703	Non-Specific|Other														0.959	1.54529	12
OG0001914	12	4	Machtx_20180703|Maclig_37v3|Macpus_20180703|Macspi_20180703	Non-Specific									up	2	down	2		0.695	1.17656	10
OG0001915	12	3	Machtx_20180703|Maclig_37v3|Macspi_20180703	Non-Specific		OvI_down	OvP_down	BOTH					up	2	down	1		1.057	1.20997	12
OG0001916	12	4	Machtx_20180703|Maclig_37v3|Macpus_20180703|Macspi_20180703	Non-Specific							down	1	up	1	down	2		0.496	0.671192	12
OG0001917	12	4	Machtx_20180703|Maclig_37v3|Macpus_20180703|Macspi_20180703	Non-Specific					neoblast_FACS	neoblast_FACS			down	1				1.161	1.6612	12
OG0001918	12	4	Machtx_20180703|Maclig_37v3|Macpus_20180703|Macspi_20180703	Non-Specific							up	2	up	1	mixed	2		0.617	0.781953	12
OG0001919	12	4	Machtx_20180703|Maclig_37v3|Macpus_20180703|Macspi_20180703	Non-Specific											down	1		0.658	1.15164	12
OG0001920	12	4	Machtx_20180703|Maclig_37v3|Macpus_20180703|Macspi_20180703	Non-Specific|Ovaries 1	Ovary													0.377	0.535751	12
OG0001921	12	4	Machtx_20180703|Maclig_37v3|Macpus_20180703|Macspi_20180703	Non-Specific									up	1	down	1		0.969	1.19253	9
OG0001922	12	4	Machtx_20180703|Maclig_37v3|Macpus_20180703|Macspi_20180703	Non-Specific|Other									up	2	down	2		1.094	1.40526	12
OG0001923	12	4	Machtx_20180703|Maclig_37v3|Macpus_20180703|Macspi_20180703	Non-Specific		OvI_down		OvI							up	1		0.836	1.49864	12
OG0001924	12	4	Machtx_20180703|Maclig_37v3|Macpus_20180703|Macspi_20180703	Non-Specific		OvI_down	OvP_down	BOTH			down	2	up	3	down	3		0.577	0.87437	7
OG0001925	12	4	Machtx_20180703|Maclig_37v3|Macpus_20180703|Macspi_20180703	Non-Specific|Ovaries 1	Ovary	OvI_down	OvP_down	BOTH			down	1			down	2		0.895	1.55786	12
OG0001926	12	4	Machtx_20180703|Maclig_37v3|Macpus_20180703|Macspi_20180703	Non-Specific|Ovaries 1	Ovary								mixed	1	down	1		0.21	0.273247	12
OG0001927	12	4	Machtx_20180703|Maclig_37v3|Macpus_20180703|Macspi_20180703	Non-Specific									up	1	mixed	2		0.196	0.214251	12
OG0001928	12	4	Machtx_20180703|Maclig_37v3|Macpus_20180703|Macspi_20180703	Non-Specific					germline_FACS	germline_FACS	up	1	up	3	down	2		0.706	0.902555	12
OG0001929	12	4	Machtx_20180703|Maclig_37v3|Macpus_20180703|Macspi_20180703	Non-Specific		OvI_down		OvI					up	1	down	1		0.732	1.08551	12
OG0001930	12	4	Machtx_20180703|Maclig_37v3|Macpus_20180703|Macspi_20180703	Non-Specific														0.387	0.477123	12
OG0001931	12	4	Machtx_20180703|Maclig_37v3|Macpus_20180703|Macspi_20180703	Non-Specific		OvI_down		OvI					up	1	down	3		0.384	0.46035	12
OG0001932	12	4	Machtx_20180703|Maclig_37v3|Macpus_20180703|Macspi_20180703	Non-Specific									up	2	down	3		0.343	0.539726	12
OG0001933	12	4	Machtx_20180703|Maclig_37v3|Macpus_20180703|Macspi_20180703	Testes	Testis				germline_FACS	germline_FACS	up	3			up	3		1.795	2.34018	12
OG0001934	12	3	Machtx_20180703|Maclig_37v3|Macspi_20180703	Non-Specific|Other									up	1	down	2		0.384	0.46717	10
OG0001935	12	4	Machtx_20180703|Maclig_37v3|Macpus_20180703|Macspi_20180703	Non-Specific											down	1		0.749	1.08015	12
OG0001936	12	4	Machtx_20180703|Maclig_37v3|Macpus_20180703|Macspi_20180703	Non-Specific							up	1	mixed	2	mixed	2		0.482	0.628391	12
OG0001937	12	4	Machtx_20180703|Maclig_37v3|Macpus_20180703|Macspi_20180703	Non-Specific											up	1		0.82	0.984432	9
OG0001938	12	4	Machtx_20180703|Maclig_37v3|Macpus_20180703|Macspi_20180703	Non-Specific|Testes	Testis						up	1			mixed	3		0.934	1.21852	12
OG0001939	12	4	Machtx_20180703|Maclig_37v3|Macpus_20180703|Macspi_20180703	Non-Specific|Other											up	1		0.647	0.936466	12
OG0001940	12	4	Machtx_20180703|Maclig_37v3|Macpus_20180703|Macspi_20180703	Non-Specific							up	2	down	1	up	3		0.476	0.65084	12
OG0001941	12	4	Machtx_20180703|Maclig_37v3|Macpus_20180703|Macspi_20180703	Non-Specific											down	1		0.771	0.950339	12
OG0001942	12	4	Machtx_20180703|Maclig_37v3|Macpus_20180703|Macspi_20180703	Non-Specific														0.838	1.27687	12
OG0001943	12	4	Machtx_20180703|Maclig_37v3|Macpus_20180703|Macspi_20180703	Non-Specific|Other							up	1	down	1	up	3		0.402	0.481861	12
OG0001944	12	4	Machtx_20180703|Maclig_37v3|Macpus_20180703|Macspi_20180703	Non-Specific									up	1	down	2		0.63	0.979753	10
OG0001945	12	4	Machtx_20180703|Maclig_37v3|Macpus_20180703|Macspi_20180703	Non-Specific|Other							up	1	down	1	mixed	2		0.767	0.860904	12
OG0001946	12	4	Machtx_20180703|Maclig_37v3|Macpus_20180703|Macspi_20180703	Non-Specific|Other							up	1	up	1	mixed	2		0.396	0.661502	8
OG0001947	12	4	Machtx_20180703|Maclig_37v3|Macpus_20180703|Macspi_20180703	Non-Specific		OvI_up	OvP_up	BOTH			down	3	down	2				0.174	0.254137	12
OG0001948	12	4	Machtx_20180703|Maclig_37v3|Macpus_20180703|Macspi_20180703	Non-Specific							down	1	up	1	down	3		0.39	0.546734	12
OG0001949	12	4	Machtx_20180703|Maclig_37v3|Macpus_20180703|Macspi_20180703	Non-Specific		OvI_up		OvI			down	3	up	2	down	3		0.235	0.277061	12
OG0001950	12	4	Machtx_20180703|Maclig_37v3|Macpus_20180703|Macspi_20180703	Non-Specific|Other											down	1		0.761	1.0128	12
OG0001951	12	3	Machtx_20180703|Maclig_37v3|Macspi_20180703	Non-Specific|Other		OvI_down		OvI							down	1		1.362	1.36201	4
OG0001952	12	4	Machtx_20180703|Maclig_37v3|Macpus_20180703|Macspi_20180703	Non-Specific|Other		OvI_down		OvI					up	1	down	1		0.499	0.65196	12
OG0001953	12	4	Machtx_20180703|Maclig_37v3|Macpus_20180703|Macspi_20180703	Non-Specific									up	1	down	1		0.674	1.17508	9
OG0001954	12	4	Machtx_20180703|Maclig_37v3|Macpus_20180703|Macspi_20180703	Non-Specific|Other|Tail|Testes	positional_mix						up	1	down	1	up	1		0.845	0.956978	12
OG0001955	12	4	Machtx_20180703|Maclig_37v3|Macpus_20180703|Macspi_20180703	Non-Specific							down	1						0.494	0.591913	12
OG0001956	12	4	Machtx_20180703|Maclig_37v3|Macpus_20180703|Macspi_20180703	Non-Specific|Other							down	1	up	1	down	1		0.64	1.34004	8
OG0001957	12	2	Machtx_20180703|Macspi_20180703										up	1	down	1		1.261	1.26087	12
OG0001958	12	4	Machtx_20180703|Maclig_37v3|Macpus_20180703|Macspi_20180703	Non-Specific					neoblast-strict|neoblast_FACS	neoblast-strict	up	2	down	3	up	3		0.058	0.0724329	12
OG0001959	12	4	Machtx_20180703|Maclig_37v3|Macpus_20180703|Macspi_20180703	Non-Specific							up	2	down	1	up	2		0.289	0.427924	12
OG0001960	12	4	Machtx_20180703|Maclig_37v3|Macpus_20180703|Macspi_20180703	Non-Specific		OvI_up	OvP_up	BOTH							down	1		0.368	0.621149	8
OG0001961	12	4	Machtx_20180703|Maclig_37v3|Macpus_20180703|Macspi_20180703	Non-Specific		OvI_up		OvI			mixed	3	mixed	3	up	2		0.369	0.526212	12
OG0001962	12	3	Machtx_20180703|Maclig_37v3|Macspi_20180703	Testes	Testis						mixed	1	down	1	up	2		0.95	1.06384	12
OG0001963	12	4	Machtx_20180703|Maclig_37v3|Macpus_20180703|Macspi_20180703	Non-Specific							down	2	down	1	up	1		0.422	0.458872	12
OG0001964	12	4	Machtx_20180703|Maclig_37v3|Macpus_20180703|Macspi_20180703	Non-Specific							down	1	down	1	down	1		2.361	6.53815	12
OG0001965	12	4	Machtx_20180703|Maclig_37v3|Macpus_20180703|Macspi_20180703	Non-Specific|Other|Testes	Testis				germline_FACS	germline_FACS	up	3			up	2		0.822	0.958209	12
OG0001966	12	4	Machtx_20180703|Maclig_37v3|Macpus_20180703|Macspi_20180703	Non-Specific							down	2	up	1	down	2		0.373	0.449511	12
OG0001967	12	4	Machtx_20180703|Maclig_37v3|Macpus_20180703|Macspi_20180703	Non-Specific									up	1	down	1		0.641	1.00671	10
OG0001968	12	4	Machtx_20180703|Maclig_37v3|Macpus_20180703|Macspi_20180703	Non-Specific|Testes	Testis						up	1			up	1		0.365	0.675439	10
OG0001969	12	4	Machtx_20180703|Maclig_37v3|Macpus_20180703|Macspi_20180703	Non-Specific							down	1	up	1	down	2		0.369	0.428035	10
OG0001970	12	4	Machtx_20180703|Maclig_37v3|Macpus_20180703|Macspi_20180703	Non-Specific							mixed	1	mixed	2	mixed	2		0.454	0.6425	12
OG0001971	12	4	Machtx_20180703|Maclig_37v3|Macpus_20180703|Macspi_20180703	Non-Specific							mixed	1	mixed	1	mixed	2		0.244	0.244313	2
OG0001972	12	4	Machtx_20180703|Maclig_37v3|Macpus_20180703|Macspi_20180703	Non-Specific		OvI_down		OvI					up	1	up	1		0.55	1.14404	9
OG0001973	12	4	Machtx_20180703|Maclig_37v3|Macpus_20180703|Macspi_20180703	Non-Specific		OvI_down		OvI					up	1	down	2		0.294	0.697775	6
OG0001974	12	4	Machtx_20180703|Maclig_37v3|Macpus_20180703|Macspi_20180703	Non-Specific		OvI_up		OvI			down	1						1.103	1.56826	12
OG0001975	12	4	Machtx_20180703|Maclig_37v3|Macpus_20180703|Macspi_20180703	Non-Specific											down	1		1.445	2.15848	12
OG0001976	12	3	Machtx_20180703|Maclig_37v3|Macspi_20180703	Non-Specific									down	1	up	1		0.404	0.432932	9
OG0001977	12	4	Machtx_20180703|Maclig_37v3|Macpus_20180703|Macspi_20180703	Non-Specific		OvI_down		OvI			up	1	up	1	down	1		0.402	0.575841	12
OG0001978	12	4	Machtx_20180703|Maclig_37v3|Macpus_20180703|Macspi_20180703	Non-Specific|Other							down	1			down	2		0.496	0.710585	12
OG0001979	12	4	Machtx_20180703|Maclig_37v3|Macpus_20180703|Macspi_20180703	Non-Specific														0.953	1.28734	10
OG0001980	12	4	Machtx_20180703|Maclig_37v3|Macpus_20180703|Macspi_20180703	Non-Specific														0.636	0.709546	12
OG0001981	12	2	Machtx_20180703|Macspi_20180703										up	1	down	1		0.874	0.874158	12
OG0001982	12	4	Machtx_20180703|Maclig_37v3|Macpus_20180703|Macspi_20180703	Non-Specific									down	2	mixed	2		0.308	0.399426	12
OG0001983	12	3	Machtx_20180703|Maclig_37v3|Macspi_20180703	Non-Specific											down	1		0.236	0.333955	6
OG0001984	12	4	Machtx_20180703|Maclig_37v3|Macpus_20180703|Macspi_20180703	Non-Specific|Other							down	1			down	1		0.424	0.533759	12
OG0001985	12	4	Machtx_20180703|Maclig_37v3|Macpus_20180703|Macspi_20180703	Non-Specific|Other														0.747	0.921426	12
OG0001986	12	4	Machtx_20180703|Maclig_37v3|Macpus_20180703|Macspi_20180703	Non-Specific|Other		OvI_up		OvI										1.059	1.44714	12
OG0001987	12	4	Machtx_20180703|Maclig_37v3|Macpus_20180703|Macspi_20180703	Non-Specific														1.312	1.59924	12
OG0001988	12	4	Machtx_20180703|Maclig_37v3|Macpus_20180703|Macspi_20180703	Non-Specific											up	1		0.476	1.26848	10
OG0001989	12	4	Machtx_20180703|Maclig_37v3|Macpus_20180703|Macspi_20180703	Non-Specific|Other									up	1	down	1		0.812	0.925229	12
OG0001990	12	4	Machtx_20180703|Maclig_37v3|Macpus_20180703|Macspi_20180703	Non-Specific		OvI_down		OvI					up	2	mixed	2		0.51	0.69391	12
OG0001991	12	4	Machtx_20180703|Maclig_37v3|Macpus_20180703|Macspi_20180703	Non-Specific							down	1	up	1	down	2		0.267	0.440012	12
OG0001992	12	4	Machtx_20180703|Maclig_37v3|Macpus_20180703|Macspi_20180703	Non-Specific														0.539	0.746819	7
OG0001993	12	4	Machtx_20180703|Maclig_37v3|Macpus_20180703|Macspi_20180703	Non-Specific		OvI_down		OvI			up	1	up	1	up	1		0.578	0.69882	12
OG0001994	12	4	Machtx_20180703|Maclig_37v3|Macpus_20180703|Macspi_20180703	Non-Specific|Testes	Testis	OvI_down|OvI_up		OvI	germline_FACS	germline_FACS	up	2	up	2	up	2		1.219	1.4394	12
OG0001995	12	4	Machtx_20180703|Maclig_37v3|Macpus_20180703|Macspi_20180703	Non-Specific|Other		OvI_up		OvI			up	1			up	1		0.314	0.345836	12
OG0001996	12	4	Machtx_20180703|Maclig_37v3|Macpus_20180703|Macspi_20180703	Non-Specific|Testes	Testis													0.87	1.11485	12
OG0001997	12	4	Machtx_20180703|Maclig_37v3|Macpus_20180703|Macspi_20180703	Non-Specific		OvI_down		OvI	germline_FACS|neoblast-strict	neoblast_mix	up	2	up	2	mixed	3		0.207	0.252524	12
OG0001998	12	4	Machtx_20180703|Maclig_37v3|Macpus_20180703|Macspi_20180703	Non-Specific											down	1		0.72	1.04083	7
[truncated: 21,765 more rows]
