# Supplementary material for: RNA-Seq of three free-living flatworm species suggests rapid evolution of reproduction-related genes
Source: BMC Genomics. 2020 Jul 6;21:462. doi: 10.1186/s12864-020-06862-x (PMC7336406; doi:10.1186/s12864-020-06862-x)
Supplement: Supplementary file 10 — Additional file 10: Table S6. Annotation of the Mlig_37v3 transcriptome. Annotations for each gene are given. Annotation sources include the positional, neoblast, and social dataset. [file 12864_2020_6862_MOESM10_ESM.xlsx]

## Sheet: Legend
Tab. S6 Annotation of the Mlig_37v3 transcriptome. Annotations for each gene are given. Annotation sources include the positional, neoblast, and social dataset.
gene_id	transcript ID
positional_class_name	initial positional annotation
positional	Final positional annotation
RNA1509_transcripts	RNA1509 transcripts mapping to this transcript
RNA1509_clusters	Coreset cluster these transcripts belong too
neoblast	Final neoblast annotation
OvI	Expression signal from the social dataset Octets vs. Isolated comparison
OvP	Expression signal from the social dataset Octets vs. Pairs comparison
social	Final social annotation
ish_old	transcript the ISH probe was designed from
ish_ann	ISH annotation
ish_method	ISH transfer method, primer mapping or through blast

## Sheet: Data
gene_id	positional_class_name	positional	RNA1509_transcripts	RNA1509_clusters	neoblast	OvI	OvP	social	ish_old	ish_ann	ish_method
Maclig_37v3@Mlig013672.g3	Tail	Tail							RNA815_11627	antrum	blastn
Maclig_37v3@Mlig019320.g1	Tail	Tail							RNA815_35951	antrum	blastn
Maclig_37v3@Mlig022826.g2	Tail	Tail							RNA815_2356	antrum	blastn
Maclig_37v3@Mlig025285.g1	Tail	Tail				OvI_up		OvI	RNA815_27832	antrum	blastn
Maclig_37v3@Mlig004354.g1	Non-Specific								RNA815_17946	antrum	primer_mapping
Maclig_37v3@Mlig010673.g5	Tail	Tail				OvI_down		OvI	RNA815_345.1.a|RNA815_345.1.b	antrum	primer_mapping
Maclig_37v3@Mlig014210.g3	Tail	Tail				OvI_up		OvI	RNA815_11445	antrum	primer_mapping
Maclig_37v3@Mlig025567.g1	Other					OvI_up		OvI	RNA815_5110.2	antrum	primer_mapping
Maclig_37v3@Mlig015065.g2	Tail	Tail				OvI_up		OvI	RNA815_35153	antrum|gonads	blastn
Maclig_37v3@Mlig015065.g3	Tail	Tail				OvI_up		OvI	RNA815_32122	antrum|gonads	blastn
Maclig_37v3@Mlig005605.g1	Other					OvI_up		OvI	RNA815_967.1	antrum|gonads	primer_mapping
Maclig_37v3@Mlig016527.g1	Tail	Tail				OvI_up		OvI	RNA815_4584.1.a	antrum|prostate	primer_mapping
Maclig_37v3@Mlig021007.g2	Non-Specific								RNA815_4584.2	antrum|prostate	primer_mapping
Maclig_37v3@Mlig003499.g2	Non-Specific					OvI_down		OvI	RNA815_2945.1	gonads	blastn
Maclig_37v3@Mlig006166.g1	Tail	Tail				OvI_up		OvI	RNA815_52031	gonads	blastn
Maclig_37v3@Mlig012343.g1	Tail	Tail				OvI_up		OvI	RNA815_7293.1	gonads	blastn
Maclig_37v3@Mlig019960.g1	Tail	Tail				OvI_up		OvI	RNA815_20725	gonads	blastn
Maclig_37v3@Mlig024106.g1	Non-Specific								RNA815_12718	gonads	blastn
Maclig_37v3@Mlig025353.g1	Tail	Tail				OvI_up		OvI	RNA815_19007	gonads	blastn
Maclig_37v3@Mlig026677.g1	Ovary 2	Ovary							RNA815_21095	gonads	blastn
Maclig_37v3@Mlig034127.g1	Tail	Tail				OvI_up		OvI	RNA815_59989	gonads	blastn
Maclig_37v3@Mlig044905.g1	Tail	Tail				OvI_up		OvI	RNA815_14954	gonads	blastn
Maclig_37v3@Mlig002341.g3	Tail	Tail							RNA815_17676|RNA815_32744	gonads	primer_mapping
Maclig_37v3@Mlig007525.g2	Testis	Testis				OvI_down		OvI	RNA815_20151	gonads	primer_mapping
Maclig_37v3@Mlig007525.g4	Testis	Testis				OvI_down		OvI	RNA815_26815.1	gonads	primer_mapping
Maclig_37v3@Mlig009773.g14	Other								RNA815_11451.3	gonads	primer_mapping
Maclig_37v3@Mlig012299.g1	Non-Specific					OvI_down		OvI	RNA815_17836	gonads	primer_mapping
Maclig_37v3@Mlig015088.g2	Non-Specific								RNA815_16601.1	gonads	primer_mapping
Maclig_37v3@Mlig015634.g1	Non-Specific					OvI_up		OvI	RNA815_9567	gonads	primer_mapping
Maclig_37v3@Mlig016042.g1	Non-Specific								RNA815_20657	gonads	primer_mapping
Maclig_37v3@Mlig017933.g1	Non-Specific								RNA815_4733.1	gonads	primer_mapping
Maclig_37v3@Mlig021174.g1	Tail	Tail							RNA815_300	gonads	primer_mapping
Maclig_37v3@Mlig024555.g1	Tail	Tail				OvI_up	OvP_up	BOTH	RNA815_22212	gonads	primer_mapping
Maclig_37v3@Mlig025283.g1	Non-Specific					OvI_up	OvP_up	BOTH	RNA815_22723	gonads	primer_mapping
Maclig_37v3@Mlig034043.g1	Non-Specific					OvI_up		OvI	RNA815_23648	gonads	primer_mapping
Maclig_37v3@Mlig042774.g1	Non-Specific								RNA815_53989	gonads	primer_mapping
Maclig_37v3@Mlig007343.g1	Non-Specific					OvI_down		OvI	RNA815_23273	gonads|prostate	primer_mapping
Maclig_37v3@Mlig002706.g1	Ovary 2	Ovary				OvI_down		OvI	RNA815_16738	ovaries	blastn
Maclig_37v3@Mlig003758.g1	Non-Specific					OvI_down		OvI	RNA815_2039	ovaries	blastn
Maclig_37v3@Mlig004962.g1	Ovary 1	Ovary				OvI_down		OvI	RNA815_2813.4	ovaries	blastn
Maclig_37v3@Mlig008010.g1	Tail	Tail							RNA815_23829	ovaries	blastn
Maclig_37v3@Mlig031851.g1	Non-Specific					OvI_down		OvI	RNA815_21158.2	ovaries	blastn
Maclig_37v3@Mlig002161.g6	Ovary 2	Ovary				OvI_down		OvI	RNA815_54	ovaries	primer_mapping
Maclig_37v3@Mlig007523.g1	Ovary 2	Ovary	RNA1509_11096|RNA1509_3222|RNA1509_373	Cluster-12041.0|Cluster-12041.1|Cluster-12041.2	germline_FACS	OvI_down		OvI	RNA815_2640	ovaries	primer_mapping
Maclig_37v3@Mlig013858.g4	Ovary 2	Ovary	RNA1509_26851	Cluster-16167.11	germline_FACS	OvI_down	OvP_down	BOTH	RNA815_13829.2|RNA815_3206.2	ovaries	primer_mapping
Maclig_37v3@Mlig014915.g10	Non-Specific					OvI_down		OvI	RNA815_5351	ovaries	primer_mapping
Maclig_37v3@Mlig016360.g1	Ovary 2	Ovary	RNA1509_21605|RNA1509_23600|RNA1509_55168|RNA1509_883	Cluster-15701.0|Cluster-15701.2|Cluster-15701.4|Cluster-15701.6	germline_FACS	OvI_down		OvI	RNA815_7725.2	ovaries	primer_mapping
Maclig_37v3@Mlig016543.g1	Non-Specific					OvI_down	OvP_down	BOTH	RNA815_170	ovaries	primer_mapping
Maclig_37v3@Mlig017274.g1	Testis	Testis	RNA1509_7410	Cluster-7993.684	germline_FACS	OvI_down	OvP_down	BOTH	RNA815_358.1	ovaries	primer_mapping
Maclig_37v3@Mlig019291.g1	Ovary 1	Ovary							RNA815_1085	ovaries	primer_mapping
Maclig_37v3@Mlig019296.g1	Other								RNA815_27093.b	ovaries	primer_mapping
Maclig_37v3@Mlig024284.g1	Ovary 2	Ovary	RNA1509_1699|RNA1509_31659|RNA1509_42702	Cluster-16075.6|Cluster-16075.9	germline_FACS	OvI_down		OvI	RNA815_29287	ovaries	primer_mapping
Maclig_37v3@Mlig026406.g1	Ovary 2	Ovary	RNA1509_14048|RNA1509_17316|RNA1509_8350	Cluster-12018.0|Cluster-12018.2|Cluster-12018.3	germline_FACS	OvI_down		OvI	RNA815_1618.1	ovaries	primer_mapping
Maclig_37v3@Mlig030738.g4	Other		RNA1509_24747	Cluster-9713.1	germline_FACS	OvI_down		OvI	RNA815_10574	ovaries	primer_mapping
Maclig_37v3@Mlig034329.g1	Ovary 2	Ovary							RNA815_7498	ovaries	primer_mapping
Maclig_37v3@Mlig057292.g2	Other					OvI_up		OvI	RNA815_8185.a	ovaries	primer_mapping
Maclig_37v3@Mlig000897.g2	Tail	Tail							RNA815_30011	prostate	blastn
Maclig_37v3@Mlig012200.g2	Tail	Tail	RNA1509_35464	Cluster-3788.0	germline_FACS				RNA815_44529	prostate	blastn
Maclig_37v3@Mlig016436.g4	Other								RNA815_80.1	prostate	blastn
Maclig_37v3@Mlig025564.g2	Tail	Tail				OvI_up		OvI	RNA815_43041	prostate	blastn
Maclig_37v3@Mlig003651.g1	Tail	Tail				OvI_up		OvI	RNA815_8030.b	prostate	primer_mapping
Maclig_37v3@Mlig006099.g3	Tail	Tail				OvI_up	OvP_up	BOTH	RNA815_3730.b|RNA815_3730.a	prostate	primer_mapping
Maclig_37v3@Mlig009296.g2	Non-Specific								RNA815_10978	prostate	primer_mapping
Maclig_37v3@Mlig023775.g2	Non-Specific								RNA815_324.2	prostate	primer_mapping
Maclig_37v3@Mlig025564.g4	Tail	Tail				OvI_up		OvI	RNA815_18680.a|RNA815_18680.b	prostate	primer_mapping
Maclig_37v3@Mlig027274.g1	Tail	Tail				OvI_up		OvI	RNA815_324.3	prostate	primer_mapping
Maclig_37v3@Mlig032025.g1	Non-Specific					OvI_up		OvI	RNA815_7258.5	prostate	primer_mapping
Maclig_37v3@Mlig021499.g3	Tail	Tail				OvI_up		OvI	RNA815_16008.1.b|RNA815_16008.1.c|RNA815_16008.2.a|RNA815_38600.1.a|RNA815_39357	prostate	primer_mapping|blastn
Maclig_37v3@Mlig031887.g1	Other					OvI_up		OvI	RNA815_32421.a|RNA815_16008.3.a|RNA815_38600.2	prostate	primer_mapping|blastn
Maclig_37v3@Mlig011161.g2	Non-Specific								RNA815_16433	prostate|testes	primer_mapping
Maclig_37v3@Mlig001203.g5	Tail	Tail				OvI_up		OvI	RNA815_5875.1|RNA815_5875.2	prostate|testes	primer_mapping|blastn
Maclig_37v3@Mlig005977.g1	Tail	Tail				OvI_up		OvI	RNA815_21876	testes	blastn
Maclig_37v3@Mlig006283.g2	Testis	Testis	RNA1509_1469|RNA1509_15084|RNA1509_19166|RNA1509_3388|RNA1509_3417|RNA1509_388	Cluster-7993.1153|Cluster-7993.1624|Cluster-7993.1666|Cluster-7993.1724	germline_FACS	OvI_up		OvI	RNA815_9973.1	testes	blastn
Maclig_37v3@Mlig016310.g1	Testis	Testis	RNA1509_10263|RNA1509_17055|RNA1509_3209|RNA1509_499|RNA1509_5558|RNA1509_6146	Cluster-7993.138|Cluster-7993.323|Cluster-7993.3360|Cluster-7993.483	germline_FACS	OvI_up		OvI	RNA815_7008	testes	blastn
Maclig_37v3@Mlig018767.g2	Testis	Testis	RNA1509_1115|RNA1509_12180|RNA1509_12425|RNA1509_17131|RNA1509_21497|RNA1509_4279|RNA1509_6578|RNA1509_9278|RNA1509_9283|RNA1509_9984	Cluster-7993.9293|Cluster-7993.9294|Cluster-7993.9296|Cluster-7993.9300|Cluster-7993.9301|Cluster-7993.9302|Cluster-7993.9303|Cluster-7993.9304|Cluster-7993.9305|Cluster-7993.9306	germline_FACS				RNA815_5848.1	testes	blastn
Maclig_37v3@Mlig025840.g2	Testis	Testis				OvI_up		OvI	RNA815_21744	testes	blastn
Maclig_37v3@Mlig022958.g7	Tail	Tail							RNA815_50706	testes	primer_mapping
Maclig_37v3@Mlig023050.g1	Non-Specific								RNA815_51051	testes	primer_mapping
Maclig_37v3@Mlig027033.g2	Testis	Testis				OvI_up	OvP_up	BOTH	RNA815_14701	testes	primer_mapping
Maclig_37v3@Mlig028076.g2	Testis	Testis	RNA1509_2432	Cluster-4802.0	germline_FACS				RNA815_3228	testes	primer_mapping
Maclig_37v3@Mlig028273.g1	Non-Specific								RNA815_5085	testes	primer_mapping
Maclig_37v3@Mlig029861.g1	Testis	Testis				OvI_up	OvP_up	BOTH	RNA815_24606	testes	primer_mapping
Maclig_37v3@Mlig034015.g1	Testis	Testis	RNA1509_14019|RNA1509_2810|RNA1509_5379|RNA1509_9594	Cluster-7993.4412|Cluster-7993.4414|Cluster-7993.4415|Cluster-7993.4416	germline_FACS	OvI_up		OvI	RNA815_6628.2	testes	primer_mapping
Maclig_37v3@Mlig000001.g1	Non-Specific
Maclig_37v3@Mlig000001.g4	Non-Specific
Maclig_37v3@Mlig000001.g6	Non-Specific
Maclig_37v3@Mlig000001.g8	Non-Specific
Maclig_37v3@Mlig000002.g5	Non-Specific
Maclig_37v3@Mlig000002.g6	Non-Specific
Maclig_37v3@Mlig000003.g2	Other
Maclig_37v3@Mlig000004.g5	Non-Specific
Maclig_37v3@Mlig000004.g6	Other
Maclig_37v3@Mlig000005.g2	Other					OvI_down		OvI
Maclig_37v3@Mlig000006.g1	Non-Specific
Maclig_37v3@Mlig000006.g2	Other
Maclig_37v3@Mlig000006.g6	Testis	Testis
Maclig_37v3@Mlig000006.g7	Non-Specific
Maclig_37v3@Mlig000007.g1	Other
Maclig_37v3@Mlig000008.g5	Non-Specific
Maclig_37v3@Mlig000008.g7	Non-Specific
Maclig_37v3@Mlig000009.g1	Non-Specific
Maclig_37v3@Mlig000010.g2	Other
Maclig_37v3@Mlig000010.g4	Non-Specific
Maclig_37v3@Mlig000011.g1	Tail	Tail
Maclig_37v3@Mlig000011.g5	Non-Specific		RNA1509_26827	Cluster-833.0	germline_FACS
Maclig_37v3@Mlig000012.g1	Non-Specific
Maclig_37v3@Mlig000012.g13	Non-Specific					OvI_down		OvI
Maclig_37v3@Mlig000012.g2	Non-Specific
Maclig_37v3@Mlig000013.g4	Non-Specific
Maclig_37v3@Mlig000014.g15	Non-Specific
Maclig_37v3@Mlig000014.g5	Non-Specific
Maclig_37v3@Mlig000015.g2	Non-Specific						OvP_down	OvP
Maclig_37v3@Mlig000016.g1	Non-Specific
Maclig_37v3@Mlig000016.g3	Non-Specific
Maclig_37v3@Mlig000017.g1	Tail	Tail				OvI_down		OvI
Maclig_37v3@Mlig000018.g3	Non-Specific
Maclig_37v3@Mlig000019.g2	Non-Specific
Maclig_37v3@Mlig000019.g4	Non-Specific
Maclig_37v3@Mlig000020.g1	Non-Specific
Maclig_37v3@Mlig000020.g3	Non-Specific
Maclig_37v3@Mlig000020.g4	Non-Specific
Maclig_37v3@Mlig000021.g18	Non-Specific
Maclig_37v3@Mlig000021.g7	Non-Specific					OvI_down		OvI
Maclig_37v3@Mlig000023.g4	Testis	Testis
Maclig_37v3@Mlig000023.g9	Non-Specific
Maclig_37v3@Mlig000024.g1	Non-Specific
Maclig_37v3@Mlig000024.g3	Non-Specific
Maclig_37v3@Mlig000025.g11	Non-Specific
Maclig_37v3@Mlig000025.g21	Non-Specific
Maclig_37v3@Mlig000026.g5	Non-Specific
Maclig_37v3@Mlig000027.g2	Non-Specific
Maclig_37v3@Mlig000027.g3	Non-Specific
Maclig_37v3@Mlig000027.g8	Non-Specific
Maclig_37v3@Mlig000028.g1	Non-Specific					OvI_down		OvI
Maclig_37v3@Mlig000028.g3	Non-Specific
Maclig_37v3@Mlig000029.g2	Non-Specific
Maclig_37v3@Mlig000031.g2	Non-Specific
Maclig_37v3@Mlig000031.g5	Non-Specific
Maclig_37v3@Mlig000032.g1	Non-Specific
Maclig_37v3@Mlig000033.g1	Non-Specific
Maclig_37v3@Mlig000034.g2	Non-Specific
Maclig_37v3@Mlig000035.g1	Non-Specific
Maclig_37v3@Mlig000035.g5	Testis	Testis				OvI_down		OvI
Maclig_37v3@Mlig000036.g3	Non-Specific
Maclig_37v3@Mlig000037.g3	Non-Specific
Maclig_37v3@Mlig000038.g1	Non-Specific
Maclig_37v3@Mlig000040.g2	Testis	Testis	RNA1509_2920	Cluster-15203.1	germline_FACS
Maclig_37v3@Mlig000040.g3	Testis	Testis	RNA1509_2920	Cluster-15203.1	germline_FACS
Maclig_37v3@Mlig000040.g7	Ovary 1	Ovary
Maclig_37v3@Mlig000040.g9	Testis	Testis	RNA1509_2920	Cluster-15203.1	germline_FACS
Maclig_37v3@Mlig000041.g1	Testis	Testis	RNA1509_17685	Cluster-12500.0	germline_FACS	OvI_up		OvI
Maclig_37v3@Mlig000041.g2	Testis	Testis	RNA1509_17685	Cluster-12500.0	germline_FACS	OvI_up		OvI
Maclig_37v3@Mlig000041.g4	Testis	Testis	RNA1509_12481|RNA1509_16655	Cluster-12500.6	germline_FACS	OvI_up		OvI
Maclig_37v3@Mlig000042.g11	Other
Maclig_37v3@Mlig000042.g2	Non-Specific
Maclig_37v3@Mlig000042.g3	Non-Specific					OvI_down		OvI
Maclig_37v3@Mlig000043.g5	Non-Specific
Maclig_37v3@Mlig000046.g3	Testis	Testis	RNA1509_33861|RNA1509_54426	Cluster-7993.4199|Cluster-7993.4202	germline_FACS
Maclig_37v3@Mlig000047.g4	Non-Specific					OvI_up		OvI
Maclig_37v3@Mlig000048.g10	Non-Specific					OvI_down		OvI
Maclig_37v3@Mlig000048.g13	Non-Specific
Maclig_37v3@Mlig000048.g9	Non-Specific
Maclig_37v3@Mlig000049.g1	Non-Specific
Maclig_37v3@Mlig000049.g2	Non-Specific
Maclig_37v3@Mlig000049.g3	Non-Specific
Maclig_37v3@Mlig000050.g15	Other
Maclig_37v3@Mlig000051.g3	Non-Specific
Maclig_37v3@Mlig000051.g5	Non-Specific
Maclig_37v3@Mlig000051.g6	Non-Specific					OvI_down		OvI
Maclig_37v3@Mlig000052.g2	Non-Specific
Maclig_37v3@Mlig000052.g6	Other
Maclig_37v3@Mlig000052.g8	Non-Specific
Maclig_37v3@Mlig000053.g1	Tail	Tail
Maclig_37v3@Mlig000053.g2	Non-Specific
Maclig_37v3@Mlig000053.g3	Other
Maclig_37v3@Mlig000053.g4	Non-Specific
Maclig_37v3@Mlig000054.g3	Non-Specific
Maclig_37v3@Mlig000056.g2	Non-Specific
Maclig_37v3@Mlig000056.g3	Non-Specific
Maclig_37v3@Mlig000056.g6	Non-Specific
Maclig_37v3@Mlig000057.g1	Non-Specific
Maclig_37v3@Mlig000057.g14	Other
Maclig_37v3@Mlig000057.g2	Non-Specific
Maclig_37v3@Mlig000057.g7	Non-Specific
Maclig_37v3@Mlig000058.g12	Non-Specific
Maclig_37v3@Mlig000058.g3	Non-Specific
Maclig_37v3@Mlig000058.g8	Non-Specific					OvI_down	OvP_down	BOTH
Maclig_37v3@Mlig000059.g22	Non-Specific
Maclig_37v3@Mlig000059.g5	Non-Specific
Maclig_37v3@Mlig000060.g1	Non-Specific
Maclig_37v3@Mlig000061.g3	Non-Specific
Maclig_37v3@Mlig000061.g9	Non-Specific
Maclig_37v3@Mlig000062.g2	Non-Specific
Maclig_37v3@Mlig000063.g5	Non-Specific
Maclig_37v3@Mlig000064.g4	Non-Specific
Maclig_37v3@Mlig000065.g1	Non-Specific
Maclig_37v3@Mlig000065.g5	Non-Specific
Maclig_37v3@Mlig000066.g1	Other
Maclig_37v3@Mlig000066.g11	Non-Specific
Maclig_37v3@Mlig000066.g4	Non-Specific
Maclig_37v3@Mlig000067.g1	Non-Specific
Maclig_37v3@Mlig000067.g2	Ovary 1	Ovary
Maclig_37v3@Mlig000068.g2	Non-Specific
Maclig_37v3@Mlig000068.g8	Non-Specific
Maclig_37v3@Mlig000069.g1	Non-Specific
Maclig_37v3@Mlig000069.g4	Non-Specific					OvI_down		OvI
Maclig_37v3@Mlig000070.g8	Other
Maclig_37v3@Mlig000072.g1	Non-Specific
Maclig_37v3@Mlig000072.g2	Non-Specific
Maclig_37v3@Mlig000072.g3	Non-Specific
Maclig_37v3@Mlig000072.g4	Non-Specific
Maclig_37v3@Mlig000072.g5	Non-Specific
Maclig_37v3@Mlig000072.g6	Non-Specific
Maclig_37v3@Mlig000073.g5	Non-Specific
Maclig_37v3@Mlig000075.g137	Non-Specific
Maclig_37v3@Mlig000075.g161	Non-Specific
Maclig_37v3@Mlig000075.g162	Non-Specific
Maclig_37v3@Mlig000075.g163	Other
Maclig_37v3@Mlig000075.g164	Non-Specific
Maclig_37v3@Mlig000075.g165	Other
Maclig_37v3@Mlig000075.g170	Non-Specific
Maclig_37v3@Mlig000075.g172	Non-Specific
Maclig_37v3@Mlig000075.g174	Non-Specific
Maclig_37v3@Mlig000075.g179	Non-Specific
Maclig_37v3@Mlig000075.g196	Non-Specific
Maclig_37v3@Mlig000075.g198	Ovary 1	Ovary
Maclig_37v3@Mlig000075.g199	Non-Specific		RNA1509_2911	Cluster-1065.0	germline_FACS
Maclig_37v3@Mlig000075.g204	Non-Specific
Maclig_37v3@Mlig000075.g206	Non-Specific
Maclig_37v3@Mlig000075.g207	Non-Specific
Maclig_37v3@Mlig000075.g37	Non-Specific
Maclig_37v3@Mlig000075.g50	Non-Specific
Maclig_37v3@Mlig000075.g58	Non-Specific
Maclig_37v3@Mlig000075.g63	Non-Specific
Maclig_37v3@Mlig000075.g7	Other
Maclig_37v3@Mlig000075.g73	Non-Specific
Maclig_37v3@Mlig000077.g5	Non-Specific
Maclig_37v3@Mlig000078.g1	Non-Specific
Maclig_37v3@Mlig000079.g1	Other
Maclig_37v3@Mlig000079.g3	Non-Specific
Maclig_37v3@Mlig000079.g6	Non-Specific
Maclig_37v3@Mlig000080.g1	Non-Specific					OvI_down		OvI
Maclig_37v3@Mlig000081.g1	Non-Specific
Maclig_37v3@Mlig000081.g11	Non-Specific
Maclig_37v3@Mlig000081.g12	Non-Specific
Maclig_37v3@Mlig000081.g15	Other
Maclig_37v3@Mlig000081.g18	Non-Specific
Maclig_37v3@Mlig000081.g2	Non-Specific					OvI_down		OvI
Maclig_37v3@Mlig000081.g7	Ovary 1	Ovary
Maclig_37v3@Mlig000082.g1	Non-Specific
Maclig_37v3@Mlig000082.g5	Non-Specific					OvI_down		OvI
Maclig_37v3@Mlig000082.g6	Non-Specific					OvI_down		OvI
Maclig_37v3@Mlig000084.g6	Non-Specific
Maclig_37v3@Mlig000085.g2	Non-Specific
Maclig_37v3@Mlig000085.g3	Non-Specific
Maclig_37v3@Mlig000086.g4	Non-Specific
Maclig_37v3@Mlig000086.g7	Other
Maclig_37v3@Mlig000086.g8	Non-Specific
Maclig_37v3@Mlig000087.g10	Non-Specific
Maclig_37v3@Mlig000088.g4	Non-Specific
Maclig_37v3@Mlig000089.g1	Non-Specific					OvI_up		OvI
Maclig_37v3@Mlig000090.g6	Non-Specific
Maclig_37v3@Mlig000091.g1	Other
Maclig_37v3@Mlig000091.g3	Non-Specific
Maclig_37v3@Mlig000093.g2	Testis	Testis	RNA1509_35644	Cluster-7993.197	germline_FACS
Maclig_37v3@Mlig000093.g5	Testis	Testis
Maclig_37v3@Mlig000093.g7	Testis	Testis	RNA1509_10079	Cluster-7993.189	germline_FACS
Maclig_37v3@Mlig000094.g10	Non-Specific
Maclig_37v3@Mlig000095.g1	Other
Maclig_37v3@Mlig000095.g2	Other
Maclig_37v3@Mlig000097.g1	Testis	Testis				OvI_down		OvI
Maclig_37v3@Mlig000098.g1	Non-Specific
Maclig_37v3@Mlig000098.g13	Non-Specific
Maclig_37v3@Mlig000098.g9	Non-Specific
Maclig_37v3@Mlig000099.g1	Non-Specific
Maclig_37v3@Mlig000099.g7	Non-Specific					OvI_down		OvI
Maclig_37v3@Mlig000100.g2	Non-Specific
Maclig_37v3@Mlig000100.g4	Non-Specific
Maclig_37v3@Mlig000102.g6	Non-Specific
Maclig_37v3@Mlig000103.g3	Non-Specific
Maclig_37v3@Mlig000104.g2	Non-Specific
Maclig_37v3@Mlig000105.g4	Non-Specific
Maclig_37v3@Mlig000108.g1	Non-Specific
Maclig_37v3@Mlig000108.g4	Non-Specific
Maclig_37v3@Mlig000109.g6	Non-Specific					OvI_down		OvI
Maclig_37v3@Mlig000110.g1	Non-Specific
Maclig_37v3@Mlig000110.g8	Non-Specific
Maclig_37v3@Mlig000111.g15	Other
Maclig_37v3@Mlig000112.g3	Non-Specific
Maclig_37v3@Mlig000112.g8	Non-Specific
Maclig_37v3@Mlig000113.g11	Non-Specific
Maclig_37v3@Mlig000113.g5	Non-Specific
Maclig_37v3@Mlig000114.g3	Other
Maclig_37v3@Mlig000117.g4	Non-Specific
Maclig_37v3@Mlig000119.g5	Non-Specific
Maclig_37v3@Mlig000120.g3	Non-Specific					OvI_down	OvP_down	BOTH
Maclig_37v3@Mlig000121.g5	Non-Specific
Maclig_37v3@Mlig000122.g1	Non-Specific
Maclig_37v3@Mlig000122.g10	Non-Specific
Maclig_37v3@Mlig000122.g11	Non-Specific
Maclig_37v3@Mlig000122.g5	Other
Maclig_37v3@Mlig000122.g6	Non-Specific
Maclig_37v3@Mlig000122.g7	Non-Specific
Maclig_37v3@Mlig000122.g8	Non-Specific
Maclig_37v3@Mlig000123.g11	Non-Specific					OvI_down		OvI
Maclig_37v3@Mlig000123.g18	Non-Specific
Maclig_37v3@Mlig000123.g6	Non-Specific
Maclig_37v3@Mlig000124.g15	Non-Specific
Maclig_37v3@Mlig000124.g30	Non-Specific
Maclig_37v3@Mlig000125.g1	Non-Specific
Maclig_37v3@Mlig000125.g2	Non-Specific
Maclig_37v3@Mlig000128.g2	Non-Specific
Maclig_37v3@Mlig000129.g2	Non-Specific					OvI_down		OvI
Maclig_37v3@Mlig000129.g7	Non-Specific
Maclig_37v3@Mlig000132.g5	Non-Specific					OvI_down		OvI
Maclig_37v3@Mlig000133.g1	Non-Specific
Maclig_37v3@Mlig000133.g2	Non-Specific
Maclig_37v3@Mlig000133.g3	Non-Specific
Maclig_37v3@Mlig000133.g6	Non-Specific
Maclig_37v3@Mlig000134.g4	Non-Specific
Maclig_37v3@Mlig000135.g10	Non-Specific					OvI_down	OvP_down	BOTH
Maclig_37v3@Mlig000136.g1	Non-Specific
Maclig_37v3@Mlig000137.g1	Non-Specific
Maclig_37v3@Mlig000138.g1	Tail	Tail				OvI_down	OvP_down	BOTH
Maclig_37v3@Mlig000139.g1	Non-Specific
Maclig_37v3@Mlig000140.g14	Non-Specific
Maclig_37v3@Mlig000140.g31	Non-Specific
Maclig_37v3@Mlig000140.g42	Non-Specific
Maclig_37v3@Mlig000140.g43	Non-Specific
Maclig_37v3@Mlig000140.g44	Other
Maclig_37v3@Mlig000140.g45	Non-Specific					OvI_down		OvI
Maclig_37v3@Mlig000140.g9	Non-Specific
Maclig_37v3@Mlig000141.g10	Non-Specific
Maclig_37v3@Mlig000141.g21	Non-Specific
Maclig_37v3@Mlig000141.g9	Non-Specific					OvI_down		OvI
Maclig_37v3@Mlig000142.g2	Other
Maclig_37v3@Mlig000142.g4	Non-Specific
Maclig_37v3@Mlig000143.g4	Non-Specific
Maclig_37v3@Mlig000143.g6	Non-Specific
Maclig_37v3@Mlig000144.g2	Non-Specific
Maclig_37v3@Mlig000145.g7	Non-Specific					OvI_down		OvI
Maclig_37v3@Mlig000147.g6	Non-Specific
Maclig_37v3@Mlig000147.g7	Non-Specific
Maclig_37v3@Mlig000147.g8	Non-Specific
Maclig_37v3@Mlig000148.g1	Non-Specific
Maclig_37v3@Mlig000148.g3	Non-Specific
Maclig_37v3@Mlig000148.g4	Non-Specific
Maclig_37v3@Mlig000149.g1	Non-Specific
Maclig_37v3@Mlig000149.g5	Other
Maclig_37v3@Mlig000150.g3	Ovary 1	Ovary
Maclig_37v3@Mlig000151.g4	Other
Maclig_37v3@Mlig000152.g1	Non-Specific
Maclig_37v3@Mlig000153.g1	Non-Specific
Maclig_37v3@Mlig000154.g3	Non-Specific					OvI_down		OvI
Maclig_37v3@Mlig000154.g5	Non-Specific
Maclig_37v3@Mlig000154.g6	Non-Specific
Maclig_37v3@Mlig000155.g3	Non-Specific
Maclig_37v3@Mlig000156.g1	Non-Specific
Maclig_37v3@Mlig000156.g6	Non-Specific
Maclig_37v3@Mlig000157.g1	Non-Specific
Maclig_37v3@Mlig000158.g2	Non-Specific
Maclig_37v3@Mlig000159.g2	Non-Specific
Maclig_37v3@Mlig000160.g6	Non-Specific
Maclig_37v3@Mlig000161.g1	Non-Specific
Maclig_37v3@Mlig000161.g2	Non-Specific
Maclig_37v3@Mlig000162.g11	Non-Specific
Maclig_37v3@Mlig000162.g20	Non-Specific
Maclig_37v3@Mlig000162.g9	Non-Specific
Maclig_37v3@Mlig000163.g2	Non-Specific
Maclig_37v3@Mlig000164.g2	Non-Specific					OvI_down		OvI
Maclig_37v3@Mlig000164.g4	Non-Specific
Maclig_37v3@Mlig000166.g2	Non-Specific
Maclig_37v3@Mlig000167.g9	Non-Specific
Maclig_37v3@Mlig000168.g1	Non-Specific
Maclig_37v3@Mlig000168.g4	Non-Specific
Maclig_37v3@Mlig000169.g1	Non-Specific
Maclig_37v3@Mlig000169.g6	Non-Specific
Maclig_37v3@Mlig000171.g4	Non-Specific					OvI_down		OvI
Maclig_37v3@Mlig000171.g7	Non-Specific
Maclig_37v3@Mlig000171.g8	Non-Specific
Maclig_37v3@Mlig000171.g9	Non-Specific
Maclig_37v3@Mlig000172.g5	Non-Specific
Maclig_37v3@Mlig000173.g3	Other
Maclig_37v3@Mlig000174.g4	Non-Specific
Maclig_37v3@Mlig000175.g18	Non-Specific
Maclig_37v3@Mlig000175.g19	Non-Specific
Maclig_37v3@Mlig000175.g20	Non-Specific
Maclig_37v3@Mlig000175.g21	Non-Specific
Maclig_37v3@Mlig000175.g24	Other
Maclig_37v3@Mlig000177.g1	Non-Specific
Maclig_37v3@Mlig000177.g10	Non-Specific
Maclig_37v3@Mlig000177.g11	Non-Specific
Maclig_37v3@Mlig000177.g12	Non-Specific
Maclig_37v3@Mlig000177.g13	Other
Maclig_37v3@Mlig000177.g4	Non-Specific
Maclig_37v3@Mlig000177.g5	Non-Specific
Maclig_37v3@Mlig000177.g7	Non-Specific
Maclig_37v3@Mlig000177.g9	Non-Specific
Maclig_37v3@Mlig000178.g1	Non-Specific
Maclig_37v3@Mlig000178.g2	Non-Specific
Maclig_37v3@Mlig000178.g6	Non-Specific
Maclig_37v3@Mlig000179.g7	Non-Specific
Maclig_37v3@Mlig000179.g9	Non-Specific
Maclig_37v3@Mlig000180.g1	Testis	Testis
Maclig_37v3@Mlig000181.g4	Non-Specific
Maclig_37v3@Mlig000181.g6	Other
Maclig_37v3@Mlig000182.g4	Tail	Tail				OvI_down	OvP_down	BOTH
Maclig_37v3@Mlig000183.g1	Non-Specific
Maclig_37v3@Mlig000184.g12	Non-Specific
Maclig_37v3@Mlig000184.g7	Non-Specific
Maclig_37v3@Mlig000185.g1	Non-Specific
Maclig_37v3@Mlig000185.g2	Non-Specific
Maclig_37v3@Mlig000185.g4	Non-Specific
Maclig_37v3@Mlig000186.g11	Non-Specific
Maclig_37v3@Mlig000186.g8	Non-Specific
Maclig_37v3@Mlig000187.g2	Non-Specific					OvI_down		OvI
Maclig_37v3@Mlig000187.g3	Non-Specific
Maclig_37v3@Mlig000187.g6	Non-Specific
Maclig_37v3@Mlig000188.g4	Non-Specific
Maclig_37v3@Mlig000188.g6	Non-Specific
Maclig_37v3@Mlig000188.g8	Non-Specific					OvI_up		OvI
Maclig_37v3@Mlig000189.g3	Non-Specific
Maclig_37v3@Mlig000190.g1	Non-Specific					OvI_down		OvI
Maclig_37v3@Mlig000190.g2	Non-Specific		RNA1509_16600|RNA1509_60179	Cluster-15928.0|Cluster-15928.1	germline_FACS
Maclig_37v3@Mlig000190.g6	Non-Specific
Maclig_37v3@Mlig000191.g8	Non-Specific
Maclig_37v3@Mlig000192.g1	Non-Specific
Maclig_37v3@Mlig000193.g11	Non-Specific
Maclig_37v3@Mlig000193.g14	Non-Specific
Maclig_37v3@Mlig000193.g3	Non-Specific
Maclig_37v3@Mlig000193.g7	Non-Specific
Maclig_37v3@Mlig000194.g1	Non-Specific
Maclig_37v3@Mlig000195.g13	Non-Specific
Maclig_37v3@Mlig000196.g21	Non-Specific					OvI_down		OvI
Maclig_37v3@Mlig000196.g27	Non-Specific
Maclig_37v3@Mlig000197.g5	Non-Specific
Maclig_37v3@Mlig000198.g2	Non-Specific
Maclig_37v3@Mlig000198.g3	Non-Specific
Maclig_37v3@Mlig000199.g1	Other
Maclig_37v3@Mlig000199.g12	Other
Maclig_37v3@Mlig000199.g14	Non-Specific
Maclig_37v3@Mlig000199.g15	Non-Specific
Maclig_37v3@Mlig000199.g16	Non-Specific					OvI_down		OvI
Maclig_37v3@Mlig000199.g17	Non-Specific
Maclig_37v3@Mlig000199.g18	Non-Specific
Maclig_37v3@Mlig000199.g2	Non-Specific
Maclig_37v3@Mlig000199.g21	Non-Specific					OvI_down		OvI
Maclig_37v3@Mlig000199.g4	Other					OvI_up		OvI
Maclig_37v3@Mlig000199.g5	Non-Specific
Maclig_37v3@Mlig000199.g7	Non-Specific
Maclig_37v3@Mlig000199.g8	Non-Specific
Maclig_37v3@Mlig000200.g1	Tail	Tail
Maclig_37v3@Mlig000201.g10	Non-Specific
Maclig_37v3@Mlig000203.g2	Non-Specific
Maclig_37v3@Mlig000203.g4	Other
Maclig_37v3@Mlig000204.g1	Non-Specific
Maclig_37v3@Mlig000204.g2	Non-Specific
Maclig_37v3@Mlig000204.g4	Non-Specific
Maclig_37v3@Mlig000205.g2	Non-Specific
Maclig_37v3@Mlig000206.g2	Non-Specific					OvI_down		OvI
Maclig_37v3@Mlig000206.g4	Non-Specific
Maclig_37v3@Mlig000206.g5	Non-Specific
Maclig_37v3@Mlig000208.g2	Non-Specific
Maclig_37v3@Mlig000209.g18	Other
Maclig_37v3@Mlig000209.g9	Non-Specific
Maclig_37v3@Mlig000210.g1	Other
Maclig_37v3@Mlig000210.g11	Non-Specific
Maclig_37v3@Mlig000210.g16	Other
Maclig_37v3@Mlig000211.g5	Non-Specific
Maclig_37v3@Mlig000212.g1	Non-Specific
Maclig_37v3@Mlig000212.g10	Other
Maclig_37v3@Mlig000212.g3	Non-Specific
Maclig_37v3@Mlig000212.g9	Non-Specific
Maclig_37v3@Mlig000213.g5	Non-Specific
Maclig_37v3@Mlig000214.g3	Non-Specific					OvI_down	OvP_down	BOTH
Maclig_37v3@Mlig000215.g18	Other					OvI_down	OvP_down	BOTH
Maclig_37v3@Mlig000215.g23	Other
Maclig_37v3@Mlig000215.g24	Non-Specific
Maclig_37v3@Mlig000215.g26	Other					OvI_down		OvI
Maclig_37v3@Mlig000217.g5	Non-Specific
Maclig_37v3@Mlig000218.g6	Non-Specific
Maclig_37v3@Mlig000220.g1	Non-Specific
Maclig_37v3@Mlig000220.g3	Non-Specific
Maclig_37v3@Mlig000220.g4	Non-Specific
Maclig_37v3@Mlig000221.g1	Non-Specific
Maclig_37v3@Mlig000221.g3	Non-Specific					OvI_down		OvI
Maclig_37v3@Mlig000222.g2	Non-Specific
Maclig_37v3@Mlig000224.g1	Non-Specific
Maclig_37v3@Mlig000226.g1	Non-Specific
Maclig_37v3@Mlig000226.g3	Other
Maclig_37v3@Mlig000227.g1	Non-Specific
Maclig_37v3@Mlig000227.g2	Non-Specific
Maclig_37v3@Mlig000227.g3	Non-Specific
Maclig_37v3@Mlig000227.g4	Tail	Tail
Maclig_37v3@Mlig000228.g4	Non-Specific
Maclig_37v3@Mlig000228.g6	Non-Specific
Maclig_37v3@Mlig000228.g7	Non-Specific
Maclig_37v3@Mlig000228.g9	Non-Specific
Maclig_37v3@Mlig000229.g13	Non-Specific
Maclig_37v3@Mlig000229.g3	Non-Specific					OvI_down		OvI
Maclig_37v3@Mlig000229.g8	Non-Specific		RNA1509_43956	Cluster-7993.5656	germline_FACS
Maclig_37v3@Mlig000229.g9	Non-Specific
Maclig_37v3@Mlig000230.g2	Other
Maclig_37v3@Mlig000231.g2	Non-Specific					OvI_down		OvI
Maclig_37v3@Mlig000232.g5	Non-Specific
Maclig_37v3@Mlig000234.g4	Non-Specific
Maclig_37v3@Mlig000235.g1	Non-Specific
Maclig_37v3@Mlig000236.g1	Non-Specific
Maclig_37v3@Mlig000236.g11	Other
Maclig_37v3@Mlig000236.g6	Non-Specific
Maclig_37v3@Mlig000237.g1	Ovary 1	Ovary
Maclig_37v3@Mlig000238.g1	Non-Specific
Maclig_37v3@Mlig000238.g3	Non-Specific
Maclig_37v3@Mlig000239.g3	Non-Specific					OvI_down		OvI
Maclig_37v3@Mlig000240.g7	Non-Specific
Maclig_37v3@Mlig000240.g8	Non-Specific
Maclig_37v3@Mlig000241.g1	Non-Specific
Maclig_37v3@Mlig000241.g3	Non-Specific
Maclig_37v3@Mlig000242.g5	Non-Specific					OvI_down		OvI
Maclig_37v3@Mlig000243.g1	Non-Specific
Maclig_37v3@Mlig000244.g3	Ovary 1	Ovary				OvI_down		OvI
Maclig_37v3@Mlig000245.g1	Non-Specific
Maclig_37v3@Mlig000246.g1	Non-Specific
Maclig_37v3@Mlig000247.g2	Non-Specific
Maclig_37v3@Mlig000248.g3	Non-Specific
Maclig_37v3@Mlig000249.g2	Non-Specific
Maclig_37v3@Mlig000250.g1	Non-Specific
Maclig_37v3@Mlig000250.g5	Non-Specific
Maclig_37v3@Mlig000252.g1	Non-Specific					OvI_down		OvI
Maclig_37v3@Mlig000253.g19	Non-Specific
Maclig_37v3@Mlig000253.g23	Non-Specific
Maclig_37v3@Mlig000253.g24	Non-Specific
Maclig_37v3@Mlig000254.g8	Non-Specific
Maclig_37v3@Mlig000255.g2	Non-Specific
Maclig_37v3@Mlig000256.g2	Testis	Testis	RNA1509_42148	Cluster-13619.5	germline_FACS
Maclig_37v3@Mlig000256.g3	Testis	Testis	RNA1509_17506	Cluster-13619.5	germline_FACS
Maclig_37v3@Mlig000258.g2	Non-Specific
Maclig_37v3@Mlig000258.g4	Non-Specific
Maclig_37v3@Mlig000259.g3	Non-Specific
Maclig_37v3@Mlig000260.g1	Testis	Testis
Maclig_37v3@Mlig000261.g2	Non-Specific
Maclig_37v3@Mlig000261.g8	Non-Specific
Maclig_37v3@Mlig000262.g9	Non-Specific					OvI_down		OvI
Maclig_37v3@Mlig000263.g14	Non-Specific
Maclig_37v3@Mlig000263.g16	Ovary 2	Ovary				OvI_down		OvI
Maclig_37v3@Mlig000263.g2	Non-Specific
Maclig_37v3@Mlig000263.g21	Non-Specific
Maclig_37v3@Mlig000263.g4	Non-Specific
Maclig_37v3@Mlig000263.g7	Non-Specific
Maclig_37v3@Mlig000264.g1	Non-Specific					OvI_down		OvI
Maclig_37v3@Mlig000265.g4	Non-Specific
Maclig_37v3@Mlig000265.g5	Non-Specific
Maclig_37v3@Mlig000266.g4	Non-Specific
Maclig_37v3@Mlig000267.g5	Non-Specific
Maclig_37v3@Mlig000268.g3	Testis	Testis	RNA1509_22138	Cluster-7044.0	neoblast-strict
Maclig_37v3@Mlig000270.g1	Non-Specific
Maclig_37v3@Mlig000271.g1	Testis	Testis	RNA1509_3001	Cluster-7993.1113	germline_FACS
Maclig_37v3@Mlig000271.g3	Non-Specific		RNA1509_3001|RNA1509_39087	Cluster-7993.1113	germline_FACS
Maclig_37v3@Mlig000272.g4	Non-Specific
Maclig_37v3@Mlig000272.g5	Non-Specific
Maclig_37v3@Mlig000272.g6	Non-Specific
Maclig_37v3@Mlig000273.g1	Non-Specific		RNA1509_3327	Cluster-13403.3	neoblast_FACS
Maclig_37v3@Mlig000273.g2	Non-Specific		RNA1509_10329|RNA1509_15648|RNA1509_3327	Cluster-13403.0|Cluster-13403.3	neoblast_FACS	OvI_up		OvI
Maclig_37v3@Mlig000274.g15	Non-Specific
Maclig_37v3@Mlig000275.g5	Non-Specific
Maclig_37v3@Mlig000275.g7	Non-Specific
Maclig_37v3@Mlig000275.g8	Non-Specific
Maclig_37v3@Mlig000275.g9	Non-Specific
Maclig_37v3@Mlig000276.g1	Non-Specific
Maclig_37v3@Mlig000277.g2	Non-Specific
Maclig_37v3@Mlig000277.g3	Non-Specific
Maclig_37v3@Mlig000280.g19	Non-Specific
Maclig_37v3@Mlig000280.g21	Non-Specific
Maclig_37v3@Mlig000280.g7	Non-Specific
Maclig_37v3@Mlig000282.g3	Non-Specific
Maclig_37v3@Mlig000283.g1	Non-Specific
Maclig_37v3@Mlig000284.g18	Non-Specific
Maclig_37v3@Mlig000284.g22	Non-Specific
Maclig_37v3@Mlig000284.g23	Non-Specific
Maclig_37v3@Mlig000284.g24	Non-Specific
Maclig_37v3@Mlig000284.g26	Non-Specific
Maclig_37v3@Mlig000284.g27	Non-Specific
Maclig_37v3@Mlig000284.g28	Non-Specific
Maclig_37v3@Mlig000285.g6	Non-Specific
Maclig_37v3@Mlig000285.g8	Non-Specific
Maclig_37v3@Mlig000286.g2	Non-Specific
Maclig_37v3@Mlig000287.g21	Non-Specific
Maclig_37v3@Mlig000287.g66	Non-Specific					OvI_down		OvI
Maclig_37v3@Mlig000288.g10	Non-Specific
Maclig_37v3@Mlig000288.g9	Non-Specific
Maclig_37v3@Mlig000289.g3	Other
Maclig_37v3@Mlig000290.g1	Non-Specific
Maclig_37v3@Mlig000290.g2	Non-Specific
Maclig_37v3@Mlig000290.g3	Non-Specific
Maclig_37v3@Mlig000291.g3	Non-Specific
Maclig_37v3@Mlig000292.g5	Non-Specific
Maclig_37v3@Mlig000293.g3	Non-Specific
Maclig_37v3@Mlig000294.g4	Other
Maclig_37v3@Mlig000294.g5	Non-Specific
Maclig_37v3@Mlig000294.g6	Other
Maclig_37v3@Mlig000294.g7	Non-Specific
Maclig_37v3@Mlig000295.g14	Non-Specific
Maclig_37v3@Mlig000295.g17	Non-Specific
Maclig_37v3@Mlig000295.g7	Non-Specific
Maclig_37v3@Mlig000296.g3	Non-Specific
Maclig_37v3@Mlig000296.g7	Non-Specific
Maclig_37v3@Mlig000296.g8	Other
Maclig_37v3@Mlig000296.g9	Non-Specific
Maclig_37v3@Mlig000297.g1	Non-Specific					OvI_up		OvI
Maclig_37v3@Mlig000298.g1	Non-Specific					OvI_up		OvI
Maclig_37v3@Mlig000299.g1	Non-Specific
Maclig_37v3@Mlig000299.g3	Non-Specific
Maclig_37v3@Mlig000300.g3	Non-Specific
Maclig_37v3@Mlig000301.g1	Non-Specific
Maclig_37v3@Mlig000302.g6	Non-Specific
Maclig_37v3@Mlig000303.g1	Non-Specific
Maclig_37v3@Mlig000304.g2	Non-Specific
Maclig_37v3@Mlig000304.g3	Non-Specific
Maclig_37v3@Mlig000304.g4	Non-Specific
Maclig_37v3@Mlig000305.g1	Non-Specific
Maclig_37v3@Mlig000305.g11	Non-Specific
Maclig_37v3@Mlig000305.g15	Non-Specific
Maclig_37v3@Mlig000305.g2	Non-Specific		RNA1509_10211|RNA1509_13750|RNA1509_4402	Cluster-13145.1|Cluster-13145.2	neoblast-strict
Maclig_37v3@Mlig000305.g3	Non-Specific
Maclig_37v3@Mlig000305.g6	Other
Maclig_37v3@Mlig000305.g9	Non-Specific
Maclig_37v3@Mlig000306.g3	Non-Specific
Maclig_37v3@Mlig000306.g4	Non-Specific
Maclig_37v3@Mlig000306.g6	Testis	Testis
Maclig_37v3@Mlig000306.g7	Testis	Testis
Maclig_37v3@Mlig000307.g1	Non-Specific					OvI_down		OvI
Maclig_37v3@Mlig000307.g2	Non-Specific		RNA1509_47319	Cluster-2932.0	germline_FACS
Maclig_37v3@Mlig000307.g6	Non-Specific
Maclig_37v3@Mlig000308.g3	Non-Specific
Maclig_37v3@Mlig000309.g2	Non-Specific
Maclig_37v3@Mlig000310.g2	Non-Specific
Maclig_37v3@Mlig000311.g13	Non-Specific
Maclig_37v3@Mlig000311.g23	Testis	Testis
Maclig_37v3@Mlig000311.g5	Non-Specific
Maclig_37v3@Mlig000312.g3	Non-Specific
Maclig_37v3@Mlig000313.g3	Testis	Testis	RNA1509_923	Cluster-11955.8	germline_FACS	OvI_down	OvP_down	BOTH
Maclig_37v3@Mlig000315.g3	Non-Specific
Maclig_37v3@Mlig000319.g1	Non-Specific
Maclig_37v3@Mlig000319.g2	Tail	Tail
Maclig_37v3@Mlig000320.g1	Non-Specific
Maclig_37v3@Mlig000320.g3	Non-Specific
Maclig_37v3@Mlig000320.g4	Non-Specific
Maclig_37v3@Mlig000321.g1	Other
Maclig_37v3@Mlig000321.g2	Non-Specific					OvI_up		OvI
Maclig_37v3@Mlig000321.g3	Non-Specific					OvI_up		OvI
Maclig_37v3@Mlig000322.g1	Non-Specific
Maclig_37v3@Mlig000323.g1	Non-Specific
Maclig_37v3@Mlig000324.g1	Testis	Testis	RNA1509_19155|RNA1509_51760|RNA1509_58621	Cluster-12621.0|Cluster-12621.1	germline_FACS	OvI_up		OvI
Maclig_37v3@Mlig000324.g3	Non-Specific
Maclig_37v3@Mlig000324.g5	Non-Specific
Maclig_37v3@Mlig000324.g6	Non-Specific
Maclig_37v3@Mlig000325.g19	Non-Specific
Maclig_37v3@Mlig000325.g9	Non-Specific
Maclig_37v3@Mlig000326.g14	Non-Specific
Maclig_37v3@Mlig000327.g2	Non-Specific
Maclig_37v3@Mlig000327.g3	Non-Specific					OvI_down	OvP_down	BOTH
Maclig_37v3@Mlig000328.g15	Non-Specific
Maclig_37v3@Mlig000328.g22	Non-Specific					OvI_down		OvI
Maclig_37v3@Mlig000328.g32	Non-Specific
Maclig_37v3@Mlig000329.g3	Non-Specific					OvI_down		OvI
Maclig_37v3@Mlig000330.g5	Non-Specific
Maclig_37v3@Mlig000331.g3	Non-Specific
Maclig_37v3@Mlig000333.g2	Non-Specific
Maclig_37v3@Mlig000334.g11	Tail	Tail
Maclig_37v3@Mlig000334.g13	Tail	Tail				OvI_up		OvI
Maclig_37v3@Mlig000334.g15	Tail	Tail
Maclig_37v3@Mlig000334.g4	Tail	Tail				OvI_up		OvI
Maclig_37v3@Mlig000334.g5	Tail	Tail
Maclig_37v3@Mlig000334.g6	Tail	Tail
Maclig_37v3@Mlig000335.g1	Non-Specific
Maclig_37v3@Mlig000335.g7	Non-Specific
Maclig_37v3@Mlig000336.g1	Non-Specific
Maclig_37v3@Mlig000336.g3	Non-Specific
Maclig_37v3@Mlig000337.g1	Non-Specific
Maclig_37v3@Mlig000338.g4	Non-Specific
Maclig_37v3@Mlig000338.g9	Non-Specific
Maclig_37v3@Mlig000339.g3	Non-Specific
Maclig_37v3@Mlig000340.g2	Non-Specific
Maclig_37v3@Mlig000340.g4	Non-Specific
Maclig_37v3@Mlig000341.g10	Non-Specific
Maclig_37v3@Mlig000341.g12	Other
Maclig_37v3@Mlig000341.g14	Non-Specific
Maclig_37v3@Mlig000341.g2	Non-Specific
Maclig_37v3@Mlig000341.g8	Non-Specific
Maclig_37v3@Mlig000341.g9	Non-Specific
Maclig_37v3@Mlig000343.g7	Non-Specific					OvI_down		OvI
Maclig_37v3@Mlig000345.g1	Ovary 1	Ovary				OvI_down		OvI
Maclig_37v3@Mlig000345.g3	Non-Specific
Maclig_37v3@Mlig000346.g2	Non-Specific
Maclig_37v3@Mlig000347.g2	Non-Specific
Maclig_37v3@Mlig000347.g7	Non-Specific
Maclig_37v3@Mlig000348.g12	Non-Specific
Maclig_37v3@Mlig000348.g4	Non-Specific
Maclig_37v3@Mlig000348.g5	Non-Specific
Maclig_37v3@Mlig000349.g1	Non-Specific
Maclig_37v3@Mlig000349.g4	Non-Specific
Maclig_37v3@Mlig000349.g5	Non-Specific
Maclig_37v3@Mlig000350.g2	Non-Specific
Maclig_37v3@Mlig000352.g1	Non-Specific					OvI_down		OvI
Maclig_37v3@Mlig000353.g2	Other
Maclig_37v3@Mlig000354.g2	Other
Maclig_37v3@Mlig000355.g8	Non-Specific
Maclig_37v3@Mlig000356.g1	Non-Specific
Maclig_37v3@Mlig000356.g10	Non-Specific
Maclig_37v3@Mlig000356.g16	Non-Specific
Maclig_37v3@Mlig000357.g3	Non-Specific
Maclig_37v3@Mlig000357.g4	Non-Specific
Maclig_37v3@Mlig000357.g5	Non-Specific
Maclig_37v3@Mlig000358.g11	Non-Specific
Maclig_37v3@Mlig000358.g3	Non-Specific
Maclig_37v3@Mlig000358.g33	Non-Specific
Maclig_37v3@Mlig000358.g36	Non-Specific
Maclig_37v3@Mlig000358.g49	Non-Specific
Maclig_37v3@Mlig000358.g50	Other
Maclig_37v3@Mlig000358.g51	Non-Specific
Maclig_37v3@Mlig000359.g4	Non-Specific
Maclig_37v3@Mlig000360.g2	Non-Specific
Maclig_37v3@Mlig000360.g3	Non-Specific
Maclig_37v3@Mlig000361.g1	Non-Specific
Maclig_37v3@Mlig000361.g10	Non-Specific
Maclig_37v3@Mlig000361.g36	Non-Specific
Maclig_37v3@Mlig000361.g38	Non-Specific
Maclig_37v3@Mlig000361.g39	Other
Maclig_37v3@Mlig000361.g9	Other
Maclig_37v3@Mlig000362.g3	Non-Specific
Maclig_37v3@Mlig000362.g5	Non-Specific
Maclig_37v3@Mlig000363.g3	Non-Specific
Maclig_37v3@Mlig000364.g15	Other
Maclig_37v3@Mlig000364.g7	Non-Specific
Maclig_37v3@Mlig000364.g8	Non-Specific
Maclig_37v3@Mlig000365.g3	Other
Maclig_37v3@Mlig000365.g5	Non-Specific					OvI_down		OvI
Maclig_37v3@Mlig000366.g5	Other
Maclig_37v3@Mlig000367.g1	Non-Specific
Maclig_37v3@Mlig000367.g5	Non-Specific
Maclig_37v3@Mlig000368.g10	Non-Specific
Maclig_37v3@Mlig000368.g12	Non-Specific
Maclig_37v3@Mlig000368.g13	Other
Maclig_37v3@Mlig000368.g2	Non-Specific
Maclig_37v3@Mlig000368.g3	Non-Specific
Maclig_37v3@Mlig000368.g4	Non-Specific
Maclig_37v3@Mlig000368.g6	Non-Specific
Maclig_37v3@Mlig000368.g7	Other
Maclig_37v3@Mlig000368.g9	Other
Maclig_37v3@Mlig000369.g1	Non-Specific
Maclig_37v3@Mlig000369.g2	Non-Specific
Maclig_37v3@Mlig000369.g3	Non-Specific
Maclig_37v3@Mlig000369.g4	Other
Maclig_37v3@Mlig000369.g6	Other
Maclig_37v3@Mlig000370.g3	Other
Maclig_37v3@Mlig000371.g5	Non-Specific					OvI_down		OvI
Maclig_37v3@Mlig000372.g14	Non-Specific
Maclig_37v3@Mlig000372.g28	Non-Specific
Maclig_37v3@Mlig000372.g6	Non-Specific
Maclig_37v3@Mlig000372.g8	Non-Specific
Maclig_37v3@Mlig000372.g9	Non-Specific
Maclig_37v3@Mlig000373.g1	Non-Specific
Maclig_37v3@Mlig000373.g3	Non-Specific
Maclig_37v3@Mlig000373.g4	Non-Specific
Maclig_37v3@Mlig000373.g5	Non-Specific
Maclig_37v3@Mlig000374.g4	Non-Specific
Maclig_37v3@Mlig000374.g6	Other
Maclig_37v3@Mlig000374.g9	Non-Specific
Maclig_37v3@Mlig000376.g4	Non-Specific		RNA1509_1763	Cluster-12573.3	neoblast-strict
Maclig_37v3@Mlig000377.g2	Non-Specific					OvI_down		OvI
Maclig_37v3@Mlig000377.g4	Other
Maclig_37v3@Mlig000378.g1	Non-Specific
Maclig_37v3@Mlig000378.g12	Non-Specific
Maclig_37v3@Mlig000378.g5	Tail	Tail
Maclig_37v3@Mlig000378.g8	Non-Specific
Maclig_37v3@Mlig000379.g6	Non-Specific
Maclig_37v3@Mlig000380.g1	Ovary 1	Ovary
Maclig_37v3@Mlig000380.g11	Non-Specific
Maclig_37v3@Mlig000380.g3	Non-Specific
Maclig_37v3@Mlig000380.g4	Non-Specific
Maclig_37v3@Mlig000380.g9	Non-Specific
Maclig_37v3@Mlig000381.g1	Non-Specific
Maclig_37v3@Mlig000381.g3	Non-Specific
Maclig_37v3@Mlig000382.g2	Testis	Testis	RNA1509_4469	Cluster-7993.3911	germline_FACS
Maclig_37v3@Mlig000382.g3	Testis	Testis	RNA1509_4469	Cluster-7993.3911	germline_FACS
Maclig_37v3@Mlig000386.g2	Non-Specific
Maclig_37v3@Mlig000388.g2	Non-Specific
Maclig_37v3@Mlig000389.g3	Other
Maclig_37v3@Mlig000389.g5	Non-Specific
Maclig_37v3@Mlig000390.g2	Other
Maclig_37v3@Mlig000391.g4	Non-Specific
Maclig_37v3@Mlig000392.g2	Non-Specific
Maclig_37v3@Mlig000393.g3	Non-Specific					OvI_down		OvI
Maclig_37v3@Mlig000394.g2	Non-Specific
Maclig_37v3@Mlig000395.g5	Non-Specific
Maclig_37v3@Mlig000398.g2	Non-Specific
Maclig_37v3@Mlig000398.g3	Non-Specific
Maclig_37v3@Mlig000398.g4	Non-Specific
Maclig_37v3@Mlig000398.g5	Non-Specific
Maclig_37v3@Mlig000399.g1	Non-Specific
Maclig_37v3@Mlig000400.g2	Non-Specific
Maclig_37v3@Mlig000401.g1	Non-Specific					OvI_down		OvI
Maclig_37v3@Mlig000401.g3	Non-Specific
Maclig_37v3@Mlig000402.g3	Non-Specific					OvI_up		OvI
Maclig_37v3@Mlig000403.g10	Non-Specific
Maclig_37v3@Mlig000404.g17	Non-Specific
Maclig_37v3@Mlig000404.g21	Non-Specific
Maclig_37v3@Mlig000404.g33	Non-Specific
Maclig_37v3@Mlig000404.g7	Non-Specific
Maclig_37v3@Mlig000405.g2	Non-Specific
Maclig_37v3@Mlig000406.g1	Non-Specific
Maclig_37v3@Mlig000406.g3	Non-Specific
Maclig_37v3@Mlig000407.g1	Non-Specific
Maclig_37v3@Mlig000408.g2	Non-Specific
Maclig_37v3@Mlig000408.g4	Non-Specific
Maclig_37v3@Mlig000408.g6	Non-Specific
Maclig_37v3@Mlig000409.g13	Tail	Tail
Maclig_37v3@Mlig000409.g14	Non-Specific		RNA1509_19049	Cluster-7993.8366	germline_FACS
Maclig_37v3@Mlig000409.g20	Non-Specific
Maclig_37v3@Mlig000409.g4	Non-Specific
Maclig_37v3@Mlig000409.g6	Non-Specific
Maclig_37v3@Mlig000410.g7	Non-Specific
Maclig_37v3@Mlig000411.g2	Non-Specific
Maclig_37v3@Mlig000412.g11	Non-Specific
Maclig_37v3@Mlig000412.g16	Non-Specific
Maclig_37v3@Mlig000412.g17	Other
Maclig_37v3@Mlig000412.g19	Other
Maclig_37v3@Mlig000412.g23	Non-Specific
Maclig_37v3@Mlig000412.g7	Non-Specific
Maclig_37v3@Mlig000413.g2	Non-Specific
Maclig_37v3@Mlig000413.g6	Non-Specific
Maclig_37v3@Mlig000414.g10	Non-Specific
Maclig_37v3@Mlig000414.g11	Non-Specific
Maclig_37v3@Mlig000414.g18	Non-Specific					OvI_down		OvI
Maclig_37v3@Mlig000414.g9	Non-Specific
Maclig_37v3@Mlig000415.g4	Non-Specific
Maclig_37v3@Mlig000416.g2	Non-Specific					OvI_down		OvI
Maclig_37v3@Mlig000417.g18	Tail	Tail
Maclig_37v3@Mlig000417.g25	Non-Specific
Maclig_37v3@Mlig000417.g26	Other
Maclig_37v3@Mlig000417.g27	Non-Specific
Maclig_37v3@Mlig000417.g29	Non-Specific
Maclig_37v3@Mlig000417.g3	Ovary 1	Ovary				OvI_down		OvI
Maclig_37v3@Mlig000417.g8	Other
Maclig_37v3@Mlig000418.g10	Non-Specific
Maclig_37v3@Mlig000418.g6	Non-Specific
Maclig_37v3@Mlig000418.g9	Non-Specific
Maclig_37v3@Mlig000421.g13	Non-Specific
Maclig_37v3@Mlig000421.g2	Non-Specific
Maclig_37v3@Mlig000421.g7	Non-Specific
Maclig_37v3@Mlig000423.g19	Non-Specific
Maclig_37v3@Mlig000423.g5	Non-Specific
Maclig_37v3@Mlig000423.g9	Non-Specific
Maclig_37v3@Mlig000424.g2	Non-Specific
Maclig_37v3@Mlig000425.g1	Non-Specific
Maclig_37v3@Mlig000426.g1	Non-Specific		RNA1509_14507|RNA1509_15035	Cluster-7993.4239|Cluster-7993.6014	neoblast_FACS	OvI_up		OvI
Maclig_37v3@Mlig000426.g2	Non-Specific
Maclig_37v3@Mlig000427.g1	Non-Specific
Maclig_37v3@Mlig000427.g2	Non-Specific
Maclig_37v3@Mlig000428.g1	Non-Specific
Maclig_37v3@Mlig000429.g5	Non-Specific
Maclig_37v3@Mlig000430.g4	Non-Specific
Maclig_37v3@Mlig000431.g13	Non-Specific
Maclig_37v3@Mlig000431.g7	Non-Specific
Maclig_37v3@Mlig000431.g9	Non-Specific
Maclig_37v3@Mlig000432.g2	Non-Specific
Maclig_37v3@Mlig000433.g1	Non-Specific
Maclig_37v3@Mlig000433.g5	Non-Specific
Maclig_37v3@Mlig000434.g2	Non-Specific
Maclig_37v3@Mlig000434.g8	Non-Specific
Maclig_37v3@Mlig000435.g4	Non-Specific
Maclig_37v3@Mlig000437.g1	Non-Specific
Maclig_37v3@Mlig000437.g3	Non-Specific
Maclig_37v3@Mlig000438.g12	Non-Specific
Maclig_37v3@Mlig000438.g16	Non-Specific
Maclig_37v3@Mlig000438.g2	Non-Specific
Maclig_37v3@Mlig000438.g20	Other
Maclig_37v3@Mlig000438.g21	Non-Specific					OvI_down		OvI
Maclig_37v3@Mlig000438.g3	Non-Specific
Maclig_37v3@Mlig000438.g6	Non-Specific
Maclig_37v3@Mlig000438.g7	Non-Specific
Maclig_37v3@Mlig000438.g9	Non-Specific
Maclig_37v3@Mlig000439.g1	Non-Specific		RNA1509_19941|RNA1509_32575	Cluster-1778.0|Cluster-7993.8132	germline_FACS	OvI_down		OvI
Maclig_37v3@Mlig000440.g3	Non-Specific
Maclig_37v3@Mlig000440.g7	Non-Specific
Maclig_37v3@Mlig000441.g1	Non-Specific
Maclig_37v3@Mlig000442.g3	Other
Maclig_37v3@Mlig000443.g1	Non-Specific
Maclig_37v3@Mlig000443.g4	Non-Specific
Maclig_37v3@Mlig000443.g5	Non-Specific
Maclig_37v3@Mlig000444.g12	Non-Specific
Maclig_37v3@Mlig000444.g2	Non-Specific
Maclig_37v3@Mlig000445.g1	Non-Specific
Maclig_37v3@Mlig000446.g4	Other
Maclig_37v3@Mlig000447.g1	Non-Specific
Maclig_37v3@Mlig000448.g1	Non-Specific
Maclig_37v3@Mlig000448.g6	Non-Specific
Maclig_37v3@Mlig000451.g1	Non-Specific
Maclig_37v3@Mlig000451.g4	Non-Specific
Maclig_37v3@Mlig000451.g6	Non-Specific
Maclig_37v3@Mlig000452.g7	Non-Specific
Maclig_37v3@Mlig000453.g7	Non-Specific
Maclig_37v3@Mlig000454.g1	Non-Specific
Maclig_37v3@Mlig000455.g1	Non-Specific
Maclig_37v3@Mlig000455.g12	Non-Specific
Maclig_37v3@Mlig000455.g14	Other
Maclig_37v3@Mlig000455.g8	Non-Specific
Maclig_37v3@Mlig000456.g1	Non-Specific
Maclig_37v3@Mlig000457.g1	Other		RNA1509_21999	Cluster-9779.1	neoblast_FACS
Maclig_37v3@Mlig000458.g10	Other
Maclig_37v3@Mlig000459.g1	Non-Specific
Maclig_37v3@Mlig000459.g2	Non-Specific
Maclig_37v3@Mlig000459.g4	Non-Specific
Maclig_37v3@Mlig000459.g6	Non-Specific
Maclig_37v3@Mlig000460.g5	Non-Specific
Maclig_37v3@Mlig000461.g1	Non-Specific
Maclig_37v3@Mlig000461.g3	Non-Specific
Maclig_37v3@Mlig000462.g5	Non-Specific
Maclig_37v3@Mlig000463.g2	Non-Specific					OvI_up		OvI
Maclig_37v3@Mlig000463.g4	Non-Specific
Maclig_37v3@Mlig000463.g5	Non-Specific
Maclig_37v3@Mlig000464.g4	Non-Specific		RNA1509_50025	Cluster-4874.0	neoblast_FACS
Maclig_37v3@Mlig000465.g11	Non-Specific
Maclig_37v3@Mlig000465.g5	Non-Specific
Maclig_37v3@Mlig000466.g1	Non-Specific
Maclig_37v3@Mlig000467.g5	Non-Specific					OvI_down	OvP_down	BOTH
Maclig_37v3@Mlig000468.g1	Non-Specific
Maclig_37v3@Mlig000469.g6	Non-Specific
Maclig_37v3@Mlig000470.g1	Non-Specific
Maclig_37v3@Mlig000470.g9	Non-Specific
Maclig_37v3@Mlig000471.g1	Non-Specific					OvI_down		OvI
Maclig_37v3@Mlig000471.g3	Non-Specific					OvI_up		OvI
Maclig_37v3@Mlig000472.g1	Non-Specific
Maclig_37v3@Mlig000472.g2	Non-Specific					OvI_down	OvP_down	BOTH
Maclig_37v3@Mlig000473.g1	Testis	Testis	RNA1509_20952	Cluster-13701.0	germline_FACS
Maclig_37v3@Mlig000475.g16	Non-Specific
Maclig_37v3@Mlig000475.g6	Non-Specific
Maclig_37v3@Mlig000476.g1	Non-Specific
Maclig_37v3@Mlig000476.g5	Non-Specific
Maclig_37v3@Mlig000477.g2	Non-Specific
Maclig_37v3@Mlig000478.g3	Non-Specific
Maclig_37v3@Mlig000480.g2	Non-Specific
Maclig_37v3@Mlig000482.g2	Non-Specific
Maclig_37v3@Mlig000483.g11	Non-Specific					OvI_down		OvI
Maclig_37v3@Mlig000483.g4	Non-Specific
Maclig_37v3@Mlig000484.g1	Non-Specific
Maclig_37v3@Mlig000484.g3	Non-Specific
Maclig_37v3@Mlig000485.g5	Other
Maclig_37v3@Mlig000485.g6	Non-Specific
Maclig_37v3@Mlig000485.g7	Non-Specific
Maclig_37v3@Mlig000485.g8	Non-Specific
Maclig_37v3@Mlig000486.g4	Non-Specific
Maclig_37v3@Mlig000487.g1	Non-Specific
Maclig_37v3@Mlig000488.g4	Non-Specific
Maclig_37v3@Mlig000488.g7	Non-Specific
Maclig_37v3@Mlig000490.g2	Non-Specific
Maclig_37v3@Mlig000490.g6	Non-Specific
Maclig_37v3@Mlig000490.g7	Other		RNA1509_9302	Cluster-4879.0	neoblast-strict
Maclig_37v3@Mlig000491.g3	Other		RNA1509_7178	Cluster-7993.5970	germline_FACS
Maclig_37v3@Mlig000491.g5	Non-Specific
Maclig_37v3@Mlig000493.g1	Non-Specific
Maclig_37v3@Mlig000493.g2	Non-Specific
Maclig_37v3@Mlig000493.g3	Non-Specific
Maclig_37v3@Mlig000493.g4	Non-Specific
Maclig_37v3@Mlig000493.g8	Non-Specific
Maclig_37v3@Mlig000494.g1	Non-Specific					OvI_down		OvI
Maclig_37v3@Mlig000495.g1	Non-Specific
Maclig_37v3@Mlig000495.g2	Non-Specific
Maclig_37v3@Mlig000495.g4	Non-Specific
Maclig_37v3@Mlig000496.g3	Non-Specific
Maclig_37v3@Mlig000497.g10	Testis	Testis	RNA1509_8254	Cluster-9404.5	germline_FACS
Maclig_37v3@Mlig000497.g2	Testis	Testis	RNA1509_33801|RNA1509_52571|RNA1509_58114|RNA1509_8254	Cluster-9404.5|Cluster-9404.6	germline_FACS
Maclig_37v3@Mlig000497.g4	Testis	Testis	RNA1509_8254	Cluster-9404.5	germline_FACS
Maclig_37v3@Mlig000497.g5	Non-Specific
Maclig_37v3@Mlig000497.g6	Tail	Tail
Maclig_37v3@Mlig000497.g7	Non-Specific					OvI_down		OvI
Maclig_37v3@Mlig000498.g1	Non-Specific
Maclig_37v3@Mlig000498.g4	Non-Specific
Maclig_37v3@Mlig000499.g3	Non-Specific
Maclig_37v3@Mlig000501.g1	Non-Specific
Maclig_37v3@Mlig000503.g11	Non-Specific
Maclig_37v3@Mlig000505.g2	Other					OvI_down		OvI
Maclig_37v3@Mlig000505.g3	Testis	Testis
Maclig_37v3@Mlig000506.g4	Non-Specific					OvI_down		OvI
Maclig_37v3@Mlig000507.g1	Non-Specific
Maclig_37v3@Mlig000508.g1	Non-Specific		RNA1509_7006	Cluster-13316.4	neoblast-strict
Maclig_37v3@Mlig000508.g11	Non-Specific		RNA1509_35575	Cluster-13316.2	neoblast-strict
Maclig_37v3@Mlig000508.g9	Non-Specific
Maclig_37v3@Mlig000509.g1	Testis	Testis	RNA1509_4454|RNA1509_48526	Cluster-13156.2	germline_FACS
Maclig_37v3@Mlig000509.g3	Testis	Testis	RNA1509_7720	Cluster-13156.0	germline_FACS
Maclig_37v3@Mlig000509.g5	Testis	Testis	RNA1509_4454	Cluster-13156.2	germline_FACS
Maclig_37v3@Mlig000510.g1	Other
Maclig_37v3@Mlig000510.g15	Non-Specific
Maclig_37v3@Mlig000511.g10	Non-Specific
Maclig_37v3@Mlig000511.g12	Non-Specific
Maclig_37v3@Mlig000511.g18	Non-Specific					OvI_down		OvI
Maclig_37v3@Mlig000511.g3	Non-Specific
Maclig_37v3@Mlig000511.g5	Non-Specific					OvI_down		OvI
Maclig_37v3@Mlig000512.g2	Non-Specific		RNA1509_28019|RNA1509_37782	Cluster-14694.0	germline_FACS
Maclig_37v3@Mlig000513.g1	Non-Specific					OvI_down		OvI
Maclig_37v3@Mlig000514.g1	Non-Specific
Maclig_37v3@Mlig000515.g2	Non-Specific
Maclig_37v3@Mlig000516.g1	Testis	Testis				OvI_up		OvI
Maclig_37v3@Mlig000518.g8	Non-Specific
Maclig_37v3@Mlig000520.g14	Non-Specific						OvP_up	OvP
Maclig_37v3@Mlig000520.g15	Non-Specific
Maclig_37v3@Mlig000521.g3	Non-Specific
Maclig_37v3@Mlig000522.g6	Non-Specific
Maclig_37v3@Mlig000523.g12	Non-Specific
Maclig_37v3@Mlig000523.g26	Non-Specific					OvI_up		OvI
Maclig_37v3@Mlig000524.g1	Non-Specific
Maclig_37v3@Mlig000524.g5	Non-Specific
Maclig_37v3@Mlig000524.g6	Non-Specific
Maclig_37v3@Mlig000526.g1	Non-Specific
Maclig_37v3@Mlig000527.g1	Non-Specific
Maclig_37v3@Mlig000528.g10	Other					OvI_down	OvP_down	BOTH
Maclig_37v3@Mlig000528.g2	Non-Specific					OvI_up		OvI
Maclig_37v3@Mlig000529.g2	Non-Specific
Maclig_37v3@Mlig000529.g3	Non-Specific
Maclig_37v3@Mlig000531.g1	Non-Specific
Maclig_37v3@Mlig000532.g1	Non-Specific
Maclig_37v3@Mlig000532.g3	Non-Specific
Maclig_37v3@Mlig000532.g6	Non-Specific
Maclig_37v3@Mlig000533.g6	Non-Specific
Maclig_37v3@Mlig000533.g8	Non-Specific
Maclig_37v3@Mlig000534.g1	Non-Specific
Maclig_37v3@Mlig000534.g5	Non-Specific
Maclig_37v3@Mlig000534.g6	Non-Specific
Maclig_37v3@Mlig000535.g1	Non-Specific
Maclig_37v3@Mlig000535.g10	Non-Specific
Maclig_37v3@Mlig000535.g11	Non-Specific
Maclig_37v3@Mlig000535.g15	Non-Specific
Maclig_37v3@Mlig000535.g3	Non-Specific
Maclig_37v3@Mlig000535.g6	Non-Specific					OvI_down		OvI
Maclig_37v3@Mlig000535.g9	Non-Specific
Maclig_37v3@Mlig000536.g10	Non-Specific
Maclig_37v3@Mlig000536.g11	Non-Specific
Maclig_37v3@Mlig000536.g12	Non-Specific
Maclig_37v3@Mlig000536.g15	Non-Specific
Maclig_37v3@Mlig000536.g16	Non-Specific
Maclig_37v3@Mlig000536.g2	Non-Specific
Maclig_37v3@Mlig000537.g11	Non-Specific					OvI_down		OvI
Maclig_37v3@Mlig000537.g14	Other
Maclig_37v3@Mlig000537.g8	Non-Specific
Maclig_37v3@Mlig000537.g9	Non-Specific
Maclig_37v3@Mlig000538.g3	Non-Specific
Maclig_37v3@Mlig000539.g10	Non-Specific
Maclig_37v3@Mlig000539.g4	Non-Specific
Maclig_37v3@Mlig000539.g7	Non-Specific
Maclig_37v3@Mlig000540.g4	Non-Specific
Maclig_37v3@Mlig000541.g1	Non-Specific
Maclig_37v3@Mlig000541.g2	Non-Specific
Maclig_37v3@Mlig000541.g5	Non-Specific
Maclig_37v3@Mlig000541.g7	Non-Specific
Maclig_37v3@Mlig000542.g1	Non-Specific
Maclig_37v3@Mlig000542.g8	Non-Specific
Maclig_37v3@Mlig000543.g1	Non-Specific
Maclig_37v3@Mlig000543.g12	Non-Specific
Maclig_37v3@Mlig000543.g18	Non-Specific
Maclig_37v3@Mlig000543.g19	Non-Specific
Maclig_37v3@Mlig000543.g6	Non-Specific
Maclig_37v3@Mlig000544.g2	Non-Specific
Maclig_37v3@Mlig000544.g3	Non-Specific
Maclig_37v3@Mlig000545.g1	Non-Specific
Maclig_37v3@Mlig000545.g11	Non-Specific
Maclig_37v3@Mlig000545.g4	Non-Specific
Maclig_37v3@Mlig000546.g1	Non-Specific
Maclig_37v3@Mlig000549.g1	Non-Specific
Maclig_37v3@Mlig000549.g5	Non-Specific
Maclig_37v3@Mlig000550.g5	Non-Specific
Maclig_37v3@Mlig000550.g7	Testis	Testis
Maclig_37v3@Mlig000552.g1	Non-Specific
Maclig_37v3@Mlig000553.g1	Non-Specific
Maclig_37v3@Mlig000554.g1	Non-Specific
Maclig_37v3@Mlig000554.g2	Non-Specific
Maclig_37v3@Mlig000555.g2	Non-Specific
Maclig_37v3@Mlig000556.g2	Non-Specific
Maclig_37v3@Mlig000556.g9	Non-Specific
Maclig_37v3@Mlig000557.g3	Non-Specific
Maclig_37v3@Mlig000558.g1	Testis	Testis
Maclig_37v3@Mlig000558.g4	Other
Maclig_37v3@Mlig000558.g5	Non-Specific
Maclig_37v3@Mlig000559.g1	Non-Specific
Maclig_37v3@Mlig000559.g10	Non-Specific
Maclig_37v3@Mlig000559.g11	Non-Specific
Maclig_37v3@Mlig000559.g15	Non-Specific
Maclig_37v3@Mlig000560.g1	Non-Specific
Maclig_37v3@Mlig000561.g1	Non-Specific
Maclig_37v3@Mlig000562.g4	Non-Specific
Maclig_37v3@Mlig000563.g1	Non-Specific
Maclig_37v3@Mlig000563.g7	Non-Specific
Maclig_37v3@Mlig000564.g4	Other
Maclig_37v3@Mlig000565.g3	Testis	Testis
Maclig_37v3@Mlig000565.g5	Non-Specific
Maclig_37v3@Mlig000566.g1	Non-Specific
Maclig_37v3@Mlig000567.g5	Non-Specific
Maclig_37v3@Mlig000568.g1	Non-Specific
Maclig_37v3@Mlig000569.g12	Non-Specific
Maclig_37v3@Mlig000569.g17	Non-Specific
Maclig_37v3@Mlig000569.g21	Non-Specific
Maclig_37v3@Mlig000569.g22	Other
Maclig_37v3@Mlig000569.g24	Non-Specific
Maclig_37v3@Mlig000569.g7	Testis	Testis
Maclig_37v3@Mlig000569.g9	Non-Specific
Maclig_37v3@Mlig000570.g1	Other
Maclig_37v3@Mlig000570.g12	Non-Specific
Maclig_37v3@Mlig000570.g2	Non-Specific
Maclig_37v3@Mlig000570.g7	Non-Specific
Maclig_37v3@Mlig000570.g8	Non-Specific
Maclig_37v3@Mlig000571.g1	Non-Specific
Maclig_37v3@Mlig000572.g1	Non-Specific					OvI_down		OvI
Maclig_37v3@Mlig000572.g2	Other
Maclig_37v3@Mlig000572.g3	Non-Specific
Maclig_37v3@Mlig000572.g5	Non-Specific					OvI_down	OvP_down	BOTH
Maclig_37v3@Mlig000573.g18	Non-Specific
Maclig_37v3@Mlig000574.g1	Ovary 1	Ovary				OvI_down		OvI
Maclig_37v3@Mlig000575.g1	Non-Specific		RNA1509_26362|RNA1509_4625	Cluster-11593.0|Cluster-11593.1	germline_FACS
Maclig_37v3@Mlig000575.g2	Non-Specific		RNA1509_4625	Cluster-11593.0	germline_FACS
Maclig_37v3@Mlig000575.g3	Non-Specific		RNA1509_43587|RNA1509_59669	Cluster-11593.1|Cluster-11593.2	germline_FACS
Maclig_37v3@Mlig000575.g5	Non-Specific		RNA1509_4625	Cluster-11593.0	germline_FACS
Maclig_37v3@Mlig000575.g8	Non-Specific
Maclig_37v3@Mlig000575.g9	Non-Specific
Maclig_37v3@Mlig000576.g1	Non-Specific					OvI_up		OvI
Maclig_37v3@Mlig000577.g1	Non-Specific
Maclig_37v3@Mlig000577.g2	Non-Specific
Maclig_37v3@Mlig000578.g12	Non-Specific
Maclig_37v3@Mlig000578.g3	Non-Specific
Maclig_37v3@Mlig000578.g4	Ovary 1	Ovary
Maclig_37v3@Mlig000578.g5	Non-Specific
Maclig_37v3@Mlig000579.g15	Non-Specific
Maclig_37v3@Mlig000579.g19	Non-Specific
Maclig_37v3@Mlig000579.g20	Non-Specific
Maclig_37v3@Mlig000579.g9	Non-Specific
Maclig_37v3@Mlig000580.g7	Non-Specific
Maclig_37v3@Mlig000581.g3	Non-Specific
Maclig_37v3@Mlig000581.g4	Non-Specific
Maclig_37v3@Mlig000581.g6	Non-Specific
Maclig_37v3@Mlig000581.g9	Non-Specific
Maclig_37v3@Mlig000582.g11	Non-Specific
Maclig_37v3@Mlig000582.g7	Non-Specific					OvI_up		OvI
Maclig_37v3@Mlig000583.g12	Non-Specific					OvI_up		OvI
Maclig_37v3@Mlig000583.g6	Non-Specific
Maclig_37v3@Mlig000585.g13	Non-Specific
Maclig_37v3@Mlig000585.g16	Non-Specific
Maclig_37v3@Mlig000585.g2	Non-Specific
Maclig_37v3@Mlig000586.g9	Non-Specific
Maclig_37v3@Mlig000587.g9	Non-Specific						OvP_down	OvP
Maclig_37v3@Mlig000588.g2	Non-Specific
Maclig_37v3@Mlig000588.g5	Non-Specific
Maclig_37v3@Mlig000588.g6	Non-Specific
Maclig_37v3@Mlig000589.g1	Testis	Testis	RNA1509_11212	Cluster-2780.0	germline_FACS
Maclig_37v3@Mlig000590.g10	Non-Specific
Maclig_37v3@Mlig000590.g14	Non-Specific
Maclig_37v3@Mlig000590.g18	Non-Specific
Maclig_37v3@Mlig000591.g1	Non-Specific
Maclig_37v3@Mlig000592.g1	Non-Specific					OvI_up		OvI
Maclig_37v3@Mlig000592.g10	Non-Specific
Maclig_37v3@Mlig000592.g3	Non-Specific
Maclig_37v3@Mlig000592.g9	Other
Maclig_37v3@Mlig000594.g1	Non-Specific
Maclig_37v3@Mlig000594.g2	Non-Specific
Maclig_37v3@Mlig000594.g4	Non-Specific
Maclig_37v3@Mlig000594.g5	Non-Specific
Maclig_37v3@Mlig000594.g8	Non-Specific
Maclig_37v3@Mlig000595.g3	Testis	Testis
Maclig_37v3@Mlig000596.g1	Non-Specific
Maclig_37v3@Mlig000597.g1	Non-Specific
Maclig_37v3@Mlig000597.g4	Non-Specific
Maclig_37v3@Mlig000598.g1	Other
Maclig_37v3@Mlig000599.g1	Non-Specific
Maclig_37v3@Mlig000600.g1	Non-Specific
Maclig_37v3@Mlig000600.g2	Non-Specific
Maclig_37v3@Mlig000600.g8	Non-Specific
Maclig_37v3@Mlig000602.g2	Testis	Testis
Maclig_37v3@Mlig000602.g5	Testis	Testis
Maclig_37v3@Mlig000603.g12	Non-Specific
Maclig_37v3@Mlig000603.g3	Other
Maclig_37v3@Mlig000603.g4	Non-Specific
Maclig_37v3@Mlig000604.g2	Non-Specific
Maclig_37v3@Mlig000604.g5	Non-Specific
Maclig_37v3@Mlig000605.g13	Non-Specific
Maclig_37v3@Mlig000605.g2	Non-Specific
Maclig_37v3@Mlig000607.g14	Testis	Testis	RNA1509_944	Cluster-15992.0	germline_FACS
Maclig_37v3@Mlig000607.g2	Testis	Testis	RNA1509_23925|RNA1509_944	Cluster-15992.0|Cluster-15992.1	germline_FACS
Maclig_37v3@Mlig000607.g8	Testis	Testis	RNA1509_944	Cluster-15992.0	germline_FACS
Maclig_37v3@Mlig000608.g4	Non-Specific		RNA1509_15310|RNA1509_54859	Cluster-15790.37	germline_FACS
Maclig_37v3@Mlig000608.g5	Non-Specific		RNA1509_54859	Cluster-15790.37	germline_FACS
Maclig_37v3@Mlig000609.g1	Non-Specific					OvI_down	OvP_down	BOTH
Maclig_37v3@Mlig000609.g12	Non-Specific
Maclig_37v3@Mlig000609.g13	Non-Specific
Maclig_37v3@Mlig000609.g14	Non-Specific					OvI_down		OvI
Maclig_37v3@Mlig000609.g16	Non-Specific
Maclig_37v3@Mlig000609.g21	Non-Specific					OvI_down		OvI
Maclig_37v3@Mlig000610.g1	Non-Specific
Maclig_37v3@Mlig000610.g2	Non-Specific
Maclig_37v3@Mlig000611.g2	Non-Specific
Maclig_37v3@Mlig000612.g1	Non-Specific
Maclig_37v3@Mlig000612.g2	Non-Specific
Maclig_37v3@Mlig000612.g3	Non-Specific		RNA1509_13886|RNA1509_1989|RNA1509_409	Cluster-7993.6359|Cluster-7993.6767	germline_FACS|neoblast_FACS
Maclig_37v3@Mlig000613.g13	Non-Specific
Maclig_37v3@Mlig000613.g3	Non-Specific
Maclig_37v3@Mlig000613.g4	Non-Specific
Maclig_37v3@Mlig000614.g2	Non-Specific
Maclig_37v3@Mlig000614.g6	Non-Specific		RNA1509_16330|RNA1509_48308	Cluster-626.5	germline_FACS
Maclig_37v3@Mlig000615.g11	Non-Specific
Maclig_37v3@Mlig000615.g3	Non-Specific
Maclig_37v3@Mlig000615.g4	Other
Maclig_37v3@Mlig000615.g5	Non-Specific
Maclig_37v3@Mlig000615.g6	Non-Specific
Maclig_37v3@Mlig000617.g2	Other
Maclig_37v3@Mlig000617.g4	Non-Specific
Maclig_37v3@Mlig000620.g1	Tail	Tail
Maclig_37v3@Mlig000620.g8	Non-Specific
Maclig_37v3@Mlig000621.g6	Non-Specific
Maclig_37v3@Mlig000622.g7	Other
Maclig_37v3@Mlig000622.g9	Non-Specific
Maclig_37v3@Mlig000623.g16	Non-Specific
Maclig_37v3@Mlig000625.g3	Non-Specific
Maclig_37v3@Mlig000627.g1	Non-Specific
Maclig_37v3@Mlig000627.g11	Ovary 1	Ovary
Maclig_37v3@Mlig000627.g12	Other
Maclig_37v3@Mlig000627.g3	Non-Specific
Maclig_37v3@Mlig000628.g1	Testis	Testis
Maclig_37v3@Mlig000628.g3	Non-Specific
Maclig_37v3@Mlig000629.g6	Ovary 1	Ovary
Maclig_37v3@Mlig000630.g11	Non-Specific		RNA1509_24302|RNA1509_9479	Cluster-2946.0	neoblast-strict
Maclig_37v3@Mlig000630.g13	Non-Specific
Maclig_37v3@Mlig000631.g10	Testis	Testis
Maclig_37v3@Mlig000631.g11	Tail	Tail
Maclig_37v3@Mlig000631.g12	Non-Specific
Maclig_37v3@Mlig000631.g5	Non-Specific
Maclig_37v3@Mlig000631.g9	Non-Specific
Maclig_37v3@Mlig000632.g5	Non-Specific
Maclig_37v3@Mlig000633.g18	Non-Specific
Maclig_37v3@Mlig000634.g1	Non-Specific
Maclig_37v3@Mlig000636.g5	Non-Specific
Maclig_37v3@Mlig000636.g6	Testis	Testis	RNA1509_12348	Cluster-7384.1	germline_FACS
Maclig_37v3@Mlig000637.g3	Tail	Tail
Maclig_37v3@Mlig000637.g5	Testis	Testis
Maclig_37v3@Mlig000637.g6	Non-Specific					OvI_down		OvI
Maclig_37v3@Mlig000638.g8	Non-Specific
Maclig_37v3@Mlig000639.g2	Non-Specific
Maclig_37v3@Mlig000640.g3	Non-Specific
Maclig_37v3@Mlig000640.g5	Non-Specific
Maclig_37v3@Mlig000641.g2	Other
Maclig_37v3@Mlig000644.g13	Non-Specific
Maclig_37v3@Mlig000644.g2	Non-Specific					OvI_down		OvI
Maclig_37v3@Mlig000644.g9	Non-Specific
Maclig_37v3@Mlig000645.g2	Non-Specific
Maclig_37v3@Mlig000646.g1	Non-Specific
Maclig_37v3@Mlig000646.g12	Tail	Tail
Maclig_37v3@Mlig000646.g6	Non-Specific
Maclig_37v3@Mlig000647.g3	Non-Specific
Maclig_37v3@Mlig000648.g4	Non-Specific
Maclig_37v3@Mlig000649.g12	Non-Specific
Maclig_37v3@Mlig000650.g4	Non-Specific					OvI_down		OvI
Maclig_37v3@Mlig000652.g3	Non-Specific
Maclig_37v3@Mlig000652.g4	Non-Specific
Maclig_37v3@Mlig000653.g13	Non-Specific
Maclig_37v3@Mlig000653.g14	Testis	Testis	RNA1509_16140	Cluster-12853.1	germline_FACS
Maclig_37v3@Mlig000653.g5	Non-Specific
Maclig_37v3@Mlig000653.g6	Non-Specific
Maclig_37v3@Mlig000654.g4	Testis	Testis
Maclig_37v3@Mlig000655.g1	Non-Specific
Maclig_37v3@Mlig000656.g1	Non-Specific
Maclig_37v3@Mlig000656.g2	Non-Specific
Maclig_37v3@Mlig000656.g3	Other
Maclig_37v3@Mlig000656.g7	Non-Specific
Maclig_37v3@Mlig000657.g2	Non-Specific					OvI_up		OvI
Maclig_37v3@Mlig000658.g13	Non-Specific
Maclig_37v3@Mlig000658.g17	Other
Maclig_37v3@Mlig000658.g18	Non-Specific
Maclig_37v3@Mlig000660.g5	Non-Specific					OvI_down		OvI
Maclig_37v3@Mlig000661.g2	Non-Specific					OvI_up	OvP_up	BOTH
Maclig_37v3@Mlig000661.g4	Other
Maclig_37v3@Mlig000663.g1	Non-Specific
Maclig_37v3@Mlig000663.g2	Non-Specific
Maclig_37v3@Mlig000663.g4	Other
Maclig_37v3@Mlig000664.g4	Non-Specific
Maclig_37v3@Mlig000665.g3	Non-Specific
Maclig_37v3@Mlig000665.g8	Non-Specific
Maclig_37v3@Mlig000666.g2	Non-Specific
Maclig_37v3@Mlig000667.g1	Non-Specific		RNA1509_31093	Cluster-9566.0	neoblast_FACS
Maclig_37v3@Mlig000667.g3	Non-Specific
Maclig_37v3@Mlig000667.g4	Non-Specific
Maclig_37v3@Mlig000667.g6	Non-Specific		RNA1509_31093	Cluster-9566.0	neoblast_FACS
Maclig_37v3@Mlig000668.g17	Non-Specific
Maclig_37v3@Mlig000668.g3	Non-Specific
Maclig_37v3@Mlig000668.g32	Non-Specific
Maclig_37v3@Mlig000668.g37	Non-Specific
Maclig_37v3@Mlig000668.g39	Other
Maclig_37v3@Mlig000668.g5	Non-Specific					OvI_down		OvI
Maclig_37v3@Mlig000668.g7	Non-Specific
Maclig_37v3@Mlig000669.g1	Other
Maclig_37v3@Mlig000669.g3	Other
Maclig_37v3@Mlig000671.g1	Non-Specific
Maclig_37v3@Mlig000671.g2	Non-Specific
Maclig_37v3@Mlig000671.g3	Non-Specific
Maclig_37v3@Mlig000672.g1	Non-Specific
Maclig_37v3@Mlig000672.g3	Other
Maclig_37v3@Mlig000673.g1	Non-Specific
Maclig_37v3@Mlig000673.g3	Non-Specific
Maclig_37v3@Mlig000674.g1	Non-Specific					OvI_down		OvI
Maclig_37v3@Mlig000674.g17	Other
Maclig_37v3@Mlig000675.g2	Non-Specific
Maclig_37v3@Mlig000676.g3	Non-Specific
Maclig_37v3@Mlig000677.g1	Non-Specific
Maclig_37v3@Mlig000677.g3	Non-Specific
Maclig_37v3@Mlig000677.g4	Non-Specific
Maclig_37v3@Mlig000677.g6	Non-Specific
Maclig_37v3@Mlig000678.g1	Non-Specific
Maclig_37v3@Mlig000679.g1	Other
Maclig_37v3@Mlig000681.g6	Non-Specific
Maclig_37v3@Mlig000682.g3	Non-Specific
Maclig_37v3@Mlig000683.g3	Non-Specific
Maclig_37v3@Mlig000683.g4	Non-Specific
Maclig_37v3@Mlig000683.g7	Ovary 1	Ovary
Maclig_37v3@Mlig000684.g1	Non-Specific
Maclig_37v3@Mlig000684.g3	Non-Specific
Maclig_37v3@Mlig000685.g2	Non-Specific
Maclig_37v3@Mlig000685.g4	Non-Specific
Maclig_37v3@Mlig000685.g6	Non-Specific
Maclig_37v3@Mlig000687.g1	Non-Specific
Maclig_37v3@Mlig000687.g10	Non-Specific
Maclig_37v3@Mlig000687.g2	Non-Specific					OvI_up		OvI
Maclig_37v3@Mlig000687.g5	Non-Specific
Maclig_37v3@Mlig000687.g6	Non-Specific
Maclig_37v3@Mlig000687.g9	Non-Specific
Maclig_37v3@Mlig000688.g2	Non-Specific		RNA1509_24937|RNA1509_26654|RNA1509_58593	Cluster-7993.1772	germline_FACS	OvI_up		OvI
Maclig_37v3@Mlig000689.g1	Non-Specific
Maclig_37v3@Mlig000690.g1	Testis	Testis	RNA1509_56963	Cluster-6170.0	germline_FACS
Maclig_37v3@Mlig000690.g10	Non-Specific
Maclig_37v3@Mlig000690.g7	Non-Specific		RNA1509_56963	Cluster-6170.0	germline_FACS
Maclig_37v3@Mlig000691.g3	Non-Specific
Maclig_37v3@Mlig000693.g1	Non-Specific
Maclig_37v3@Mlig000694.g1	Non-Specific
Maclig_37v3@Mlig000694.g13	Non-Specific
Maclig_37v3@Mlig000694.g6	Non-Specific
Maclig_37v3@Mlig000696.g3	Non-Specific
Maclig_37v3@Mlig000696.g5	Testis	Testis				OvI_down		OvI
Maclig_37v3@Mlig000697.g13	Non-Specific
Maclig_37v3@Mlig000698.g3	Non-Specific
Maclig_37v3@Mlig000699.g1	Non-Specific					OvI_down		OvI
Maclig_37v3@Mlig000700.g13	Non-Specific
Maclig_37v3@Mlig000701.g2	Non-Specific
Maclig_37v3@Mlig000702.g5	Non-Specific
Maclig_37v3@Mlig000702.g8	Non-Specific
Maclig_37v3@Mlig000704.g1	Non-Specific					OvI_up		OvI
Maclig_37v3@Mlig000705.g4	Non-Specific
Maclig_37v3@Mlig000706.g1	Non-Specific
Maclig_37v3@Mlig000706.g3	Non-Specific
Maclig_37v3@Mlig000707.g6	Non-Specific
Maclig_37v3@Mlig000708.g3	Non-Specific
Maclig_37v3@Mlig000710.g5	Non-Specific
Maclig_37v3@Mlig000711.g1	Non-Specific
Maclig_37v3@Mlig000712.g1	Non-Specific
Maclig_37v3@Mlig000713.g1	Non-Specific
Maclig_37v3@Mlig000714.g3	Non-Specific
Maclig_37v3@Mlig000714.g4	Non-Specific
Maclig_37v3@Mlig000714.g7	Non-Specific
Maclig_37v3@Mlig000717.g1	Non-Specific
Maclig_37v3@Mlig000718.g1	Non-Specific		RNA1509_53486	Cluster-9790.0	germline_FACS
Maclig_37v3@Mlig000718.g4	Testis	Testis	RNA1509_53486	Cluster-9790.0	germline_FACS
Maclig_37v3@Mlig000719.g4	Non-Specific
Maclig_37v3@Mlig000719.g5	Non-Specific
Maclig_37v3@Mlig000720.g3	Non-Specific
Maclig_37v3@Mlig000721.g3	Non-Specific
Maclig_37v3@Mlig000721.g4	Tail	Tail
Maclig_37v3@Mlig000721.g5	Non-Specific
Maclig_37v3@Mlig000722.g5	Non-Specific
Maclig_37v3@Mlig000722.g8	Non-Specific
Maclig_37v3@Mlig000723.g1	Non-Specific
Maclig_37v3@Mlig000723.g14	Other		RNA1509_42763	Cluster-16105.4	germline_FACS
Maclig_37v3@Mlig000723.g27	Ovary 2	Ovary	RNA1509_42763	Cluster-16105.4	germline_FACS
Maclig_37v3@Mlig000723.g6	Non-Specific
Maclig_37v3@Mlig000724.g1	Non-Specific
Maclig_37v3@Mlig000724.g12	Non-Specific
Maclig_37v3@Mlig000724.g4	Non-Specific					OvI_up		OvI
Maclig_37v3@Mlig000724.g5	Other
Maclig_37v3@Mlig000725.g1	Non-Specific
Maclig_37v3@Mlig000726.g8	Non-Specific
Maclig_37v3@Mlig000727.g1	Non-Specific
Maclig_37v3@Mlig000727.g2	Non-Specific
Maclig_37v3@Mlig000728.g4	Non-Specific
Maclig_37v3@Mlig000729.g2	Non-Specific
Maclig_37v3@Mlig000730.g2	Non-Specific
Maclig_37v3@Mlig000730.g3	Non-Specific
Maclig_37v3@Mlig000731.g1	Non-Specific
Maclig_37v3@Mlig000732.g1	Non-Specific
Maclig_37v3@Mlig000732.g2	Non-Specific
Maclig_37v3@Mlig000733.g1	Non-Specific
Maclig_37v3@Mlig000733.g5	Non-Specific					OvI_up		OvI
Maclig_37v3@Mlig000734.g1	Non-Specific
Maclig_37v3@Mlig000734.g4	Non-Specific
Maclig_37v3@Mlig000735.g1	Non-Specific
Maclig_37v3@Mlig000736.g12	Non-Specific
Maclig_37v3@Mlig000736.g2	Non-Specific
Maclig_37v3@Mlig000738.g2	Non-Specific
Maclig_37v3@Mlig000739.g2	Non-Specific
Maclig_37v3@Mlig000739.g5	Other					OvI_down		OvI
Maclig_37v3@Mlig000740.g15	Non-Specific
Maclig_37v3@Mlig000740.g21	Non-Specific
Maclig_37v3@Mlig000740.g8	Non-Specific
Maclig_37v3@Mlig000741.g3	Non-Specific
Maclig_37v3@Mlig000742.g1	Non-Specific
Maclig_37v3@Mlig000744.g1	Non-Specific
Maclig_37v3@Mlig000744.g3	Non-Specific
Maclig_37v3@Mlig000744.g5	Non-Specific
Maclig_37v3@Mlig000745.g7	Non-Specific
Maclig_37v3@Mlig000746.g3	Tail	Tail
Maclig_37v3@Mlig000747.g1	Testis	Testis	RNA1509_44068	Cluster-14409.0	germline_FACS
Maclig_37v3@Mlig000747.g4	Non-Specific		RNA1509_44068	Cluster-14409.0	germline_FACS
Maclig_37v3@Mlig000747.g5	Testis	Testis	RNA1509_40004	Cluster-14409.0	germline_FACS
Maclig_37v3@Mlig000748.g2	Non-Specific					OvI_up		OvI
Maclig_37v3@Mlig000749.g3	Non-Specific
Maclig_37v3@Mlig000750.g1	Non-Specific					OvI_up		OvI
Maclig_37v3@Mlig000750.g2	Non-Specific
Maclig_37v3@Mlig000751.g4	Non-Specific
Maclig_37v3@Mlig000752.g1	Non-Specific
Maclig_37v3@Mlig000752.g3	Non-Specific		RNA1509_43607	Cluster-8941.0	germline_FACS
Maclig_37v3@Mlig000752.g4	Non-Specific
Maclig_37v3@Mlig000752.g5	Non-Specific
Maclig_37v3@Mlig000754.g2	Non-Specific
Maclig_37v3@Mlig000755.g2	Non-Specific
Maclig_37v3@Mlig000756.g3	Non-Specific
Maclig_37v3@Mlig000756.g4	Non-Specific
Maclig_37v3@Mlig000757.g1	Non-Specific
Maclig_37v3@Mlig000757.g3	Non-Specific
Maclig_37v3@Mlig000758.g3	Non-Specific
Maclig_37v3@Mlig000759.g3	Other
Maclig_37v3@Mlig000760.g6	Non-Specific
Maclig_37v3@Mlig000761.g2	Non-Specific
Maclig_37v3@Mlig000761.g6	Other
Maclig_37v3@Mlig000762.g2	Other
Maclig_37v3@Mlig000764.g11	Non-Specific
Maclig_37v3@Mlig000764.g9	Non-Specific
Maclig_37v3@Mlig000765.g3	Non-Specific
Maclig_37v3@Mlig000766.g1	Non-Specific					OvI_down		OvI
Maclig_37v3@Mlig000767.g10	Non-Specific					OvI_down		OvI
Maclig_37v3@Mlig000768.g1	Non-Specific
Maclig_37v3@Mlig000768.g6	Non-Specific
Maclig_37v3@Mlig000770.g2	Non-Specific
Maclig_37v3@Mlig000771.g2	Non-Specific
Maclig_37v3@Mlig000771.g3	Non-Specific
Maclig_37v3@Mlig000772.g1	Non-Specific
Maclig_37v3@Mlig000772.g2	Non-Specific
Maclig_37v3@Mlig000773.g7	Non-Specific
Maclig_37v3@Mlig000774.g1	Other
Maclig_37v3@Mlig000774.g3	Non-Specific
Maclig_37v3@Mlig000775.g6	Non-Specific
Maclig_37v3@Mlig000776.g1	Non-Specific
Maclig_37v3@Mlig000777.g1	Non-Specific
Maclig_37v3@Mlig000778.g1	Ovary 2	Ovary	RNA1509_471	Cluster-7993.7221	germline_FACS	OvI_down		OvI
Maclig_37v3@Mlig000778.g5	Ovary 2	Ovary	RNA1509_471	Cluster-7993.7221	germline_FACS	OvI_down		OvI
Maclig_37v3@Mlig000778.g8	Non-Specific
Maclig_37v3@Mlig000779.g2	Non-Specific
Maclig_37v3@Mlig000779.g3	Non-Specific
Maclig_37v3@Mlig000779.g4	Non-Specific
Maclig_37v3@Mlig000780.g2	Non-Specific
Maclig_37v3@Mlig000781.g19	Non-Specific
Maclig_37v3@Mlig000782.g2	Non-Specific
Maclig_37v3@Mlig000783.g10	Non-Specific
Maclig_37v3@Mlig000783.g3	Non-Specific
Maclig_37v3@Mlig000783.g5	Non-Specific
Maclig_37v3@Mlig000784.g1	Non-Specific
Maclig_37v3@Mlig000784.g4	Non-Specific
Maclig_37v3@Mlig000784.g8	Non-Specific
Maclig_37v3@Mlig000785.g7	Other
Maclig_37v3@Mlig000786.g1	Non-Specific
Maclig_37v3@Mlig000786.g3	Non-Specific
Maclig_37v3@Mlig000787.g7	Non-Specific		RNA1509_2750|RNA1509_57299	Cluster-7993.5034|Cluster-7993.5042	neoblast_FACS	OvI_down		OvI
Maclig_37v3@Mlig000788.g3	Non-Specific
Maclig_37v3@Mlig000788.g7	Non-Specific
Maclig_37v3@Mlig000789.g4	Non-Specific
Maclig_37v3@Mlig000789.g6	Non-Specific		RNA1509_19206	Cluster-15403.0	neoblast-strict
Maclig_37v3@Mlig000789.g7	Non-Specific
Maclig_37v3@Mlig000791.g1	Non-Specific
Maclig_37v3@Mlig000791.g18	Non-Specific
Maclig_37v3@Mlig000791.g2	Non-Specific
Maclig_37v3@Mlig000791.g7	Non-Specific
Maclig_37v3@Mlig000791.g9	Non-Specific
Maclig_37v3@Mlig000792.g4	Non-Specific
Maclig_37v3@Mlig000793.g1	Non-Specific
Maclig_37v3@Mlig000793.g2	Non-Specific
Maclig_37v3@Mlig000794.g1	Non-Specific
Maclig_37v3@Mlig000794.g2	Non-Specific
Maclig_37v3@Mlig000794.g4	Non-Specific
Maclig_37v3@Mlig000795.g3	Non-Specific
Maclig_37v3@Mlig000796.g6	Non-Specific
Maclig_37v3@Mlig000796.g7	Non-Specific
Maclig_37v3@Mlig000797.g1	Non-Specific
Maclig_37v3@Mlig000797.g3	Non-Specific
Maclig_37v3@Mlig000798.g1	Other
Maclig_37v3@Mlig000799.g4	Testis	Testis	RNA1509_44068	Cluster-14409.0	germline_FACS
Maclig_37v3@Mlig000799.g7	Testis	Testis	RNA1509_44068	Cluster-14409.0	germline_FACS
Maclig_37v3@Mlig000800.g1	Non-Specific
Maclig_37v3@Mlig000800.g4	Non-Specific
Maclig_37v3@Mlig000801.g1	Non-Specific					OvI_down		OvI
Maclig_37v3@Mlig000802.g4	Non-Specific
Maclig_37v3@Mlig000803.g1	Non-Specific
Maclig_37v3@Mlig000803.g2	Non-Specific
Maclig_37v3@Mlig000805.g11	Non-Specific
Maclig_37v3@Mlig000805.g14	Non-Specific
Maclig_37v3@Mlig000805.g15	Other
Maclig_37v3@Mlig000805.g16	Other
Maclig_37v3@Mlig000805.g17	Non-Specific
Maclig_37v3@Mlig000805.g7	Non-Specific
Maclig_37v3@Mlig000806.g1	Non-Specific
Maclig_37v3@Mlig000807.g12	Non-Specific
Maclig_37v3@Mlig000807.g14	Non-Specific
Maclig_37v3@Mlig000807.g15	Other		RNA1509_17408	Cluster-15586.10	germline_FACS
Maclig_37v3@Mlig000808.g2	Non-Specific					OvI_down		OvI
Maclig_37v3@Mlig000808.g3	Non-Specific					OvI_down		OvI
Maclig_37v3@Mlig000808.g7	Non-Specific
Maclig_37v3@Mlig000809.g1	Non-Specific
Maclig_37v3@Mlig000810.g36	Non-Specific
Maclig_37v3@Mlig000810.g37	Non-Specific
Maclig_37v3@Mlig000810.g41	Tail	Tail
Maclig_37v3@Mlig000810.g42	Other
Maclig_37v3@Mlig000811.g9	Non-Specific
Maclig_37v3@Mlig000813.g11	Non-Specific
Maclig_37v3@Mlig000813.g2	Non-Specific
Maclig_37v3@Mlig000813.g5	Non-Specific
Maclig_37v3@Mlig000813.g7	Non-Specific
Maclig_37v3@Mlig000813.g8	Non-Specific
Maclig_37v3@Mlig000815.g1	Non-Specific
Maclig_37v3@Mlig000815.g8	Non-Specific
Maclig_37v3@Mlig000816.g1	Non-Specific
Maclig_37v3@Mlig000816.g3	Tail	Tail
Maclig_37v3@Mlig000817.g1	Non-Specific
Maclig_37v3@Mlig000818.g2	Non-Specific
Maclig_37v3@Mlig000819.g3	Non-Specific
Maclig_37v3@Mlig000819.g6	Non-Specific
Maclig_37v3@Mlig000820.g1	Non-Specific
Maclig_37v3@Mlig000821.g1	Non-Specific
Maclig_37v3@Mlig000821.g2	Other
Maclig_37v3@Mlig000821.g3	Non-Specific
Maclig_37v3@Mlig000821.g5	Non-Specific
Maclig_37v3@Mlig000823.g10	Other
Maclig_37v3@Mlig000823.g11	Non-Specific
Maclig_37v3@Mlig000823.g5	Non-Specific
Maclig_37v3@Mlig000823.g8	Non-Specific
Maclig_37v3@Mlig000823.g9	Non-Specific
Maclig_37v3@Mlig000826.g1	Testis	Testis	RNA1509_59641	Cluster-8601.0	germline_FACS
Maclig_37v3@Mlig000826.g6	Testis	Testis	RNA1509_59641	Cluster-8601.0	germline_FACS
Maclig_37v3@Mlig000827.g14	Non-Specific
Maclig_37v3@Mlig000827.g3	Non-Specific
Maclig_37v3@Mlig000828.g1	Non-Specific
Maclig_37v3@Mlig000828.g15	Non-Specific
Maclig_37v3@Mlig000828.g23	Non-Specific
Maclig_37v3@Mlig000828.g8	Non-Specific
Maclig_37v3@Mlig000830.g1	Non-Specific
Maclig_37v3@Mlig000831.g5	Non-Specific
Maclig_37v3@Mlig000831.g7	Non-Specific
Maclig_37v3@Mlig000832.g4	Non-Specific
Maclig_37v3@Mlig000833.g1	Non-Specific
Maclig_37v3@Mlig000833.g2	Non-Specific
Maclig_37v3@Mlig000833.g3	Other		RNA1509_39358	Cluster-9984.0	neoblast-strict
Maclig_37v3@Mlig000833.g4	Non-Specific
Maclig_37v3@Mlig000833.g5	Non-Specific
Maclig_37v3@Mlig000833.g7	Non-Specific		RNA1509_34968	Cluster-12183.0	germline_FACS
Maclig_37v3@Mlig000833.g8	Non-Specific
Maclig_37v3@Mlig000834.g12	Non-Specific
Maclig_37v3@Mlig000834.g5	Non-Specific		RNA1509_53634	Cluster-6912.1	germline_FACS
Maclig_37v3@Mlig000834.g6	Non-Specific
Maclig_37v3@Mlig000835.g1	Non-Specific
Maclig_37v3@Mlig000835.g8	Non-Specific
Maclig_37v3@Mlig000835.g9	Non-Specific
Maclig_37v3@Mlig000836.g1	Non-Specific
Maclig_37v3@Mlig000836.g5	Non-Specific
Maclig_37v3@Mlig000837.g11	Tail	Tail
Maclig_37v3@Mlig000837.g12	Testis	Testis
Maclig_37v3@Mlig000837.g15	Non-Specific
Maclig_37v3@Mlig000837.g18	Ovary 1	Ovary
Maclig_37v3@Mlig000837.g5	Testis	Testis
Maclig_37v3@Mlig000837.g7	Non-Specific
Maclig_37v3@Mlig000839.g1	Non-Specific
Maclig_37v3@Mlig000839.g4	Non-Specific
Maclig_37v3@Mlig000839.g5	Non-Specific
Maclig_37v3@Mlig000839.g7	Non-Specific
Maclig_37v3@Mlig000839.g8	Non-Specific
Maclig_37v3@Mlig000840.g1	Non-Specific
Maclig_37v3@Mlig000840.g2	Non-Specific
Maclig_37v3@Mlig000841.g11	Non-Specific
Maclig_37v3@Mlig000841.g14	Non-Specific
Maclig_37v3@Mlig000841.g16	Non-Specific
Maclig_37v3@Mlig000841.g18	Non-Specific
Maclig_37v3@Mlig000841.g20	Non-Specific
Maclig_37v3@Mlig000841.g22	Other
Maclig_37v3@Mlig000841.g25	Non-Specific
Maclig_37v3@Mlig000841.g7	Non-Specific
Maclig_37v3@Mlig000842.g3	Non-Specific
Maclig_37v3@Mlig000842.g4	Non-Specific
Maclig_37v3@Mlig000843.g2	Non-Specific
Maclig_37v3@Mlig000844.g2	Non-Specific					OvI_up		OvI
Maclig_37v3@Mlig000846.g1	Non-Specific
Maclig_37v3@Mlig000846.g6	Non-Specific
Maclig_37v3@Mlig000846.g7	Non-Specific
Maclig_37v3@Mlig000847.g11	Other
Maclig_37v3@Mlig000848.g2	Non-Specific					OvI_up		OvI
Maclig_37v3@Mlig000849.g3	Non-Specific					OvI_down		OvI
Maclig_37v3@Mlig000850.g1	Non-Specific
Maclig_37v3@Mlig000851.g1	Non-Specific
Maclig_37v3@Mlig000851.g2	Non-Specific
Maclig_37v3@Mlig000851.g3	Non-Specific
Maclig_37v3@Mlig000851.g8	Non-Specific
Maclig_37v3@Mlig000852.g14	Non-Specific
Maclig_37v3@Mlig000853.g9	Non-Specific
Maclig_37v3@Mlig000854.g1	Non-Specific
Maclig_37v3@Mlig000854.g3	Non-Specific					OvI_down		OvI
Maclig_37v3@Mlig000855.g1	Non-Specific
Maclig_37v3@Mlig000856.g3	Non-Specific
Maclig_37v3@Mlig000857.g1	Non-Specific
Maclig_37v3@Mlig000857.g3	Non-Specific
Maclig_37v3@Mlig000857.g4	Non-Specific
Maclig_37v3@Mlig000858.g5	Non-Specific
Maclig_37v3@Mlig000859.g15	Non-Specific
Maclig_37v3@Mlig000860.g3	Non-Specific
Maclig_37v3@Mlig000860.g7	Non-Specific
Maclig_37v3@Mlig000861.g12	Non-Specific
Maclig_37v3@Mlig000861.g6	Non-Specific
Maclig_37v3@Mlig000862.g1	Non-Specific
Maclig_37v3@Mlig000862.g3	Non-Specific
Maclig_37v3@Mlig000863.g1	Non-Specific					OvI_up		OvI
Maclig_37v3@Mlig000863.g3	Non-Specific
Maclig_37v3@Mlig000863.g6	Non-Specific
Maclig_37v3@Mlig000864.g5	Testis	Testis
Maclig_37v3@Mlig000866.g1	Non-Specific
Maclig_37v3@Mlig000867.g2	Other
Maclig_37v3@Mlig000868.g3	Non-Specific
Maclig_37v3@Mlig000869.g1	Non-Specific
Maclig_37v3@Mlig000870.g4	Non-Specific
Maclig_37v3@Mlig000871.g2	Non-Specific					OvI_down		OvI
Maclig_37v3@Mlig000872.g1	Testis	Testis	RNA1509_30848	Cluster-11374.0	neoblast-strict
Maclig_37v3@Mlig000872.g2	Testis	Testis				OvI_down		OvI
Maclig_37v3@Mlig000872.g4	Non-Specific		RNA1509_21306|RNA1509_40228	Cluster-11374.0|Cluster-11374.2	germline_FACS|neoblast-strict	OvI_down		OvI
Maclig_37v3@Mlig000873.g2	Other
Maclig_37v3@Mlig000874.g8	Non-Specific
Maclig_37v3@Mlig000875.g2	Non-Specific					OvI_down		OvI
Maclig_37v3@Mlig000876.g2	Non-Specific
Maclig_37v3@Mlig000877.g2	Non-Specific
Maclig_37v3@Mlig000877.g4	Non-Specific
Maclig_37v3@Mlig000877.g5	Non-Specific
Maclig_37v3@Mlig000878.g3	Other
Maclig_37v3@Mlig000880.g1	Non-Specific
Maclig_37v3@Mlig000881.g14	Non-Specific					OvI_up		OvI
Maclig_37v3@Mlig000881.g16	Non-Specific
Maclig_37v3@Mlig000881.g2	Non-Specific
Maclig_37v3@Mlig000881.g23	Non-Specific
Maclig_37v3@Mlig000881.g6	Non-Specific
Maclig_37v3@Mlig000881.g7	Non-Specific
Maclig_37v3@Mlig000881.g9	Non-Specific
Maclig_37v3@Mlig000882.g3	Non-Specific
Maclig_37v3@Mlig000883.g1	Non-Specific
Maclig_37v3@Mlig000883.g4	Ovary 1	Ovary
Maclig_37v3@Mlig000883.g5	Non-Specific
Maclig_37v3@Mlig000883.g6	Non-Specific
Maclig_37v3@Mlig000884.g7	Non-Specific
Maclig_37v3@Mlig000885.g2	Non-Specific		RNA1509_16481	Cluster-7993.1772	germline_FACS
Maclig_37v3@Mlig000885.g3	Testis	Testis	RNA1509_14591|RNA1509_16481	Cluster-7993.1772	germline_FACS
Maclig_37v3@Mlig000886.g2	Non-Specific
Maclig_37v3@Mlig000887.g1	Non-Specific
Maclig_37v3@Mlig000887.g10	Other
Maclig_37v3@Mlig000887.g11	Non-Specific
Maclig_37v3@Mlig000887.g15	Non-Specific
Maclig_37v3@Mlig000887.g2	Non-Specific
Maclig_37v3@Mlig000887.g5	Non-Specific					OvI_up		OvI
Maclig_37v3@Mlig000887.g6	Non-Specific					OvI_up		OvI
Maclig_37v3@Mlig000888.g1	Non-Specific
Maclig_37v3@Mlig000889.g7	Non-Specific					OvI_down		OvI
Maclig_37v3@Mlig000890.g30	Tail	Tail				OvI_up		OvI
Maclig_37v3@Mlig000890.g6	Tail	Tail				OvI_up		OvI
Maclig_37v3@Mlig000891.g1	Non-Specific
Maclig_37v3@Mlig000892.g1	Non-Specific
Maclig_37v3@Mlig000893.g2	Other
Maclig_37v3@Mlig000893.g3	Non-Specific
Maclig_37v3@Mlig000895.g4	Non-Specific
Maclig_37v3@Mlig000897.g1	Non-Specific					OvI_up		OvI
Maclig_37v3@Mlig000897.g12	Non-Specific
Maclig_37v3@Mlig000897.g5	Non-Specific
Maclig_37v3@Mlig000897.g6	Non-Specific
Maclig_37v3@Mlig000897.g8	Non-Specific					OvI_up		OvI
Maclig_37v3@Mlig000898.g1	Non-Specific					OvI_down		OvI
Maclig_37v3@Mlig000899.g1	Non-Specific
Maclig_37v3@Mlig000899.g2	Non-Specific
Maclig_37v3@Mlig000900.g2	Non-Specific
Maclig_37v3@Mlig000900.g3	Non-Specific
Maclig_37v3@Mlig000900.g5	Non-Specific		RNA1509_52755	Cluster-15372.3	germline_FACS
Maclig_37v3@Mlig000901.g1	Non-Specific						OvP_up	OvP
Maclig_37v3@Mlig000901.g2	Non-Specific
Maclig_37v3@Mlig000901.g5	Non-Specific
Maclig_37v3@Mlig000902.g6	Non-Specific
Maclig_37v3@Mlig000902.g7	Non-Specific
Maclig_37v3@Mlig000903.g1	Non-Specific
Maclig_37v3@Mlig000904.g17	Non-Specific					OvI_down		OvI
Maclig_37v3@Mlig000904.g31	Non-Specific
Maclig_37v3@Mlig000904.g33	Non-Specific
Maclig_37v3@Mlig000904.g38	Non-Specific
Maclig_37v3@Mlig000907.g10	Non-Specific
Maclig_37v3@Mlig000907.g13	Non-Specific
Maclig_37v3@Mlig000907.g2	Non-Specific
Maclig_37v3@Mlig000907.g3	Non-Specific					OvI_up		OvI
Maclig_37v3@Mlig000907.g7	Non-Specific
Maclig_37v3@Mlig000907.g8	Non-Specific
Maclig_37v3@Mlig000907.g9	Non-Specific
Maclig_37v3@Mlig000908.g1	Non-Specific
Maclig_37v3@Mlig000908.g4	Non-Specific
Maclig_37v3@Mlig000908.g5	Non-Specific
Maclig_37v3@Mlig000910.g1	Non-Specific
Maclig_37v3@Mlig000910.g3	Non-Specific
Maclig_37v3@Mlig000911.g1	Non-Specific					OvI_down	OvP_down	BOTH
Maclig_37v3@Mlig000911.g10	Non-Specific
Maclig_37v3@Mlig000911.g11	Non-Specific
Maclig_37v3@Mlig000911.g16	Other
Maclig_37v3@Mlig000911.g17	Non-Specific
Maclig_37v3@Mlig000911.g5	Non-Specific					OvI_down	OvP_down	BOTH
Maclig_37v3@Mlig000911.g6	Tail	Tail
Maclig_37v3@Mlig000911.g8	Other
Maclig_37v3@Mlig000912.g1	Non-Specific
Maclig_37v3@Mlig000913.g10	Testis	Testis	RNA1509_58596	Cluster-11955.5	germline_FACS		OvP_down	OvP
Maclig_37v3@Mlig000913.g8	Testis	Testis	RNA1509_58596	Cluster-11955.5	germline_FACS
Maclig_37v3@Mlig000914.g3	Non-Specific
Maclig_37v3@Mlig000914.g4	Non-Specific
Maclig_37v3@Mlig000915.g1	Testis	Testis	RNA1509_13993|RNA1509_15494	Cluster-3233.0	germline_FACS	OvI_up		OvI
Maclig_37v3@Mlig000916.g1	Non-Specific
Maclig_37v3@Mlig000916.g3	Non-Specific
Maclig_37v3@Mlig000916.g5	Other
Maclig_37v3@Mlig000917.g2	Non-Specific
Maclig_37v3@Mlig000918.g1	Non-Specific					OvI_down		OvI
Maclig_37v3@Mlig000918.g2	Non-Specific
Maclig_37v3@Mlig000918.g4	Non-Specific
Maclig_37v3@Mlig000919.g1	Non-Specific
Maclig_37v3@Mlig000919.g2	Non-Specific
Maclig_37v3@Mlig000919.g5	Non-Specific					OvI_down		OvI
Maclig_37v3@Mlig000920.g5	Non-Specific
Maclig_37v3@Mlig000921.g1	Non-Specific
Maclig_37v3@Mlig000921.g3	Non-Specific
Maclig_37v3@Mlig000922.g3	Non-Specific					OvI_up		OvI
Maclig_37v3@Mlig000922.g6	Non-Specific
Maclig_37v3@Mlig000923.g2	Non-Specific
Maclig_37v3@Mlig000924.g2	Non-Specific
Maclig_37v3@Mlig000925.g1	Non-Specific
Maclig_37v3@Mlig000926.g10	Non-Specific
Maclig_37v3@Mlig000926.g16	Non-Specific
Maclig_37v3@Mlig000926.g25	Non-Specific
Maclig_37v3@Mlig000926.g5	Non-Specific
Maclig_37v3@Mlig000927.g1	Non-Specific
Maclig_37v3@Mlig000927.g2	Non-Specific
Maclig_37v3@Mlig000927.g4	Non-Specific
Maclig_37v3@Mlig000929.g2	Non-Specific		RNA1509_30868	Cluster-8023.0	neoblast_FACS
Maclig_37v3@Mlig000929.g3	Non-Specific
Maclig_37v3@Mlig000929.g4	Non-Specific
Maclig_37v3@Mlig000930.g5	Non-Specific
Maclig_37v3@Mlig000931.g1	Non-Specific
Maclig_37v3@Mlig000932.g1	Non-Specific
Maclig_37v3@Mlig000932.g2	Non-Specific		RNA1509_14008|RNA1509_6922	Cluster-14582.0|Cluster-14582.2	neoblast_FACS
Maclig_37v3@Mlig000932.g3	Non-Specific		RNA1509_14008	Cluster-14582.2	neoblast_FACS
Maclig_37v3@Mlig000932.g4	Non-Specific
Maclig_37v3@Mlig000934.g11	Non-Specific
Maclig_37v3@Mlig000934.g3	Non-Specific
Maclig_37v3@Mlig000934.g4	Non-Specific
Maclig_37v3@Mlig000934.g9	Non-Specific
Maclig_37v3@Mlig000935.g7	Non-Specific					OvI_down	OvP_down	BOTH
Maclig_37v3@Mlig000936.g2	Non-Specific
Maclig_37v3@Mlig000937.g2	Other
Maclig_37v3@Mlig000937.g4	Non-Specific
Maclig_37v3@Mlig000938.g1	Non-Specific
Maclig_37v3@Mlig000938.g8	Non-Specific					OvI_down		OvI
Maclig_37v3@Mlig000939.g1	Non-Specific					OvI_up		OvI
Maclig_37v3@Mlig000939.g2	Non-Specific
Maclig_37v3@Mlig000939.g4	Non-Specific
Maclig_37v3@Mlig000940.g3	Non-Specific
Maclig_37v3@Mlig000941.g8	Non-Specific					OvI_up		OvI
Maclig_37v3@Mlig000942.g1	Non-Specific
Maclig_37v3@Mlig000942.g3	Non-Specific
Maclig_37v3@Mlig000942.g4	Tail	Tail
Maclig_37v3@Mlig000943.g1	Non-Specific
Maclig_37v3@Mlig000943.g10	Non-Specific
Maclig_37v3@Mlig000943.g13	Non-Specific					OvI_down		OvI
Maclig_37v3@Mlig000944.g2	Non-Specific
Maclig_37v3@Mlig000946.g3	Other
Maclig_37v3@Mlig000946.g5	Non-Specific
Maclig_37v3@Mlig000947.g1	Non-Specific					OvI_down		OvI
Maclig_37v3@Mlig000947.g10	Non-Specific
Maclig_37v3@Mlig000947.g13	Non-Specific
Maclig_37v3@Mlig000947.g18	Non-Specific
Maclig_37v3@Mlig000947.g4	Non-Specific
Maclig_37v3@Mlig000947.g5	Non-Specific					OvI_down		OvI
Maclig_37v3@Mlig000947.g7	Non-Specific
Maclig_37v3@Mlig000947.g9	Non-Specific
Maclig_37v3@Mlig000948.g3	Non-Specific
Maclig_37v3@Mlig000949.g14	Non-Specific
Maclig_37v3@Mlig000949.g19	Other
Maclig_37v3@Mlig000949.g29	Non-Specific
Maclig_37v3@Mlig000949.g3	Tail	Tail
Maclig_37v3@Mlig000950.g4	Non-Specific					OvI_up		OvI
Maclig_37v3@Mlig000950.g5	Non-Specific
Maclig_37v3@Mlig000951.g1	Non-Specific
Maclig_37v3@Mlig000951.g2	Non-Specific
Maclig_37v3@Mlig000952.g1	Non-Specific
Maclig_37v3@Mlig000953.g4	Non-Specific
Maclig_37v3@Mlig000954.g3	Other
Maclig_37v3@Mlig000955.g1	Non-Specific
Maclig_37v3@Mlig000957.g3	Non-Specific
Maclig_37v3@Mlig000957.g6	Non-Specific		RNA1509_46101	Cluster-6045.0	germline_FACS
Maclig_37v3@Mlig000957.g7	Other					OvI_up		OvI
Maclig_37v3@Mlig000960.g1	Testis	Testis
Maclig_37v3@Mlig000961.g2	Non-Specific					OvI_up		OvI
Maclig_37v3@Mlig000961.g3	Testis	Testis
Maclig_37v3@Mlig000961.g5	Testis	Testis
Maclig_37v3@Mlig000962.g1	Non-Specific					OvI_down		OvI
Maclig_37v3@Mlig000965.g15	Other
Maclig_37v3@Mlig000965.g16	Non-Specific
Maclig_37v3@Mlig000965.g21	Other
Maclig_37v3@Mlig000965.g3	Non-Specific
Maclig_37v3@Mlig000965.g9	Other
Maclig_37v3@Mlig000966.g2	Non-Specific
Maclig_37v3@Mlig000967.g5	Non-Specific
Maclig_37v3@Mlig000968.g1	Non-Specific
Maclig_37v3@Mlig000968.g10	Non-Specific
Maclig_37v3@Mlig000968.g11	Non-Specific
Maclig_37v3@Mlig000968.g13	Non-Specific
Maclig_37v3@Mlig000968.g2	Non-Specific
Maclig_37v3@Mlig000968.g3	Testis	Testis
Maclig_37v3@Mlig000968.g6	Non-Specific
Maclig_37v3@Mlig000968.g7	Non-Specific
Maclig_37v3@Mlig000968.g8	Non-Specific
Maclig_37v3@Mlig000968.g9	Testis	Testis
Maclig_37v3@Mlig000969.g2	Non-Specific					OvI_up		OvI
Maclig_37v3@Mlig000969.g3	Non-Specific
Maclig_37v3@Mlig000969.g4	Non-Specific					OvI_up		OvI
Maclig_37v3@Mlig000970.g3	Other
Maclig_37v3@Mlig000972.g2	Non-Specific
Maclig_37v3@Mlig000974.g2	Non-Specific
Maclig_37v3@Mlig000975.g10	Testis	Testis	RNA1509_723	Cluster-8229.0	germline_FACS
Maclig_37v3@Mlig000975.g4	Testis	Testis	RNA1509_723	Cluster-8229.0	germline_FACS	OvI_down	OvP_down	BOTH
Maclig_37v3@Mlig000975.g6	Non-Specific
Maclig_37v3@Mlig000976.g1	Non-Specific
Maclig_37v3@Mlig000977.g2	Non-Specific
Maclig_37v3@Mlig000978.g34	Non-Specific		RNA1509_55672	Cluster-916.0	germline_FACS
Maclig_37v3@Mlig000978.g43	Non-Specific
Maclig_37v3@Mlig000978.g55	Non-Specific
Maclig_37v3@Mlig000978.g57	Non-Specific
Maclig_37v3@Mlig000978.g64	Testis	Testis
Maclig_37v3@Mlig000978.g65	Non-Specific
Maclig_37v3@Mlig000978.g66	Non-Specific
Maclig_37v3@Mlig000979.g1	Non-Specific		RNA1509_5354	Cluster-14008.0	neoblast_FACS
Maclig_37v3@Mlig000979.g2	Non-Specific		RNA1509_5354	Cluster-14008.0	neoblast_FACS
Maclig_37v3@Mlig000979.g3	Non-Specific		RNA1509_5354	Cluster-14008.0	neoblast_FACS
Maclig_37v3@Mlig000980.g1	Other
Maclig_37v3@Mlig000980.g2	Non-Specific		RNA1509_20905|RNA1509_28778|RNA1509_8121	Cluster-12219.3|Cluster-12219.5|Cluster-12219.6	neoblast-strict
Maclig_37v3@Mlig000980.g3	Non-Specific		RNA1509_9399	Cluster-12219.4	neoblast_FACS
Maclig_37v3@Mlig000980.g4	Non-Specific
Maclig_37v3@Mlig000980.g5	Non-Specific
Maclig_37v3@Mlig000980.g6	Other
Maclig_37v3@Mlig000981.g1	Non-Specific
Maclig_37v3@Mlig000982.g1	Non-Specific
Maclig_37v3@Mlig000982.g2	Non-Specific
Maclig_37v3@Mlig000984.g1	Non-Specific
Maclig_37v3@Mlig000985.g10	Non-Specific
Maclig_37v3@Mlig000985.g11	Non-Specific
Maclig_37v3@Mlig000985.g13	Other
Maclig_37v3@Mlig000985.g4	Non-Specific
Maclig_37v3@Mlig000985.g7	Non-Specific
Maclig_37v3@Mlig000985.g9	Non-Specific
Maclig_37v3@Mlig000986.g1	Non-Specific
Maclig_37v3@Mlig000986.g13	Non-Specific
Maclig_37v3@Mlig000986.g22	Other
Maclig_37v3@Mlig000986.g23	Non-Specific
Maclig_37v3@Mlig000986.g24	Non-Specific
Maclig_37v3@Mlig000986.g25	Other
Maclig_37v3@Mlig000986.g26	Testis	Testis	RNA1509_14295	Cluster-7993.4684	germline_FACS
Maclig_37v3@Mlig000986.g29	Non-Specific
Maclig_37v3@Mlig000986.g31	Non-Specific
Maclig_37v3@Mlig000986.g33	Non-Specific
Maclig_37v3@Mlig000986.g35	Non-Specific
Maclig_37v3@Mlig000986.g38	Non-Specific
Maclig_37v3@Mlig000986.g39	Non-Specific
Maclig_37v3@Mlig000986.g40	Non-Specific
Maclig_37v3@Mlig000986.g44	Other
Maclig_37v3@Mlig000986.g46	Non-Specific
Maclig_37v3@Mlig000986.g47	Non-Specific
Maclig_37v3@Mlig000986.g48	Other
Maclig_37v3@Mlig000986.g9	Non-Specific
Maclig_37v3@Mlig000987.g3	Non-Specific
Maclig_37v3@Mlig000987.g5	Non-Specific
Maclig_37v3@Mlig000988.g5	Non-Specific
Maclig_37v3@Mlig000989.g3	Non-Specific
Maclig_37v3@Mlig000989.g4	Non-Specific
Maclig_37v3@Mlig000990.g1	Non-Specific
Maclig_37v3@Mlig000991.g2	Non-Specific
Maclig_37v3@Mlig000991.g8	Non-Specific
Maclig_37v3@Mlig000992.g3	Non-Specific
Maclig_37v3@Mlig000992.g4	Ovary 1	Ovary
Maclig_37v3@Mlig000993.g1	Non-Specific					OvI_down	OvP_down	BOTH
Maclig_37v3@Mlig000993.g2	Non-Specific		RNA1509_58758	Cluster-2188.3	neoblast_FACS
Maclig_37v3@Mlig000993.g4	Non-Specific					OvI_down	OvP_down	BOTH
Maclig_37v3@Mlig000993.g6	Non-Specific		RNA1509_39864	Cluster-9990.0	germline_FACS
Maclig_37v3@Mlig000994.g109	Non-Specific
Maclig_37v3@Mlig000994.g32	Non-Specific
Maclig_37v3@Mlig000994.g65	Non-Specific
Maclig_37v3@Mlig000994.g77	Non-Specific
Maclig_37v3@Mlig000994.g79	Non-Specific
Maclig_37v3@Mlig000994.g80	Other
Maclig_37v3@Mlig000994.g85	Non-Specific
Maclig_37v3@Mlig000994.g86	Non-Specific
Maclig_37v3@Mlig000994.g87	Non-Specific
Maclig_37v3@Mlig000994.g91	Non-Specific
Maclig_37v3@Mlig000994.g93	Non-Specific
Maclig_37v3@Mlig000994.g94	Other
Maclig_37v3@Mlig000994.g95	Non-Specific
Maclig_37v3@Mlig000994.g97	Non-Specific
Maclig_37v3@Mlig000994.g99	Non-Specific
Maclig_37v3@Mlig000995.g11	Ovary 1	Ovary
Maclig_37v3@Mlig000995.g18	Non-Specific
Maclig_37v3@Mlig000995.g9	Non-Specific
Maclig_37v3@Mlig000997.g3	Testis	Testis	RNA1509_11282	Cluster-7839.0	germline_FACS
Maclig_37v3@Mlig000998.g12	Non-Specific
Maclig_37v3@Mlig000998.g5	Non-Specific
Maclig_37v3@Mlig000998.g9	Non-Specific
Maclig_37v3@Mlig000999.g2	Non-Specific
Maclig_37v3@Mlig001000.g3	Testis	Testis	RNA1509_35598	Cluster-15593.1	germline_FACS
Maclig_37v3@Mlig001000.g4	Non-Specific		RNA1509_35598	Cluster-15593.1	germline_FACS
Maclig_37v3@Mlig001000.g9	Tail	Tail
Maclig_37v3@Mlig001001.g3	Other
Maclig_37v3@Mlig001002.g4	Non-Specific
Maclig_37v3@Mlig001002.g6	Non-Specific
Maclig_37v3@Mlig001003.g2	Non-Specific					OvI_down		OvI
Maclig_37v3@Mlig001004.g1	Non-Specific
Maclig_37v3@Mlig001005.g1	Non-Specific		RNA1509_12861|RNA1509_7903	Cluster-7993.9486|Cluster-7993.9488	neoblast_FACS
Maclig_37v3@Mlig001005.g2	Non-Specific
Maclig_37v3@Mlig001005.g3	Non-Specific
Maclig_37v3@Mlig001005.g5	Non-Specific
Maclig_37v3@Mlig001006.g2	Non-Specific
Maclig_37v3@Mlig001006.g9	Non-Specific
Maclig_37v3@Mlig001007.g10	Non-Specific
Maclig_37v3@Mlig001008.g15	Non-Specific
Maclig_37v3@Mlig001008.g5	Non-Specific
Maclig_37v3@Mlig001008.g8	Non-Specific
Maclig_37v3@Mlig001009.g14	Non-Specific
Maclig_37v3@Mlig001010.g1	Non-Specific
Maclig_37v3@Mlig001010.g12	Non-Specific
Maclig_37v3@Mlig001010.g5	Non-Specific
Maclig_37v3@Mlig001011.g1	Non-Specific
Maclig_37v3@Mlig001012.g1	Non-Specific					OvI_up		OvI
Maclig_37v3@Mlig001013.g1	Ovary 1	Ovary	RNA1509_16981	Cluster-7993.4272	germline_FACS	OvI_down		OvI
Maclig_37v3@Mlig001013.g4	Ovary 2	Ovary	RNA1509_16981	Cluster-7993.4272	germline_FACS	OvI_down		OvI
Maclig_37v3@Mlig001013.g6	Non-Specific
Maclig_37v3@Mlig001013.g7	Non-Specific
Maclig_37v3@Mlig001013.g9	Non-Specific
Maclig_37v3@Mlig001014.g3	Testis	Testis	RNA1509_25133	Cluster-14657.2	germline_FACS
Maclig_37v3@Mlig001014.g6	Non-Specific
Maclig_37v3@Mlig001014.g8	Testis	Testis	RNA1509_25133	Cluster-14657.2	germline_FACS
Maclig_37v3@Mlig001015.g1	Non-Specific					OvI_up		OvI
Maclig_37v3@Mlig001016.g1	Non-Specific		RNA1509_25590|RNA1509_4650	Cluster-7993.7801	germline_FACS
Maclig_37v3@Mlig001016.g2	Non-Specific
Maclig_37v3@Mlig001018.g12	Non-Specific					OvI_down		OvI
Maclig_37v3@Mlig001018.g13	Non-Specific
Maclig_37v3@Mlig001018.g2	Non-Specific		RNA1509_23736|RNA1509_3382	Cluster-16382.0|Cluster-16382.6	neoblast-strict|neoblast_FACS
Maclig_37v3@Mlig001018.g4	Non-Specific		RNA1509_4001	Cluster-15863.0	neoblast-strict
Maclig_37v3@Mlig001018.g7	Non-Specific
Maclig_37v3@Mlig001019.g10	Non-Specific
Maclig_37v3@Mlig001019.g5	Non-Specific
Maclig_37v3@Mlig001020.g1	Non-Specific
Maclig_37v3@Mlig001020.g2	Non-Specific
Maclig_37v3@Mlig001021.g1	Non-Specific					OvI_up		OvI
Maclig_37v3@Mlig001021.g4	Testis	Testis				OvI_up		OvI
Maclig_37v3@Mlig001021.g5	Non-Specific
Maclig_37v3@Mlig001022.g1	Non-Specific
Maclig_37v3@Mlig001022.g3	Non-Specific
Maclig_37v3@Mlig001023.g4	Non-Specific
Maclig_37v3@Mlig001023.g5	Non-Specific
Maclig_37v3@Mlig001024.g3	Non-Specific		RNA1509_21060	Cluster-1974.0	germline_FACS
Maclig_37v3@Mlig001024.g6	Non-Specific		RNA1509_21060	Cluster-1974.0	germline_FACS
Maclig_37v3@Mlig001024.g7	Other		RNA1509_21060	Cluster-1974.0	germline_FACS
Maclig_37v3@Mlig001025.g3	Non-Specific
Maclig_37v3@Mlig001026.g1	Non-Specific
Maclig_37v3@Mlig001027.g1	Non-Specific
Maclig_37v3@Mlig001027.g10	Non-Specific
Maclig_37v3@Mlig001027.g12	Non-Specific
Maclig_37v3@Mlig001027.g5	Non-Specific
Maclig_37v3@Mlig001027.g9	Non-Specific
Maclig_37v3@Mlig001028.g1	Non-Specific					OvI_up		OvI
Maclig_37v3@Mlig001029.g1	Non-Specific
Maclig_37v3@Mlig001029.g3	Non-Specific
Maclig_37v3@Mlig001029.g5	Non-Specific
Maclig_37v3@Mlig001030.g2	Testis	Testis
Maclig_37v3@Mlig001031.g3	Non-Specific
Maclig_37v3@Mlig001031.g4	Other
Maclig_37v3@Mlig001032.g1	Non-Specific
Maclig_37v3@Mlig001032.g3	Non-Specific
Maclig_37v3@Mlig001033.g4	Non-Specific
Maclig_37v3@Mlig001034.g2	Tail	Tail
Maclig_37v3@Mlig001035.g14	Non-Specific
Maclig_37v3@Mlig001036.g1	Non-Specific
Maclig_37v3@Mlig001037.g2	Non-Specific
Maclig_37v3@Mlig001037.g4	Non-Specific
Maclig_37v3@Mlig001038.g2	Non-Specific
Maclig_37v3@Mlig001038.g3	Non-Specific
[truncated: 56,669 more rows]
