# Supplementary material for: RNA-Seq of three free-living flatworm species suggests rapid evolution of reproduction-related genes
Source: BMC Genomics. 2020 Jul 6;21:462. doi: 10.1186/s12864-020-06862-x (PMC7336406; doi:10.1186/s12864-020-06862-x)
Supplement: Supplementary file 11 — Additional file 11: Table S7. OG species composition by annotation. [file 12864_2020_6862_MOESM11_ESM.xls]

## Sheet: Legend
Tab. S7 OG species composition by annotation.
annotation	annotation of the OGs in this group
OG_class	The OG species composition: All=OG contains M. lignano (lig), M. hystrix (htx), M. spirale (spi), and M. pusillum (pus); All-pus= OG contains lig, htx and spi; lig+htx= OG contains lig and htx; etc.
N	Number of OGs
percent_total	percentage of OGs in this OG_class within this annotation

## Sheet: Data
annotation	OG_class	N	percent_total
ALL	All	11331	59.8
ALL	All-pus	3615	19.1
ALL	lig+htx	1832	9.7
ALL	lig+spi	907	4.8
ALL	All-spi	537	2.8
ALL	All-htx	399	2.1
ALL	lig+pus	236	1.2
ALL	lig	81	0.4
NOANN	All	7493	59
NOANN	All-pus	2412	19
NOANN	lig+htx	1316	10.4
NOANN	lig+spi	581	4.6
NOANN	All-spi	380	3
NOANN	All-htx	290	2.3
NOANN	lig+pus	190	1.5
NOANN	lig	46	0.4
Testis	All	728	45.6
Testis	All-pus	381	23.8
Testis	lig+htx	177	11.1
Testis	lig+spi	185	11.6
Testis	All-spi	61	3.8
Testis	All-htx	31	1.9
Testis	lig+pus	16	1
Testis	lig	19	1.2
Ovary	All	181	51.7
Ovary	All-pus	74	21.1
Ovary	lig+htx	47	13.4
Ovary	lig+spi	23	6.6
Ovary	All-spi	16	4.6
Ovary	All-htx	6	1.7
Ovary	lig+pus	2	0.6
Ovary	lig	1	0.3
Tail	All	173	46.3
Tail	All-pus	82	21.9
Tail	lig+htx	54	14.4
Tail	lig+spi	30	8
Tail	All-spi	13	3.5
Tail	All-htx	12	3.2
Tail	lig+pus	5	1.3
Tail	lig	5	1.3
positional_mix	All	84	48.6
positional_mix	All-pus	50	28.9
positional_mix	lig+htx	13	7.5
positional_mix	lig+spi	5	2.9
positional_mix	All-spi	11	6.4
positional_mix	All-htx	5	2.9
positional_mix	lig+pus	3	1.7
positional_mix	lig	2	1.2
germline_FACS	All	697	50.3
germline_FACS	All-pus	289	20.9
germline_FACS	lig+htx	155	11.2
germline_FACS	lig+spi	151	10.9
germline_FACS	All-spi	49	3.5
germline_FACS	All-htx	25	1.8
germline_FACS	lig+pus	9	0.6
germline_FACS	lig	10	0.7
neoblast_FACS	All	259	86.6
neoblast_FACS	All-pus	21	7
neoblast_FACS	lig+htx	7	2.3
neoblast_FACS	lig+spi	4	1.3
neoblast_FACS	All-spi	3	1
neoblast_FACS	All-htx	5	1.7
neoblast_FACS	lig+pus	0	0
neoblast_FACS	lig	0	0
neoblast-strict	All	184	83.6
neoblast-strict	All-pus	21	9.5
neoblast-strict	lig+htx	6	2.7
neoblast-strict	lig+spi	1	0.5
neoblast-strict	All-spi	1	0.5
neoblast-strict	All-htx	6	2.7
neoblast-strict	lig+pus	1	0.5
neoblast-strict	lig	0	0
OvI	All	2218	67.7
OvI	All-pus	603	18.4
OvI	lig+htx	203	6.2
OvI	lig+spi	129	3.9
OvI	All-spi	51	1.6
OvI	All-htx	47	1.4
OvI	lig+pus	13	0.4
OvI	lig	11	0.3
OvP	All	27	64.3
OvP	All-pus	5	11.9
OvP	lig+htx	2	4.8
OvP	lig+spi	3	7.1
OvP	All-spi	1	2.4
OvP	All-htx	1	2.4
OvP	lig+pus	1	2.4
OvP	lig	2	4.8
BOTH	All	259	66.4
BOTH	All-pus	77	19.7
BOTH	lig+htx	23	5.9
BOTH	lig+spi	13	3.3
BOTH	All-spi	6	1.5
BOTH	All-htx	5	1.3
BOTH	lig+pus	5	1.3
BOTH	lig	2	0.5
