# Supplementary material for: RNA-Seq of three free-living flatworm species suggests rapid evolution of reproduction-related genes
Source: BMC Genomics. 2020 Jul 6;21:462. doi: 10.1186/s12864-020-06862-x (PMC7336406; doi:10.1186/s12864-020-06862-x)
Supplement: Supplementary file 14 — Additional file 14: Table S8. Results of DE reanalysis of the positional dataset. [file 12864_2020_6862_MOESM14_ESM.xls]

## Sheet: Legend
Tab. S8 Results of DE reanalysis of the positional dataset.
ID	ID for the transcript within the Mlig_37v3 transcriptome assembly
Length	The length of the transcript
A_count	The count of reads mapping to the transcript from the A fragment
B_count	The count of reads mapping to the transcript from the B fragment
C_count	The count of reads mapping to the transcript from the C fragment
D_count	The count of reads mapping to the transcript from the D fragment
A_expr	The expression value of the transcript from the A fragment
B_expr	The expression value of the transcript from the B fragment
C_expr	The expression value of the transcript from the C fragment
D_expr	The expression value of the transcript from the D fragment
B_A	The difference in expression values of the transcript between A and B fragments
C_B	The difference in expression values of the transcript between B and C fragments
D_C	The difference in expression values of the transcript between C and D fragments
class	The code of the assigned positional class (as defined in Arbore et al., 2015)
Dcount_bin	The assigned expression bin based on thresholds of counts in the “D fragment” (i.e. the whole worm)
class_name	The name of the assigned positional class

## Sheet: Arbore_2015_DE
ID	Length	A_count	B_count	C_count	D_count	A_expr	B_expr	C_expr	D_expr	B_A	C_B	D_C	class	Dcount_bin	class_name
Maclig_37v3@Mlig000001.g1	834	202	195	154	173	-9.3044	-9.60622	-10.0902	-9.95492	-0.301816	-0.483984	0.135279	0,0,0	[50 - max]	Non-Specific
Maclig_37v3@Mlig000001.g4	2424	110	62	37	50	-10.179	-11.2301	-12.109	-11.717	-1.05115	-0.878854	0.391943	0,0,0	[50 - max]	Non-Specific
Maclig_37v3@Mlig000001.g6	2391	48	35	28	41	-11.3475	-12.0268	-12.5034	-11.9903	-0.679305	-0.476607	0.513166	0,0,0	[0 - 49]	Non-Specific
Maclig_37v3@Mlig000001.g8	2025	44	23	9	13	-11.4592	-12.603	-14.0077	-13.4787	-1.14381	-1.40468	0.529021	0,0,0	[0 - 49]	Non-Specific
Maclig_37v3@Mlig000002.g5	1476	35	41	31	50	-11.7948	-11.8123	-12.3451	-11.7223	-0.0174519	-0.53281	0.622801	0,0,0	[50 - max]	Non-Specific
Maclig_37v3@Mlig000002.g6	354	0	0	1	0	-16.6096	-16.6096	-16.0573	-16.6096	0	0.552329	-0.552329	0,0,0	[0 - 49]	Non-Specific
Maclig_37v3@Mlig000003.g2	1800	66	45	98	22	-10.9047	-11.6977	-10.7333	-12.8494	-0.793057	0.964413	-2.11603	0,0,-	[0 - 49]	Other
Maclig_37v3@Mlig000004.g5	672	25	38	45	27	-12.2297	-11.9183	-11.8234	-12.5713	0.311313	0.0949084	-0.747816	0,0,0	[0 - 49]	Non-Specific
Maclig_37v3@Mlig000004.g6	795	5	2	26	4	-14.3816	-15.2275	-12.5784	-14.9981	-0.845974	2.64918	-2.41977	0,+,-	[0 - 49]	Other
Maclig_37v3@Mlig000005.g2	567	7	12	0	0	-13.9899	-13.5185	-16.6096	-16.6096	0.47146	-3.09118	0	0,-,0	[0 - 49]	Other
Maclig_37v3@Mlig000006.g1	795	211	241	204	197	-9.24364	-9.30271	-9.68848	-9.76818	-0.0590684	-0.385774	-0.0796979	0,0,0	[50 - max]	Non-Specific
Maclig_37v3@Mlig000006.g2	681	78	2	61	12	-10.6597	-15.4291	-11.406	-13.6022	-4.76939	4.02309	-2.19621	-,+,-	[0 - 49]	Other
Maclig_37v3@Mlig000006.g6	3204	0	36	38	14	-16.6096	-11.9887	-12.0493	-13.4086	4.62092	-0.0605461	-1.35932	+,0,0	[0 - 49]	Testes
Maclig_37v3@Mlig000006.g7	762	180	117	92	122	-9.46896	-10.3352	-10.8204	-10.457	-0.866225	-0.485195	0.363357	0,0,0	[50 - max]	Non-Specific
Maclig_37v3@Mlig000007.g1	981	6	0	2	12	-14.068	-16.6096	-15.4661	-13.6203	-2.5416	1.14351	1.84585	-,0,0	[0 - 49]	Other
Maclig_37v3@Mlig000008.g5	783	0	0	0	1	-16.6096	-16.6096	-16.6096	-15.7384	0	0	0.871248	0,0,0	[0 - 49]	Non-Specific
Maclig_37v3@Mlig000008.g7	3153	9	3	0	1	-13.6267	-14.969	-16.6096	-15.7676	-1.34235	-1.64064	0.842043	0,0,0	[0 - 49]	Non-Specific
Maclig_37v3@Mlig000009.g1	1713	97	75	105	94	-10.3496	-10.9684	-10.6355	-10.8183	-0.618823	0.332927	-0.182854	0,0,0	[50 - max]	Non-Specific
Maclig_37v3@Mlig000010.g2	780	9	0	0	5	-13.6464	-16.6096	-16.6096	-14.7078	-2.96327	0	1.90183	-,0,0	[0 - 49]	Other
Maclig_37v3@Mlig000010.g4	522	194	139	112	138	-9.36233	-10.0901	-10.5437	-10.2774	-0.72776	-0.453664	0.266349	0,0,0	[50 - max]	Non-Specific
Maclig_37v3@Mlig000011.g1	555	0	0	0	6	-16.6096	-16.6096	-16.6096	-14.4104	0	0	2.19928	0,0,+	[0 - 49]	Tail
Maclig_37v3@Mlig000011.g5	876	9	3	6	11	-13.5854	-14.9914	-14.5245	-13.7548	-1.40609	0.466932	0.769748	0,0,0	[0 - 49]	Non-Specific
Maclig_37v3@Mlig000012.g1	3558	18	35	42	52	-12.6989	-12.0429	-11.9336	-11.6525	0.65593	0.10935	0.281061	0,0,0	[50 - max]	Non-Specific
Maclig_37v3@Mlig000012.g13	1923	15	6	10	27	-12.9328	-14.4105	-13.8787	-12.557	-1.47768	0.531796	1.32163	0,0,0	[0 - 49]	Non-Specific
Maclig_37v3@Mlig000012.g2	4902	25	33	94	113	-12.2666	-12.1264	-10.7963	-10.5633	0.140216	1.33001	0.233043	0,0,0	[50 - max]	Non-Specific
Maclig_37v3@Mlig000013.g4	1566	99	78	57	53	-10.3252	-10.9084	-11.4911	-11.6407	-0.583144	-0.582777	-0.14954	0,0,0	[50 - max]	Non-Specific
Maclig_37v3@Mlig000014.g15	4365	183	232	291	302	-9.44698	-9.35464	-9.18188	-9.158	0.092345	0.172759	0.0238817	0,0,0	[50 - max]	Non-Specific
Maclig_37v3@Mlig000014.g5	1683	48	64	59	70	-11.3404	-11.1953	-11.4516	-11.2335	0.145128	-0.256239	0.218083	0,0,0	[50 - max]	Non-Specific
Maclig_37v3@Mlig000015.g2	2736	10619	9376	10221	13042	-3.59718	-4.02986	-4.05332	-3.73292	-0.432681	-0.0234614	0.320402	0,0,0	[50 - max]	Non-Specific
Maclig_37v3@Mlig000016.g1	1491	0	0	3	0	-16.6096	-16.6096	-15.2119	-16.6096	0	1.39777	-1.39777	0,0,0	[0 - 49]	Non-Specific
Maclig_37v3@Mlig000016.g3	3288	205	143	173	301	-9.28066	-10.0492	-9.92787	-9.16319	-0.768577	0.121365	0.764683	0,0,0	[50 - max]	Non-Specific
Maclig_37v3@Mlig000017.g1	1989	0	0	0	12	-16.6096	-16.6096	-16.6096	-13.5981	0	0	3.01159	0,0,+	[0 - 49]	Tail
Maclig_37v3@Mlig000018.g3	2181	128	98	139	159	-9.95325	-10.5863	-10.2336	-10.0783	-0.633064	0.352694	0.155278	0,0,0	[50 - max]	Non-Specific
Maclig_37v3@Mlig000019.g2	588	18	40	35	52	-12.7023	-11.8487	-12.1752	-11.6562	0.85364	-0.32651	0.519032	0,0,0	[50 - max]	Non-Specific
Maclig_37v3@Mlig000019.g4	561	75	80	202	108	-10.7114	-10.8685	-9.70252	-10.6327	-0.15713	1.16597	-0.930141	0,0,0	[50 - max]	Non-Specific
Maclig_37v3@Mlig000020.g1	861	237	191	291	266	-9.07382	-9.63386	-9.18081	-9.34076	-0.560045	0.453051	-0.159946	0,0,0	[50 - max]	Non-Specific
Maclig_37v3@Mlig000020.g3	1989	26	19	15	7	-12.2089	-12.8509	-13.2742	-14.2274	-0.641971	-0.423332	-0.953222	0,0,0	[0 - 49]	Non-Specific
Maclig_37v3@Mlig000020.g4	1989	21	10	23	25	-12.4943	-13.649	-12.7377	-12.6727	-1.1547	0.911357	0.064985	0,0,0	[0 - 49]	Non-Specific
Maclig_37v3@Mlig000021.g18	1071	0	0	0	1	-16.6096	-16.6096	-16.6096	-16.1663	0	0	0.443304	0,0,0	[0 - 49]	Non-Specific
Maclig_37v3@Mlig000021.g7	3969	342	373	415	488	-8.54663	-8.676	-8.67145	-8.46835	-0.12937	0.00455322	0.203098	0,0,0	[50 - max]	Non-Specific
Maclig_37v3@Mlig000023.g4	1098	0	17	13	4	-16.6096	-13.0129	-13.4493	-14.7928	3.59673	-0.436403	-1.34347	+,0,0	[0 - 49]	Testes
Maclig_37v3@Mlig000023.g9	3291	37	44	35	35	-11.7226	-11.7172	-12.1819	-12.2104	0.0053529	-0.464661	-0.0285484	0,0,0	[0 - 49]	Non-Specific
Maclig_37v3@Mlig000024.g1	4287	258	322	342	333	-8.95611	-8.88752	-8.94584	-9.01496	0.0685924	-0.0583211	-0.0691184	0,0,0	[50 - max]	Non-Specific
Maclig_37v3@Mlig000024.g3	213	1	0	3	3	-15.7794	-16.6096	-15.141	-15.1608	-0.83027	1.46864	-0.0198106	0,0,0	[0 - 49]	Non-Specific
Maclig_37v3@Mlig000025.g11	8505	657	643	674	851	-7.60894	-7.89268	-7.9725	-7.66757	-0.283734	-0.0798168	0.304922	0,0,0	[50 - max]	Non-Specific
Maclig_37v3@Mlig000025.g21	9252	567	448	554	761	-7.82158	-8.41263	-8.25474	-7.82937	-0.591048	0.157895	0.425366	0,0,0	[50 - max]	Non-Specific
Maclig_37v3@Mlig000026.g5	1368	7	9	3	17	-13.9944	-13.8062	-15.1224	-13.1763	0.188165	-1.31621	1.94607	0,0,0	[0 - 49]	Non-Specific
Maclig_37v3@Mlig000027.g2	804	8	11	23	28	-13.7665	-13.5533	-12.7233	-12.5343	0.213224	0.830036	0.189003	0,0,0	[0 - 49]	Non-Specific
Maclig_37v3@Mlig000027.g3	1725	253	180	166	200	-8.98146	-9.72076	-9.98309	-9.74763	-0.739299	-0.262328	0.235458	0,0,0	[50 - max]	Non-Specific
Maclig_37v3@Mlig000027.g8	753	153	109	168	152	-9.70231	-10.4365	-9.96598	-10.1396	-0.734212	0.470537	-0.173664	0,0,0	[50 - max]	Non-Specific
Maclig_37v3@Mlig000028.g1	3012	77	65	67	100	-10.6876	-11.165	-11.2608	-10.7303	-0.477399	-0.0957258	0.530487	0,0,0	[50 - max]	Non-Specific
Maclig_37v3@Mlig000028.g3	3018	89	67	85	133	-10.4825	-11.129	-10.9283	-10.3305	-0.646528	0.200728	0.59776	0,0,0	[50 - max]	Non-Specific
Maclig_37v3@Mlig000029.g2	2151	38	33	17	46	-11.6658	-12.1309	-13.1194	-11.8245	-0.465057	-0.988494	1.2949	0,0,0	[0 - 49]	Non-Specific
Maclig_37v3@Mlig000031.g2	1335	142	128	132	139	-9.81231	-10.2048	-10.314	-10.2639	-0.392536	-0.109136	0.0500455	0,0,0	[50 - max]	Non-Specific
Maclig_37v3@Mlig000031.g5	1824	720	673	686	695	-7.47819	-7.82745	-7.94776	-7.95861	-0.349255	-0.120306	-0.0108496	0,0,0	[50 - max]	Non-Specific
Maclig_37v3@Mlig000032.g1	2262	125	95	93	95	-9.9929	-10.6257	-10.8034	-10.8028	-0.632842	-0.177695	0.000631463	0,0,0	[50 - max]	Non-Specific
Maclig_37v3@Mlig000033.g1	1326	50	39	70	53	-11.2908	-11.8745	-11.2083	-11.6287	-0.583702	0.66621	-0.420392	0,0,0	[50 - max]	Non-Specific
Maclig_37v3@Mlig000034.g2	468	43	63	29	18	-11.5112	-11.2055	-12.438	-13.1197	0.305709	-1.23253	-0.681708	0,0,0	[0 - 49]	Non-Specific
Maclig_37v3@Mlig000035.g1	4965	34	89	58	103	-11.8217	-10.7176	-11.4683	-10.6964	1.10414	-0.750709	0.771908	0,0,0	[50 - max]	Non-Specific
Maclig_37v3@Mlig000035.g5	4605	0	56	58	45	-16.6096	-11.3826	-11.4812	-11.8656	5.22705	-0.0985653	-0.384448	+,0,0	[0 - 49]	Testes
Maclig_37v3@Mlig000036.g3	1002	96	65	38	11	-10.3627	-11.1655	-12.074	-13.7677	-0.802854	-0.908468	-1.69369	0,0,0	[0 - 49]	Non-Specific
Maclig_37v3@Mlig000037.g3	2649	72	84	90	86	-10.7767	-10.8109	-10.8554	-10.9476	-0.0342268	-0.0444611	-0.0922726	0,0,0	[50 - max]	Non-Specific
Maclig_37v3@Mlig000038.g1	2763	111	60	83	51	-10.165	-11.2828	-10.9742	-11.6823	-1.11772	0.308502	-0.708082	0,0,0	[50 - max]	Non-Specific
Maclig_37v3@Mlig000040.g2	4953	6	724	876	592	-14.1862	-7.72104	-7.59505	-8.18936	6.46511	0.125998	-0.594318	+,0,0	[50 - max]	Testes
Maclig_37v3@Mlig000040.g3	4974	32	688	542	444	-11.9344	-7.79564	-8.28543	-8.60303	4.13878	-0.489791	-0.317591	+,0,0	[50 - max]	Testes
Maclig_37v3@Mlig000040.g7	633	0	0	6	9	-16.6096	-16.6096	-14.4893	-14.0131	0	2.12031	0.476205	0,+,0	[0 - 49]	Ovaries 1
Maclig_37v3@Mlig000040.g9	4887	5	272	145	161	-14.4069	-9.13096	-10.1798	-10.0544	5.27594	-1.04884	0.125387	+,0,0	[50 - max]	Testes
Maclig_37v3@Mlig000041.g1	1377	16	551	643	474	-12.8376	-8.1155	-8.03996	-8.50956	4.72212	0.0755384	-0.469596	+,0,0	[50 - max]	Testes
Maclig_37v3@Mlig000041.g2	483	12	536	576	483	-13.24	-8.15463	-8.19863	-8.48289	5.08537	-0.0440013	-0.284259	+,0,0	[50 - max]	Testes
Maclig_37v3@Mlig000041.g4	1350	20	783	842	584	-12.5787	-7.60874	-7.6525	-8.21014	4.96991	-0.0437541	-0.557644	+,0,0	[50 - max]	Testes
Maclig_37v3@Mlig000042.g11	1647	23	39	0	68	-12.352	-11.8928	-16.6096	-11.2905	0.459257	-4.71686	5.31911	0,-,+	[50 - max]	Other
Maclig_37v3@Mlig000042.g2	156	10	13	19	10	-13.4754	-13.3637	-13.0014	-13.8513	0.111691	0.362261	-0.849852	0,0,0	[0 - 49]	Non-Specific
Maclig_37v3@Mlig000042.g3	1647	70	54	83	22	-10.8183	-11.4231	-10.9686	-12.805	-0.604859	0.454556	-1.83641	0,0,0	[0 - 49]	Non-Specific
Maclig_37v3@Mlig000043.g5	2763	39	36	20	11	-11.6507	-11.9881	-12.9406	-13.6803	-0.337349	-0.952562	-0.739689	0,0,0	[0 - 49]	Non-Specific
Maclig_37v3@Mlig000046.g3	999	7	302	276	175	-13.9463	-8.98123	-9.25438	-9.93535	4.96507	-0.273149	-0.680969	+,0,0	[50 - max]	Testes
Maclig_37v3@Mlig000047.g4	1452	52	45	96	67	-11.2237	-11.692	-10.7693	-11.2973	-0.468274	0.922657	-0.52795	0,0,0	[50 - max]	Non-Specific
Maclig_37v3@Mlig000048.g10	2157	56	29	72	72	-11.1218	-12.2889	-11.1708	-11.2008	-1.16707	1.11814	-0.0300802	0,0,0	[50 - max]	Non-Specific
Maclig_37v3@Mlig000048.g13	5622	183	139	177	168	-9.4498	-10.0952	-9.88768	-9.9962	-0.645368	0.207488	-0.108516	0,0,0	[50 - max]	Non-Specific
Maclig_37v3@Mlig000048.g9	573	41	34	21	21	-11.5657	-12.0928	-12.8865	-12.8828	-0.527074	-0.793709	0.00370626	0,0,0	[0 - 49]	Non-Specific
Maclig_37v3@Mlig000049.g1	1416	156	121	134	115	-9.67899	-10.285	-10.2878	-10.5351	-0.606016	-0.00284327	-0.24722	0,0,0	[50 - max]	Non-Specific
Maclig_37v3@Mlig000049.g2	1698	308	223	217	285	-8.70063	-9.41508	-9.59997	-9.2411	-0.714448	-0.184892	0.35887	0,0,0	[50 - max]	Non-Specific
Maclig_37v3@Mlig000049.g3	1440	92	92	55	71	-10.4231	-10.6823	-11.5454	-11.2156	-0.259186	-0.863068	0.329776	0,0,0	[50 - max]	Non-Specific
Maclig_37v3@Mlig000050.g15	2550	22	0	9	0	-12.4004	-16.6096	-13.9191	-16.6096	-4.2092	2.69059	-2.69059	-,+,-	[0 - 49]	Other
Maclig_37v3@Mlig000051.g3	2025	10	9	16	8	-13.478	-13.8289	-13.1969	-14.1221	-0.350942	0.632052	-0.925198	0,0,0	[0 - 49]	Non-Specific
Maclig_37v3@Mlig000051.g5	2523	13	24	23	38	-13.1824	-12.5482	-12.7666	-12.0977	0.634175	-0.218439	0.66895	0,0,0	[0 - 49]	Non-Specific
Maclig_37v3@Mlig000051.g6	873	76	85	115	102	-10.6925	-10.7977	-10.5074	-10.7139	-0.105197	0.290319	-0.20651	0,0,0	[50 - max]	Non-Specific
Maclig_37v3@Mlig000052.g2	816	83	54	43	74	-10.5803	-11.4296	-11.8907	-11.1611	-0.849324	-0.461093	0.729621	0,0,0	[50 - max]	Non-Specific
Maclig_37v3@Mlig000052.g6	816	10	6	0	0	-13.4334	-14.3118	-16.6096	-16.6096	-0.878455	-2.29779	0	0,-,0	[0 - 49]	Other
Maclig_37v3@Mlig000052.g8	2463	11	4	12	14	-13.4096	-14.6882	-13.57	-13.4281	-1.27865	1.1182	0.141912	0,0,0	[0 - 49]	Non-Specific
Maclig_37v3@Mlig000053.g1	1869	0	0	0	353	-16.6096	-16.6096	-16.6096	-8.9335	0	0	7.67614	0,0,+	[50 - max]	Tail
Maclig_37v3@Mlig000053.g2	810	81	33	43	25	-10.6017	-12.1204	-11.8882	-12.6517	-1.5187	0.232202	-0.763575	0,0,0	[0 - 49]	Non-Specific
Maclig_37v3@Mlig000053.g3	1959	0	9	39	549	-16.6096	-13.8719	-12.0312	-8.29978	2.73777	1.84067	3.73142	+,0,+	[50 - max]	Other
Maclig_37v3@Mlig000053.g4	567	98	232	283	387	-10.3337	-9.35763	-9.21821	-8.80051	0.976105	0.139414	0.417706	0,0,0	[50 - max]	Non-Specific
Maclig_37v3@Mlig000054.g3	537	42	41	58	42	-11.536	-11.8144	-11.4732	-11.9533	-0.27841	0.341158	-0.48004	0,0,0	[0 - 49]	Non-Specific
Maclig_37v3@Mlig000056.g2	2853	19	54	33	55	-12.6271	-11.4263	-12.2635	-11.573	1.20086	-0.837297	0.690543	0,0,0	[50 - max]	Non-Specific
Maclig_37v3@Mlig000056.g3	1332	394	346	430	487	-8.34501	-8.78384	-8.61893	-8.47104	-0.438822	0.16491	0.147891	0,0,0	[50 - max]	Non-Specific
Maclig_37v3@Mlig000056.g6	1767	44	19	29	21	-11.4777	-12.8442	-12.4439	-12.9144	-1.36648	0.400243	-0.470401	0,0,0	[0 - 49]	Non-Specific
Maclig_37v3@Mlig000057.g1	156	1660	1703	2119	1636	-6.27368	-6.48968	-6.32248	-6.72646	-0.215997	0.167198	-0.403977	0,0,0	[50 - max]	Non-Specific
Maclig_37v3@Mlig000057.g14	1470	30	15	0	0	-12.0137	-13.2138	-16.6096	-16.6096	-1.20007	-3.39586	0	0,-,0	[0 - 49]	Other
Maclig_37v3@Mlig000057.g2	711	267	365	390	461	-8.90414	-8.70704	-8.75921	-8.5499	0.197098	-0.0521642	0.209305	0,0,0	[50 - max]	Non-Specific
Maclig_37v3@Mlig000057.g7	555	89	62	47	99	-10.4745	-11.2448	-11.761	-10.7503	-0.770323	-0.516172	1.01064	0,0,0	[50 - max]	Non-Specific
Maclig_37v3@Mlig000058.g12	1647	324	202	195	150	-8.62515	-9.555	-9.75012	-10.1599	-0.929845	-0.195123	-0.409816	0,0,0	[50 - max]	Non-Specific
Maclig_37v3@Mlig000058.g3	1419	229	150	151	150	-9.12475	-9.98307	-10.1184	-10.1621	-0.858318	-0.135362	-0.0436586	0,0,0	[50 - max]	Non-Specific
Maclig_37v3@Mlig000058.g8	3939	91	90	106	166	-10.4486	-10.7099	-10.6169	-10.018	-0.261283	0.0929168	0.598981	0,0,0	[50 - max]	Non-Specific
Maclig_37v3@Mlig000059.g22	2352	41	17	32	15	-11.5689	-12.9963	-12.3106	-13.3389	-1.42738	0.685626	-1.02826	0,0,0	[0 - 49]	Non-Specific
Maclig_37v3@Mlig000059.g5	2379	48	25	7	29	-11.3494	-12.5069	-14.2053	-12.4623	-1.15756	-1.69832	1.74291	0,0,0	[0 - 49]	Non-Specific
Maclig_37v3@Mlig000060.g1	1404	319	386	534	587	-8.64855	-8.62667	-8.30753	-8.20247	0.0218843	0.319138	0.105059	0,0,0	[50 - max]	Non-Specific
Maclig_37v3@Mlig000061.g3	3237	325	202	227	241	-8.62348	-9.55803	-9.53517	-9.48094	-0.934549	0.022855	0.0542323	0,0,0	[50 - max]	Non-Specific
Maclig_37v3@Mlig000061.g9	507	0	0	2	3	-16.6096	-16.6096	-15.3658	-15.2016	0	1.24381	0.164219	0,0,0	[0 - 49]	Non-Specific
Maclig_37v3@Mlig000062.g2	2910	179	83	75	75	-9.47784	-10.8173	-11.1028	-11.1359	-1.33942	-0.285532	-0.0330881	0,0,0	[50 - max]	Non-Specific
Maclig_37v3@Mlig000063.g5	1293	9	32	29	44	-13.5528	-12.1371	-12.4151	-11.8835	1.41578	-0.278087	0.531609	0,0,0	[0 - 49]	Non-Specific
Maclig_37v3@Mlig000064.g4	2292	103	105	77	78	-10.2665	-10.4948	-11.0674	-11.0935	-0.228299	-0.572632	-0.0260676	0,0,0	[50 - max]	Non-Specific
Maclig_37v3@Mlig000065.g1	1269	29	62	84	72	-12.0321	-11.2242	-10.958	-11.1903	0.807863	0.266149	-0.232213	0,0,0	[50 - max]	Non-Specific
Maclig_37v3@Mlig000065.g5	927	66	87	88	124	-10.8995	-10.7567	-10.8858	-10.4297	0.142831	-0.129097	0.456103	0,0,0	[50 - max]	Non-Specific
Maclig_37v3@Mlig000066.g1	4707	17	11	22	0	-12.8141	-13.551	-12.8204	-16.6096	-0.73693	0.730623	-3.78922	0,0,-	[0 - 49]	Other
Maclig_37v3@Mlig000066.g11	312	0	1	3	7	-16.2254	-16.0311	-15.1439	-14.2271	0.194287	0.887272	0.916768	0,0,0	[0 - 49]	Non-Specific
Maclig_37v3@Mlig000066.g4	657	0	2	7	5	-16.6096	-15.5687	-14.2379	-14.6524	1.04095	1.3308	-0.414529	0,0,0	[0 - 49]	Non-Specific
Maclig_37v3@Mlig000067.g1	1047	339	352	367	430	-8.561	-8.75781	-8.84622	-8.64855	-0.196817	-0.0884064	0.197674	0,0,0	[50 - max]	Non-Specific
Maclig_37v3@Mlig000067.g2	1332	16	12	59	31	-12.8647	-13.4666	-11.4499	-12.3521	-0.601924	2.01665	-0.90215	0,+,0	[0 - 49]	Ovaries 1
Maclig_37v3@Mlig000068.g2	657	315	181	171	156	-8.66766	-9.71141	-9.94256	-10.107	-1.04374	-0.23115	-0.164398	0,0,0	[50 - max]	Non-Specific
Maclig_37v3@Mlig000068.g8	3765	69	56	68	64	-10.8343	-11.376	-11.2472	-11.3651	-0.541724	0.128803	-0.117911	0,0,0	[50 - max]	Non-Specific
Maclig_37v3@Mlig000069.g1	1536	70	71	43	67	-10.8142	-11.0437	-11.8953	-11.3	-0.229474	-0.85166	0.59534	0,0,0	[50 - max]	Non-Specific
Maclig_37v3@Mlig000069.g4	1812	97	82	61	79	-10.3529	-10.8406	-11.4025	-11.0688	-0.487724	-0.561889	0.33364	0,0,0	[50 - max]	Non-Specific
Maclig_37v3@Mlig000070.g8	309	4	0	0	0	-14.5858	-16.6096	-16.6096	-16.6096	-2.02387	0	0	-,0,0	[0 - 49]	Other
Maclig_37v3@Mlig000072.g1	849	214	218	225	206	-9.22172	-9.44763	-9.54642	-9.70522	-0.225908	-0.0987905	-0.158795	0,0,0	[50 - max]	Non-Specific
Maclig_37v3@Mlig000072.g2	1038	96	103	92	116	-10.3713	-10.5233	-10.8256	-10.5185	-0.15199	-0.302302	0.307096	0,0,0	[50 - max]	Non-Specific
Maclig_37v3@Mlig000072.g3	885	155	140	214	237	-9.68548	-10.0823	-9.61956	-9.50732	-0.396803	0.46272	0.112242	0,0,0	[50 - max]	Non-Specific
Maclig_37v3@Mlig000072.g4	849	82	62	88	69	-10.5923	-11.235	-10.8918	-11.257	-0.642643	0.343235	-0.365213	0,0,0	[50 - max]	Non-Specific
Maclig_37v3@Mlig000072.g5	1068	66	43	66	44	-10.9033	-11.7326	-11.2949	-11.8969	-0.829298	0.43768	-0.601974	0,0,0	[0 - 49]	Non-Specific
Maclig_37v3@Mlig000072.g6	591	102	99	152	118	-10.2773	-10.5714	-10.1086	-10.4948	-0.294181	0.462879	-0.386195	0,0,0	[50 - max]	Non-Specific
Maclig_37v3@Mlig000073.g5	573	106	72	32	28	-10.227	-11.0245	-12.3068	-12.5257	-0.797562	-1.28225	-0.21891	0,0,0	[0 - 49]	Non-Specific
Maclig_37v3@Mlig000075.g137	339	2	2	2	3	-15.2126	-15.3448	-15.3976	-15.3019	-0.132252	-0.0527953	0.0957689	0,0,0	[0 - 49]	Non-Specific
Maclig_37v3@Mlig000075.g161	1809	8	19	18	24	-13.701	-12.8817	-13.0641	-12.6906	0.819216	-0.18239	0.373575	0,0,0	[0 - 49]	Non-Specific
Maclig_37v3@Mlig000075.g162	1620	18	6	5	10	-12.7023	-14.3118	-14.6292	-13.8513	-1.60952	-0.317394	0.777953	0,0,0	[0 - 49]	Non-Specific
Maclig_37v3@Mlig000075.g163	765	3	5	0	0	-14.9544	-14.4686	-16.6096	-16.6096	0.485807	-2.14104	0	0,-,0	[0 - 49]	Other
Maclig_37v3@Mlig000075.g164	150	0	0	0	0	-16.6096	-16.6096	-16.6096	-16.6096	0	0	0	0,0,0	[0 - 49]	Non-Specific
Maclig_37v3@Mlig000075.g165	927	17	0	0	0	-12.7857	-16.6096	-16.6096	-16.6096	-3.8239	0	0	-,0,0	[0 - 49]	Other
Maclig_37v3@Mlig000075.g170	540	17	9	11	4	-12.8087	-13.8723	-13.7615	-14.9355	-1.06355	0.110782	-1.17406	0,0,0	[0 - 49]	Non-Specific
Maclig_37v3@Mlig000075.g172	2475	61	24	19	20	-11.0156	-12.5532	-13.0077	-12.9737	-1.53766	-0.454425	0.0339846	0,0,0	[0 - 49]	Non-Specific
Maclig_37v3@Mlig000075.g174	306	6	20	17	27	-14.0371	-12.7884	-13.1417	-12.5407	1.24874	-0.353272	0.601025	0,0,0	[0 - 49]	Non-Specific
Maclig_37v3@Mlig000075.g179	3384	69	27	39	46	-10.8291	-12.3865	-12.0215	-11.8194	-1.55741	0.364963	0.202114	0,0,0	[0 - 49]	Non-Specific
Maclig_37v3@Mlig000075.g196	1305	63	73	113	78	-10.958	-11.0098	-10.5337	-11.0832	-0.0518278	0.476124	-0.54949	0,0,0	[50 - max]	Non-Specific
Maclig_37v3@Mlig000075.g198	2241	5	3	21	19	-14.3728	-14.996	-12.8959	-12.9956	-0.623172	2.10014	-0.099785	0,+,0	[0 - 49]	Ovaries 1
Maclig_37v3@Mlig000075.g199	1482	20	10	8	5	-12.5539	-13.7293	-14.0557	-14.5637	-1.17536	-0.326411	-0.507973	0,0,0	[0 - 49]	Non-Specific
Maclig_37v3@Mlig000075.g204	1134	22	27	28	21	-12.4419	-12.3881	-12.4949	-12.8912	0.0538784	-0.106802	-0.39638	0,0,0	[0 - 49]	Non-Specific
Maclig_37v3@Mlig000075.g206	501	35	43	36	42	-11.7718	-11.7415	-12.1308	-11.969	0.0303153	-0.38928	0.161744	0,0,0	[0 - 49]	Non-Specific
Maclig_37v3@Mlig000075.g207	351	1	2	1	3	-15.5355	-15.3363	-16.0557	-15.3164	0.199237	-0.719455	0.739357	0,0,0	[0 - 49]	Non-Specific
Maclig_37v3@Mlig000075.g37	909	0	0	0	0	-16.6096	-16.6096	-16.6096	-16.6096	0	0	0	0,0,0	[0 - 49]	Non-Specific
Maclig_37v3@Mlig000075.g50	5154	2	0	4	18	-15.3922	-16.6096	-14.8264	-13.1252	-1.21746	1.7832	1.70122	0,0,0	[0 - 49]	Non-Specific
Maclig_37v3@Mlig000075.g58	171	2	10	10	8	-15.2827	-13.7004	-13.84	-14.0892	1.58234	-0.139655	-0.249162	0,0,0	[0 - 49]	Non-Specific
Maclig_37v3@Mlig000075.g63	342	2	1	0	0	-15.424	-15.6805	-16.2414	-16.6096	-0.256427	-0.56092	-0.368249	0,0,0	[0 - 49]	Non-Specific
Maclig_37v3@Mlig000075.g7	402	3	7	0	10	-14.9949	-14.1769	-16.6096	-13.8781	0.818049	-2.43276	2.73155	0,-,+	[0 - 49]	Other
Maclig_37v3@Mlig000075.g73	156	1	0	3	0	-15.5392	-16.6096	-15.295	-16.6096	-1.0704	1.31459	-1.31459	0,0,0	[0 - 49]	Non-Specific
Maclig_37v3@Mlig000077.g5	2763	87	69	23	25	-10.4997	-11.0919	-12.7203	-12.6495	-0.592204	-1.62841	0.0708281	0,0,0	[0 - 49]	Non-Specific
Maclig_37v3@Mlig000078.g1	1689	38	17	4	13	-11.6616	-12.9758	-14.7574	-13.5504	-1.31419	-1.78154	1.207	0,0,0	[0 - 49]	Non-Specific
Maclig_37v3@Mlig000079.g1	2742	26	23	9	0	-12.2243	-12.6168	-13.9382	-16.6096	-0.392429	-1.32145	-2.67142	0,0,-	[0 - 49]	Other
Maclig_37v3@Mlig000079.g3	2925	44	22	6	27	-11.4851	-12.6476	-14.4456	-12.5642	-1.16245	-1.79803	1.88143	0,0,0	[0 - 49]	Non-Specific
Maclig_37v3@Mlig000079.g6	2379	54	28	32	19	-11.1886	-12.3313	-12.2975	-13.0265	-1.14267	0.033845	-0.729022	0,0,0	[0 - 49]	Non-Specific
Maclig_37v3@Mlig000080.g1	1302	51	47	46	52	-11.2611	-11.6099	-11.7914	-11.6559	-0.348875	-0.181487	0.135564	0,0,0	[50 - max]	Non-Specific
Maclig_37v3@Mlig000081.g1	663	208	121	147	175	-9.26244	-10.2878	-10.1566	-9.9385	-1.02539	0.131257	0.218064	0,0,0	[50 - max]	Non-Specific
Maclig_37v3@Mlig000081.g11	1995	0	0	0	0	-16.2969	-16.5672	-16.5994	-16.5885	-0.270289	-0.0322259	0.01096	0,0,0	[0 - 49]	Non-Specific
Maclig_37v3@Mlig000081.g12	972	1	1	2	3	-15.7794	-15.766	-15.3131	-15.1079	0.013408	0.452862	0.205188	0,0,0	[0 - 49]	Non-Specific
Maclig_37v3@Mlig000081.g15	1293	9	15	11	0	-13.6617	-13.141	-13.7007	-16.6096	0.520661	-0.559715	-2.90893	0,0,-	[0 - 49]	Other
Maclig_37v3@Mlig000081.g18	4302	572	598	621	714	-7.80866	-7.99715	-8.09042	-7.92066	-0.18849	-0.0932702	0.169753	0,0,0	[50 - max]	Non-Specific
Maclig_37v3@Mlig000081.g2	1998	116	92	82	103	-10.0972	-10.6847	-10.9915	-10.6905	-0.587542	-0.306784	0.300999	0,0,0	[50 - max]	Non-Specific
Maclig_37v3@Mlig000081.g7	1719	0	0	14	21	-16.6096	-16.6096	-13.3752	-12.9119	0	3.23439	0.463367	0,+,0	[0 - 49]	Ovaries 1
Maclig_37v3@Mlig000082.g1	3504	732	392	320	411	-7.45342	-8.6033	-9.04274	-8.71658	-1.14988	-0.439434	0.326158	0,0,0	[50 - max]	Non-Specific
Maclig_37v3@Mlig000082.g5	3240	513	318	299	236	-7.96459	-8.90281	-9.14094	-9.51259	-0.938225	-0.23813	-0.371647	0,0,0	[50 - max]	Non-Specific
Maclig_37v3@Mlig000082.g6	3513	524	384	198	208	-7.9357	-8.63345	-9.73149	-9.69295	-0.697745	-1.09804	0.0385345	0,0,0	[50 - max]	Non-Specific
Maclig_37v3@Mlig000084.g6	3546	57	30	40	27	-11.0988	-12.2348	-11.9764	-12.5659	-1.13606	0.25841	-0.589454	0,0,0	[0 - 49]	Non-Specific
Maclig_37v3@Mlig000085.g2	1854	155	157	210	255	-9.68672	-9.91363	-9.64963	-9.39839	-0.226915	0.264004	0.251235	0,0,0	[50 - max]	Non-Specific
Maclig_37v3@Mlig000085.g3	546	26	50	27	23	-12.2094	-11.5364	-12.5245	-12.8028	0.673019	-0.988122	-0.278281	0,0,0	[0 - 49]	Non-Specific
Maclig_37v3@Mlig000086.g4	2040	44	60	65	45	-11.458	-11.2738	-11.3059	-11.8516	0.184124	-0.0320333	-0.545683	0,0,0	[0 - 49]	Non-Specific
Maclig_37v3@Mlig000086.g7	2034	65	14	7	31	-10.93	-13.2988	-14.3101	-12.3798	-2.36879	-1.01135	1.93032	-,0,0	[0 - 49]	Other
Maclig_37v3@Mlig000086.g8	1074	2	2	0	1	-15.2557	-15.4044	-16.6096	-15.9528	-0.148715	-1.20519	0.656837	0,0,0	[0 - 49]	Non-Specific
Maclig_37v3@Mlig000087.g10	2637	161	216	250	260	-9.62683	-9.45845	-9.39504	-9.37323	0.168385	0.0634079	0.021811	0,0,0	[50 - max]	Non-Specific
Maclig_37v3@Mlig000088.g4	522	14	4	4	6	-13.0781	-14.6537	-14.7805	-14.4262	-1.57558	-0.126728	0.354281	0,0,0	[0 - 49]	Non-Specific
Maclig_37v3@Mlig000089.g1	3303	517	370	445	477	-7.95535	-8.68616	-8.57091	-8.50036	-0.730818	0.115248	0.0705529	0,0,0	[50 - max]	Non-Specific
Maclig_37v3@Mlig000090.g6	4578	55	62	39	69	-11.153	-11.2331	-12.0166	-11.2666	-0.0800729	-0.783465	0.749971	0,0,0	[50 - max]	Non-Specific
Maclig_37v3@Mlig000091.g1	1884	51	3	26	23	-11.2649	-15.2002	-12.6015	-12.7914	-3.93535	2.59875	-0.189956	-,+,0	[0 - 49]	Other
Maclig_37v3@Mlig000091.g3	1728	31	73	25	30	-11.9381	-10.9982	-12.6366	-12.4385	0.939931	-1.63841	0.198137	0,0,0	[0 - 49]	Non-Specific
Maclig_37v3@Mlig000093.g2	5046	50	1562	1414	1153	-11.3036	-6.61425	-6.90581	-7.23065	4.6893	-0.291554	-0.324838	+,0,0	[50 - max]	Testes
Maclig_37v3@Mlig000093.g5	4104	24	484	501	411	-12.3089	-8.30133	-8.39868	-8.7166	4.0076	-0.0973507	-0.317919	+,0,0	[50 - max]	Testes
Maclig_37v3@Mlig000093.g7	3183	14	963	822	682	-13.0269	-7.31081	-7.68757	-7.98729	5.71613	-0.376769	-0.299714	+,0,0	[50 - max]	Testes
Maclig_37v3@Mlig000094.g10	4590	66	55	18	64	-10.8936	-11.4124	-13.0752	-11.3579	-0.518804	-1.66287	1.71736	0,0,0	[50 - max]	Non-Specific
Maclig_37v3@Mlig000095.g1	2664	8	9	25	0	-13.7815	-13.8786	-12.6374	-16.6096	-0.097074	1.24112	-3.9722	0,0,-	[0 - 49]	Other
Maclig_37v3@Mlig000095.g2	2769	10	0	0	15	-13.5363	-16.6096	-16.6096	-13.3186	-3.07332	0	3.29108	-,0,+	[0 - 49]	Other
Maclig_37v3@Mlig000097.g1	2418	3	19	13	11	-14.955	-12.8406	-13.4795	-13.7119	2.11444	-0.63886	-0.232438	+,0,0	[0 - 49]	Testes
Maclig_37v3@Mlig000098.g1	2910	269	148	111	233	-8.89532	-10.0046	-10.5506	-9.53096	-1.10932	-0.545994	1.01967	0,0,0	[50 - max]	Non-Specific
Maclig_37v3@Mlig000098.g13	2856	160	102	81	94	-9.6372	-10.5274	-11.0063	-10.8274	-0.890185	-0.478925	0.178872	0,0,0	[50 - max]	Non-Specific
Maclig_37v3@Mlig000098.g9	1440	91	33	51	38	-10.4401	-12.1078	-11.6606	-12.106	-1.66769	0.4472	-0.445455	0,0,0	[0 - 49]	Non-Specific
Maclig_37v3@Mlig000099.g1	2523	181	137	203	181	-9.45969	-10.1152	-9.69852	-9.89428	-0.655485	0.416662	-0.195764	0,0,0	[50 - max]	Non-Specific
Maclig_37v3@Mlig000099.g7	2397	8	7	9	6	-13.8082	-14.1406	-13.9008	-14.511	-0.332427	0.239806	-0.610174	0,0,0	[0 - 49]	Non-Specific
Maclig_37v3@Mlig000100.g2	1224	386	267	245	197	-8.37316	-9.15659	-9.42585	-9.77273	-0.783434	-0.269265	-0.346875	0,0,0	[50 - max]	Non-Specific
Maclig_37v3@Mlig000100.g4	3453	0	0	0	0	-16.6096	-16.6096	-16.6096	-16.6096	0	0	0	0,0,0	[0 - 49]	Non-Specific
Maclig_37v3@Mlig000102.g6	6462	102	134	198	270	-10.2818	-10.1469	-9.73001	-9.31748	0.134873	0.416873	0.412526	0,0,0	[50 - max]	Non-Specific
Maclig_37v3@Mlig000103.g3	3213	78	58	76	127	-10.6554	-11.3257	-11.0974	-10.3945	-0.670299	0.228306	0.702922	0,0,0	[50 - max]	Non-Specific
Maclig_37v3@Mlig000104.g2	1449	26	20	10	24	-12.2209	-12.7765	-13.8152	-12.6914	-0.555628	-1.03868	1.12382	0,0,0	[0 - 49]	Non-Specific
Maclig_37v3@Mlig000105.g4	2487	953	944	976	1266	-7.07349	-7.33986	-7.43956	-7.09591	-0.266367	-0.099703	0.343653	0,0,0	[50 - max]	Non-Specific
Maclig_37v3@Mlig000108.g1	1656	633	625	453	427	-7.66278	-7.93359	-8.54404	-8.66	-0.270817	-0.610446	-0.115962	0,0,0	[50 - max]	Non-Specific
Maclig_37v3@Mlig000108.g4	408	65	34	20	18	-10.9266	-12.0874	-12.9334	-13.1309	-1.1608	-0.845967	-0.197491	0,0,0	[0 - 49]	Non-Specific
Maclig_37v3@Mlig000109.g6	2241	225	212	218	238	-9.14977	-9.48653	-9.59343	-9.49865	-0.336765	-0.106899	0.0947796	0,0,0	[50 - max]	Non-Specific
Maclig_37v3@Mlig000110.g1	1530	35	18	66	62	-11.798	-12.9422	-11.2998	-11.4153	-1.14418	1.64236	-0.11546	0,0,0	[50 - max]	Non-Specific
Maclig_37v3@Mlig000110.g8	669	0	2	5	0	-16.6096	-15.5042	-14.6273	-16.6096	1.10546	0.876851	-1.98231	0,0,0	[0 - 49]	Non-Specific
Maclig_37v3@Mlig000111.g15	495	15	3	7	0	-12.9426	-15.0993	-14.2679	-16.6096	-2.15674	0.831384	-2.34171	-,0,-	[0 - 49]	Other
Maclig_37v3@Mlig000112.g3	1089	594	506	377	431	-7.7549	-8.23865	-8.80708	-8.64632	-0.483746	-0.56843	0.160763	0,0,0	[50 - max]	Non-Specific
Maclig_37v3@Mlig000112.g8	1074	372	431	549	383	-8.42671	-8.46681	-8.26825	-8.81655	-0.0400953	0.198556	-0.548296	0,0,0	[50 - max]	Non-Specific
Maclig_37v3@Mlig000113.g11	1761	102	36	32	22	-10.2856	-11.9788	-12.3106	-12.8262	-1.69319	-0.331792	-0.515607	0,0,0	[0 - 49]	Non-Specific
Maclig_37v3@Mlig000113.g5	2730	629	436	424	410	-7.67085	-8.45121	-8.63989	-8.71709	-0.780359	-0.188681	-0.0772043	0,0,0	[50 - max]	Non-Specific
Maclig_37v3@Mlig000114.g3	1383	18	18	9	0	-12.672	-12.9491	-13.9619	-16.6096	-0.27706	-1.01281	-2.64776	0,0,-	[0 - 49]	Other
Maclig_37v3@Mlig000117.g4	1071	75	55	54	15	-10.7147	-11.3988	-11.5733	-13.3566	-0.684099	-0.174517	-1.78329	0,0,0	[0 - 49]	Non-Specific
Maclig_37v3@Mlig000119.g5	1629	90	73	48	65	-10.4595	-11.0051	-11.7377	-11.3436	-0.5456	-0.732656	0.394123	0,0,0	[50 - max]	Non-Specific
Maclig_37v3@Mlig000120.g3	1797	2672	2534	2206	4754	-5.58751	-5.9169	-6.26479	-5.18851	-0.329385	-0.347887	1.07628	0,0,0	[50 - max]	Non-Specific
Maclig_37v3@Mlig000121.g5	2940	147	138	83	83	-9.75605	-10.1026	-10.9741	-10.9997	-0.34655	-0.87147	-0.0256186	0,0,0	[50 - max]	Non-Specific
Maclig_37v3@Mlig000122.g1	498	77	83	72	85	-10.6811	-10.8234	-11.1693	-10.9654	-0.142321	-0.345848	0.203852	0,0,0	[50 - max]	Non-Specific
Maclig_37v3@Mlig000122.g10	1347	46	29	32	29	-11.4061	-12.2953	-12.3195	-12.4517	-0.889217	-0.0241756	-0.132233	0,0,0	[0 - 49]	Non-Specific
Maclig_37v3@Mlig000122.g11	405	15	13	18	8	-12.9601	-13.3741	-13.0379	-14.1374	-0.414015	0.336168	-1.09944	0,0,0	[0 - 49]	Non-Specific
Maclig_37v3@Mlig000122.g5	1293	102	67	16	45	-10.2776	-11.1241	-13.2544	-11.8639	-0.846491	-2.1303	1.39053	0,-,0	[0 - 49]	Other
Maclig_37v3@Mlig000122.g6	1293	162	89	103	117	-9.62029	-10.7223	-10.6561	-10.5168	-1.10196	0.0661621	0.139254	0,0,0	[50 - max]	Non-Specific
Maclig_37v3@Mlig000122.g7	366	27	20	11	13	-12.1256	-12.7708	-13.7141	-13.4964	-0.645143	-0.943348	0.217749	0,0,0	[0 - 49]	Non-Specific
Maclig_37v3@Mlig000122.g8	4626	0	0	4	0	-16.6096	-16.6096	-14.9303	-16.6096	0	1.67935	-1.67935	0,0,0	[0 - 49]	Non-Specific
Maclig_37v3@Mlig000123.g11	2661	123	79	100	104	-10.0142	-10.8879	-10.7092	-10.6817	-0.873628	0.178615	0.0275845	0,0,0	[50 - max]	Non-Specific
Maclig_37v3@Mlig000123.g18	2367	36	52	48	55	-11.7513	-11.4908	-11.7284	-11.5741	0.260498	-0.237573	0.154343	0,0,0	[50 - max]	Non-Specific
Maclig_37v3@Mlig000123.g6	672	98	117	123	171	-10.3335	-10.3415	-10.4061	-9.97118	-0.00801965	-0.0645944	0.434911	0,0,0	[50 - max]	Non-Specific
Maclig_37v3@Mlig000124.g15	2307	104	107	119	135	-10.2468	-10.4596	-10.4604	-10.3097	-0.212761	-0.000836025	0.150757	0,0,0	[50 - max]	Non-Specific
Maclig_37v3@Mlig000124.g30	1152	34	19	30	39	-11.8455	-12.8764	-12.3731	-12.0652	-1.03092	0.503349	0.307884	0,0,0	[0 - 49]	Non-Specific
Maclig_37v3@Mlig000125.g1	1161	81	131	87	85	-10.6011	-10.1755	-10.9049	-10.9629	0.425561	-0.729345	-0.0579662	0,0,0	[50 - max]	Non-Specific
Maclig_37v3@Mlig000125.g2	1023	84	57	77	61	-10.5499	-11.3552	-11.0713	-11.4291	-0.805293	0.283862	-0.357845	0,0,0	[50 - max]	Non-Specific
Maclig_37v3@Mlig000128.g2	1203	23	50	74	69	-12.3733	-11.5271	-11.1275	-11.2626	0.846136	0.399654	-0.135169	0,0,0	[50 - max]	Non-Specific
Maclig_37v3@Mlig000129.g2	6468	948	523	593	753	-7.08069	-8.18865	-8.1573	-7.84375	-1.10796	0.0313506	0.313554	0,0,0	[50 - max]	Non-Specific
Maclig_37v3@Mlig000129.g7	270	158	219	317	377	-9.65251	-9.442	-9.05828	-8.84049	0.210515	0.383725	0.217789	0,0,0	[50 - max]	Non-Specific
Maclig_37v3@Mlig000132.g5	3585	220	124	150	166	-9.18071	-10.2473	-10.1293	-10.0097	-1.06656	0.117993	0.119599	0,0,0	[50 - max]	Non-Specific
Maclig_37v3@Mlig000133.g1	1509	168	177	214	244	-9.56863	-9.74105	-9.61711	-9.46091	-0.17242	0.123937	0.156204	0,0,0	[50 - max]	Non-Specific
Maclig_37v3@Mlig000133.g2	612	27	37	56	59	-12.1547	-11.9471	-11.5169	-11.4772	0.207661	0.430133	0.0397279	0,0,0	[50 - max]	Non-Specific
Maclig_37v3@Mlig000133.g3	177	32	29	34	48	-11.915	-12.2926	-12.2151	-11.7678	-0.377647	0.0775353	0.447288	0,0,0	[0 - 49]	Non-Specific
Maclig_37v3@Mlig000133.g6	2685	338	330	354	449	-8.56491	-8.85065	-8.89684	-8.58925	-0.285738	-0.0461925	0.307587	0,0,0	[50 - max]	Non-Specific
Maclig_37v3@Mlig000134.g4	2073	211	110	57	43	-9.2419	-10.4235	-11.4976	-11.9206	-1.18162	-1.07406	-0.423052	0,0,0	[0 - 49]	Non-Specific
Maclig_37v3@Mlig000135.g10	4350	645	523	385	905	-7.6355	-8.18962	-8.77838	-7.57913	-0.554118	-0.588769	1.19925	0,0,0	[50 - max]	Non-Specific
Maclig_37v3@Mlig000136.g1	2994	31	27	11	14	-11.9658	-12.3729	-13.6676	-13.4695	-0.407069	-1.29476	0.198176	0,0,0	[0 - 49]	Non-Specific
Maclig_37v3@Mlig000137.g1	948	57	40	32	30	-11.1179	-11.8414	-12.3157	-12.4011	-0.723529	-0.474268	-0.0853713	0,0,0	[0 - 49]	Non-Specific
Maclig_37v3@Mlig000138.g1	13185	847	1006	574	2673	-7.24302	-7.24871	-8.2024	-6.01885	-0.00568872	-0.953696	2.18355	0,0,+	[50 - max]	Tail
Maclig_37v3@Mlig000139.g1	708	18	28	28	38	-12.6776	-12.3299	-12.4688	-12.0787	0.347677	-0.138907	0.390168	0,0,0	[0 - 49]	Non-Specific
Maclig_37v3@Mlig000140.g14	3555	0	0	0	0	-16.6096	-16.6096	-16.6096	-16.6096	0	0	0	0,0,0	[0 - 49]	Non-Specific
Maclig_37v3@Mlig000140.g31	990	105	87	69	88	-10.2441	-10.7641	-11.2316	-10.9169	-0.519947	-0.467565	0.314727	0,0,0	[50 - max]	Non-Specific
Maclig_37v3@Mlig000140.g42	774	1	0	1	0	-15.7794	-16.6096	-15.9413	-16.6096	-0.830269	0.668304	-0.668304	0,0,0	[0 - 49]	Non-Specific
Maclig_37v3@Mlig000140.g43	3024	0	2	0	0	-16.6096	-15.2423	-16.6096	-16.6096	1.3673	-1.3673	0	0,0,0	[0 - 49]	Non-Specific
Maclig_37v3@Mlig000140.g44	1056	0	5	0	3	-16.6096	-14.4898	-16.6096	-15.0796	2.1198	-2.11979	1.53004	+,-,0	[0 - 49]	Other
Maclig_37v3@Mlig000140.g45	2085	27	11	5	0	-12.1487	-13.597	-14.7172	-16.6096	-1.44821	-1.12022	-1.89247	0,0,0	[0 - 49]	Non-Specific
Maclig_37v3@Mlig000140.g9	927	2	4	3	0	-15.4871	-14.8169	-15.1345	-16.6096	0.670169	-0.317561	-1.47515	0,0,0	[0 - 49]	Non-Specific
Maclig_37v3@Mlig000141.g10	1332	40	18	14	15	-11.5884	-12.9128	-13.396	-13.3263	-1.32433	-0.483185	0.0696634	0,0,0	[0 - 49]	Non-Specific
Maclig_37v3@Mlig000141.g21	852	17	9	6	4	-12.8184	-13.8282	-14.4996	-14.9189	-1.00979	-0.671472	-0.4193	0,0,0	[0 - 49]	Non-Specific
Maclig_37v3@Mlig000141.g9	807	17	11	8	20	-12.8148	-13.5377	-14.1716	-12.9428	-0.722904	-0.633908	1.2288	0,0,0	[0 - 49]	Non-Specific
Maclig_37v3@Mlig000142.g2	441	8	14	27	0	-13.7014	-13.263	-12.5422	-16.6096	0.438424	0.720744	-4.06741	0,0,-	[0 - 49]	Other
Maclig_37v3@Mlig000142.g4	657	40	47	66	74	-11.6141	-11.6116	-11.2829	-11.1567	0.0025088	0.328692	0.126172	0,0,0	[50 - max]	Non-Specific
Maclig_37v3@Mlig000143.g4	1560	50	64	71	145	-11.3003	-11.1988	-11.1838	-10.2084	0.101482	0.0150092	0.975351	0,0,0	[50 - max]	Non-Specific
Maclig_37v3@Mlig000143.g6	288	11	17	5	15	-13.3263	-13.0459	-14.5817	-13.3376	0.280402	-1.53588	1.24413	0,0,0	[0 - 49]	Non-Specific
Maclig_37v3@Mlig000144.g2	1617	59	46	46	39	-11.0688	-11.6422	-11.8005	-12.0452	-0.573464	-0.158292	-0.244654	0,0,0	[0 - 49]	Non-Specific
Maclig_37v3@Mlig000145.g7	4266	386	362	367	495	-8.3735	-8.71703	-8.84465	-8.44661	-0.343533	-0.12762	0.398047	0,0,0	[50 - max]	Non-Specific
Maclig_37v3@Mlig000147.g6	2724	545	389	489	415	-7.87933	-8.61736	-8.43289	-8.70251	-0.73803	0.184467	-0.269614	0,0,0	[50 - max]	Non-Specific
Maclig_37v3@Mlig000147.g7	2448	486	376	469	487	-8.04462	-8.66336	-8.49288	-8.47123	-0.618744	0.170485	0.0216511	0,0,0	[50 - max]	Non-Specific
Maclig_37v3@Mlig000147.g8	2334	494	341	271	357	-8.01992	-8.8038	-9.28074	-8.91913	-0.783874	-0.476945	0.361608	0,0,0	[50 - max]	Non-Specific
Maclig_37v3@Mlig000148.g1	2217	32	57	175	261	-11.9076	-11.3519	-9.90746	-9.36415	0.555674	1.44448	0.543303	0,0,0	[50 - max]	Non-Specific
Maclig_37v3@Mlig000148.g3	2235	3	14	43	112	-14.7678	-13.2724	-11.8909	-10.5727	1.49537	1.38151	1.31817	0,0,0	[50 - max]	Non-Specific
Maclig_37v3@Mlig000148.g4	675	1	1	0	1	-15.6994	-15.7398	-16.6096	-15.8567	-0.0404573	-0.869808	0.752979	0,0,0	[0 - 49]	Non-Specific
Maclig_37v3@Mlig000149.g1	2064	579	548	641	759	-7.79115	-8.12278	-8.04481	-7.83269	-0.331632	0.0779715	0.212114	0,0,0	[50 - max]	Non-Specific
Maclig_37v3@Mlig000149.g5	1086	9	0	10	16	-13.6396	-16.6096	-13.7823	-13.2611	-2.97009	2.82729	0.521295	-,+,0	[0 - 49]	Other
Maclig_37v3@Mlig000150.g3	2238	0	0	7	4	-16.6096	-16.6096	-14.2638	-14.9518	0	2.34587	-0.68801	0,+,0	[0 - 49]	Ovaries 1
Maclig_37v3@Mlig000151.g4	2628	15	8	0	12	-12.9213	-13.921	-16.6096	-13.5858	-0.999686	-2.68862	3.02383	0,-,+	[0 - 49]	Other
Maclig_37v3@Mlig000152.g1	3303	105	65	55	45	-10.2406	-11.1764	-11.5475	-11.8722	-0.935839	-0.371104	-0.324669	0,0,0	[0 - 49]	Non-Specific
Maclig_37v3@Mlig000153.g1	456	223	152	144	117	-9.16257	-9.96244	-10.186	-10.5123	-0.799871	-0.223529	-0.326377	0,0,0	[50 - max]	Non-Specific
Maclig_37v3@Mlig000154.g3	2985	262	195	274	255	-8.93297	-9.60391	-9.26617	-9.39776	-0.670938	0.337735	-0.131585	0,0,0	[50 - max]	Non-Specific
Maclig_37v3@Mlig000154.g5	2991	91	109	143	209	-10.4389	-10.4406	-10.1953	-9.68716	-0.00171121	0.245322	0.508149	0,0,0	[50 - max]	Non-Specific
Maclig_37v3@Mlig000154.g6	2130	159	127	137	166	-9.64533	-10.2221	-10.2565	-10.0179	-0.576813	-0.0343391	0.238591	0,0,0	[50 - max]	Non-Specific
Maclig_37v3@Mlig000155.g3	1758	274	328	311	289	-8.86957	-8.86158	-9.08264	-9.22257	0.00798756	-0.221058	-0.13993	0,0,0	[50 - max]	Non-Specific
Maclig_37v3@Mlig000156.g1	267	5	7	4	2	-14.3671	-14.0547	-14.9242	-15.5109	0.312344	-0.869496	-0.586705	0,0,0	[0 - 49]	Non-Specific
Maclig_37v3@Mlig000156.g6	2085	157	88	62	101	-9.66515	-10.7403	-11.3873	-10.7187	-1.07513	-0.647058	0.668607	0,0,0	[50 - max]	Non-Specific
Maclig_37v3@Mlig000157.g1	3357	157	81	90	97	-9.6693	-10.8567	-10.8527	-10.7828	-1.1874	0.00399122	0.0699032	0,0,0	[50 - max]	Non-Specific
Maclig_37v3@Mlig000158.g2	582	12	7	4	16	-13.2043	-14.0561	-14.7704	-13.2769	-0.85189	-0.714249	1.49349	0,0,0	[0 - 49]	Non-Specific
Maclig_37v3@Mlig000159.g2	2565	25	29	15	34	-12.2299	-12.2766	-13.3262	-12.2649	-0.0466704	-1.04966	1.0613	0,0,0	[0 - 49]	Non-Specific
Maclig_37v3@Mlig000160.g6	8058	214	84	108	108	-9.22025	-10.8009	-10.5967	-10.6258	-1.58063	0.204163	-0.0291206	0,0,0	[50 - max]	Non-Specific
Maclig_37v3@Mlig000161.g1	717	56	98	121	70	-11.1299	-10.5877	-10.4342	-11.2346	0.54218	0.153577	-0.80048	0,0,0	[50 - max]	Non-Specific
Maclig_37v3@Mlig000161.g2	936	111	190	208	203	-10.1645	-9.64216	-9.65895	-9.72435	0.522325	-0.016789	-0.0653932	0,0,0	[50 - max]	Non-Specific
Maclig_37v3@Mlig000162.g11	2316	667	636	714	651	-7.58703	-7.90839	-7.88938	-8.05301	-0.321357	0.0190127	-0.163637	0,0,0	[50 - max]	Non-Specific
Maclig_37v3@Mlig000162.g20	1218	24	29	21	28	-12.3115	-12.2926	-12.8684	-12.5099	0.0189386	-0.575761	0.358471	0,0,0	[0 - 49]	Non-Specific
Maclig_37v3@Mlig000162.g9	1020	0	0	0	0	-16.6096	-16.6096	-16.6096	-16.6096	0	0	0	0,0,0	[0 - 49]	Non-Specific
Maclig_37v3@Mlig000163.g2	984	33	48	59	37	-11.8731	-11.6051	-11.4529	-12.1329	0.26795	0.152234	-0.679993	0,0,0	[0 - 49]	Non-Specific
Maclig_37v3@Mlig000164.g2	2691	450	402	778	883	-8.15459	-8.56965	-7.76689	-7.61413	-0.41506	0.802758	0.15276	0,0,0	[50 - max]	Non-Specific
Maclig_37v3@Mlig000164.g4	1212	507	356	325	319	-7.98183	-8.74202	-9.02054	-9.07708	-0.760184	-0.278522	-0.0565379	0,0,0	[50 - max]	Non-Specific
Maclig_37v3@Mlig000166.g2	735	28	15	12	12	-12.096	-13.1425	-13.5794	-13.5741	-1.0465	-0.436884	0.00523812	0,0,0	[0 - 49]	Non-Specific
Maclig_37v3@Mlig000167.g9	2325	114	121	135	154	-10.1227	-10.2929	-10.2792	-10.118	-0.170254	0.0137656	0.16121	0,0,0	[50 - max]	Non-Specific
Maclig_37v3@Mlig000168.g1	1263	55	89	64	52	-11.16	-10.7284	-11.3342	-11.6563	0.43156	-0.605765	-0.322143	0,0,0	[50 - max]	Non-Specific
Maclig_37v3@Mlig000168.g4	1881	23	17	28	54	-12.3776	-12.9881	-12.4906	-11.5988	-0.610454	0.497457	0.891839	0,0,0	[50 - max]	Non-Specific
Maclig_37v3@Mlig000169.g1	1047	34	55	45	55	-11.8308	-11.4038	-11.8275	-11.5778	0.426921	-0.42369	0.249744	0,0,0	[50 - max]	Non-Specific
Maclig_37v3@Mlig000169.g6	645	2	0	1	0	-15.2557	-16.6096	-15.9413	-16.6096	-1.35391	0.668304	-0.668304	0,0,0	[0 - 49]	Non-Specific
Maclig_37v3@Mlig000171.g4	2169	14	32	43	87	-13.0566	-12.1505	-11.8881	-10.9372	0.906117	0.262377	0.950925	0,0,0	[50 - max]	Non-Specific
Maclig_37v3@Mlig000171.g7	402	1	2	2	10	-16.0496	-15.52	-15.6638	-13.8417	0.529599	-0.143774	1.82201	0,0,0	[0 - 49]	Non-Specific
Maclig_37v3@Mlig000171.g8	558	0	4	0	2	-16.6096	-14.7571	-16.6096	-15.5031	1.85254	-1.85254	1.10651	0,0,0	[0 - 49]	Non-Specific
Maclig_37v3@Mlig000171.g9	2139	4	21	49	37	-14.6863	-12.7238	-11.6991	-12.1206	1.96254	1.02472	-0.421515	0,0,0	[0 - 49]	Non-Specific
Maclig_37v3@Mlig000172.g5	4044	544	227	164	163	-7.88197	-9.38684	-9.99962	-10.041	-1.50487	-0.612772	-0.0413369	0,0,0	[50 - max]	Non-Specific
Maclig_37v3@Mlig000173.g3	2190	34	0	0	21	-11.836	-16.6096	-16.6096	-12.8685	-4.77361	1.70008e-06	3.74113	-,0,+	[0 - 49]	Other
Maclig_37v3@Mlig000174.g4	6030	244	170	184	241	-9.0356	-9.80524	-9.83644	-9.48065	-0.769636	-0.0312048	0.355788	0,0,0	[50 - max]	Non-Specific
Maclig_37v3@Mlig000175.g18	1215	0	0	0	0	-16.6096	-16.6096	-16.6096	-16.6096	0	0	0	0,0,0	[0 - 49]	Non-Specific
Maclig_37v3@Mlig000175.g19	837	10	13	23	25	-13.4533	-13.3729	-12.7433	-12.6619	0.0803779	0.629602	0.0813713	0,0,0	[0 - 49]	Non-Specific
Maclig_37v3@Mlig000175.g20	648	0	3	4	4	-16.6096	-15.1032	-14.9685	-14.8411	1.50642	0.134715	0.127426	0,0,0	[0 - 49]	Non-Specific
Maclig_37v3@Mlig000175.g21	4134	18	14	26	25	-12.695	-13.293	-12.606	-12.6529	-0.598027	0.687019	-0.046891	0,0,0	[0 - 49]	Non-Specific
Maclig_37v3@Mlig000175.g24	4521	5	0	0	2	-14.4338	-16.6096	-16.6096	-15.5679	-2.17587	0	1.04177	-,0,0	[0 - 49]	Other
Maclig_37v3@Mlig000177.g1	504	37	22	25	17	-11.7278	-12.6842	-12.6463	-13.142	-0.956421	0.0379383	-0.4957	0,0,0	[0 - 49]	Non-Specific
Maclig_37v3@Mlig000177.g10	1260	10	13	8	9	-13.5382	-13.3274	-14.0324	-13.9541	0.210781	-0.705012	0.0782991	0,0,0	[0 - 49]	Non-Specific
Maclig_37v3@Mlig000177.g11	792	15	21	31	36	-12.9463	-12.7309	-12.3417	-12.1661	0.215316	0.389242	0.175567	0,0,0	[0 - 49]	Non-Specific
Maclig_37v3@Mlig000177.g12	405	0	0	0	0	-16.6096	-16.6096	-16.6096	-16.6096	0	0	0	0,0,0	[0 - 49]	Non-Specific
Maclig_37v3@Mlig000177.g13	1065	18	3	8	3	-12.7023	-15.0448	-14.0952	-15.1608	-2.34243	0.949531	-1.06558	-,0,0	[0 - 49]	Other
Maclig_37v3@Mlig000177.g4	498	0	0	0	1	-16.6096	-16.6096	-16.6096	-15.735	0	0	0.874635	0,0,0	[0 - 49]	Non-Specific
Maclig_37v3@Mlig000177.g5	1437	20	38	71	61	-12.5717	-11.9025	-11.1798	-11.4387	0.669202	0.72263	-0.258865	0,0,0	[50 - max]	Non-Specific
Maclig_37v3@Mlig000177.g7	1137	10	10	7	5	-13.4498	-13.726	-14.2523	-14.6665	-0.276248	-0.526245	-0.414249	0,0,0	[0 - 49]	Non-Specific
Maclig_37v3@Mlig000177.g9	438	0	0	0	0	-16.6096	-16.6096	-16.6096	-16.6096	0	0	0	0,0,0	[0 - 49]	Non-Specific
Maclig_37v3@Mlig000178.g1	1218	39	31	28	31	-11.6424	-12.197	-12.4889	-12.392	-0.55467	-0.291901	0.0969802	0,0,0	[0 - 49]	Non-Specific
Maclig_37v3@Mlig000178.g2	1482	12	25	9	5	-13.2316	-12.5001	-13.9306	-14.5556	0.731463	-1.43046	-0.625041	0,0,0	[0 - 49]	Non-Specific
Maclig_37v3@Mlig000178.g6	693	52	33	24	6	-11.2382	-12.1112	-12.676	-14.4659	-0.873029	-0.564782	-1.78993	0,0,0	[0 - 49]	Non-Specific
Maclig_37v3@Mlig000179.g7	483	5	6	2	2	-14.2345	-14.3234	-15.6216	-15.4252	-0.0889053	-1.29822	0.196473	0,0,0	[0 - 49]	Non-Specific
Maclig_37v3@Mlig000179.g9	666	22	23	5	14	-12.4253	-12.6296	-14.5608	-13.4247	-0.204255	-1.93117	1.13605	0,0,0	[0 - 49]	Non-Specific
Maclig_37v3@Mlig000180.g1	726	7	63	16	36	-13.8736	-11.219	-13.2103	-12.1531	2.65462	-1.99128	1.0572	+,0,0	[0 - 49]	Testes
Maclig_37v3@Mlig000181.g4	1104	19	20	15	8	-12.6009	-12.7964	-13.3504	-14.0501	-0.19551	-0.553956	-0.699712	0,0,0	[0 - 49]	Non-Specific
Maclig_37v3@Mlig000181.g6	399	7	0	4	3	-13.9934	-16.6096	-14.7536	-15.3182	-2.61627	1.85602	-0.564599	-,0,0	[0 - 49]	Other
Maclig_37v3@Mlig000182.g4	12555	0	0	4	398	-16.6096	-16.6096	-14.8806	-8.76008	0	1.72906	6.12049	0,0,+	[50 - max]	Tail
Maclig_37v3@Mlig000183.g1	1353	104	188	241	203	-10.2548	-9.65542	-9.45121	-9.72477	0.599429	0.204208	-0.273557	0,0,0	[50 - max]	Non-Specific
Maclig_37v3@Mlig000184.g12	4080	379	236	206	236	-8.40221	-9.3356	-9.67136	-9.51039	-0.933389	-0.335761	0.16097	0,0,0	[50 - max]	Non-Specific
Maclig_37v3@Mlig000184.g7	4086	271	190	119	134	-8.88085	-9.64	-10.4629	-10.3199	-0.759151	-0.822901	0.143004	0,0,0	[50 - max]	Non-Specific
Maclig_37v3@Mlig000185.g1	1179	176	139	245	255	-9.50155	-10.0927	-9.42759	-9.40032	-0.59116	0.665115	0.0272731	0,0,0	[50 - max]	Non-Specific
Maclig_37v3@Mlig000185.g2	1194	12	9	5	16	-13.2261	-13.8316	-14.5289	-13.2605	-0.605455	-0.697363	1.26837	0,0,0	[0 - 49]	Non-Specific
Maclig_37v3@Mlig000185.g4	1131	37	122	91	64	-11.7024	-10.2781	-10.8368	-11.3738	1.42436	-0.558749	-0.536994	0,0,0	[50 - max]	Non-Specific
Maclig_37v3@Mlig000186.g11	3774	192	123	140	82	-9.37652	-10.2621	-10.2252	-11.0108	-0.885552	0.0368356	-0.785547	0,0,0	[50 - max]	Non-Specific
Maclig_37v3@Mlig000186.g8	3774	193	118	123	150	-9.36936	-10.3285	-10.415	-10.1545	-0.959094	-0.0865148	0.260483	0,0,0	[50 - max]	Non-Specific
Maclig_37v3@Mlig000187.g2	5241	1555	1754	1308	2236	-6.36783	-6.44751	-7.01733	-6.27595	-0.0796812	-0.569826	0.741379	0,0,0	[50 - max]	Non-Specific
Maclig_37v3@Mlig000187.g3	2541	56	73	44	72	-11.1433	-11.0111	-11.8649	-11.2055	0.132271	-0.853817	0.659391	0,0,0	[50 - max]	Non-Specific
Maclig_37v3@Mlig000187.g6	2040	57	64	80	50	-11.1155	-11.1837	-11.0199	-11.7165	-0.0681759	0.163748	-0.696548	0,0,0	[50 - max]	Non-Specific
Maclig_37v3@Mlig000188.g4	2583	127	116	95	118	-9.97361	-10.3491	-10.7781	-10.4973	-0.375469	-0.429031	0.280773	0,0,0	[50 - max]	Non-Specific
Maclig_37v3@Mlig000188.g6	2211	318	216	234	233	-8.65363	-9.45646	-9.49395	-9.53007	-0.802827	-0.0374986	-0.0361202	0,0,0	[50 - max]	Non-Specific
Maclig_37v3@Mlig000188.g8	1842	336	312	343	319	-8.57548	-8.93284	-8.94192	-9.0771	-0.357356	-0.00908083	-0.135181	0,0,0	[50 - max]	Non-Specific
Maclig_37v3@Mlig000189.g3	2877	0	0	0	5	-16.6096	-16.6096	-16.6096	-14.7201	0	0	1.88955	0,0,0	[0 - 49]	Non-Specific
Maclig_37v3@Mlig000190.g1	1689	48	45	45	32	-11.3455	-11.6802	-11.8419	-12.3259	-0.334743	-0.161719	-0.48396	0,0,0	[0 - 49]	Non-Specific
Maclig_37v3@Mlig000190.g2	1545	44	55	30	44	-11.4772	-11.3941	-12.3755	-11.8996	0.083051	-0.981367	0.475917	0,0,0	[0 - 49]	Non-Specific
Maclig_37v3@Mlig000190.g6	1980	98	45	27	47	-10.3422	-11.6917	-12.5083	-11.8066	-1.34951	-0.81654	0.701645	0,0,0	[0 - 49]	Non-Specific
Maclig_37v3@Mlig000191.g8	1614	393	294	310	197	-8.3497	-9.01646	-9.09049	-9.76726	-0.666761	-0.0740374	-0.676762	0,0,0	[50 - max]	Non-Specific
Maclig_37v3@Mlig000192.g1	1479	10	29	22	24	-13.4942	-12.3082	-12.7979	-12.722	1.18598	-0.489646	0.0758744	0,0,0	[0 - 49]	Non-Specific
Maclig_37v3@Mlig000193.g11	996	30	42	66	41	-11.9929	-11.7814	-11.2864	-11.9989	0.211563	0.494961	-0.712511	0,0,0	[0 - 49]	Non-Specific
Maclig_37v3@Mlig000193.g14	588	17	7	8	26	-12.7894	-14.1926	-14.117	-12.635	-1.40318	0.075619	1.48196	0,0,0	[0 - 49]	Non-Specific
Maclig_37v3@Mlig000193.g3	465	101	234	263	174	-10.3015	-9.34252	-9.325	-9.95008	0.958932	0.017524	-0.625084	0,0,0	[50 - max]	Non-Specific
Maclig_37v3@Mlig000193.g7	996	41	37	37	43	-11.5737	-11.9432	-12.1026	-11.926	-0.369433	-0.15946	0.176603	0,0,0	[0 - 49]	Non-Specific
Maclig_37v3@Mlig000194.g1	2709	31	23	31	29	-11.9435	-12.6209	-12.3532	-12.4412	-0.677371	0.26766	-0.088034	0,0,0	[0 - 49]	Non-Specific
Maclig_37v3@Mlig000195.g13	2091	16	12	34	30	-12.8764	-13.4557	-12.2297	-12.4324	-0.579383	1.22609	-0.202782	0,0,0	[0 - 49]	Non-Specific
Maclig_37v3@Mlig000196.g21	1752	0	0	0	0	-16.6096	-16.6096	-16.6096	-16.6096	0	0	0	0,0,0	[0 - 49]	Non-Specific
Maclig_37v3@Mlig000196.g27	1068	2	0	0	0	-15.0969	-16.6096	-16.6096	-16.6096	-1.5127	0	0	0,0,0	[0 - 49]	Non-Specific
Maclig_37v3@Mlig000197.g5	747	15	7	6	14	-12.9503	-14.0539	-14.4534	-13.4387	-1.10363	-0.399541	1.01476	0,0,0	[0 - 49]	Non-Specific
Maclig_37v3@Mlig000198.g2	1440	18	27	37	42	-12.6783	-12.4101	-12.0897	-11.942	0.268162	0.320388	0.147732	0,0,0	[0 - 49]	Non-Specific
Maclig_37v3@Mlig000198.g3	927	115	184	257	204	-10.1107	-9.69216	-9.3565	-9.7193	0.418502	0.335656	-0.362802	0,0,0	[50 - max]	Non-Specific
Maclig_37v3@Mlig000199.g1	2667	221	0	492	345	-9.17564	-16.5386	-8.42528	-8.96729	-7.36292	8.11328	-0.542008	-,+,0	[50 - max]	Other
Maclig_37v3@Mlig000199.g12	3024	3	17	0	30	-14.8212	-13.0305	-16.6096	-12.4108	1.79076	-3.57917	4.19883	0,-,+	[0 - 49]	Other
Maclig_37v3@Mlig000199.g14	759	2	1	2	1	-15.1609	-15.8066	-15.3986	-15.8867	-0.645753	0.408045	-0.488088	0,0,0	[0 - 49]	Non-Specific
Maclig_37v3@Mlig000199.g15	813	25	12	10	10	-12.2556	-13.4666	-13.8247	-13.8513	-1.21098	-0.358151	-0.0265797	0,0,0	[0 - 49]	Non-Specific
Maclig_37v3@Mlig000199.g16	1059	22	9	16	8	-12.4513	-13.7786	-13.1875	-14.1608	-1.3273	0.591158	-0.973278	0,0,0	[0 - 49]	Non-Specific
Maclig_37v3@Mlig000199.g17	435	2	0	0	0	-15.2557	-16.6096	-16.6096	-16.6096	-1.35391	0	0	0,0,0	[0 - 49]	Non-Specific
Maclig_37v3@Mlig000199.g18	1350	3	4	3	3	-14.8981	-14.6597	-15.1644	-15.1608	0.238401	-0.504764	0.00362829	0,0,0	[0 - 49]	Non-Specific
Maclig_37v3@Mlig000199.g2	2655	138	158	239	200	-9.84565	-9.90792	-9.46282	-9.74848	-0.0622689	0.445104	-0.285659	0,0,0	[50 - max]	Non-Specific
Maclig_37v3@Mlig000199.g21	3321	6	26	6	6	-14.1253	-12.4215	-14.3662	-14.4401	1.70386	-1.9447	-0.0738855	0,0,0	[0 - 49]	Non-Specific
Maclig_37v3@Mlig000199.g4	2670	77	404	0	206	-10.6882	-8.56113	-16.472	-9.7028	2.12706	-7.91089	6.76922	+,-,+	[50 - max]	Other
Maclig_37v3@Mlig000199.g5	3003	19	16	18	12	-12.6408	-13.1224	-13.0731	-13.597	-0.48166	0.049333	-0.523892	0,0,0	[0 - 49]	Non-Specific
Maclig_37v3@Mlig000199.g7	315	2	0	0	1	-15.2557	-16.6096	-16.6096	-15.9528	-1.35391	0	0.656837	0,0,0	[0 - 49]	Non-Specific
Maclig_37v3@Mlig000199.g8	1557	161	157	149	157	-9.63097	-9.91643	-10.1382	-10.0909	-0.285464	-0.221808	0.047334	0,0,0	[50 - max]	Non-Specific
Maclig_37v3@Mlig000200.g1	1833	0	2	0	7	-16.6096	-15.3574	-16.6096	-14.2684	1.25226	-1.25226	2.34127	0,0,+	[0 - 49]	Tail
Maclig_37v3@Mlig000201.g10	2904	134	125	194	204	-9.88911	-10.2379	-9.76261	-9.71757	-0.348738	0.475244	0.0450332	0,0,0	[50 - max]	Non-Specific
Maclig_37v3@Mlig000203.g2	2796	24	27	15	20	-12.3157	-12.39	-13.3132	-12.9532	-0.0742495	-0.923279	0.360084	0,0,0	[0 - 49]	Non-Specific
Maclig_37v3@Mlig000203.g4	1278	8	13	0	2	-13.7667	-13.4023	-16.6096	-15.556	0.364366	-3.20733	1.05364	0,-,0	[0 - 49]	Other
Maclig_37v3@Mlig000204.g1	606	113	126	142	133	-10.1353	-10.2301	-10.2059	-10.33	-0.094856	0.0242105	-0.124055	0,0,0	[50 - max]	Non-Specific
Maclig_37v3@Mlig000204.g2	1170	389	362	432	362	-8.36461	-8.7193	-8.61162	-8.89749	-0.354689	0.10768	-0.285874	0,0,0	[50 - max]	Non-Specific
Maclig_37v3@Mlig000204.g4	1170	247	314	234	336	-9.01397	-8.92273	-9.49318	-9.00388	0.0912399	-0.57045	0.489303	0,0,0	[50 - max]	Non-Specific
Maclig_37v3@Mlig000205.g2	6549	418	403	440	641	-8.25919	-8.56346	-8.58642	-8.0768	-0.30427	-0.022957	0.509616	0,0,0	[50 - max]	Non-Specific
Maclig_37v3@Mlig000206.g2	3225	1006	1025	1081	1405	-6.99551	-7.22127	-7.29239	-6.94581	-0.225767	-0.0711133	0.34658	0,0,0	[50 - max]	Non-Specific
Maclig_37v3@Mlig000206.g4	993	17	19	18	27	-12.8138	-12.8343	-13.0886	-12.5496	-0.0204807	-0.254253	0.53897	0,0,0	[0 - 49]	Non-Specific
Maclig_37v3@Mlig000206.g5	432	0	1	0	2	-16.6096	-16.0092	-16.6096	-15.5974	0.600485	-0.600485	1.01226	0,0,0	[0 - 49]	Non-Specific
Maclig_37v3@Mlig000208.g2	501	0	0	0	0	-16.6096	-16.6096	-16.6096	-16.6096	0	0	0	0,0,0	[0 - 49]	Non-Specific
Maclig_37v3@Mlig000209.g18	1464	22	5	3	11	-12.4014	-14.4427	-15.1974	-13.7165	-2.04125	-0.754682	1.48091	-,0,0	[0 - 49]	Other
Maclig_37v3@Mlig000209.g9	2583	72	48	23	25	-10.7725	-11.5963	-12.7291	-12.6501	-0.823778	-1.13281	0.0790436	0,0,0	[0 - 49]	Non-Specific
Maclig_37v3@Mlig000210.g1	2751	0	18	18	0	-16.6096	-12.9032	-13.09	-16.6096	3.70642	-0.186741	-3.51968	+,0,-	[0 - 49]	Other
Maclig_37v3@Mlig000210.g11	3255	79	44	29	24	-10.6492	-11.7308	-12.4387	-12.7357	-1.08161	-0.707877	-0.296991	0,0,0	[0 - 49]	Non-Specific
Maclig_37v3@Mlig000210.g16	3255	56	0	0	20	-11.1254	-16.6096	-16.3338	-12.9418	-5.48425	0.275791	3.39209	-,0,+	[0 - 49]	Other
Maclig_37v3@Mlig000211.g5	1980	26	19	8	37	-12.2214	-12.8813	-14.1164	-12.1441	-0.659943	-1.2351	1.97234	0,0,0	[0 - 49]	Non-Specific
Maclig_37v3@Mlig000212.g1	342	336	354	419	401	-8.57394	-8.751	-8.65616	-8.75026	-0.177064	0.094839	-0.0940939	0,0,0	[50 - max]	Non-Specific
Maclig_37v3@Mlig000212.g10	1725	17	0	23	65	-12.7721	-16.6096	-12.7511	-11.3376	-3.83759	3.85849	1.41359	-,+,0	[50 - max]	Other
Maclig_37v3@Mlig000212.g3	2859	54	99	124	77	-11.1884	-10.57	-10.4003	-11.1036	0.618427	0.169688	-0.703303	0,0,0	[50 - max]	Non-Specific
Maclig_37v3@Mlig000212.g9	2859	155	116	144	255	-9.68261	-10.3508	-10.184	-9.40181	-0.668152	0.16673	0.782228	0,0,0	[50 - max]	Non-Specific
Maclig_37v3@Mlig000213.g5	2511	60	58	42	31	-11.0343	-11.3292	-11.9233	-12.3712	-0.294954	-0.594083	-0.44788	0,0,0	[0 - 49]	Non-Specific
Maclig_37v3@Mlig000214.g3	4215	583	275	202	222	-7.78036	-9.11376	-9.69961	-9.59738	-1.3334	-0.585847	0.102229	0,0,0	[50 - max]	Non-Specific
Maclig_37v3@Mlig000215.g18	2781	405	3695	552	1902	-8.30578	-5.37303	-8.26113	-6.5092	2.93275	-2.8881	1.75193	+,-,0	[50 - max]	Other
Maclig_37v3@Mlig000215.g23	819	8	8	0	5	-13.7568	-14.0007	-16.6096	-14.5998	-0.243883	-2.60894	2.0098	0,-,+	[0 - 49]	Other
Maclig_37v3@Mlig000215.g24	600	1	1	2	3	-15.6331	-15.905	-15.472	-15.3031	-0.271937	0.433035	0.168868	0,0,0	[0 - 49]	Non-Specific
Maclig_37v3@Mlig000215.g26	6480	973	4100	591	2388	-7.04285	-5.22304	-8.16195	-6.18112	1.8198	-2.93891	1.98083	0,-,0	[50 - max]	Other
Maclig_37v3@Mlig000217.g5	2847	108	98	131	115	-10.1993	-10.5868	-10.3174	-10.5407	-0.387499	0.26934	-0.223272	0,0,0	[50 - max]	Non-Specific
Maclig_37v3@Mlig000218.g6	2376	11	7	10	14	-13.3354	-14.1005	-13.841	-13.4319	-0.765103	0.259518	0.409118	0,0,0	[0 - 49]	Non-Specific
Maclig_37v3@Mlig000220.g1	1605	0	0	4	4	-16.6096	-16.6096	-14.9327	-14.8993	0	1.67697	0.0333391	0,0,0	[0 - 49]	Non-Specific
Maclig_37v3@Mlig000220.g3	528	9	9	5	5	-13.6417	-13.7803	-14.6521	-14.7499	-0.138665	-0.87174	-0.0978783	0,0,0	[0 - 49]	Non-Specific
Maclig_37v3@Mlig000220.g4	726	0	0	0	0	-16.6096	-16.6096	-16.6096	-16.6096	0	0	0	0,0,0	[0 - 49]	Non-Specific
Maclig_37v3@Mlig000221.g1	1254	47	42	62	56	-11.3663	-11.7905	-11.3717	-11.5477	-0.42419	0.418867	-0.176047	0,0,0	[50 - max]	Non-Specific
Maclig_37v3@Mlig000221.g3	1254	32	35	44	72	-11.9324	-12.0223	-11.87	-11.2035	-0.089892	0.152331	0.666452	0,0,0	[50 - max]	Non-Specific
Maclig_37v3@Mlig000222.g2	1602	43	33	45	23	-11.5071	-12.1315	-11.8341	-12.7663	-0.624355	0.297412	-0.932198	0,0,0	[0 - 49]	Non-Specific
Maclig_37v3@Mlig000224.g1	1608	68	33	43	55	-10.851	-12.1196	-11.8927	-11.5778	-1.26856	0.226856	0.314989	0,0,0	[50 - max]	Non-Specific
Maclig_37v3@Mlig000226.g1	1224	15	27	30	46	-12.9668	-12.3912	-12.3834	-11.8287	0.575567	0.00779932	0.554741	0,0,0	[0 - 49]	Non-Specific
Maclig_37v3@Mlig000226.g3	1107	8	1	0	3	-13.7084	-15.9191	-16.6096	-15.0836	-2.21068	-0.690516	1.52607	-,0,0	[0 - 49]	Other
Maclig_37v3@Mlig000227.g1	2148	286	255	237	318	-8.80406	-9.22026	-9.47223	-9.08419	-0.416196	-0.251979	0.388039	0,0,0	[50 - max]	Non-Specific
Maclig_37v3@Mlig000227.g2	2148	205	188	213	160	-9.28609	-9.65987	-9.62613	-10.0659	-0.373774	0.0337359	-0.439782	0,0,0	[50 - max]	Non-Specific
Maclig_37v3@Mlig000227.g3	2148	209	219	154	145	-9.25466	-9.44071	-10.0933	-10.2053	-0.186047	-0.652555	-0.112085	0,0,0	[50 - max]	Non-Specific
Maclig_37v3@Mlig000227.g4	813	2	2	0	6	-15.1871	-15.403	-16.6096	-14.5098	-0.215935	-1.20665	2.09988	0,0,+	[0 - 49]	Tail
Maclig_37v3@Mlig000228.g4	1269	29	96	38	69	-12.0416	-10.6233	-12.0733	-11.2505	1.41836	-1.44998	0.822804	0,0,0	[50 - max]	Non-Specific
Maclig_37v3@Mlig000228.g6	585	107	110	97	85	-10.2112	-10.4269	-10.7519	-10.9586	-0.215766	-0.324922	-0.206722	0,0,0	[50 - max]	Non-Specific
Maclig_37v3@Mlig000228.g7	1668	350	496	516	574	-8.51363	-8.26517	-8.35716	-8.23381	0.248461	-0.0919969	0.123351	0,0,0	[50 - max]	Non-Specific
Maclig_37v3@Mlig000228.g9	1653	445	418	473	434	-8.16865	-8.51197	-8.48063	-8.63597	-0.343317	0.0313383	-0.155334	0,0,0	[50 - max]	Non-Specific
Maclig_37v3@Mlig000229.g13	1278	0	0	0	0	-16.6096	-16.6096	-16.6096	-16.6096	0	0	0	0,0,0	[0 - 49]	Non-Specific
Maclig_37v3@Mlig000229.g3	1200	592	565	630	594	-7.75962	-8.07864	-8.06967	-8.18572	-0.319026	0.00897741	-0.116056	0,0,0	[50 - max]	Non-Specific
Maclig_37v3@Mlig000229.g8	1422	56	93	128	116	-11.142	-10.6647	-10.3573	-10.5265	0.477295	0.307414	-0.169246	0,0,0	[50 - max]	Non-Specific
Maclig_37v3@Mlig000229.g9	1395	47	56	52	85	-11.3823	-11.3895	-11.6154	-10.964	-0.00721699	-0.225956	0.651404	0,0,0	[50 - max]	Non-Specific
Maclig_37v3@Mlig000230.g2	1821	0	9	9	0	-16.6096	-13.7961	-13.913	-16.6096	2.81351	-0.116903	-2.69661	+,0,-	[0 - 49]	Other
Maclig_37v3@Mlig000231.g2	1923	28	27	10	24	-12.0941	-12.369	-13.8054	-12.7086	-0.274834	-1.43645	1.09685	0,0,0	[0 - 49]	Non-Specific
Maclig_37v3@Mlig000232.g5	2574	186	143	160	219	-9.4259	-10.0446	-10.0398	-9.61764	-0.618733	0.00481035	0.422181	0,0,0	[50 - max]	Non-Specific
Maclig_37v3@Mlig000234.g4	1032	874	689	534	479	-7.19816	-7.79327	-8.30753	-8.49485	-0.595118	-0.514255	-0.187318	0,0,0	[50 - max]	Non-Specific
Maclig_37v3@Mlig000235.g1	1656	124	99	83	86	-10.0073	-10.5665	-10.9676	-10.9495	-0.559217	-0.401046	0.0180177	0,0,0	[50 - max]	Non-Specific
Maclig_37v3@Mlig000236.g1	3009	110	80	53	43	-10.171	-10.8808	-11.6116	-11.9087	-0.709865	-0.730753	-0.297083	0,0,0	[0 - 49]	Non-Specific
Maclig_37v3@Mlig000236.g11	3432	48	39	8	36	-11.3528	-11.8994	-14.1583	-12.1685	-0.54655	-2.25895	1.98981	0,-,0	[0 - 49]	Other
Maclig_37v3@Mlig000236.g6	1971	53	16	7	15	-11.2017	-13.1253	-14.3358	-13.3804	-1.92366	-1.21053	0.955465	0,0,0	[0 - 49]	Non-Specific
Maclig_37v3@Mlig000237.g1	2343	0	0	36	27	-16.6096	-16.6096	-12.1241	-12.5663	0	4.48551	-0.442169	0,+,0	[0 - 49]	Ovaries 1
Maclig_37v3@Mlig000238.g1	1665	10	14	7	3	-13.5289	-13.2354	-14.3063	-15.2447	0.293476	-1.07088	-0.938414	0,0,0	[0 - 49]	Non-Specific
Maclig_37v3@Mlig000238.g3	720	113	61	23	41	-10.1349	-11.2679	-12.7634	-12.0003	-1.13298	-1.49559	0.763165	0,0,0	[0 - 49]	Non-Specific
Maclig_37v3@Mlig000239.g3	2553	4085	3901	5242	7675	-4.97506	-5.29473	-5.01651	-4.49758	-0.319669	0.278216	0.518931	0,0,0	[50 - max]	Non-Specific
Maclig_37v3@Mlig000240.g7	696	0	0	0	0	-16.6096	-16.6096	-16.6096	-16.6096	0	0	0	0,0,0	[0 - 49]	Non-Specific
Maclig_37v3@Mlig000240.g8	2376	160	114	174	129	-9.64161	-10.3725	-9.91533	-10.3698	-0.730861	0.457142	-0.454469	0,0,0	[50 - max]	Non-Specific
Maclig_37v3@Mlig000241.g1	1284	88	130	93	138	-10.4942	-10.1812	-10.8001	-10.276	0.312977	-0.618869	0.524074	0,0,0	[50 - max]	Non-Specific
Maclig_37v3@Mlig000241.g3	1284	256	196	257	336	-8.96359	-9.60182	-9.36043	-9.00478	-0.638236	0.241387	0.355651	0,0,0	[50 - max]	Non-Specific
Maclig_37v3@Mlig000242.g5	2283	80	129	120	128	-10.6272	-10.1949	-10.4417	-10.3894	0.432304	-0.246833	0.0522728	0,0,0	[50 - max]	Non-Specific
Maclig_37v3@Mlig000243.g1	2487	516	544	496	472	-7.95695	-8.13332	-8.41368	-8.51601	-0.17637	-0.28036	-0.10233	0,0,0	[50 - max]	Non-Specific
Maclig_37v3@Mlig000244.g3	2046	37	31	211	330	-11.7246	-12.2187	-9.63833	-9.03146	-0.494106	2.58036	0.606878	0,+,0	[50 - max]	Ovaries 1
Maclig_37v3@Mlig000245.g1	2610	556	415	517	552	-7.84868	-8.52242	-8.35321	-8.28992	-0.673737	0.169209	0.0632876	0,0,0	[50 - max]	Non-Specific
Maclig_37v3@Mlig000246.g1	1284	71	61	67	82	-10.8042	-11.2692	-11.2706	-11.0089	-0.46502	-0.00140535	0.261722	0,0,0	[50 - max]	Non-Specific
Maclig_37v3@Mlig000247.g2	2958	65	89	89	86	-10.9216	-10.7305	-10.8643	-10.9482	0.191105	-0.133829	-0.0838119	0,0,0	[50 - max]	Non-Specific
Maclig_37v3@Mlig000248.g3	1026	92	31	31	44	-10.4282	-12.2011	-12.3417	-11.8887	-1.77287	-0.140647	0.452967	0,0,0	[0 - 49]	Non-Specific
Maclig_37v3@Mlig000249.g2	1050	1	1	0	1	-16.1023	-16.1587	-16.6096	-16.0871	-0.0564237	-0.450952	0.522551	0,0,0	[0 - 49]	Non-Specific
Maclig_37v3@Mlig000250.g1	2010	31	30	45	59	-11.9574	-12.246	-11.8261	-11.479	-0.28863	0.419913	0.347128	0,0,0	[50 - max]	Non-Specific
Maclig_37v3@Mlig000250.g5	1530	50	39	54	57	-11.2828	-11.8903	-11.5786	-11.5385	-0.607539	0.311735	0.0400356	0,0,0	[50 - max]	Non-Specific
Maclig_37v3@Mlig000252.g1	5901	119	103	106	106	-10.0666	-10.5164	-10.6174	-10.6516	-0.449885	-0.100999	-0.0342042	0,0,0	[50 - max]	Non-Specific
Maclig_37v3@Mlig000253.g19	3129	414	386	271	540	-8.27389	-8.62519	-9.28154	-8.3216	-0.351296	-0.656358	0.959949	0,0,0	[50 - max]	Non-Specific
Maclig_37v3@Mlig000253.g23	399	2	0	0	0	-15.4229	-16.6096	-16.6096	-16.6096	-1.18679	0	0	0,0,0	[0 - 49]	Non-Specific
Maclig_37v3@Mlig000253.g24	4257	242	209	183	408	-9.04436	-9.5039	-9.84656	-8.7255	-0.459544	-0.342657	1.12106	0,0,0	[50 - max]	Non-Specific
Maclig_37v3@Mlig000254.g8	3519	279	185	97	174	-8.84012	-9.67794	-10.7501	-9.94382	-0.837818	-1.07221	0.806321	0,0,0	[50 - max]	Non-Specific
Maclig_37v3@Mlig000255.g2	2106	1388	1249	1486	1537	-6.53136	-6.93684	-6.83421	-6.81602	-0.405478	0.102629	0.0181894	0,0,0	[50 - max]	Non-Specific
Maclig_37v3@Mlig000256.g2	561	0	116	80	35	-16.6096	-10.3444	-11.0155	-12.2206	6.2652	-0.671078	-1.20511	+,0,0	[0 - 49]	Testes
Maclig_37v3@Mlig000256.g3	561	8	200	170	133	-13.7568	-9.57081	-9.95085	-10.3292	4.186	-0.380042	-0.378314	+,0,0	[50 - max]	Testes
Maclig_37v3@Mlig000258.g2	828	121	85	109	73	-10.0366	-10.7897	-10.5811	-11.1758	-0.753094	0.208537	-0.594654	0,0,0	[50 - max]	Non-Specific
Maclig_37v3@Mlig000258.g4	828	27	34	11	39	-12.1544	-12.0738	-13.7167	-12.064	0.0806278	-1.64293	1.65276	0,0,0	[0 - 49]	Non-Specific
Maclig_37v3@Mlig000259.g3	2823	4	16	4	6	-14.4536	-13.0708	-14.95	-14.5019	1.38279	-1.87922	0.448117	0,0,0	[0 - 49]	Non-Specific
Maclig_37v3@Mlig000260.g1	2202	6	40	49	24	-14.1403	-11.8487	-11.709	-12.7183	2.2916	0.139726	-1.00936	+,0,0	[0 - 49]	Testes
Maclig_37v3@Mlig000261.g2	3330	96	72	44	35	-10.3713	-11.0267	-11.8563	-12.2219	-0.655392	-0.829517	-0.365614	0,0,0	[0 - 49]	Non-Specific
Maclig_37v3@Mlig000261.g8	3276	72	42	60	58	-10.7714	-11.7771	-11.4275	-11.4931	-1.00576	0.349602	-0.065579	0,0,0	[50 - max]	Non-Specific
Maclig_37v3@Mlig000262.g9	4974	125	192	135	238	-9.99443	-9.62612	-10.2789	-9.49665	0.368315	-0.652772	0.782246	0,0,0	[50 - max]	Non-Specific
Maclig_37v3@Mlig000263.g14	1419	32	20	21	17	-11.9069	-12.7995	-12.8498	-13.1835	-0.892524	-0.0503713	-0.333694	0,0,0	[0 - 49]	Non-Specific
Maclig_37v3@Mlig000263.g16	321	1	35	687	1303	-15.7794	-12.0225	-7.94452	-7.05461	3.75691	4.07794	0.889906	+,+,0	[50 - max]	Ovaries 2
Maclig_37v3@Mlig000263.g2	1362	675	622	809	886	-7.57034	-7.9402	-7.70943	-7.61013	-0.369868	0.230779	0.0992985	0,0,0	[50 - max]	Non-Specific
Maclig_37v3@Mlig000263.g21	3852	334	276	426	454	-8.58176	-9.10728	-8.6317	-8.57075	-0.525518	0.475578	0.0609521	0,0,0	[50 - max]	Non-Specific
Maclig_37v3@Mlig000263.g4	3615	270	275	293	420	-8.88888	-9.11529	-9.17164	-8.68463	-0.226413	-0.056349	0.487014	0,0,0	[50 - max]	Non-Specific
Maclig_37v3@Mlig000263.g7	504	5	11	7	11	-14.3198	-13.5773	-14.2523	-13.7333	0.74246	-0.674931	0.518949	0,0,0	[0 - 49]	Non-Specific
Maclig_37v3@Mlig000264.g1	1821	181	381	318	423	-9.46405	-8.64685	-9.05017	-8.67386	0.817194	-0.403314	0.37631	0,0,0	[50 - max]	Non-Specific
Maclig_37v3@Mlig000265.g4	2730	65	31	42	39	-10.9279	-12.213	-11.9123	-12.0558	-1.28516	0.300741	-0.143501	0,0,0	[0 - 49]	Non-Specific
Maclig_37v3@Mlig000265.g5	396	1	1	1	0	-15.7794	-15.8847	-15.9413	-16.6096	-0.105322	-0.0566437	-0.668304	0,0,0	[0 - 49]	Non-Specific
Maclig_37v3@Mlig000266.g4	528	73	54	56	144	-10.7568	-11.4296	-11.5224	-10.2167	-0.672836	-0.0927767	1.30563	0,0,0	[50 - max]	Non-Specific
Maclig_37v3@Mlig000267.g5	1656	48	41	55	41	-11.3387	-11.818	-11.5543	-11.9757	-0.479372	0.263757	-0.421388	0,0,0	[0 - 49]	Non-Specific
Maclig_37v3@Mlig000268.g3	864	24	157	194	149	-12.3402	-9.9136	-9.75987	-10.1711	2.42657	0.153732	-0.411201	+,0,0	[50 - max]	Testes
Maclig_37v3@Mlig000270.g1	420	74	89	87	146	-10.7424	-10.724	-10.9061	-10.1985	0.0184737	-0.182084	0.707543	0,0,0	[50 - max]	Non-Specific
Maclig_37v3@Mlig000271.g1	1809	38	1334	1290	1025	-11.6752	-6.84211	-7.03817	-7.40054	4.83304	-0.196051	-0.362373	+,0,0	[50 - max]	Testes
Maclig_37v3@Mlig000271.g3	1218	219	122	131	112	-9.19116	-10.2717	-10.3235	-10.5724	-1.08049	-0.0518162	-0.248921	0,0,0	[50 - max]	Non-Specific
Maclig_37v3@Mlig000272.g4	744	0	0	0	1	-16.6096	-16.6096	-16.6096	-15.8396	0	0	0.770021	0,0,0	[0 - 49]	Non-Specific
Maclig_37v3@Mlig000272.g5	2304	476	323	297	274	-8.07306	-8.88262	-9.15026	-9.29681	-0.809565	-0.267641	-0.146545	0,0,0	[50 - max]	Non-Specific
Maclig_37v3@Mlig000272.g6	1599	48	70	20	58	-11.3377	-11.0553	-12.9124	-11.4987	0.2824	-1.85713	1.41366	0,0,0	[50 - max]	Non-Specific
Maclig_37v3@Mlig000273.g1	768	284	369	474	407	-8.81486	-8.69312	-8.47869	-8.72945	0.121746	0.214425	-0.250754	0,0,0	[50 - max]	Non-Specific
Maclig_37v3@Mlig000273.g2	768	790	915	1036	992	-7.34394	-7.3841	-7.35373	-7.44701	-0.0401548	0.0303675	-0.0932816	0,0,0	[50 - max]	Non-Specific
Maclig_37v3@Mlig000274.g15	1269	43	39	25	39	-11.503	-11.8839	-12.6342	-12.0558	-0.380848	-0.750329	0.578413	0,0,0	[0 - 49]	Non-Specific
Maclig_37v3@Mlig000275.g5	2193	177	166	241	274	-9.49712	-9.84027	-9.45196	-9.29554	-0.343145	0.388311	0.156419	0,0,0	[50 - max]	Non-Specific
Maclig_37v3@Mlig000275.g7	2199	143	181	250	369	-9.79526	-9.71139	-9.39627	-8.86915	0.0838647	0.315122	0.527119	0,0,0	[50 - max]	Non-Specific
Maclig_37v3@Mlig000275.g8	1461	20	10	40	14	-12.5568	-13.6664	-11.9843	-13.4637	-1.10963	1.68216	-1.47943	0,0,0	[0 - 49]	Non-Specific
Maclig_37v3@Mlig000275.g9	840	5	5	6	9	-14.2298	-14.615	-14.4142	-14.0359	-0.38526	0.200842	0.37832	0,0,0	[0 - 49]	Non-Specific
Maclig_37v3@Mlig000276.g1	1413	62	153	121	87	-10.9877	-9.95743	-10.4342	-10.927	1.03029	-0.476811	-0.492728	0,0,0	[50 - max]	Non-Specific
Maclig_37v3@Mlig000277.g2	1911	163	136	141	125	-9.61391	-10.124	-10.2164	-10.4186	-0.510091	-0.0924445	-0.202182	0,0,0	[50 - max]	Non-Specific
Maclig_37v3@Mlig000277.g3	1908	116	76	83	104	-10.0948	-10.9432	-10.9678	-10.6792	-0.848394	-0.0245952	0.288567	0,0,0	[50 - max]	Non-Specific
Maclig_37v3@Mlig000280.g19	1980	187	119	118	76	-9.41847	-10.309	-10.4743	-11.1219	-0.890489	-0.165368	-0.647548	0,0,0	[50 - max]	Non-Specific
Maclig_37v3@Mlig000280.g21	1305	88	41	45	32	-10.4955	-11.8122	-11.8317	-12.3183	-1.31677	-0.0195008	-0.486548	0,0,0	[0 - 49]	Non-Specific
Maclig_37v3@Mlig000280.g7	1599	244	162	138	165	-9.03569	-9.87389	-10.2447	-10.0202	-0.838199	-0.370812	0.224552	0,0,0	[50 - max]	Non-Specific
Maclig_37v3@Mlig000282.g3	3408	426	428	602	693	-8.23271	-8.47822	-8.13512	-7.96362	-0.245508	0.343095	0.171496	0,0,0	[50 - max]	Non-Specific
Maclig_37v3@Mlig000283.g1	3489	65	193	230	414	-10.9297	-9.6208	-9.51757	-8.70602	1.30892	0.103234	0.811546	0,0,0	[50 - max]	Non-Specific
Maclig_37v3@Mlig000284.g18	3486	39	60	50	61	-11.6441	-11.2767	-11.6684	-11.4397	0.367431	-0.391722	0.228707	0,0,0	[50 - max]	Non-Specific
Maclig_37v3@Mlig000284.g22	516	0	0	0	2	-16.6096	-16.6096	-16.6096	-15.5465	0	0	1.06317	0,0,0	[0 - 49]	Non-Specific
Maclig_37v3@Mlig000284.g23	3210	12	16	19	11	-13.2025	-13.0929	-13.0071	-13.759	0.109553	0.0858568	-0.751926	0,0,0	[0 - 49]	Non-Specific
Maclig_37v3@Mlig000284.g24	1575	35	32	20	23	-11.7861	-12.1659	-12.9283	-12.7572	-0.379863	-0.76239	0.17112	0,0,0	[0 - 49]	Non-Specific
Maclig_37v3@Mlig000284.g26	645	2	5	5	2	-15.2557	-14.5174	-14.6292	-15.5031	0.738368	-0.111879	-0.873885	0,0,0	[0 - 49]	Non-Specific
Maclig_37v3@Mlig000284.g27	585	0	0	0	0	-16.6096	-16.6096	-16.6096	-16.6096	0	0	0	0,0,0	[0 - 49]	Non-Specific
Maclig_37v3@Mlig000284.g28	903	0	0	0	0	-16.6096	-16.6096	-16.6096	-16.6096	0	0	0	0,0,0	[0 - 49]	Non-Specific
Maclig_37v3@Mlig000285.g6	1044	3119	3468	4787	5244	-5.36421	-5.46439	-5.14732	-5.04714	-0.100181	0.317074	0.100179	0,0,0	[50 - max]	Non-Specific
Maclig_37v3@Mlig000285.g8	1137	1659	1835	2424	2242	-6.27444	-6.38185	-6.12847	-6.27244	-0.10741	0.25338	-0.14397	0,0,0	[50 - max]	Non-Specific
Maclig_37v3@Mlig000286.g2	2688	25	8	5	4	-12.2807	-13.9097	-14.6292	-14.9012	-1.62899	-0.719511	-0.271969	0,0,0	[0 - 49]	Non-Specific
Maclig_37v3@Mlig000287.g21	3429	7022	31261	36698	42213	-4.19374	-2.29267	-2.20931	-2.03849	1.90107	0.0833589	0.170818	0,0,0	[50 - max]	Non-Specific
Maclig_37v3@Mlig000287.g66	3807	11012	47809	55999	62943	-3.54475	-1.67979	-1.59965	-1.46214	1.86496	0.0801404	0.137503	0,0,0	[50 - max]	Non-Specific
Maclig_37v3@Mlig000288.g10	1740	30	47	21	11	-12.0276	-11.618	-12.8684	-13.6887	0.409547	-1.25031	-0.820322	0,0,0	[0 - 49]	Non-Specific
Maclig_37v3@Mlig000288.g9	1740	30	12	21	46	-12.0276	-13.488	-12.8684	-11.8391	-1.46045	0.619682	1.02923	0,0,0	[0 - 49]	Non-Specific
Maclig_37v3@Mlig000289.g3	1791	32	34	7	23	-11.915	-12.0738	-14.2964	-12.7908	-0.158849	-2.22264	1.50561	0,-,0	[0 - 49]	Other
Maclig_37v3@Mlig000290.g1	5400	230	249	248	302	-9.11574	-9.25856	-9.41094	-9.15965	-0.142821	-0.152379	0.251289	0,0,0	[50 - max]	Non-Specific
Maclig_37v3@Mlig000290.g2	552	193	245	269	267	-9.36796	-9.28175	-9.29089	-9.33233	0.0862106	-0.0091369	-0.0414418	0,0,0	[50 - max]	Non-Specific
Maclig_37v3@Mlig000290.g3	1029	0	2	1	2	-16.6096	-15.6042	-15.9413	-15.5031	1.00545	-0.337149	0.438208	0,0,0	[0 - 49]	Non-Specific
Maclig_37v3@Mlig000291.g3	1251	30	54	40	53	-11.9829	-11.4257	-11.974	-11.6195	0.557199	-0.548213	0.354488	0,0,0	[50 - max]	Non-Specific
Maclig_37v3@Mlig000292.g5	2232	147	167	139	105	-9.75649	-9.82914	-10.2367	-10.6686	-0.07265	-0.407539	-0.431963	0,0,0	[50 - max]	Non-Specific
Maclig_37v3@Mlig000293.g3	2274	248	207	175	143	-9.01119	-9.51929	-9.90885	-10.2295	-0.508093	-0.389564	-0.320604	0,0,0	[50 - max]	Non-Specific
Maclig_37v3@Mlig000294.g4	2913	0	44	39	0	-16.6096	-11.7279	-12.0249	-16.6093	4.88169	-0.296948	-4.58437	+,0,-	[0 - 49]	Other
Maclig_37v3@Mlig000294.g5	2130	0	2	0	0	-16.6096	-15.5308	-16.6096	-16.6096	1.07882	-1.07882	0	0,0,0	[0 - 49]	Non-Specific
Maclig_37v3@Mlig000294.g6	1041	25	12	0	6	-12.2337	-13.4764	-16.6096	-14.403	-1.24266	-3.13327	2.20666	0,-,+	[0 - 49]	Other
Maclig_37v3@Mlig000294.g7	1959	152	74	51	74	-9.71345	-10.9914	-11.6468	-11.1568	-1.27791	-0.655466	0.490007	0,0,0	[50 - max]	Non-Specific
Maclig_37v3@Mlig000295.g14	3387	613	347	328	406	-7.71	-8.77941	-9.00938	-8.73118	-1.06941	-0.229971	0.2782	0,0,0	[50 - max]	Non-Specific
Maclig_37v3@Mlig000295.g17	3765	353	249	305	332	-8.50294	-9.25672	-9.11328	-9.02189	-0.753775	0.143432	0.09139	0,0,0	[50 - max]	Non-Specific
Maclig_37v3@Mlig000295.g7	3774	268	180	315	205	-8.89657	-9.7203	-9.06764	-9.71401	-0.823732	0.652654	-0.646366	0,0,0	[50 - max]	Non-Specific
Maclig_37v3@Mlig000296.g3	1170	43	29	31	37	-11.5183	-12.2847	-12.3476	-12.124	-0.766398	-0.0628604	0.223628	0,0,0	[0 - 49]	Non-Specific
Maclig_37v3@Mlig000296.g7	1536	68	50	66	84	-10.8565	-11.5336	-11.2981	-10.9809	-0.677027	0.235474	0.317141	0,0,0	[50 - max]	Non-Specific
Maclig_37v3@Mlig000296.g8	339	14	4	17	0	-13.0692	-14.891	-13.1115	-16.6096	-1.82174	1.77948	-3.49816	0,0,-	[0 - 49]	Other
Maclig_37v3@Mlig000296.g9	1362	12	9	5	6	-13.1924	-13.8228	-14.6207	-14.4383	-0.630394	-0.797894	0.182458	0,0,0	[0 - 49]	Non-Specific
Maclig_37v3@Mlig000297.g1	1875	402	251	147	121	-8.31581	-9.24333	-10.1581	-10.4635	-0.927517	-0.914801	-0.305329	0,0,0	[50 - max]	Non-Specific
Maclig_37v3@Mlig000298.g1	3561	165	120	122	96	-9.59701	-10.2958	-10.4193	-10.7915	-0.698808	-0.123475	-0.37221	0,0,0	[50 - max]	Non-Specific
Maclig_37v3@Mlig000299.g1	2970	234	640	888	1259	-9.09261	-7.89936	-7.57533	-7.104	1.19325	0.324026	0.471333	0,0,0	[50 - max]	Non-Specific
Maclig_37v3@Mlig000299.g3	2973	203	468	563	635	-9.29878	-8.35104	-8.23254	-8.08913	0.947736	0.118503	0.143404	0,0,0	[50 - max]	Non-Specific
Maclig_37v3@Mlig000300.g3	588	26	32	33	25	-12.206	-12.1361	-12.256	-12.6454	0.0698828	-0.119949	-0.389402	0,0,0	[0 - 49]	Non-Specific
Maclig_37v3@Mlig000301.g1	639	216	190	321	316	-9.21003	-9.6465	-9.0406	-9.09158	-0.436464	0.605899	-0.0509826	0,0,0	[50 - max]	Non-Specific
Maclig_37v3@Mlig000302.g6	1413	99	60	65	67	-10.3181	-11.281	-11.3121	-11.308	-0.962905	-0.0311036	0.00411127	0,0,0	[50 - max]	Non-Specific
Maclig_37v3@Mlig000303.g1	2235	458	283	421	509	-8.12752	-9.07044	-8.6502	-8.4065	-0.942928	0.420246	0.243695	0,0,0	[50 - max]	Non-Specific
Maclig_37v3@Mlig000304.g2	1053	39	25	32	27	-11.6221	-12.5137	-12.2786	-12.5346	-0.89166	0.235178	-0.256081	0,0,0	[0 - 49]	Non-Specific
Maclig_37v3@Mlig000304.g3	1053	37	36	21	6	-11.7294	-11.9918	-12.8729	-14.4556	-0.262355	-0.881119	-1.58274	0,0,0	[0 - 49]	Non-Specific
Maclig_37v3@Mlig000304.g4	1053	12	13	6	22	-13.2005	-13.3294	-14.479	-12.8651	-0.128968	-1.14951	1.61388	0,0,0	[0 - 49]	Non-Specific
Maclig_37v3@Mlig000305.g1	1320	49	32	36	32	-11.3087	-12.1428	-12.1421	-12.3156	-0.834035	0.000699214	-0.173567	0,0,0	[0 - 49]	Non-Specific
Maclig_37v3@Mlig000305.g11	381	1	2	3	3	-15.9272	-15.5924	-15.2503	-15.1469	0.334867	0.34209	0.103427	0,0,0	[0 - 49]	Non-Specific
Maclig_37v3@Mlig000305.g15	1002	0	0	0	0	-16.6096	-16.6096	-16.6096	-16.6096	0	0	0	0,0,0	[0 - 49]	Non-Specific
Maclig_37v3@Mlig000305.g2	603	903	966	1284	975	-7.15113	-7.30667	-7.04447	-7.47212	-0.155542	0.262205	-0.427653	0,0,0	[50 - max]	Non-Specific
Maclig_37v3@Mlig000305.g3	258	60	88	182	165	-11.0386	-10.7471	-9.85052	-10.0254	0.291492	0.896569	-0.174902	0,0,0	[50 - max]	Non-Specific
Maclig_37v3@Mlig000305.g6	1320	6	0	0	0	-14.1913	-16.6096	-16.6096	-16.6096	-2.41836	0	0	-,0,0	[0 - 49]	Other
Maclig_37v3@Mlig000305.g9	1320	56	73	58	71	-11.1353	-11.0064	-11.4677	-11.2176	0.128907	-0.461298	0.250131	0,0,0	[50 - max]	Non-Specific
Maclig_37v3@Mlig000306.g3	1278	36	27	18	6	-11.7382	-12.366	-13.0809	-14.3794	-0.627755	-0.714874	-1.29854	0,0,0	[0 - 49]	Non-Specific
Maclig_37v3@Mlig000306.g4	684	47	42	28	47	-11.3783	-11.7808	-12.4805	-11.7971	-0.402589	-0.699706	0.683469	0,0,0	[0 - 49]	Non-Specific
Maclig_37v3@Mlig000306.g6	1044	0	5	6	4	-16.6096	-14.4398	-14.4854	-14.954	2.16989	-0.0456146	-0.468679	+,0,0	[0 - 49]	Testes
Maclig_37v3@Mlig000306.g7	675	0	5	1	3	-16.6096	-14.6052	-16.0025	-15.0615	2.00448	-1.39733	0.94097	+,0,0	[0 - 49]	Testes
Maclig_37v3@Mlig000307.g1	2097	1275	1172	1490	1895	-6.65403	-7.0282	-6.83006	-6.51464	-0.374167	0.198133	0.315423	0,0,0	[50 - max]	Non-Specific
Maclig_37v3@Mlig000307.g2	165	0	1	0	1	-16.6096	-15.8847	-16.6096	-15.9528	0.724948	-0.724948	0.656837	0,0,0	[0 - 49]	Non-Specific
Maclig_37v3@Mlig000307.g6	1257	38	28	22	38	-11.6731	-12.3402	-12.8	-12.0914	-0.667062	-0.459827	0.708553	0,0,0	[0 - 49]	Non-Specific
Maclig_37v3@Mlig000308.g3	2532	96	37	52	68	-10.37	-11.9533	-11.6174	-11.2748	-1.58324	0.335901	0.342543	0,0,0	[50 - max]	Non-Specific
Maclig_37v3@Mlig000309.g2	2784	251	229	189	278	-8.99384	-9.37684	-9.7954	-9.27563	-0.382999	-0.418568	0.519773	0,0,0	[50 - max]	Non-Specific
Maclig_37v3@Mlig000310.g2	1332	67	71	90	70	-10.8695	-11.0412	-10.8511	-11.2465	-0.171756	0.190075	-0.395326	0,0,0	[50 - max]	Non-Specific
Maclig_37v3@Mlig000311.g13	3408	1460	1151	1030	1064	-6.45914	-7.05374	-7.3623	-7.34647	-0.5946	-0.308552	0.0158263	0,0,0	[50 - max]	Non-Specific
Maclig_37v3@Mlig000311.g23	1233	0	12	3	9	-16.6096	-13.4694	-15.141	-14.0337	3.14026	-1.67162	1.1073	+,0,0	[0 - 49]	Testes
Maclig_37v3@Mlig000311.g5	3408	829	663	564	668	-7.27361	-7.84951	-8.22837	-8.01624	-0.575901	-0.378859	0.21213	0,0,0	[50 - max]	Non-Specific
Maclig_37v3@Mlig000312.g3	1236	15	12	6	6	-12.935	-13.4271	-14.4579	-14.4377	-0.492081	-1.03079	0.0201939	0,0,0	[0 - 49]	Non-Specific
Maclig_37v3@Mlig000313.g3	4539	131	3844	2609	2134	-9.92536	-5.31606	-6.02263	-6.34374	4.6093	-0.706573	-0.321108	+,0,0	[50 - max]	Testes
Maclig_37v3@Mlig000315.g3	2103	64	21	17	34	-10.9429	-12.7461	-13.1474	-12.26	-1.80323	-0.40132	0.887371	0,0,0	[0 - 49]	Non-Specific
Maclig_37v3@Mlig000319.g1	2175	304	273	258	246	-8.71897	-9.12597	-9.35322	-9.45251	-0.407001	-0.227247	-0.0992945	0,0,0	[50 - max]	Non-Specific
Maclig_37v3@Mlig000319.g2	1254	15	10	2	16	-12.9868	-13.7389	-15.4426	-13.2595	-0.752072	-1.70375	2.18312	0,0,+	[0 - 49]	Tail
Maclig_37v3@Mlig000320.g1	1494	134	77	110	103	-9.89309	-10.9256	-10.5652	-10.6897	-1.03253	0.36043	-0.12454	0,0,0	[50 - max]	Non-Specific
Maclig_37v3@Mlig000320.g3	288	3790	7938	5935	3873	-5.08348	-4.26994	-4.83727	-5.48391	0.813535	-0.567331	-0.64664	0,0,0	[50 - max]	Non-Specific
Maclig_37v3@Mlig000320.g4	288	3806	7806	5528	3575	-5.07738	-4.2941	-4.93985	-5.59968	0.783281	-0.645754	-0.659822	0,0,0	[50 - max]	Non-Specific
Maclig_37v3@Mlig000321.g1	1179	19	0	21	0	-12.618	-16.6096	-12.8659	-16.5565	-3.99161	3.74376	-3.6906	-,+,-	[0 - 49]	Other
Maclig_37v3@Mlig000321.g2	1728	175	179	161	181	-9.50918	-9.72708	-10.0275	-9.88838	-0.217897	-0.300416	0.139118	0,0,0	[50 - max]	Non-Specific
Maclig_37v3@Mlig000321.g3	1869	312	404	455	478	-8.68163	-8.5619	-8.53757	-8.49879	0.119728	0.0243326	0.0387741	0,0,0	[50 - max]	Non-Specific
Maclig_37v3@Mlig000322.g1	804	15	4	10	10	-12.9501	-14.8131	-13.8544	-13.8824	-1.86295	0.958696	-0.0279799	0,0,0	[0 - 49]	Non-Specific
Maclig_37v3@Mlig000323.g1	2685	106	122	143	138	-10.2208	-10.2733	-10.1928	-10.2762	-0.052513	0.0804933	-0.0833661	0,0,0	[50 - max]	Non-Specific
Maclig_37v3@Mlig000324.g1	627	14	232	234	129	-13.0377	-9.35736	-9.49201	-10.3734	3.68033	-0.134649	-0.881437	+,0,0	[50 - max]	Testes
Maclig_37v3@Mlig000324.g3	3783	35	47	30	33	-11.7853	-11.6113	-12.407	-12.287	0.174025	-0.795712	0.120057	0,0,0	[0 - 49]	Non-Specific
Maclig_37v3@Mlig000324.g5	900	0	0	1	0	-16.6096	-16.6096	-15.9413	-16.6096	0	0.668304	-0.668304	0,0,0	[0 - 49]	Non-Specific
Maclig_37v3@Mlig000324.g6	1275	0	1	4	2	-16.6096	-15.8847	-14.8625	-15.7105	0.724948	1.02215	-0.847969	0,0,0	[0 - 49]	Non-Specific
Maclig_37v3@Mlig000325.g19	5388	162	161	88	108	-9.62411	-9.87587	-10.8779	-10.6285	-0.251758	-1.00199	0.249343	0,0,0	[50 - max]	Non-Specific
Maclig_37v3@Mlig000325.g9	5460	113	98	74	87	-10.1339	-10.583	-11.1224	-10.9248	-0.449079	-0.539443	0.197599	0,0,0	[50 - max]	Non-Specific
Maclig_37v3@Mlig000326.g14	1821	253	218	190	166	-8.98378	-9.44977	-9.78938	-10.0158	-0.465989	-0.339618	-0.226377	0,0,0	[50 - max]	Non-Specific
Maclig_37v3@Mlig000327.g2	1122	141	111	160	126	-9.81912	-10.4106	-10.0357	-10.4069	-0.591527	0.374998	-0.371289	0,0,0	[50 - max]	Non-Specific
Maclig_37v3@Mlig000327.g3	25623	241	411	246	633	-9.05374	-8.53778	-9.41902	-8.09351	0.515963	-0.881242	1.32551	0,0,0	[50 - max]	Non-Specific
Maclig_37v3@Mlig000328.g15	207	0	1	0	0	-16.6096	-15.8591	-16.6096	-16.6096	0.750537	-0.750537	0	0,0,0	[0 - 49]	Non-Specific
Maclig_37v3@Mlig000328.g22	156	2	8	8	5	-15.2557	-13.9721	-14.0952	-14.6524	1.28364	-0.123139	-0.557194	0,0,0	[0 - 49]	Non-Specific
Maclig_37v3@Mlig000328.g32	1311	7	30	22	44	-13.9754	-12.2579	-12.7895	-11.8977	1.71757	-0.531628	0.891783	0,0,0	[0 - 49]	Non-Specific
Maclig_37v3@Mlig000329.g3	10668	147	231	186	266	-9.76341	-9.36482	-9.8179	-9.33823	0.398593	-0.453081	0.479665	0,0,0	[50 - max]	Non-Specific
Maclig_37v3@Mlig000330.g5	1014	82	92	111	133	-10.5921	-10.6719	-10.5609	-10.3273	-0.0797966	0.111043	0.233549	0,0,0	[50 - max]	Non-Specific
Maclig_37v3@Mlig000331.g3	2787	116	97	118	139	-10.1038	-10.5956	-10.4699	-10.2627	-0.491786	0.125743	0.207188	0,0,0	[50 - max]	Non-Specific
Maclig_37v3@Mlig000333.g2	999	22	9	11	14	-12.4207	-13.8643	-13.7017	-13.3894	-1.44357	0.162523	0.31233	0,0,0	[0 - 49]	Non-Specific
Maclig_37v3@Mlig000334.g11	12312	0	0	0	49	-16.6096	-16.6096	-16.6096	-11.7312	0	0	4.87849	0,0,+	[0 - 49]	Tail
Maclig_37v3@Mlig000334.g13	675	2	1	3	3068	-15.2557	-15.9845	-15.141	-5.81994	-0.72878	0.843513	9.32106	0,0,+	[50 - max]	Tail
Maclig_37v3@Mlig000334.g15	1176	0	0	0	324	-16.6096	-16.6096	-16.6096	-9.05561	0	0	7.55403	0,0,+	[50 - max]	Tail
Maclig_37v3@Mlig000334.g4	3192	0	1	0	1041	-16.6096	-15.7913	-16.6096	-7.37819	0.818305	-0.818305	9.23145	0,0,+	[50 - max]	Tail
Maclig_37v3@Mlig000334.g5	2952	0	0	0	193	-16.6096	-16.6096	-16.6096	-9.79557	0	0	6.81407	0,0,+	[50 - max]	Tail
Maclig_37v3@Mlig000334.g6	195	0	0	0	88	-16.6096	-16.6096	-16.6096	-10.9128	0	0	5.6968	0,0,+	[50 - max]	Tail
Maclig_37v3@Mlig000335.g1	1278	120	111	90	193	-10.0503	-10.4094	-10.8571	-9.79911	-0.359084	-0.447727	1.05801	0,0,0	[50 - max]	Non-Specific
Maclig_37v3@Mlig000335.g7	1419	92	51	85	76	-10.4287	-11.5026	-10.9347	-11.13	-1.07397	0.567955	-0.195304	0,0,0	[50 - max]	Non-Specific
Maclig_37v3@Mlig000336.g1	2421	343	244	192	263	-8.54416	-9.28575	-9.7765	-9.35428	-0.741587	-0.490747	0.422215	0,0,0	[50 - max]	Non-Specific
Maclig_37v3@Mlig000336.g3	2412	239	245	300	172	-9.06421	-9.28178	-9.13637	-9.96083	-0.217574	0.145413	-0.824458	0,0,0	[50 - max]	Non-Specific
Maclig_37v3@Mlig000337.g1	2145	235	268	285	277	-9.08509	-9.1531	-9.20847	-9.28036	-0.0680115	-0.0553767	-0.0718861	0,0,0	[50 - max]	Non-Specific
Maclig_37v3@Mlig000338.g4	996	26	12	28	33	-12.2121	-13.4494	-12.4911	-12.274	-1.23727	0.958328	0.217073	0,0,0	[0 - 49]	Non-Specific
Maclig_37v3@Mlig000338.g9	1353	148	117	116	115	-9.75391	-10.3416	-10.493	-10.5409	-0.587717	-0.151349	-0.0479305	0,0,0	[50 - max]	Non-Specific
Maclig_37v3@Mlig000339.g3	2298	710	521	338	326	-7.49732	-8.19453	-8.96263	-9.04587	-0.697208	-0.7681	-0.0832429	0,0,0	[50 - max]	Non-Specific
Maclig_37v3@Mlig000340.g2	1611	154	154	140	140	-9.69309	-9.93916	-10.2299	-10.2562	-0.246067	-0.290776	-0.0262363	0,0,0	[50 - max]	Non-Specific
Maclig_37v3@Mlig000340.g4	1620	214	220	230	302	-9.22158	-9.43671	-9.51439	-9.15761	-0.215132	-0.077671	0.356771	0,0,0	[50 - max]	Non-Specific
Maclig_37v3@Mlig000341.g10	1065	53	24	15	7	-11.2155	-12.5303	-13.3501	-14.3188	-1.31473	-0.819808	-0.96869	0,0,0	[0 - 49]	Non-Specific
Maclig_37v3@Mlig000341.g12	1224	5	10	1	3	-14.2884	-13.6973	-15.9413	-15.2985	0.591074	-2.24404	0.642874	0,-,0	[0 - 49]	Other
Maclig_37v3@Mlig000341.g14	360	2	7	3	5	-15.2761	-14.1598	-15.1528	-14.7571	1.11625	-0.992937	0.395633	0,0,0	[0 - 49]	Non-Specific
Maclig_37v3@Mlig000341.g2	2604	69	37	50	33	-10.8268	-11.9407	-11.6886	-12.2787	-1.11387	0.252016	-0.590061	0,0,0	[0 - 49]	Non-Specific
Maclig_37v3@Mlig000341.g8	1326	0	0	1	4	-16.6096	-16.6096	-15.9413	-14.9549	0	0.668304	0.986432	0,0,0	[0 - 49]	Non-Specific
Maclig_37v3@Mlig000341.g9	1197	110	53	51	42	-10.1697	-11.4589	-11.6585	-11.9415	-1.28914	-0.199619	-0.283027	0,0,0	[0 - 49]	Non-Specific
Maclig_37v3@Mlig000343.g7	7440	423	195	132	164	-8.24303	-9.60432	-10.3071	-10.0298	-1.36129	-0.702816	0.277348	0,0,0	[50 - max]	Non-Specific
Maclig_37v3@Mlig000345.g1	1749	17	4	30	24	-12.7603	-14.7187	-12.3766	-12.7034	-1.95847	2.34213	-0.326796	0,+,0	[0 - 49]	Ovaries 1
Maclig_37v3@Mlig000345.g3	1776	37	46	73	91	-11.7075	-11.6659	-11.1553	-10.8722	0.0416286	0.510561	0.283143	0,0,0	[50 - max]	Non-Specific
Maclig_37v3@Mlig000346.g2	2886	187	156	146	179	-9.41806	-9.9256	-10.1623	-9.90557	-0.507538	-0.236737	0.256767	0,0,0	[50 - max]	Non-Specific
Maclig_37v3@Mlig000347.g2	228	159	133	171	177	-9.64727	-10.153	-9.9407	-9.92227	-0.505768	0.212333	0.0184315	0,0,0	[50 - max]	Non-Specific
Maclig_37v3@Mlig000347.g7	1350	63	97	100	140	-10.9714	-10.5951	-10.7063	-10.2559	0.376264	-0.111193	0.450402	0,0,0	[50 - max]	Non-Specific
Maclig_37v3@Mlig000348.g12	3603	77	41	56	52	-10.6753	-11.8148	-11.5264	-11.6651	-1.13953	0.288392	-0.138662	0,0,0	[50 - max]	Non-Specific
Maclig_37v3@Mlig000348.g4	828	0	0	0	0	-16.6096	-16.6096	-16.6096	-16.6096	0	0	0	0,0,0	[0 - 49]	Non-Specific
Maclig_37v3@Mlig000348.g5	3831	8	9	12	19	-13.8222	-13.7906	-13.6205	-13.018	0.0315396	0.170079	0.602541	0,0,0	[0 - 49]	Non-Specific
Maclig_37v3@Mlig000349.g1	1713	136	83	113	103	-9.87495	-10.8246	-10.5368	-10.6958	-0.94966	0.28786	-0.159018	0,0,0	[50 - max]	Non-Specific
Maclig_37v3@Mlig000349.g4	3381	487	431	642	585	-8.03891	-8.46813	-8.04343	-8.20624	-0.429214	0.424693	-0.162805	0,0,0	[50 - max]	Non-Specific
Maclig_37v3@Mlig000349.g5	855	24	58	60	35	-12.2994	-11.3349	-11.4176	-12.1962	0.964479	-0.0826097	-0.778614	0,0,0	[0 - 49]	Non-Specific
Maclig_37v3@Mlig000350.g2	642	37	32	35	56	-11.722	-12.159	-12.1615	-11.5429	-0.437003	-0.00247376	0.61853	0,0,0	[50 - max]	Non-Specific
Maclig_37v3@Mlig000352.g1	3819	51	94	174	213	-11.2741	-10.6424	-9.917	-9.65648	0.631666	0.725382	0.260518	0,0,0	[50 - max]	Non-Specific
Maclig_37v3@Mlig000353.g2	921	13	8	0	0	-13.1836	-13.9364	-16.6096	-16.6096	-0.752775	-2.67324	0	0,-,0	[0 - 49]	Other
Maclig_37v3@Mlig000354.g2	3303	92	3	52	0	-10.4289	-15.1147	-11.6263	-16.4693	-4.68582	3.48844	-4.843	-,+,-	[0 - 49]	Other
Maclig_37v3@Mlig000355.g8	840	21	8	12	21	-12.5249	-13.9576	-13.5866	-12.8711	-1.4327	0.370983	0.71547	0,0,0	[0 - 49]	Non-Specific
Maclig_37v3@Mlig000356.g1	2076	111	79	78	101	-10.1662	-10.899	-11.0481	-10.7156	-0.73286	-0.149061	0.332461	0,0,0	[50 - max]	Non-Specific
Maclig_37v3@Mlig000356.g10	1914	72	47	38	68	-10.7793	-11.6127	-12.051	-11.2847	-0.8334	-0.438301	0.766244	0,0,0	[50 - max]	Non-Specific
Maclig_37v3@Mlig000356.g16	2262	25	30	31	31	-12.2794	-12.2492	-12.3311	-12.379	0.0301979	-0.0819254	-0.0478892	0,0,0	[0 - 49]	Non-Specific
Maclig_37v3@Mlig000357.g3	1539	28	22	11	14	-12.1237	-12.6606	-13.7099	-13.4242	-0.536836	-1.04937	0.285788	0,0,0	[0 - 49]	Non-Specific
Maclig_37v3@Mlig000357.g4	657	6	7	12	17	-14.0161	-14.0625	-13.5816	-13.2074	-0.0463878	0.480854	0.374246	0,0,0	[0 - 49]	Non-Specific
Maclig_37v3@Mlig000357.g5	1533	66	62	52	40	-10.8905	-11.2296	-11.6311	-12.0141	-0.339073	-0.401556	-0.382947	0,0,0	[0 - 49]	Non-Specific
Maclig_37v3@Mlig000358.g11	159	3	0	2	2	-14.8522	-16.6096	-15.4221	-15.5563	-1.75744	1.18755	-0.134218	0,0,0	[0 - 49]	Non-Specific
Maclig_37v3@Mlig000358.g3	1311	9	2	4	0	-13.6174	-15.4044	-14.8625	-16.6096	-1.787	0.5419	-1.74709	0,0,0	[0 - 49]	Non-Specific
Maclig_37v3@Mlig000358.g33	237	5	20	9	6	-14.3874	-12.8141	-13.9463	-14.4167	1.57332	-1.13223	-0.47042	0,0,0	[0 - 49]	Non-Specific
Maclig_37v3@Mlig000358.g36	249	13	17	9	5	-13.1353	-13.0129	-13.9536	-14.6524	0.122395	-0.940731	-0.698787	0,0,0	[0 - 49]	Non-Specific
Maclig_37v3@Mlig000358.g49	2235	16	25	48	44	-12.8603	-12.4952	-11.7377	-11.8887	0.365101	0.757479	-0.15103	0,0,0	[0 - 49]	Non-Specific
Maclig_37v3@Mlig000358.g50	1329	1	4	6	0	-15.7196	-14.7491	-14.3776	-16.6096	0.970436	0.371557	-2.23208	0,0,-	[0 - 49]	Other
Maclig_37v3@Mlig000358.g51	1284	0	0	0	0	-16.6096	-16.6096	-16.6096	-16.6096	0	0	0	0,0,0	[0 - 49]	Non-Specific
Maclig_37v3@Mlig000359.g4	1281	16	22	16	20	-12.8835	-12.6682	-13.1985	-12.9394	0.215299	-0.530287	0.259098	0,0,0	[0 - 49]	Non-Specific
Maclig_37v3@Mlig000360.g2	552	80	91	105	50	-10.6347	-10.6988	-10.6371	-11.7131	-0.064117	0.0617224	-1.07602	0,0,0	[50 - max]	Non-Specific
Maclig_37v3@Mlig000360.g3	1455	63	130	96	161	-10.9764	-10.1899	-10.7576	-10.0549	0.786499	-0.567713	0.702669	0,0,0	[50 - max]	Non-Specific
Maclig_37v3@Mlig000361.g1	1374	35	32	48	63	-11.7937	-12.1672	-11.741	-11.3972	-0.373555	0.426182	0.343843	0,0,0	[50 - max]	Non-Specific
Maclig_37v3@Mlig000361.g10	2616	92	91	91	72	-10.4308	-10.698	-10.8354	-11.2012	-0.26726	-0.137359	-0.365779	0,0,0	[50 - max]	Non-Specific
Maclig_37v3@Mlig000361.g36	546	58	22	22	11	-11.0822	-12.6683	-12.8062	-13.7333	-1.58614	-0.137857	-0.927144	0,0,0	[0 - 49]	Non-Specific
Maclig_37v3@Mlig000361.g38	531	0	1	2	2	-16.6096	-15.8847	-15.4864	-15.5031	0.724948	0.398326	-0.0167615	0,0,0	[0 - 49]	Non-Specific
Maclig_37v3@Mlig000361.g39	768	0	5	0	2	-16.6096	-14.5174	-16.6096	-15.5031	2.09228	-2.09228	1.10651	+,-,0	[0 - 49]	Other
Maclig_37v3@Mlig000361.g9	1788	36	19	0	0	-11.7495	-12.8773	-16.6096	-16.6085	-1.12781	-3.73232	0.00118828	0,-,0	[0 - 49]	Other
Maclig_37v3@Mlig000362.g3	2187	109	107	110	126	-10.1827	-10.4685	-10.5707	-10.4112	-0.285797	-0.102119	0.159425	0,0,0	[50 - max]	Non-Specific
Maclig_37v3@Mlig000362.g5	2184	56	56	95	76	-11.136	-11.3895	-10.7747	-11.1264	-0.253493	0.614796	-0.351667	0,0,0	[50 - max]	Non-Specific
Maclig_37v3@Mlig000363.g3	336	0	1	3	0	-16.6096	-15.8847	-15.2472	-16.6096	0.724948	0.637457	-1.36241	0,0,0	[0 - 49]	Non-Specific
Maclig_37v3@Mlig000364.g15	771	4	0	0	0	-14.5475	-16.6096	-16.6096	-16.6096	-2.06215	0	0	-,0,0	[0 - 49]	Other
Maclig_37v3@Mlig000364.g7	1212	0	4	0	0	-16.6096	-14.6443	-16.6096	-16.6096	1.96531	-1.96531	0	0,0,0	[0 - 49]	Non-Specific
Maclig_37v3@Mlig000364.g8	456	43	41	78	80	-11.5186	-11.8051	-11.0598	-11.0543	-0.28646	0.745317	0.00549121	0,0,0	[50 - max]	Non-Specific
Maclig_37v3@Mlig000365.g3	555	4	0	0	0	-14.5698	-16.6096	-16.2371	-16.6096	-2.03987	0.372508	-0.372508	-,0,0	[0 - 49]	Other
Maclig_37v3@Mlig000365.g5	2697	115	84	41	76	-10.1127	-10.8015	-11.9587	-11.1251	-0.688867	-1.15714	0.833586	0,0,0	[50 - max]	Non-Specific
Maclig_37v3@Mlig000366.g5	1038	28	0	25	15	-12.1212	-16.6096	-12.6365	-13.3453	-4.48843	3.97318	-0.708865	-,+,0	[0 - 49]	Other
Maclig_37v3@Mlig000367.g1	2115	108	54	100	126	-10.1963	-11.4185	-10.7041	-10.403	-1.22226	0.714437	0.30104	0,0,0	[50 - max]	Non-Specific
Maclig_37v3@Mlig000367.g5	2124	84	76	109	108	-10.5573	-10.9566	-10.5825	-10.6303	-0.399329	0.374096	-0.0477349	0,0,0	[50 - max]	Non-Specific
Maclig_37v3@Mlig000368.g10	462	1	0	0	0	-15.7794	-16.6096	-16.6096	-16.6096	-0.83027	0	0	0,0,0	[0 - 49]	Non-Specific
Maclig_37v3@Mlig000368.g12	993	105	66	40	22	-10.2346	-11.1432	-11.999	-12.8337	-0.908642	-0.855798	-0.834697	0,0,0	[0 - 49]	Non-Specific
Maclig_37v3@Mlig000368.g13	2922	110	0	0	0	-10.1718	-16.6096	-16.6096	-16.6096	-6.43785	8.50041e-07	-8.50041e-07	-,0,0	[0 - 49]	Other
Maclig_37v3@Mlig000368.g2	3162	121	88	125	104	-10.0404	-10.7428	-10.3888	-10.6772	-0.70239	0.354014	-0.288418	0,0,0	[50 - max]	Non-Specific
Maclig_37v3@Mlig000368.g3	1668	43	54	39	30	-11.4902	-11.4315	-12.0133	-12.4158	0.0587444	-0.581819	-0.402514	0,0,0	[0 - 49]	Non-Specific
Maclig_37v3@Mlig000368.g4	1665	99	43	48	53	-10.3206	-11.7367	-11.7297	-11.618	-1.41608	0.00700065	0.111655	0,0,0	[50 - max]	Non-Specific
Maclig_37v3@Mlig000368.g6	348	0	0	1	0	-16.6096	-16.6096	-15.8948	-16.6096	0	0.714812	-0.714812	0,0,0	[0 - 49]	Non-Specific
Maclig_37v3@Mlig000368.g7	711	0	5	0	0	-16.6096	-14.4781	-16.6096	-16.6096	2.13155	-2.13155	0	+,-,0	[0 - 49]	Other
Maclig_37v3@Mlig000368.g9	1089	11	0	7	5	-13.341	-16.6096	-14.2619	-14.6828	-3.26864	2.34775	-0.42092	-,+,0	[0 - 49]	Other
Maclig_37v3@Mlig000369.g1	1050	8	36	19	35	-13.704	-11.9948	-13.0321	-12.1886	1.70917	-1.03732	0.84347	0,0,0	[0 - 49]	Non-Specific
Maclig_37v3@Mlig000369.g2	993	270	319	327	433	-8.88593	-8.90127	-9.01052	-8.63849	-0.015334	-0.10925	0.372024	0,0,0	[50 - max]	Non-Specific
Maclig_37v3@Mlig000369.g3	960	103	95	152	117	-10.2608	-10.6327	-10.1103	-10.5111	-0.371975	0.522493	-0.400867	0,0,0	[50 - max]	Non-Specific
Maclig_37v3@Mlig000369.g4	1050	6	0	22	12	-14.169	-16.6096	-12.8006	-13.611	-2.44065	3.80899	-0.810314	-,+,0	[0 - 49]	Other
Maclig_37v3@Mlig000369.g6	972	10	0	23	0	-13.4853	-16.6096	-12.7505	-16.6096	-3.12434	3.85913	-3.85913	-,+,-	[0 - 49]	Other
Maclig_37v3@Mlig000370.g3	1299	23	20	25	0	-12.3567	-12.7919	-12.6609	-16.6096	-0.435275	0.130993	-3.9487	0,0,-	[0 - 49]	Other
Maclig_37v3@Mlig000371.g5	2661	261	194	180	199	-8.93677	-9.61358	-9.86741	-9.7548	-0.676807	-0.253832	0.112611	0,0,0	[50 - max]	Non-Specific
Maclig_37v3@Mlig000372.g14	8814	1347	866	895	1314	-6.57435	-7.46354	-7.56502	-7.04193	-0.889191	-0.101475	0.523089	0,0,0	[50 - max]	Non-Specific
Maclig_37v3@Mlig000372.g28	6507	783	557	529	760	-7.35661	-8.09887	-8.32024	-7.83064	-0.742258	-0.221369	0.489599	0,0,0	[50 - max]	Non-Specific
Maclig_37v3@Mlig000372.g6	2394	0	0	0	0	-16.6096	-16.6096	-16.6096	-16.6096	0	0	0	0,0,0	[0 - 49]	Non-Specific
Maclig_37v3@Mlig000372.g8	1521	34	14	26	32	-11.8148	-13.2681	-12.5742	-12.3297	-1.45326	0.693889	0.244477	0,0,0	[0 - 49]	Non-Specific
Maclig_37v3@Mlig000372.g9	3717	93	69	77	110	-10.4062	-11.0922	-11.0818	-10.5984	-0.686028	0.0103903	0.483436	0,0,0	[50 - max]	Non-Specific
Maclig_37v3@Mlig000373.g1	1716	42	79	65	91	-11.5457	-10.8985	-11.316	-10.8621	0.647167	-0.417412	0.453912	0,0,0	[50 - max]	Non-Specific
Maclig_37v3@Mlig000373.g3	1917	116	101	160	202	-10.0938	-10.5418	-10.0383	-9.73534	-0.448028	0.503518	0.302923	0,0,0	[50 - max]	Non-Specific
Maclig_37v3@Mlig000373.g4	1731	18	52	56	69	-12.7256	-11.4794	-11.5237	-11.2591	1.24615	-0.044223	0.26461	0,0,0	[50 - max]	Non-Specific
Maclig_37v3@Mlig000373.g5	1929	198	289	292	303	-9.33611	-9.04205	-9.1757	-9.15489	0.294063	-0.133657	0.0208084	0,0,0	[50 - max]	Non-Specific
Maclig_37v3@Mlig000374.g4	1917	1047	775	597	642	-6.93738	-7.62394	-8.14796	-8.07343	-0.68656	-0.524019	0.0745323	0,0,0	[50 - max]	Non-Specific
Maclig_37v3@Mlig000374.g6	2931	7	15	0	0	-13.9558	-13.1347	-16.6096	-16.6096	0.821059	-3.47493	0	0,-,0	[0 - 49]	Other
Maclig_37v3@Mlig000374.g9	1944	552	296	407	324	-7.86096	-9.00793	-8.69669	-9.05677	-1.14696	0.311242	-0.360089	0,0,0	[50 - max]	Non-Specific
Maclig_37v3@Mlig000376.g4	4128	93	162	219	289	-10.4123	-9.86807	-9.58939	-9.22138	0.544198	0.278682	0.368004	0,0,0	[50 - max]	Non-Specific
Maclig_37v3@Mlig000377.g2	1881	12	15	23	31	-13.2085	-13.2087	-12.7455	-12.3747	-0.000123573	0.463169	0.370824	0,0,0	[0 - 49]	Non-Specific
Maclig_37v3@Mlig000377.g4	1245	10	0	9	1	-13.5026	-16.6096	-13.9685	-16.1583	-3.10707	2.64112	-2.18979	-,+,-	[0 - 49]	Other
Maclig_37v3@Mlig000378.g1	690	0	0	0	0	-16.6096	-16.6096	-16.6096	-16.6096	0	0	0	0,0,0	[0 - 49]	Non-Specific
Maclig_37v3@Mlig000378.g12	747	3	6	6	4	-15.0159	-14.3637	-14.345	-14.797	0.652201	0.0186959	-0.45206	0,0,0	[0 - 49]	Non-Specific
Maclig_37v3@Mlig000378.g5	441	3	3	0	5	-15.0358	-15.0516	-16.6096	-14.5946	-0.0157602	-1.55809	2.01505	0,0,+	[0 - 49]	Tail
Maclig_37v3@Mlig000378.g8	951	2	0	0	0	-15.1958	-16.6096	-16.6096	-16.6096	-1.4138	0	0	0,0,0	[0 - 49]	Non-Specific
Maclig_37v3@Mlig000379.g6	3411	413	312	299	359	-8.27579	-8.9327	-9.14103	-8.90796	-0.656912	-0.208326	0.233064	0,0,0	[50 - max]	Non-Specific
Maclig_37v3@Mlig000380.g1	1464	0	0	16	18	-16.6096	-16.6096	-13.2145	-13.1013	0	3.39517	0.113159	0,+,0	[0 - 49]	Ovaries 1
Maclig_37v3@Mlig000380.g11	1077	5	10	8	4	-14.2227	-13.6973	-14.0365	-14.9045	0.525362	-0.339177	-0.868004	0,0,0	[0 - 49]	Non-Specific
Maclig_37v3@Mlig000380.g3	822	0	0	0	0	-16.6096	-16.6096	-16.6096	-16.6096	0	0	0	0,0,0	[0 - 49]	Non-Specific
Maclig_37v3@Mlig000380.g4	432	7	9	4	4	-13.9718	-13.8282	-14.744	-14.9487	0.143675	-0.915794	-0.204695	0,0,0	[0 - 49]	Non-Specific
Maclig_37v3@Mlig000380.g9	1626	34	12	15	11	-11.8228	-13.4902	-13.2778	-13.7763	-1.6674	0.212389	-0.49856	0,0,0	[0 - 49]	Non-Specific
Maclig_37v3@Mlig000381.g1	2520	34	38	25	34	-11.8222	-11.9073	-12.6557	-12.2529	-0.0850893	-0.748434	0.402888	0,0,0	[0 - 49]	Non-Specific
Maclig_37v3@Mlig000381.g3	2217	22	6	16	17	-12.4113	-14.2679	-13.195	-13.1614	-1.85664	1.07288	0.033612	0,0,0	[0 - 49]	Non-Specific
Maclig_37v3@Mlig000382.g2	2553	17	606	549	403	-12.7442	-7.97776	-8.26665	-8.7447	4.76642	-0.288883	-0.478057	+,0,0	[50 - max]	Testes
Maclig_37v3@Mlig000382.g3	3606	35	1137	953	705	-11.8082	-7.07221	-7.47439	-7.93801	4.73602	-0.402176	-0.463618	+,0,0	[50 - max]	Testes
Maclig_37v3@Mlig000386.g2	4167	51	32	25	16	-11.2563	-12.1665	-12.6402	-13.2525	-0.91019	-0.473652	-0.612341	0,0,0	[0 - 49]	Non-Specific
Maclig_37v3@Mlig000388.g2	1518	109	236	180	168	-10.1874	-9.33558	-9.86671	-10	0.851795	-0.531138	-0.1333	0,0,0	[50 - max]	Non-Specific
Maclig_37v3@Mlig000389.g3	1326	30	12	0	18	-12.0025	-13.4971	-16.6096	-13.086	-1.4946	-3.11259	3.52361	0,-,+	[0 - 49]	Other
Maclig_37v3@Mlig000389.g5	1329	28	17	14	15	-12.0955	-13.0324	-13.4348	-13.3565	-0.936889	-0.40248	0.0783404	0,0,0	[0 - 49]	Non-Specific
Maclig_37v3@Mlig000390.g2	3060	75	0	0	0	-10.7138	-16.5775	-16.6096	-16.6089	-5.8637	-0.0321388	0.000740192	-,0,0	[0 - 49]	Other
Maclig_37v3@Mlig000391.g4	2124	120	125	95	108	-10.0527	-10.237	-10.7726	-10.62	-0.184222	-0.535649	0.152573	0,0,0	[50 - max]	Non-Specific
Maclig_37v3@Mlig000392.g2	1347	17	24	7	13	-12.7649	-12.5433	-14.2935	-13.531	0.221626	-1.75024	0.762511	0,0,0	[0 - 49]	Non-Specific
Maclig_37v3@Mlig000393.g3	3090	150	122	97	202	-9.72944	-10.2813	-10.7495	-9.73049	-0.551813	-0.468265	1.01903	0,0,0	[50 - max]	Non-Specific
Maclig_37v3@Mlig000394.g2	2313	239	222	158	224	-9.06406	-9.41984	-10.0537	-9.58229	-0.355782	-0.633812	0.471363	0,0,0	[50 - max]	Non-Specific
Maclig_37v3@Mlig000395.g5	2763	44	52	40	32	-11.4866	-11.4828	-11.9944	-12.3363	0.00378229	-0.511604	-0.341914	0,0,0	[0 - 49]	Non-Specific
Maclig_37v3@Mlig000398.g2	2772	126	163	144	219	-9.97626	-9.86243	-10.1884	-9.61738	0.113832	-0.325932	0.570979	0,0,0	[50 - max]	Non-Specific
Maclig_37v3@Mlig000398.g3	2760	100	75	101	145	-10.3127	-10.9707	-10.6973	-10.2074	-0.658001	0.273414	0.489912	0,0,0	[50 - max]	Non-Specific
Maclig_37v3@Mlig000398.g4	2772	56	154	199	114	-11.1339	-9.94206	-9.72592	-10.5493	1.19183	0.216136	-0.82342	0,0,0	[50 - max]	Non-Specific
Maclig_37v3@Mlig000398.g5	318	23	15	21	15	-12.3698	-13.1777	-12.8684	-13.3392	-0.807916	0.309309	-0.470852	0,0,0	[0 - 49]	Non-Specific
Maclig_37v3@Mlig000399.g1	681	0	0	0	0	-16.6096	-16.6096	-16.6096	-16.6096	0	0	0	0,0,0	[0 - 49]	Non-Specific
Maclig_37v3@Mlig000400.g2	2034	21	12	9	6	-12.5257	-13.4976	-14.0119	-14.5463	-0.97191	-0.514285	-0.534388	0,0,0	[0 - 49]	Non-Specific
Maclig_37v3@Mlig000401.g1	1326	35	78	43	60	-11.7988	-10.9158	-11.898	-11.4588	0.883044	-0.982246	0.439251	0,0,0	[50 - max]	Non-Specific
Maclig_37v3@Mlig000401.g3	537	31	33	32	22	-11.9441	-12.1354	-12.2939	-12.8604	-0.191306	-0.158458	-0.566573	0,0,0	[0 - 49]	Non-Specific
Maclig_37v3@Mlig000402.g3	3030	351	341	371	340	-8.51264	-8.80418	-8.82912	-8.98927	-0.291536	-0.02494	-0.160152	0,0,0	[50 - max]	Non-Specific
Maclig_37v3@Mlig000403.g10	1272	27	16	14	20	-12.1647	-13.069	-13.3832	-12.9377	-0.904298	-0.314175	0.445459	0,0,0	[0 - 49]	Non-Specific
Maclig_37v3@Mlig000404.g17	564	2	1	0	2	-15.1267	-15.9024	-16.6096	-15.5621	-0.775696	-0.70727	1.04757	0,0,0	[0 - 49]	Non-Specific
Maclig_37v3@Mlig000404.g21	2631	69	80	45	104	-10.8274	-10.8726	-11.827	-10.6773	-0.0452207	-0.95431	1.14966	0,0,0	[50 - max]	Non-Specific
Maclig_37v3@Mlig000404.g33	2631	56	49	45	33	-11.1419	-11.5754	-11.8292	-12.2986	-0.43354	-0.253709	-0.469407	0,0,0	[0 - 49]	Non-Specific
Maclig_37v3@Mlig000404.g7	2631	46	54	62	49	-11.4098	-11.425	-11.3789	-11.7352	-0.0152543	0.0461607	-0.356268	0,0,0	[0 - 49]	Non-Specific
Maclig_37v3@Mlig000405.g2	1410	27	31	15	37	-12.1718	-12.1795	-13.3275	-12.1292	-0.00772928	-1.148	1.19833	0,0,0	[0 - 49]	Non-Specific
Maclig_37v3@Mlig000406.g1	2184	82	80	135	120	-10.5919	-10.8842	-10.2828	-10.4762	-0.292291	0.601404	-0.193487	0,0,0	[50 - max]	Non-Specific
Maclig_37v3@Mlig000406.g3	1410	418	325	364	321	-8.2604	-8.87309	-8.85689	-9.06917	-0.612688	0.0161941	-0.212277	0,0,0	[50 - max]	Non-Specific
Maclig_37v3@Mlig000407.g1	1848	93	104	49	79	-10.4177	-10.5047	-11.703	-11.0672	-0.0869139	-1.19834	0.635812	0,0,0	[50 - max]	Non-Specific
Maclig_37v3@Mlig000408.g2	1413	77	71	108	87	-10.6858	-11.0509	-10.5962	-10.935	-0.365106	0.454701	-0.338825	0,0,0	[50 - max]	Non-Specific
Maclig_37v3@Mlig000408.g4	3123	190	162	124	170	-9.39505	-9.87519	-10.3984	-9.97789	-0.480142	-0.523232	0.420539	0,0,0	[50 - max]	Non-Specific
Maclig_37v3@Mlig000408.g6	3387	0	0	0	0	-16.6069	-16.6096	-16.3299	-16.6096	-0.00277313	0.279719	-0.279712	0,0,0	[0 - 49]	Non-Specific
Maclig_37v3@Mlig000409.g13	2079	0	0	0	7	-16.6096	-16.6096	-16.6096	-14.2571	0	0	2.35249	0,0,+	[0 - 49]	Tail
Maclig_37v3@Mlig000409.g14	615	0	0	0	0	-16.6096	-16.6096	-16.6096	-16.3061	0	0	0.303523	0,0,0	[0 - 49]	Non-Specific
Maclig_37v3@Mlig000409.g20	1122	406	266	252	85	-8.30262	-9.16006	-9.38316	-10.9628	-0.85744	-0.223098	-1.5796	0,0,0	[50 - max]	Non-Specific
Maclig_37v3@Mlig000409.g4	375	1560	2020	2769	3341	-6.36307	-6.24334	-5.93681	-5.69698	0.119731	0.306532	0.23983	0,0,0	[50 - max]	Non-Specific
Maclig_37v3@Mlig000409.g6	216	722	650	709	671	-7.47334	-7.87715	-7.89971	-8.01005	-0.403802	-0.0225653	-0.110338	0,0,0	[50 - max]	Non-Specific
Maclig_37v3@Mlig000410.g7	1002	114	109	102	106	-10.1227	-10.4365	-10.6766	-10.6526	-0.31382	-0.240049	0.02396	0,0,0	[50 - max]	Non-Specific
Maclig_37v3@Mlig000411.g2	2712	28	39	20	28	-12.0792	-11.8836	-12.9618	-12.4889	0.195614	-1.07821	0.472833	0,0,0	[0 - 49]	Non-Specific
Maclig_37v3@Mlig000412.g11	3456	656	393	422	362	-7.61081	-8.59998	-8.6455	-8.89823	-0.989172	-0.0455221	-0.252728	0,0,0	[50 - max]	Non-Specific
Maclig_37v3@Mlig000412.g16	2034	197	138	163	166	-9.33988	-10.0998	-10.0116	-10.0168	-0.759874	0.0881581	-0.00516148	0,0,0	[50 - max]	Non-Specific
Maclig_37v3@Mlig000412.g17	768	5	0	0	0	-14.43	-16.6096	-16.6096	-16.6096	-2.17966	0	0	-,0,0	[0 - 49]	Other
Maclig_37v3@Mlig000412.g19	669	3	10	11	1	-14.786	-13.6396	-13.6629	-15.7411	1.14639	-0.0233273	-2.0782	0,0,-	[0 - 49]	Other
Maclig_37v3@Mlig000412.g23	1206	51	23	20	13	-11.2498	-12.6022	-12.9554	-13.5649	-1.35244	-0.353161	-0.609555	0,0,0	[0 - 49]	Non-Specific
Maclig_37v3@Mlig000412.g7	3480	512	375	324	486	-7.9689	-8.66911	-9.02595	-8.47323	-0.700219	-0.356838	0.552727	0,0,0	[50 - max]	Non-Specific
Maclig_37v3@Mlig000413.g2	3678	737	747	934	1155	-7.44373	-7.67692	-7.5029	-7.2281	-0.233188	0.174013	0.274804	0,0,0	[50 - max]	Non-Specific
Maclig_37v3@Mlig000413.g6	762	18	14	13	10	-12.6752	-13.2437	-13.5445	-13.8977	-0.568524	-0.300789	-0.353176	0,0,0	[0 - 49]	Non-Specific
Maclig_37v3@Mlig000414.g10	1833	145	64	71	75	-9.77592	-11.1835	-11.1867	-11.1331	-1.40754	-0.00321304	0.0535704	0,0,0	[50 - max]	Non-Specific
Maclig_37v3@Mlig000414.g11	381	1	0	0	0	-15.9272	-16.6096	-16.6096	-16.6096	-0.682406	0	0	0,0,0	[0 - 49]	Non-Specific
Maclig_37v3@Mlig000414.g18	2688	177	164	157	163	-9.49355	-9.85349	-10.0652	-10.039	-0.35994	-0.211715	0.0261716	0,0,0	[50 - max]	Non-Specific
Maclig_37v3@Mlig000414.g9	1344	0	0	1	1	-16.6096	-16.6096	-15.9413	-15.9528	0	0.668304	-0.0114669	0,0,0	[0 - 49]	Non-Specific
Maclig_37v3@Mlig000415.g4	2283	159	149	171	197	-9.64871	-9.98788	-9.93747	-9.76944	-0.339165	0.0504092	0.168028	0,0,0	[50 - max]	Non-Specific
Maclig_37v3@Mlig000416.g2	4743	98	130	135	143	-10.3337	-10.184	-10.2827	-10.2242	0.149681	-0.0987389	0.0585487	0,0,0	[50 - max]	Non-Specific
Maclig_37v3@Mlig000417.g18	873	0	0	0	8	-16.6096	-16.6096	-16.6096	-14.1569	0	0	2.45277	0,0,+	[0 - 49]	Tail
Maclig_37v3@Mlig000417.g25	672	16	10	19	12	-12.8716	-13.6896	-12.9918	-13.6367	-0.817981	0.697786	-0.644908	0,0,0	[0 - 49]	Non-Specific
Maclig_37v3@Mlig000417.g26	2724	6	0	4	0	-14.1286	-16.6096	-14.829	-16.6096	-2.48101	1.78061	-1.78061	-,0,0	[0 - 49]	Other
Maclig_37v3@Mlig000417.g27	981	3	4	3	4	-15.0243	-14.6612	-15.2629	-14.8219	0.363096	-0.601661	0.440971	0,0,0	[0 - 49]	Non-Specific
Maclig_37v3@Mlig000417.g29	1017	10	3	14	3	-13.4473	-15.1543	-13.4142	-15.2929	-1.7071	1.74018	-1.87877	0,0,0	[0 - 49]	Non-Specific
Maclig_37v3@Mlig000417.g3	876	3	0	11	12	-14.9003	-16.6096	-13.7038	-13.6116	-1.70938	2.90585	0.0921745	0,+,0	[0 - 49]	Ovaries 1
Maclig_37v3@Mlig000417.g8	408	0	7	0	0	-16.6096	-14.192	-16.3255	-16.6096	2.41761	-2.13347	-0.284139	+,-,0	[0 - 49]	Other
Maclig_37v3@Mlig000418.g10	2961	52	58	33	42	-11.2411	-11.3255	-12.2712	-11.9511	-0.0844396	-0.945647	0.320072	0,0,0	[0 - 49]	Non-Specific
Maclig_37v3@Mlig000418.g6	1203	108	85	70	61	-10.1967	-10.797	-11.2134	-11.4318	-0.600277	-0.416442	-0.218393	0,0,0	[50 - max]	Non-Specific
Maclig_37v3@Mlig000418.g9	990	14	11	16	5	-13.0727	-13.5435	-13.2603	-14.7185	-0.470741	0.283128	-1.45813	0,0,0	[0 - 49]	Non-Specific
Maclig_37v3@Mlig000421.g13	9963	1959	1098	1067	1168	-6.035	-7.12165	-7.3108	-7.21158	-1.08665	-0.189147	0.0992146	0,0,0	[50 - max]	Non-Specific
Maclig_37v3@Mlig000421.g2	6762	979	545	607	631	-7.03467	-8.1318	-8.12293	-8.09883	-1.09713	0.00887045	0.0241013	0,0,0	[50 - max]	Non-Specific
Maclig_37v3@Mlig000421.g7	1578	708	536	462	548	-7.50115	-8.15519	-8.51633	-8.30091	-0.654043	-0.361143	0.215422	0,0,0	[50 - max]	Non-Specific
Maclig_37v3@Mlig000423.g19	11382	569	410	435	563	-7.81614	-8.53986	-8.60373	-8.26133	-0.723717	-0.0638756	0.342401	0,0,0	[50 - max]	Non-Specific
Maclig_37v3@Mlig000423.g5	13665	1191	875	710	1020	-6.75193	-7.44907	-7.89789	-7.40743	-0.697145	-0.448821	0.490462	0,0,0	[50 - max]	Non-Specific
Maclig_37v3@Mlig000423.g9	7218	85	61	136	80	-10.5358	-11.2677	-10.2705	-11.0432	-0.731838	0.997191	-0.772752	0,0,0	[50 - max]	Non-Specific
Maclig_37v3@Mlig000424.g2	1860	42	17	13	6	-11.5301	-12.9965	-13.4719	-14.4695	-1.4664	-0.475419	-0.997609	0,0,0	[0 - 49]	Non-Specific
Maclig_37v3@Mlig000425.g1	1902	202	219	226	215	-9.30423	-9.43858	-9.54058	-9.64524	-0.134356	-0.101998	-0.10466	0,0,0	[50 - max]	Non-Specific
Maclig_37v3@Mlig000426.g1	675	11423	11820	13673	12555	-3.49199	-3.69574	-3.63356	-3.78773	-0.203755	0.0621855	-0.154176	0,0,0	[50 - max]	Non-Specific
Maclig_37v3@Mlig000426.g2	3351	645	675	670	768	-7.63559	-7.82243	-7.98036	-7.815	-0.18684	-0.157927	0.165357	0,0,0	[50 - max]	Non-Specific
Maclig_37v3@Mlig000427.g1	1632	45	50	26	45	-11.4325	-11.5287	-12.599	-11.8609	-0.0961394	-1.07029	0.738097	0,0,0	[0 - 49]	Non-Specific
Maclig_37v3@Mlig000427.g2	2919	85	107	71	118	-10.5391	-10.4593	-11.1854	-10.5037	0.0797635	-0.726074	0.681647	0,0,0	[50 - max]	Non-Specific
Maclig_37v3@Mlig000428.g1	2226	74	77	84	151	-10.7429	-10.9327	-10.9491	-10.1527	-0.189762	-0.0164302	0.796391	0,0,0	[50 - max]	Non-Specific
Maclig_37v3@Mlig000429.g5	2649	38	56	60	57	-11.67	-11.3863	-11.4159	-11.5305	0.28368	-0.0295985	-0.114644	0,0,0	[50 - max]	Non-Specific
Maclig_37v3@Mlig000430.g4	1152	40	47	45	80	-11.5986	-11.6114	-11.8184	-11.0583	-0.0127984	-0.207046	0.760174	0,0,0	[50 - max]	Non-Specific
Maclig_37v3@Mlig000431.g13	2970	488	426	432	619	-8.03737	-8.48347	-8.612	-8.12664	-0.446099	-0.128532	0.485354	0,0,0	[50 - max]	Non-Specific
Maclig_37v3@Mlig000431.g7	2967	442	220	198	288	-8.17869	-9.43026	-9.72937	-9.22624	-1.25157	-0.299108	0.503125	0,0,0	[50 - max]	Non-Specific
Maclig_37v3@Mlig000431.g9	6573	83	58	50	66	-10.5725	-11.3401	-11.6778	-11.3202	-0.767594	-0.337749	0.357623	0,0,0	[50 - max]	Non-Specific
Maclig_37v3@Mlig000432.g2	1173	37	31	65	45	-11.696	-12.2159	-11.3095	-11.8455	-0.51996	0.906391	-0.536009	0,0,0	[0 - 49]	Non-Specific
Maclig_37v3@Mlig000433.g1	1152	43	34	34	44	-11.4961	-12.0875	-12.206	-11.8898	-0.591379	-0.118565	0.316201	0,0,0	[0 - 49]	Non-Specific
Maclig_37v3@Mlig000433.g5	492	5	3	3	6	-14.2277	-15.0922	-15.2223	-14.4094	-0.864488	-0.130054	0.812838	0,0,0	[0 - 49]	Non-Specific
Maclig_37v3@Mlig000434.g2	825	51	129	116	166	-11.2616	-10.1982	-10.4897	-10.0149	1.0634	-0.291423	0.474718	0,0,0	[50 - max]	Non-Specific
Maclig_37v3@Mlig000434.g8	1764	69	73	77	58	-10.8309	-11.0031	-11.0683	-11.5004	-0.172158	-0.0651828	-0.432176	0,0,0	[50 - max]	Non-Specific
Maclig_37v3@Mlig000435.g4	1317	68	43	39	39	-10.8476	-11.7395	-12.0323	-12.0717	-0.89182	-0.292889	-0.0393881	0,0,0	[0 - 49]	Non-Specific
Maclig_37v3@Mlig000437.g1	1047	117	67	111	43	-10.0911	-11.1242	-10.5609	-11.9131	-1.03307	0.563234	-1.35216	0,0,0	[0 - 49]	Non-Specific
Maclig_37v3@Mlig000437.g3	1062	392	243	209	179	-8.35069	-9.29151	-9.65141	-9.90809	-0.940819	-0.359896	-0.256682	0,0,0	[50 - max]	Non-Specific
Maclig_37v3@Mlig000438.g12	918	0	3	0	3	-16.6096	-15.0582	-16.6096	-15.0826	1.5514	-1.5514	1.52706	0,0,0	[0 - 49]	Non-Specific
Maclig_37v3@Mlig000438.g16	330	0	1	3	4	-16.6096	-15.8088	-15.1824	-15.006	0.800854	0.626339	0.176411	0,0,0	[0 - 49]	Non-Specific
Maclig_37v3@Mlig000438.g2	834	0	0	2	0	-16.6096	-16.6096	-15.4609	-16.6096	0	1.14874	-1.14874	0,0,0	[0 - 49]	Non-Specific
Maclig_37v3@Mlig000438.g20	1719	167	100	101	5	-9.58121	-10.5563	-10.6968	-14.6051	-0.975078	-0.14051	-3.90828	0,0,-	[0 - 49]	Other
Maclig_37v3@Mlig000438.g21	1155	0	1	0	0	-16.6096	-15.8847	-16.6096	-16.6096	0.724948	-0.724948	0	0,0,0	[0 - 49]	Non-Specific
Maclig_37v3@Mlig000438.g3	1719	801	559	519	641	-7.32385	-8.09418	-8.34741	-8.07608	-0.770324	-0.253234	0.271335	0,0,0	[50 - max]	Non-Specific
Maclig_37v3@Mlig000438.g6	2556	1	7	7	6	-15.7794	-14.1249	-14.2523	-14.4483	1.65448	-0.127363	-0.196056	0,0,0	[0 - 49]	Non-Specific
Maclig_37v3@Mlig000438.g7	1191	75	88	64	153	-10.7141	-10.745	-11.3355	-10.1298	-0.0308242	-0.590516	1.20566	0,0,0	[50 - max]	Non-Specific
Maclig_37v3@Mlig000438.g9	1092	200	261	203	173	-9.31654	-9.18806	-9.69496	-9.95642	0.128482	-0.506901	-0.261455	0,0,0	[50 - max]	Non-Specific
Maclig_37v3@Mlig000439.g1	1101	58	84	104	102	-11.0944	-10.8064	-10.6557	-10.7037	0.287932	0.150752	-0.0479606	0,0,0	[50 - max]	Non-Specific
Maclig_37v3@Mlig000440.g3	3135	241	380	459	360	-9.04948	-8.64869	-8.52531	-8.90357	0.400788	0.123385	-0.37826	0,0,0	[50 - max]	Non-Specific
Maclig_37v3@Mlig000440.g7	2070	68	102	72	102	-10.8633	-10.5327	-11.1682	-10.7128	0.330624	-0.635446	0.455398	0,0,0	[50 - max]	Non-Specific
Maclig_37v3@Mlig000441.g1	1797	495	444	509	526	-8.01541	-8.42558	-8.37563	-8.36124	-0.410174	0.0499453	0.0143943	0,0,0	[50 - max]	Non-Specific
Maclig_37v3@Mlig000442.g3	2541	46	32	0	0	-11.4172	-12.1528	-16.6096	-16.6096	-0.735563	-4.45687	0	0,-,0	[0 - 49]	Other
Maclig_37v3@Mlig000443.g1	669	82	58	45	73	-10.5846	-11.3209	-11.822	-11.1838	-0.736359	-0.501118	0.63827	0,0,0	[50 - max]	Non-Specific
Maclig_37v3@Mlig000443.g4	669	95	110	87	88	-10.3752	-10.4177	-10.897	-10.9231	-0.0424441	-0.479313	-0.0261124	0,0,0	[50 - max]	Non-Specific
Maclig_37v3@Mlig000443.g5	669	99	71	68	41	-10.3196	-11.0521	-11.2517	-11.9872	-0.732464	-0.199649	-0.735502	0,0,0	[0 - 49]	Non-Specific
Maclig_37v3@Mlig000444.g12	495	17	5	2	4	-12.7425	-14.4184	-15.5473	-14.9375	-1.67587	-1.12886	0.609773	0,0,0	[0 - 49]	Non-Specific
Maclig_37v3@Mlig000444.g2	2055	149	120	107	142	-9.73716	-10.3015	-10.6106	-10.2344	-0.564325	-0.309159	0.376202	0,0,0	[50 - max]	Non-Specific
Maclig_37v3@Mlig000445.g1	762	287	264	275	244	-8.80041	-9.1721	-9.26064	-9.46299	-0.371686	-0.0885412	-0.202349	0,0,0	[50 - max]	Non-Specific
Maclig_37v3@Mlig000446.g4	1623	21	48	11	22	-12.5077	-11.5969	-13.6581	-12.8629	0.910837	-2.06114	0.795111	0,-,0	[0 - 49]	Other
Maclig_37v3@Mlig000447.g1	2775	230	218	225	302	-9.11643	-9.44733	-9.54591	-9.15863	-0.330895	-0.0985816	0.387273	0,0,0	[50 - max]	Non-Specific
Maclig_37v3@Mlig000448.g1	1251	71	78	117	123	-10.7903	-10.9133	-10.4834	-10.4424	-0.122963	0.429861	0.0410156	0,0,0	[50 - max]	Non-Specific
Maclig_37v3@Mlig000448.g6	1146	21	11	15	19	-12.4861	-13.5408	-13.2914	-13.0146	-1.05469	0.249425	0.276751	0,0,0	[0 - 49]	Non-Specific
Maclig_37v3@Mlig000451.g1	1080	191	170	156	180	-9.38526	-9.80663	-10.0696	-9.89826	-0.421374	-0.262982	0.171361	0,0,0	[50 - max]	Non-Specific
Maclig_37v3@Mlig000451.g4	1080	142	96	107	140	-9.80821	-10.6098	-10.6118	-10.2569	-0.801592	-0.00198424	0.354891	0,0,0	[50 - max]	Non-Specific
Maclig_37v3@Mlig000451.g6	1281	1	0	0	2	-15.7794	-16.6096	-16.6096	-15.5031	-0.83027	0	1.10651	0,0,0	[0 - 49]	Non-Specific
Maclig_37v3@Mlig000452.g7	1410	73	60	54	69	-10.7617	-11.2866	-11.5684	-11.255	-0.524927	-0.281728	0.313348	0,0,0	[50 - max]	Non-Specific
Maclig_37v3@Mlig000453.g7	6726	197	154	157	199	-9.34033	-9.93934	-10.0641	-9.75655	-0.599014	-0.124754	0.30755	0,0,0	[50 - max]	Non-Specific
Maclig_37v3@Mlig000454.g1	906	180	135	125	118	-9.46965	-10.1317	-10.385	-10.5063	-0.662098	-0.253289	-0.121254	0,0,0	[50 - max]	Non-Specific
Maclig_37v3@Mlig000455.g1	4968	268	119	101	103	-8.89831	-10.3164	-10.6879	-10.6971	-1.41811	-0.37153	-0.0091382	0,0,0	[50 - max]	Non-Specific
Maclig_37v3@Mlig000455.g12	729	26	11	12	24	-12.2017	-13.5773	-13.597	-12.7183	-1.37561	-0.019673	0.878668	0,0,0	[0 - 49]	Non-Specific
Maclig_37v3@Mlig000455.g14	3192	0	5	15	0	-16.6096	-14.4897	-13.3264	-16.6096	2.11999	1.1632	-3.28319	+,0,-	[0 - 49]	Other
Maclig_37v3@Mlig000455.g8	4032	217	130	65	47	-9.20104	-10.1846	-11.3169	-11.7914	-0.983519	-1.1323	-0.474553	0,0,0	[0 - 49]	Non-Specific
Maclig_37v3@Mlig000456.g1	1875	54	51	38	47	-11.1735	-11.4997	-12.0751	-11.7994	-0.326224	-0.575407	0.275756	0,0,0	[0 - 49]	Non-Specific
Maclig_37v3@Mlig000457.g1	702	8	0	17	21	-13.7478	-16.6096	-13.1692	-12.8774	-2.86188	3.44049	0.291715	-,+,0	[0 - 49]	Other
Maclig_37v3@Mlig000458.g10	1296	3	6	0	8	-14.9767	-14.3118	-16.6096	-14.097	0.664812	-2.29779	2.51262	0,-,+	[0 - 49]	Other
Maclig_37v3@Mlig000459.g1	1419	377	325	229	318	-8.40767	-8.87585	-9.52168	-9.08395	-0.468175	-0.645828	0.437728	0,0,0	[50 - max]	Non-Specific
Maclig_37v3@Mlig000459.g2	1410	374	207	279	330	-8.42069	-9.51745	-9.24098	-9.02935	-1.09676	0.276471	0.211627	0,0,0	[50 - max]	Non-Specific
Maclig_37v3@Mlig000459.g4	690	65	112	146	178	-10.9195	-10.3952	-10.1615	-9.91218	0.524269	0.233734	0.249312	0,0,0	[50 - max]	Non-Specific
Maclig_37v3@Mlig000459.g6	696	3	5	3	1	-14.723	-14.5064	-15.1055	-15.7904	0.216562	-0.599066	-0.684851	0,0,0	[0 - 49]	Non-Specific
Maclig_37v3@Mlig000460.g5	2292	56	50	76	72	-11.1305	-11.5285	-11.0909	-11.2089	-0.397997	0.437624	-0.118048	0,0,0	[50 - max]	Non-Specific
Maclig_37v3@Mlig000461.g1	1629	74	64	60	43	-10.7298	-11.1907	-11.414	-11.9277	-0.460892	-0.223309	-0.513638	0,0,0	[0 - 49]	Non-Specific
Maclig_37v3@Mlig000461.g3	1629	50	24	16	39	-11.3026	-12.5506	-13.1872	-12.0481	-1.24803	-0.636541	1.13906	0,0,0	[0 - 49]	Non-Specific
Maclig_37v3@Mlig000462.g5	2472	231	198	156	191	-9.11355	-9.58177	-10.0705	-9.81178	-0.468219	-0.488763	0.258755	0,0,0	[50 - max]	Non-Specific
Maclig_37v3@Mlig000463.g2	2316	1070	1785	2393	3599	-6.90651	-6.42219	-6.14727	-5.58992	0.484321	0.27492	0.557357	0,0,0	[50 - max]	Non-Specific
Maclig_37v3@Mlig000463.g4	2334	177	225	336	479	-9.49588	-9.40154	-8.97223	-8.49594	0.0943367	0.429305	0.476296	0,0,0	[50 - max]	Non-Specific
Maclig_37v3@Mlig000463.g5	1986	641	518	569	695	-7.64461	-8.20381	-8.21539	-7.95923	-0.559192	-0.0115799	0.256156	0,0,0	[50 - max]	Non-Specific
Maclig_37v3@Mlig000464.g4	1524	18	12	34	44	-12.7008	-13.5073	-12.1994	-11.8846	-0.806522	1.30788	0.314781	0,0,0	[0 - 49]	Non-Specific
Maclig_37v3@Mlig000465.g11	3300	137	117	116	100	-9.85989	-10.3371	-10.4993	-10.7306	-0.477228	-0.162171	-0.231326	0,0,0	[50 - max]	Non-Specific
Maclig_37v3@Mlig000465.g5	3285	198	116	128	80	-9.33176	-10.3423	-10.3518	-11.0552	-1.01058	-0.00950243	-0.703375	0,0,0	[50 - max]	Non-Specific
Maclig_37v3@Mlig000466.g1	1653	172	129	109	114	-9.53476	-10.1966	-10.5823	-10.5493	-0.661821	-0.385747	0.0330571	0,0,0	[50 - max]	Non-Specific
Maclig_37v3@Mlig000467.g5	9714	526	306	321	510	-7.92842	-8.96175	-9.03749	-8.4051	-1.03332	-0.075746	0.632388	0,0,0	[50 - max]	Non-Specific
Maclig_37v3@Mlig000468.g1	2064	250	328	565	602	-8.99577	-8.85897	-8.22562	-8.16572	0.136805	0.633348	0.0598968	0,0,0	[50 - max]	Non-Specific
Maclig_37v3@Mlig000469.g6	2103	96	73	43	54	-10.3611	-11.0026	-11.8876	-11.5959	-0.641516	-0.884939	0.291689	0,0,0	[50 - max]	Non-Specific
Maclig_37v3@Mlig000470.g1	2379	45	85	54	67	-11.4394	-10.7975	-11.5623	-11.3112	0.641884	-0.764808	0.251132	0,0,0	[50 - max]	Non-Specific
Maclig_37v3@Mlig000470.g9	5580	32	130	108	108	-11.9327	-10.1903	-10.6008	-10.6307	1.74241	-0.410515	-0.0298831	0,0,0	[50 - max]	Non-Specific
Maclig_37v3@Mlig000471.g1	378	16	14	59	87	-12.8603	-13.2677	-11.4492	-10.9325	-0.407398	1.81844	0.516721	0,0,0	[50 - max]	Non-Specific
Maclig_37v3@Mlig000471.g3	315	236	118	77	76	-9.08129	-10.3236	-11.0746	-11.1235	-1.2423	-0.750975	-0.0489021	0,0,0	[50 - max]	Non-Specific
Maclig_37v3@Mlig000472.g1	3120	511	360	284	343	-7.96967	-8.72576	-9.21452	-8.97256	-0.756088	-0.48876	0.241954	0,0,0	[50 - max]	Non-Specific
Maclig_37v3@Mlig000472.g2	3117	294	176	160	171	-8.76804	-9.75613	-10.0377	-9.97561	-0.988091	-0.281539	0.0620644	0,0,0	[50 - max]	Non-Specific
Maclig_37v3@Mlig000473.g1	3525	9	326	217	193	-13.5731	-8.87017	-9.60321	-9.80199	4.70294	-0.733046	-0.198778	+,0,0	[50 - max]	Testes
Maclig_37v3@Mlig000475.g16	1542	45	64	72	90	-11.4393	-11.1849	-11.1775	-10.8806	0.254349	0.00740264	0.296903	0,0,0	[50 - max]	Non-Specific
Maclig_37v3@Mlig000475.g6	1542	30	47	64	62	-12.0044	-11.6318	-11.3258	-11.4156	0.372527	0.305999	-0.0897901	0,0,0	[50 - max]	Non-Specific
Maclig_37v3@Mlig000476.g1	1614	934	871	1048	953	-7.10272	-7.45522	-7.33652	-7.50525	-0.352506	0.118703	-0.168732	0,0,0	[50 - max]	Non-Specific
Maclig_37v3@Mlig000476.g5	1614	1059	1094	1349	1352	-6.92164	-7.12785	-6.97332	-7.00132	-0.206208	0.154528	-0.0279953	0,0,0	[50 - max]	Non-Specific
Maclig_37v3@Mlig000477.g2	1422	200	119	100	92	-9.31867	-10.3116	-10.7047	-10.8534	-0.992901	-0.393098	-0.148772	0,0,0	[50 - max]	Non-Specific
Maclig_37v3@Mlig000478.g3	1191	6	3	5	10	-14.1604	-14.9911	-14.6238	-13.8715	-0.830773	0.367287	0.752389	0,0,0	[0 - 49]	Non-Specific
Maclig_37v3@Mlig000480.g2	2451	212	224	271	317	-9.23512	-9.40765	-9.28165	-9.08773	-0.172527	0.126004	0.193914	0,0,0	[50 - max]	Non-Specific
Maclig_37v3@Mlig000482.g2	1227	90	73	81	42	-10.4605	-11.0091	-11.0059	-11.9379	-0.548605	0.00319342	-0.93196	0,0,0	[0 - 49]	Non-Specific
Maclig_37v3@Mlig000483.g11	3861	116	108	138	141	-10.0922	-10.4527	-10.2436	-10.2501	-0.360522	0.209106	-0.00650427	0,0,0	[50 - max]	Non-Specific
Maclig_37v3@Mlig000483.g4	3519	106	109	86	128	-10.2327	-10.4335	-10.9232	-10.3809	-0.200761	-0.48974	0.542368	0,0,0	[50 - max]	Non-Specific
Maclig_37v3@Mlig000484.g1	2865	448	274	274	81	-8.16181	-9.11808	-9.26414	-11.0271	-0.956261	-0.146069	-1.76294	0,0,0	[50 - max]	Non-Specific
Maclig_37v3@Mlig000484.g3	2841	214	310	277	566	-9.2204	-8.9424	-9.24855	-8.25479	0.278007	-0.306156	0.993757	0,0,0	[50 - max]	Non-Specific
Maclig_37v3@Mlig000485.g5	432	18	22	21	3	-12.6839	-12.645	-12.8593	-15.1042	0.0388472	-0.214239	-2.24498	0,0,-	[0 - 49]	Other
Maclig_37v3@Mlig000485.g6	957	74	52	69	40	-10.7392	-11.4827	-11.2394	-12.0333	-0.743441	0.243253	-0.793861	0,0,0	[0 - 49]	Non-Specific
Maclig_37v3@Mlig000485.g7	642	0	0	0	0	-16.6096	-16.6096	-16.6096	-16.6096	0	0	0	0,0,0	[0 - 49]	Non-Specific
Maclig_37v3@Mlig000485.g8	921	4	0	4	0	-14.7081	-16.6096	-14.8625	-16.6096	-1.90151	1.74709	-1.74709	0,0,0	[0 - 49]	Non-Specific
Maclig_37v3@Mlig000486.g4	1191	126	112	89	95	-9.97728	-10.3962	-10.8698	-10.8058	-0.418955	-0.473513	0.063944	0,0,0	[50 - max]	Non-Specific
Maclig_37v3@Mlig000487.g1	2865	968	644	570	603	-7.05034	-7.88954	-8.21273	-8.16403	-0.839196	-0.323187	0.0486924	0,0,0	[50 - max]	Non-Specific
Maclig_37v3@Mlig000488.g4	1809	286	155	198	189	-8.80381	-9.93294	-9.73154	-9.82948	-1.12913	0.201391	-0.0979332	0,0,0	[50 - max]	Non-Specific
Maclig_37v3@Mlig000488.g7	2241	289	193	136	156	-8.79074	-9.62118	-10.2716	-10.107	-0.830442	-0.650426	0.164579	0,0,0	[50 - max]	Non-Specific
Maclig_37v3@Mlig000490.g2	2007	201	198	232	292	-9.31303	-9.583	-9.50543	-9.20327	-0.269973	0.0775708	0.302156	0,0,0	[50 - max]	Non-Specific
Maclig_37v3@Mlig000490.g6	507	0	0	0	1	-16.6096	-16.6096	-16.6096	-15.8318	0	0	0.777884	0,0,0	[0 - 49]	Non-Specific
Maclig_37v3@Mlig000490.g7	924	64	0	14	9	-10.9411	-16.6096	-13.4037	-13.9888	-5.66852	3.20593	-0.585126	-,+,0	[0 - 49]	Other
Maclig_37v3@Mlig000491.g3	1203	13	8	0	13	-13.1319	-14.0258	-16.6096	-13.4966	-0.893845	-2.58387	3.113	0,-,+	[0 - 49]	Other
Maclig_37v3@Mlig000491.g5	2382	58	29	38	38	-11.0934	-12.3047	-12.0706	-12.0942	-1.21127	0.234065	-0.0235649	0,0,0	[0 - 49]	Non-Specific
Maclig_37v3@Mlig000493.g1	183	108	88	120	190	-10.2012	-10.7402	-10.4447	-9.82448	-0.538968	0.295484	0.620207	0,0,0	[50 - max]	Non-Specific
Maclig_37v3@Mlig000493.g2	726	504	621	763	705	-7.99081	-7.94283	-7.79406	-7.93892	0.0479766	0.148776	-0.144861	0,0,0	[50 - max]	Non-Specific
Maclig_37v3@Mlig000493.g3	1182	412	487	586	685	-8.28086	-8.29343	-8.17473	-7.98117	-0.0125692	0.118696	0.193568	0,0,0	[50 - max]	Non-Specific
Maclig_37v3@Mlig000493.g4	594	184	188	274	308	-9.44122	-9.65898	-9.26707	-9.12976	-0.21776	0.391914	0.137312	0,0,0	[50 - max]	Non-Specific
Maclig_37v3@Mlig000493.g8	720	40	50	42	10	-11.6033	-11.5289	-11.9118	-13.8034	0.0743724	-0.382874	-1.89159	0,0,0	[0 - 49]	Non-Specific
Maclig_37v3@Mlig000494.g1	1815	61	97	74	79	-11.0045	-10.6077	-11.128	-11.0633	0.396727	-0.520283	0.0647095	0,0,0	[50 - max]	Non-Specific
Maclig_37v3@Mlig000495.g1	969	113	131	93	95	-10.1291	-10.1777	-10.8149	-10.8078	-0.04858	-0.637167	0.0070966	0,0,0	[50 - max]	Non-Specific
Maclig_37v3@Mlig000495.g2	969	99	64	84	69	-10.3215	-11.191	-10.9543	-11.2671	-0.869422	0.236624	-0.312712	0,0,0	[50 - max]	Non-Specific
Maclig_37v3@Mlig000495.g4	969	81	76	95	55	-10.603	-10.9427	-10.7828	-11.5689	-0.339705	0.159905	-0.786133	0,0,0	[50 - max]	Non-Specific
Maclig_37v3@Mlig000496.g3	2613	161	188	187	176	-9.63358	-9.66114	-9.81156	-9.92634	-0.0275614	-0.150415	-0.114779	0,0,0	[50 - max]	Non-Specific
Maclig_37v3@Mlig000497.g10	3339	4	222	143	163	-14.4997	-9.42246	-10.1931	-10.0399	5.07729	-0.770667	0.153233	+,0,0	[50 - max]	Testes
Maclig_37v3@Mlig000497.g2	3051	9	213	187	143	-13.6094	-9.4795	-9.8121	-10.2241	4.12993	-0.332605	-0.412022	+,0,0	[50 - max]	Testes
Maclig_37v3@Mlig000497.g4	2772	9	359	309	231	-13.5636	-8.72986	-9.09399	-9.53833	4.83378	-0.364138	-0.444335	+,0,0	[50 - max]	Testes
Maclig_37v3@Mlig000497.g5	975	1	0	0	2	-15.7702	-16.6096	-16.6096	-15.4939	-0.839416	0	1.11575	0,0,0	[0 - 49]	Non-Specific
Maclig_37v3@Mlig000497.g6	1236	1	1	0	9	-15.5541	-15.692	-16.6096	-14.0307	-0.137933	-0.917592	2.5789	0,0,+	[0 - 49]	Tail
Maclig_37v3@Mlig000497.g7	1263	3	4	3	8	-14.8724	-14.7571	-15.141	-14.0803	0.115266	-0.383902	1.06068	0,0,0	[0 - 49]	Non-Specific
Maclig_37v3@Mlig000498.g1	291	4116	3983	4678	4241	-4.96429	-5.26472	-5.18073	-5.35303	-0.300431	0.0839863	-0.172293	0,0,0	[50 - max]	Non-Specific
Maclig_37v3@Mlig000498.g4	630	9	12	2	8	-13.604	-13.5119	-15.3953	-14.1588	0.0920719	-1.88334	1.23643	0,0,0	[0 - 49]	Non-Specific
Maclig_37v3@Mlig000499.g3	3102	111	106	163	211	-10.1633	-10.4709	-10.0051	-9.67187	-0.307626	0.465866	0.333205	0,0,0	[50 - max]	Non-Specific
Maclig_37v3@Mlig000501.g1	1365	0	0	0	0	-16.6096	-16.6096	-16.6096	-16.6096	0	0	0	0,0,0	[0 - 49]	Non-Specific
Maclig_37v3@Mlig000503.g11	1068	11	13	25	24	-13.389	-13.3781	-12.637	-12.7197	0.0109108	0.741083	-0.0827203	0,0,0	[0 - 49]	Non-Specific
Maclig_37v3@Mlig000505.g2	2340	19	27	0	13	-12.6484	-12.3915	-16.6096	-13.4862	0.25691	-4.21812	3.1234	0,-,+	[0 - 49]	Other
Maclig_37v3@Mlig000505.g3	2253	5	39	29	40	-14.3626	-11.8941	-12.4521	-12.0065	2.46859	-0.558064	0.44562	+,0,0	[0 - 49]	Testes
Maclig_37v3@Mlig000506.g4	2487	240	321	411	444	-9.05959	-8.89338	-8.68399	-8.6032	0.166214	0.20939	0.0807883	0,0,0	[50 - max]	Non-Specific
Maclig_37v3@Mlig000507.g1	2712	106	116	109	172	-10.2251	-10.3497	-10.5779	-9.9643	-0.124603	-0.228216	0.613643	0,0,0	[50 - max]	Non-Specific
Maclig_37v3@Mlig000508.g1	1545	1179	1159	1539	1449	-6.76656	-7.04405	-6.78372	-6.90137	-0.277491	0.260331	-0.117656	0,0,0	[50 - max]	Non-Specific
Maclig_37v3@Mlig000508.g11	1545	847	771	1279	1537	-7.24376	-7.63172	-7.04975	-6.81642	-0.387957	0.581968	0.233334	0,0,0	[50 - max]	Non-Specific
Maclig_37v3@Mlig000508.g9	744	11	4	0	0	-13.3551	-14.7571	-16.6096	-16.2442	-1.40203	-1.85254	0.365481	0,0,0	[0 - 49]	Non-Specific
Maclig_37v3@Mlig000509.g1	3723	26	655	637	464	-12.2194	-7.86693	-8.05303	-8.54172	4.35252	-0.186103	-0.488693	+,0,0	[50 - max]	Testes
Maclig_37v3@Mlig000509.g3	2268	0	31	26	41	-16.6096	-12.2221	-12.6074	-11.9761	4.38749	-0.385204	0.631233	+,0,0	[0 - 49]	Testes
Maclig_37v3@Mlig000509.g5	3723	29	1465	1336	979	-12.0354	-6.7068	-6.9871	-7.46614	5.32863	-0.280301	-0.479037	+,0,0	[50 - max]	Testes
Maclig_37v3@Mlig000510.g1	2166	44	69	6	67	-11.4785	-11.0787	-14.3803	-11.2955	0.399772	-3.30154	3.08476	0,-,+	[50 - max]	Other
Maclig_37v3@Mlig000510.g15	2295	37	50	96	84	-11.6993	-11.5442	-10.7631	-10.9787	0.155125	0.78109	-0.215571	0,0,0	[50 - max]	Non-Specific
Maclig_37v3@Mlig000511.g10	768	137	228	278	283	-9.8601	-9.37993	-9.24415	-9.25196	0.480168	0.135783	-0.00781435	0,0,0	[50 - max]	Non-Specific
Maclig_37v3@Mlig000511.g12	1047	7	23	21	26	-13.924	-12.6305	-12.8799	-12.5951	1.29344	-0.249409	0.284791	0,0,0	[0 - 49]	Non-Specific
Maclig_37v3@Mlig000511.g18	1686	190	220	240	178	-9.39186	-9.43253	-9.45689	-9.91449	-0.0406662	-0.0243565	-0.457602	0,0,0	[50 - max]	Non-Specific
Maclig_37v3@Mlig000511.g3	906	0	0	0	0	-16.6096	-16.6096	-16.6096	-16.6096	0	0	0	0,0,0	[0 - 49]	Non-Specific
Maclig_37v3@Mlig000511.g5	1911	245	181	220	255	-9.02782	-9.71397	-9.57911	-9.39962	-0.686146	0.13486	0.179489	0,0,0	[50 - max]	Non-Specific
Maclig_37v3@Mlig000512.g2	1257	61	167	175	56	-11.0109	-9.82942	-9.909	-11.5597	1.18152	-0.0795736	-1.65075	0,0,0	[50 - max]	Non-Specific
Maclig_37v3@Mlig000513.g1	2904	118	100	55	87	-10.0735	-10.5591	-11.5476	-10.9325	-0.485558	-0.988546	0.615073	0,0,0	[50 - max]	Non-Specific
Maclig_37v3@Mlig000514.g1	1242	19760	19352	22052	20658	-2.70138	-2.98453	-2.94407	-3.06941	-0.283153	0.0404589	-0.125339	0,0,0	[50 - max]	Non-Specific
Maclig_37v3@Mlig000515.g2	849	52	32	42	24	-11.2297	-12.1587	-11.9273	-12.7144	-0.929017	0.231417	-0.787138	0,0,0	[0 - 49]	Non-Specific
Maclig_37v3@Mlig000516.g1	738	55	493	431	456	-11.1659	-8.2741	-8.61514	-8.56496	2.89181	-0.341044	0.0501814	+,0,0	[50 - max]	Testes
Maclig_37v3@Mlig000518.g8	1113	11	23	21	22	-13.2958	-12.6014	-12.8458	-12.8468	0.694444	-0.244371	-0.00106218	0,0,0	[0 - 49]	Non-Specific
Maclig_37v3@Mlig000520.g14	1116	51	35	41	39	-11.2634	-12.0283	-11.9417	-12.0531	-0.764887	0.0866349	-0.111429	0,0,0	[0 - 49]	Non-Specific
Maclig_37v3@Mlig000520.g15	1104	19	10	15	26	-12.6294	-13.7147	-13.3505	-12.6143	-1.08527	0.364185	0.736219	0,0,0	[0 - 49]	Non-Specific
Maclig_37v3@Mlig000521.g3	1281	217	135	96	38	-9.20169	-10.1329	-10.7669	-12.0736	-0.931194	-0.634052	-1.30665	0,0,0	[0 - 49]	Non-Specific
Maclig_37v3@Mlig000522.g6	1332	133	127	110	158	-9.89729	-10.2197	-10.565	-10.0858	-0.322412	-0.345317	0.479219	0,0,0	[50 - max]	Non-Specific
Maclig_37v3@Mlig000523.g12	2064	560	447	486	640	-7.83964	-8.41698	-8.44332	-8.07872	-0.577336	-0.0263439	0.364604	0,0,0	[50 - max]	Non-Specific
Maclig_37v3@Mlig000523.g26	1935	736	570	629	437	-7.44473	-8.06556	-8.07223	-8.62758	-0.620829	-0.00666875	-0.555348	0,0,0	[50 - max]	Non-Specific
Maclig_37v3@Mlig000524.g1	1974	403	383	479	477	-8.31195	-8.63801	-8.46439	-8.50188	-0.326062	0.173626	-0.0374963	0,0,0	[50 - max]	Non-Specific
Maclig_37v3@Mlig000524.g5	2070	371	242	280	317	-8.43311	-9.29507	-9.23322	-9.08774	-0.861958	0.0618499	0.145485	0,0,0	[50 - max]	Non-Specific
Maclig_37v3@Mlig000524.g6	2127	101	120	81	151	-10.2909	-10.2987	-10.9974	-10.1486	-0.0077402	-0.698691	0.848721	0,0,0	[50 - max]	Non-Specific
Maclig_37v3@Mlig000526.g1	1776	669	550	500	550	-7.58313	-8.11663	-8.40121	-8.29611	-0.533497	-0.284582	0.1051	0,0,0	[50 - max]	Non-Specific
Maclig_37v3@Mlig000527.g1	2532	39	17	10	9	-11.635	-13.0273	-13.793	-14.0112	-1.39233	-0.765731	-0.21818	0,0,0	[0 - 49]	Non-Specific
Maclig_37v3@Mlig000528.g10	1008	947	5785	740	3209	-7.08213	-4.72645	-7.83842	-5.75513	2.35568	-3.11197	2.08329	+,-,+	[50 - max]	Other
Maclig_37v3@Mlig000528.g2	429	85	71	73	80	-10.5448	-11.0448	-11.1418	-11.0498	-0.500001	-0.097044	0.0920394	0,0,0	[50 - max]	Non-Specific
Maclig_37v3@Mlig000529.g2	3369	396	331	339	314	-8.33595	-8.84628	-8.95977	-9.1001	-0.510327	-0.113499	-0.140327	0,0,0	[50 - max]	Non-Specific
Maclig_37v3@Mlig000529.g3	768	24	12	7	6	-12.312	-13.4195	-14.3087	-14.5095	-1.10746	-0.889159	-0.200827	0,0,0	[0 - 49]	Non-Specific
Maclig_37v3@Mlig000531.g1	1215	775	619	398	495	-7.37088	-7.9478	-8.7288	-8.44821	-0.576923	-0.780994	0.280584	0,0,0	[50 - max]	Non-Specific
Maclig_37v3@Mlig000532.g1	1239	54	107	120	178	-11.1829	-10.4629	-10.4457	-9.91422	0.720076	0.0172139	0.531429	0,0,0	[50 - max]	Non-Specific
Maclig_37v3@Mlig000532.g3	840	33	13	32	44	-11.8578	-13.3948	-12.2878	-11.878	-1.53698	1.10701	0.409761	0,0,0	[0 - 49]	Non-Specific
Maclig_37v3@Mlig000532.g6	855	86	54	89	65	-10.5296	-11.4178	-10.8741	-11.3335	-0.888192	0.543701	-0.459369	0,0,0	[50 - max]	Non-Specific
Maclig_37v3@Mlig000533.g6	1623	34	26	20	17	-11.8229	-12.4252	-12.9236	-13.1705	-0.60233	-0.498346	-0.246973	0,0,0	[0 - 49]	Non-Specific
Maclig_37v3@Mlig000533.g8	7113	199	157	121	140	-9.32243	-9.91402	-10.431	-10.256	-0.591591	-0.516939	0.174965	0,0,0	[50 - max]	Non-Specific
Maclig_37v3@Mlig000534.g1	822	74	31	56	86	-10.7345	-12.1975	-11.5127	-10.9463	-1.46299	0.6848	0.566411	0,0,0	[50 - max]	Non-Specific
Maclig_37v3@Mlig000534.g5	906	39	23	17	14	-11.6309	-12.6342	-13.1481	-13.4584	-1.00323	-0.513888	-0.310385	0,0,0	[0 - 49]	Non-Specific
Maclig_37v3@Mlig000534.g6	813	29	57	27	12	-12.0586	-11.3557	-12.5496	-13.641	0.702957	-1.19397	-1.09133	0,0,0	[0 - 49]	Non-Specific
Maclig_37v3@Mlig000535.g1	1092	15	41	125	131	-12.91	-11.8297	-10.3871	-10.3533	1.08037	1.44255	0.0337814	0,0,0	[50 - max]	Non-Specific
Maclig_37v3@Mlig000535.g10	1671	204	294	360	223	-9.28789	-9.01536	-8.87402	-9.58913	0.272532	0.141337	-0.715108	0,0,0	[50 - max]	Non-Specific
Maclig_37v3@Mlig000535.g11	585	9	9	4	3	-13.5705	-13.8053	-14.9832	-15.1608	-0.234795	-1.17797	-0.177575	0,0,0	[0 - 49]	Non-Specific
Maclig_37v3@Mlig000535.g15	1506	7	28	34	31	-13.903	-12.3627	-12.1985	-12.3831	1.54025	0.164227	-0.184612	0,0,0	[0 - 49]	Non-Specific
Maclig_37v3@Mlig000535.g3	1722	445	352	516	667	-8.17104	-8.76107	-8.35694	-8.01957	-0.590032	0.404138	0.337362	0,0,0	[50 - max]	Non-Specific
Maclig_37v3@Mlig000535.g6	1089	30	64	130	167	-11.9832	-11.1921	-10.3319	-10.005	0.791039	0.860232	0.3269	0,0,0	[50 - max]	Non-Specific
Maclig_37v3@Mlig000535.g9	1092	71	82	169	277	-10.7937	-10.849	-9.95772	-9.28056	-0.0553502	0.891318	0.677158	0,0,0	[50 - max]	Non-Specific
Maclig_37v3@Mlig000536.g10	462	21	18	10	11	-12.4814	-12.9088	-13.8659	-13.7333	-0.427447	-0.957098	0.132608	0,0,0	[0 - 49]	Non-Specific
Maclig_37v3@Mlig000536.g11	1305	48	159	183	122	-11.3598	-9.90131	-9.84723	-10.4548	1.45848	0.0540731	-0.607555	0,0,0	[50 - max]	Non-Specific
Maclig_37v3@Mlig000536.g12	1443	8	5	4	4	-13.7348	-14.4739	-14.8625	-15.016	-0.739066	-0.388695	-0.153415	0,0,0	[0 - 49]	Non-Specific
Maclig_37v3@Mlig000536.g15	1770	0	0	3	0	-16.6096	-16.6096	-15.1742	-16.6096	0	1.43539	-1.43539	0,0,0	[0 - 49]	Non-Specific
Maclig_37v3@Mlig000536.g16	1458	16	10	7	5	-12.8399	-13.6973	-14.2523	-14.6078	-0.857385	-0.554954	-0.355501	0,0,0	[0 - 49]	Non-Specific
Maclig_37v3@Mlig000536.g2	816	863	949	1112	1203	-7.2164	-7.33225	-7.25166	-7.16944	-0.115845	0.0805855	0.0822181	0,0,0	[50 - max]	Non-Specific
Maclig_37v3@Mlig000537.g11	4665	190	440	531	690	-9.39052	-8.43872	-8.31698	-7.97055	0.951795	0.121744	0.346426	0,0,0	[50 - max]	Non-Specific
Maclig_37v3@Mlig000537.g14	3858	0	0	9	46	-16.6096	-16.6096	-13.9905	-11.8299	0	2.61913	2.16059	0,+,+	[0 - 49]	Other
Maclig_37v3@Mlig000537.g8	2280	38	91	109	112	-11.6739	-10.6981	-10.5794	-10.5706	0.975788	0.118729	0.00877497	0,0,0	[50 - max]	Non-Specific
Maclig_37v3@Mlig000537.g9	1101	31	18	22	14	-11.953	-12.9041	-12.821	-13.4341	-0.951082	0.0830516	-0.613057	0,0,0	[0 - 49]	Non-Specific
Maclig_37v3@Mlig000538.g3	3387	181	127	143	114	-9.46093	-10.2234	-10.1958	-10.5503	-0.762459	0.027593	-0.354492	0,0,0	[50 - max]	Non-Specific
Maclig_37v3@Mlig000539.g10	2208	34	31	37	22	-11.8283	-12.1996	-12.0988	-12.8631	-0.371235	0.100759	-0.76426	0,0,0	[0 - 49]	Non-Specific
Maclig_37v3@Mlig000539.g4	996	15	28	11	29	-12.9229	-12.3484	-13.7585	-12.4724	0.574477	-1.41014	1.28615	0,0,0	[0 - 49]	Non-Specific
Maclig_37v3@Mlig000539.g7	1188	25	18	10	29	-12.2736	-12.9279	-13.7696	-12.4776	-0.654333	-0.841668	1.292	0,0,0	[0 - 49]	Non-Specific
Maclig_37v3@Mlig000540.g4	2133	9	9	36	59	-13.6658	-13.8322	-12.1453	-11.4799	-0.166377	1.68695	0.665328	0,0,0	[50 - max]	Non-Specific
Maclig_37v3@Mlig000541.g1	1509	124	147	198	283	-10.0038	-10.0114	-9.73214	-9.25	-0.00761514	0.279292	0.482141	0,0,0	[50 - max]	Non-Specific
Maclig_37v3@Mlig000541.g2	306	37	34	51	46	-11.7134	-12.0565	-11.6544	-11.8133	-0.343102	0.40209	-0.158975	0,0,0	[0 - 49]	Non-Specific
Maclig_37v3@Mlig000541.g5	2454	411	334	297	353	-8.28296	-8.83489	-9.15019	-8.93525	-0.551927	-0.315305	0.214942	0,0,0	[50 - max]	Non-Specific
Maclig_37v3@Mlig000541.g7	3405	164	100	93	105	-9.60403	-10.554	-10.8121	-10.6695	-0.949965	-0.258055	0.142594	0,0,0	[50 - max]	Non-Specific
Maclig_37v3@Mlig000542.g1	1908	80	166	139	115	-10.6291	-9.83908	-10.2339	-10.5386	0.790036	-0.394837	-0.304728	0,0,0	[50 - max]	Non-Specific
Maclig_37v3@Mlig000542.g8	462	0	2	2	1	-16.6096	-15.3291	-15.6304	-15.9137	1.28055	-0.301328	-0.283328	0,0,0	[0 - 49]	Non-Specific
Maclig_37v3@Mlig000543.g1	1542	190	152	113	210	-9.39582	-9.96508	-10.5261	-9.67683	-0.569258	-0.560982	0.849238	0,0,0	[50 - max]	Non-Specific
Maclig_37v3@Mlig000543.g12	957	6	3	0	3	-14.124	-15.0374	-16.6096	-15.0254	-0.913358	-1.57226	1.58422	0,0,0	[0 - 49]	Non-Specific
Maclig_37v3@Mlig000543.g18	399	3	0	3	3	-15.004	-16.6096	-15.2149	-15.1722	-1.60569	1.39476	0.0426788	0,0,0	[0 - 49]	Non-Specific
Maclig_37v3@Mlig000543.g19	345	49	24	24	34	-11.3292	-12.5484	-12.6786	-12.2528	-1.21922	-0.130242	0.42579	0,0,0	[0 - 49]	Non-Specific
Maclig_37v3@Mlig000543.g6	171	2	2	0	1	-15.3313	-15.6103	-16.6096	-16.1016	-0.279026	-0.999306	0.508084	0,0,0	[0 - 49]	Non-Specific
Maclig_37v3@Mlig000544.g2	3261	74	71	87	98	-10.7413	-11.0425	-10.9048	-10.7702	-0.301207	0.137705	0.134573	0,0,0	[50 - max]	Non-Specific
Maclig_37v3@Mlig000544.g3	756	2	2	0	4	-15.2956	-15.2217	-16.6096	-14.8706	0.0738685	-1.38794	1.73907	0,0,0	[0 - 49]	Non-Specific
Maclig_37v3@Mlig000545.g1	2187	157	164	186	183	-9.66207	-9.8545	-9.81952	-9.8726	-0.192436	0.034985	-0.0530825	0,0,0	[50 - max]	Non-Specific
Maclig_37v3@Mlig000545.g11	2676	47	20	61	15	-11.3819	-12.7683	-11.3967	-13.3224	-1.38635	1.37159	-1.92569	0,0,0	[0 - 49]	Non-Specific
Maclig_37v3@Mlig000545.g4	2874	175	191	197	271	-9.51198	-9.63853	-9.74118	-9.31501	-0.126554	-0.102646	0.426164	0,0,0	[50 - max]	Non-Specific
Maclig_37v3@Mlig000546.g1	1044	31	67	97	51	-11.9705	-11.1186	-10.7537	-11.6718	0.851874	0.364858	-0.918032	0,0,0	[50 - max]	Non-Specific
Maclig_37v3@Mlig000549.g1	1737	60	148	171	207	-11.0418	-9.99813	-9.94435	-9.69782	1.04367	0.0537856	0.246529	0,0,0	[50 - max]	Non-Specific
Maclig_37v3@Mlig000549.g5	3750	280	216	178	253	-8.8376	-9.45714	-9.88095	-9.41048	-0.619531	-0.423819	0.470477	0,0,0	[50 - max]	Non-Specific
Maclig_37v3@Mlig000550.g5	336	24	10	28	28	-12.3339	-13.7197	-12.4954	-12.4921	-1.38583	1.22432	0.00328517	0,0,0	[0 - 49]	Non-Specific
Maclig_37v3@Mlig000550.g7	1809	0	43	21	21	-16.6096	-11.7437	-12.8428	-12.9283	4.86592	-1.09903	-0.0855238	+,0,0	[0 - 49]	Testes
Maclig_37v3@Mlig000552.g1	1824	877	715	614	592	-7.19322	-7.73995	-8.10673	-8.19027	-0.546732	-0.366774	-0.0835435	0,0,0	[50 - max]	Non-Specific
Maclig_37v3@Mlig000553.g1	2274	105	73	47	54	-10.2363	-11.0138	-11.776	-11.5998	-0.777448	-0.762171	0.176149	0,0,0	[50 - max]	Non-Specific
Maclig_37v3@Mlig000554.g1	1053	32	53	81	65	-11.9118	-11.4574	-10.9944	-11.3513	0.454432	0.462921	-0.356801	0,0,0	[50 - max]	Non-Specific
Maclig_37v3@Mlig000554.g2	852	222	292	275	311	-9.16857	-9.02822	-9.25847	-9.11667	0.140345	-0.230251	0.141804	0,0,0	[50 - max]	Non-Specific
Maclig_37v3@Mlig000555.g2	1689	63	30	60	57	-10.959	-12.2299	-11.4158	-11.5341	-1.2709	0.814115	-0.118335	0,0,0	[50 - max]	Non-Specific
Maclig_37v3@Mlig000556.g2	342	17	5	18	18	-12.7988	-14.5243	-13.0909	-13.0995	-1.7255	1.43342	-0.00858465	0,0,0	[0 - 49]	Non-Specific
Maclig_37v3@Mlig000556.g9	3150	86	74	124	123	-10.5244	-10.9951	-10.3948	-10.4413	-0.470631	0.600311	-0.0465525	0,0,0	[50 - max]	Non-Specific
Maclig_37v3@Mlig000557.g3	2265	29	42	45	36	-12.0324	-11.792	-11.8157	-12.1765	0.240362	-0.0236738	-0.360775	0,0,0	[0 - 49]	Non-Specific
Maclig_37v3@Mlig000558.g1	2259	0	8	9	4	-16.6096	-13.8983	-13.9536	-14.7637	2.71131	-0.0553065	-0.810089	+,0,0	[0 - 49]	Testes
Maclig_37v3@Mlig000558.g4	2259	26	8	0	4	-12.2017	-13.8983	-16.6096	-14.7637	-1.69662	-2.71131	1.84591	0,-,0	[0 - 49]	Other
Maclig_37v3@Mlig000558.g5	2034	17	5	4	10	-12.7531	-14.6085	-14.8625	-13.8513	-1.85545	-0.254013	1.01126	0,0,0	[0 - 49]	Non-Specific
Maclig_37v3@Mlig000559.g1	915	157	68	103	138	-9.66145	-11.099	-10.6622	-10.2807	-1.43759	0.436878	0.381485	0,0,0	[50 - max]	Non-Specific
Maclig_37v3@Mlig000559.g10	1248	92	119	143	149	-10.4216	-10.3115	-10.1958	-10.1713	0.110032	0.115747	0.0244652	0,0,0	[50 - max]	Non-Specific
Maclig_37v3@Mlig000559.g11	432	0	3	0	0	-16.6096	-14.9422	-16.6096	-16.6096	1.66743	-1.66743	0	0,0,0	[0 - 49]	Non-Specific
Maclig_37v3@Mlig000559.g15	960	222	240	305	249	-9.16705	-9.30798	-9.11214	-9.43461	-0.140939	0.195842	-0.32247	0,0,0	[50 - max]	Non-Specific
Maclig_37v3@Mlig000560.g1	1623	48	37	14	37	-11.3373	-11.9446	-13.4252	-12.1468	-0.60729	-1.48056	1.2784	0,0,0	[0 - 49]	Non-Specific
Maclig_37v3@Mlig000561.g1	606	46	51	66	67	-11.4102	-11.5047	-11.2812	-11.2939	-0.0944948	0.223522	-0.0127047	0,0,0	[50 - max]	Non-Specific
Maclig_37v3@Mlig000562.g4	1644	161	95	53	82	-9.62752	-10.6334	-11.6012	-11.0124	-1.00583	-0.967843	0.588783	0,0,0	[50 - max]	Non-Specific
Maclig_37v3@Mlig000563.g1	1161	28	14	13	38	-12.0798	-13.2704	-13.5355	-12.1002	-1.19061	-0.265094	1.43528	0,0,0	[0 - 49]	Non-Specific
Maclig_37v3@Mlig000563.g7	1158	0	0	2	0	-16.6096	-16.6096	-15.6485	-16.6089	0	0.961119	-0.960334	0,0,0	[0 - 49]	Non-Specific
Maclig_37v3@Mlig000564.g4	639	0	16	16	0	-16.6096	-13.1045	-13.2368	-16.6096	3.50515	-0.132347	-3.37281	+,0,-	[0 - 49]	Other
Maclig_37v3@Mlig000565.g3	1329	0	6	3	0	-16.6096	-14.2647	-15.279	-16.6096	2.3449	-1.01429	-1.33061	+,0,0	[0 - 49]	Testes
Maclig_37v3@Mlig000565.g5	3432	34	27	26	21	-11.8479	-12.3903	-12.5759	-12.9119	-0.542434	-0.185594	-0.335932	0,0,0	[0 - 49]	Non-Specific
Maclig_37v3@Mlig000566.g1	1626	898	583	776	864	-7.15926	-8.03394	-7.76919	-7.6461	-0.874684	0.26475	0.12309	0,0,0	[50 - max]	Non-Specific
Maclig_37v3@Mlig000567.g5	2760	568	463	447	550	-7.81753	-8.36389	-8.5634	-8.29725	-0.546357	-0.199515	0.266151	0,0,0	[50 - max]	Non-Specific
Maclig_37v3@Mlig000568.g1	2988	30	21	18	15	-12.0092	-12.7013	-13.0959	-13.3373	-0.692045	-0.394593	-0.241484	0,0,0	[0 - 49]	Non-Specific
Maclig_37v3@Mlig000569.g12	918	0	4	3	6	-16.6096	-14.8145	-15.0849	-14.3691	1.79512	-0.270402	0.715856	0,0,0	[0 - 49]	Non-Specific
Maclig_37v3@Mlig000569.g17	3984	0	0	0	0	-16.6096	-16.6096	-16.6096	-16.6096	0	0	0	0,0,0	[0 - 49]	Non-Specific
Maclig_37v3@Mlig000569.g21	1224	4	1	3	4	-14.5698	-15.8847	-15.141	-14.8843	-1.31492	0.743693	0.256659	0,0,0	[0 - 49]	Non-Specific
Maclig_37v3@Mlig000569.g22	1752	16	6	0	11	-12.8719	-14.3068	-16.6096	-13.7481	-1.43494	-2.30283	2.86155	0,-,+	[0 - 49]	Other
Maclig_37v3@Mlig000569.g24	1089	0	0	0	0	-16.6096	-16.6096	-16.6096	-16.6096	0	0	0	0,0,0	[0 - 49]	Non-Specific
Maclig_37v3@Mlig000569.g7	1005	0	9	6	0	-16.6096	-13.8175	-14.4249	-16.2983	2.79209	-0.607361	-1.87335	+,0,0	[0 - 49]	Testes
Maclig_37v3@Mlig000569.g9	1401	0	0	0	0	-16.6096	-16.6096	-16.6096	-16.6096	0	0	0	0,0,0	[0 - 49]	Non-Specific
Maclig_37v3@Mlig000570.g1	1371	0	0	7	0	-16.6096	-16.6096	-14.2829	-16.6096	0	2.32678	-2.32678	0,+,-	[0 - 49]	Other
Maclig_37v3@Mlig000570.g12	3498	47	93	56	87	-11.3896	-10.668	-11.5115	-10.9378	0.721602	-0.843525	0.57368	0,0,0	[50 - max]	Non-Specific
Maclig_37v3@Mlig000570.g2	699	24	25	52	36	-12.3212	-12.522	-11.6241	-12.1527	-0.200834	0.897897	-0.528574	0,0,0	[0 - 49]	Non-Specific
Maclig_37v3@Mlig000570.g7	696	8	7	8	2	-13.7568	-14.132	-14.0952	-15.5031	-0.375179	0.0367598	-1.4079	0,0,0	[0 - 49]	Non-Specific
Maclig_37v3@Mlig000570.g8	2394	29	16	5	17	-12.0736	-13.1316	-14.6032	-13.2149	-1.05796	-1.47159	1.38821	0,0,0	[0 - 49]	Non-Specific
Maclig_37v3@Mlig000571.g1	747	1022	1016	1065	1017	-6.97277	-7.23398	-7.31387	-7.41138	-0.261207	-0.0798879	-0.0975128	0,0,0	[50 - max]	Non-Specific
Maclig_37v3@Mlig000572.g1	3813	598	545	400	568	-7.74474	-8.13099	-8.7234	-8.25091	-0.386249	-0.592411	0.472483	0,0,0	[50 - max]	Non-Specific
Maclig_37v3@Mlig000572.g2	1230	12	19	0	0	-13.283	-12.8856	-16.5985	-16.6096	0.397421	-3.71293	-0.0111502	0,-,0	[0 - 49]	Other
Maclig_37v3@Mlig000572.g3	8556	718	520	571	597	-7.48077	-8.19811	-8.21092	-8.1779	-0.717344	-0.0128103	0.0330186	0,0,0	[50 - max]	Non-Specific
Maclig_37v3@Mlig000572.g5	8316	532	439	515	586	-7.91311	-8.44204	-8.3606	-8.20544	-0.528925	0.0814384	0.155156	0,0,0	[50 - max]	Non-Specific
Maclig_37v3@Mlig000573.g18	1986	97	104	63	62	-10.3491	-10.5016	-11.3529	-11.411	-0.152497	-0.851285	-0.0581632	0,0,0	[50 - max]	Non-Specific
Maclig_37v3@Mlig000574.g1	2124	45	22	218	209	-11.4389	-12.6735	-9.59483	-9.68408	-1.23467	3.0787	-0.0892535	0,+,0	[50 - max]	Ovaries 1
Maclig_37v3@Mlig000575.g1	3129	114	294	258	130	-10.121	-9.01782	-9.35352	-10.3572	1.10315	-0.335708	-1.00371	0,0,0	[50 - max]	Non-Specific
Maclig_37v3@Mlig000575.g2	3129	151	437	350	353	-9.71879	-8.44819	-8.91553	-8.93327	1.2706	-0.467335	-0.0177437	0,0,0	[50 - max]	Non-Specific
Maclig_37v3@Mlig000575.g3	2670	65	118	78	94	-10.9299	-10.3236	-11.0477	-10.8305	0.606263	-0.724128	0.217262	0,0,0	[50 - max]	Non-Specific
Maclig_37v3@Mlig000575.g5	1377	0	0	0	0	-16.5942	-16.6096	-16.6096	-16.6096	-0.0154482	0	0	0,0,0	[0 - 49]	Non-Specific
Maclig_37v3@Mlig000575.g8	303	1	0	0	1	-15.6154	-16.4218	-16.6096	-15.7944	-0.806465	-0.187822	0.815255	0,0,0	[0 - 49]	Non-Specific
Maclig_37v3@Mlig000575.g9	1152	47	103	88	98	-11.3723	-10.5218	-10.8789	-10.7639	0.850459	-0.357076	0.114989	0,0,0	[50 - max]	Non-Specific
Maclig_37v3@Mlig000576.g1	897	492	326	314	199	-8.02568	-8.86776	-9.07043	-9.75529	-0.84208	-0.202678	-0.684856	0,0,0	[50 - max]	Non-Specific
Maclig_37v3@Mlig000577.g1	1464	25	36	26	33	-12.2714	-11.9849	-12.5584	-12.2731	0.286503	-0.573444	0.285303	0,0,0	[0 - 49]	Non-Specific
Maclig_37v3@Mlig000577.g2	1707	52	51	78	75	-11.2347	-11.5208	-11.0564	-11.1513	-0.286155	0.4644	-0.0949225	0,0,0	[50 - max]	Non-Specific
Maclig_37v3@Mlig000578.g12	3051	60	118	63	32	-11.0231	-10.3231	-11.3576	-12.3128	0.700026	-1.0345	-0.955225	0,0,0	[0 - 49]	Non-Specific
Maclig_37v3@Mlig000578.g3	717	5	12	12	15	-14.4214	-13.5097	-13.5926	-13.3113	0.911724	-0.0828279	0.281273	0,0,0	[0 - 49]	Non-Specific
Maclig_37v3@Mlig000578.g4	1251	0	0	14	13	-16.6096	-16.6096	-13.4351	-13.559	0	3.17457	-0.12388	0,+,0	[0 - 49]	Ovaries 1
Maclig_37v3@Mlig000578.g5	321	1	1	0	0	-15.7794	-15.8847	-16.6096	-16.6096	-0.105322	-0.724948	0	0,0,0	[0 - 49]	Non-Specific
Maclig_37v3@Mlig000579.g15	1947	148	57	152	174	-9.75081	-11.3543	-10.1061	-9.94327	-1.60347	1.24814	0.16288	0,0,0	[50 - max]	Non-Specific
Maclig_37v3@Mlig000579.g19	1134	4	6	4	5	-14.693	-14.2396	-14.9765	-14.7084	0.45337	-0.736872	0.268111	0,0,0	[0 - 49]	Non-Specific
Maclig_37v3@Mlig000579.g20	1068	0	0	0	0	-16.6096	-16.6096	-16.6096	-16.6096	0	0	0	0,0,0	[0 - 49]	Non-Specific
Maclig_37v3@Mlig000579.g9	1830	115	125	203	204	-10.1064	-10.2411	-9.69674	-9.72088	-0.134737	0.544381	-0.0241439	0,0,0	[50 - max]	Non-Specific
Maclig_37v3@Mlig000580.g7	4164	24	29	23	14	-12.3325	-12.3001	-12.7238	-13.4618	0.0324142	-0.423679	-0.737945	0,0,0	[0 - 49]	Non-Specific
Maclig_37v3@Mlig000581.g3	1584	25	25	64	25	-12.2377	-12.4817	-11.3287	-12.6526	-0.244009	1.153	-1.32388	0,0,0	[0 - 49]	Non-Specific
Maclig_37v3@Mlig000581.g4	1578	86	107	96	111	-10.5295	-10.4662	-10.7668	-10.5897	0.0633477	-0.300655	0.177114	0,0,0	[50 - max]	Non-Specific
Maclig_37v3@Mlig000581.g6	567	2	0	0	0	-15.3922	-16.6096	-16.6096	-16.6096	-1.21744	0	0	0,0,0	[0 - 49]	Non-Specific
Maclig_37v3@Mlig000581.g9	1701	3	4	4	0	-14.773	-14.7279	-14.8625	-16.6096	0.0450548	-0.134614	-1.74709	0,0,0	[0 - 49]	Non-Specific
Maclig_37v3@Mlig000582.g11	3312	410	772	924	1244	-8.28607	-7.63028	-7.51885	-7.12112	0.655784	0.111433	0.397727	0,0,0	[50 - max]	Non-Specific
Maclig_37v3@Mlig000582.g7	3291	496	847	1201	1300	-8.0147	-7.49661	-7.14075	-7.05724	0.518084	0.355867	0.0835065	0,0,0	[50 - max]	Non-Specific
Maclig_37v3@Mlig000583.g12	165	298	249	305	246	-8.74639	-9.25599	-9.11213	-9.45129	-0.509601	0.143857	-0.339162	0,0,0	[50 - max]	Non-Specific
Maclig_37v3@Mlig000583.g6	1368	83	97	91	153	-10.5805	-10.5979	-10.8336	-10.1343	-0.0174832	-0.235705	0.699345	0,0,0	[50 - max]	Non-Specific
Maclig_37v3@Mlig000585.g13	1410	7	9	9	15	-13.8438	-13.8691	-13.9792	-13.3432	-0.0252934	-0.110128	0.63604	0,0,0	[0 - 49]	Non-Specific
Maclig_37v3@Mlig000585.g16	1038	1	1	0	2	-15.7794	-15.8847	-16.6096	-15.5031	-0.105322	-0.724948	1.10651	0,0,0	[0 - 49]	Non-Specific
Maclig_37v3@Mlig000585.g2	2001	122	142	151	163	-10.0313	-10.0567	-10.1165	-10.0395	-0.0253912	-0.0598441	0.0769536	0,0,0	[50 - max]	Non-Specific
Maclig_37v3@Mlig000586.g9	1440	232	166	144	138	-9.10328	-9.83858	-10.1867	-10.2822	-0.735295	-0.348071	-0.0955325	0,0,0	[50 - max]	Non-Specific
Maclig_37v3@Mlig000587.g9	8970	658	400	569	652	-7.60653	-8.5763	-8.21592	-8.05058	-0.969765	0.360375	0.165342	0,0,0	[50 - max]	Non-Specific
Maclig_37v3@Mlig000588.g2	627	4	10	11	24	-14.6724	-13.655	-13.7432	-12.71	1.01741	-0.0882558	1.03321	0,0,0	[0 - 49]	Non-Specific
Maclig_37v3@Mlig000588.g5	780	0	0	0	0	-16.6096	-16.6096	-16.6096	-16.6096	0	0	0	0,0,0	[0 - 49]	Non-Specific
Maclig_37v3@Mlig000588.g6	234	7	18	42	56	-13.9692	-12.9259	-11.9327	-11.5472	1.04337	0.993194	0.385474	0,0,0	[50 - max]	Non-Specific
Maclig_37v3@Mlig000589.g1	3405	9	102	195	183	-13.5459	-10.5364	-9.75256	-9.87418	3.00946	0.783862	-0.121618	+,0,0	[50 - max]	Testes
Maclig_37v3@Mlig000590.g10	2481	25	21	20	25	-12.2455	-12.753	-12.9618	-12.6767	-0.507501	-0.208786	0.285035	0,0,0	[0 - 49]	Non-Specific
Maclig_37v3@Mlig000590.g14	1476	18	9	11	9	-12.7241	-13.8023	-13.7061	-13.9847	-1.07828	0.096246	-0.278651	0,0,0	[0 - 49]	Non-Specific
Maclig_37v3@Mlig000590.g18	1683	21	14	11	8	-12.4871	-13.2537	-13.6594	-14.0794	-0.766655	-0.405647	-0.420035	0,0,0	[0 - 49]	Non-Specific
Maclig_37v3@Mlig000591.g1	1335	1098	1166	1139	1307	-6.86941	-7.03559	-7.2171	-7.04999	-0.166177	-0.181511	0.167116	0,0,0	[50 - max]	Non-Specific
Maclig_37v3@Mlig000592.g1	783	578	405	264	225	-7.79439	-8.55593	-9.31674	-9.58034	-0.761539	-0.760807	-0.263597	0,0,0	[50 - max]	Non-Specific
Maclig_37v3@Mlig000592.g10	315	40	43	29	47	-11.6043	-11.7503	-12.4312	-11.7848	-0.146082	-0.680828	0.64635	0,0,0	[0 - 49]	Non-Specific
Maclig_37v3@Mlig000592.g3	744	161	96	109	117	-9.62562	-10.616	-10.5773	-10.5116	-0.990392	0.0387509	0.065636	0,0,0	[50 - max]	Non-Specific
Maclig_37v3@Mlig000592.g9	570	5	0	0	0	-14.2684	-16.6096	-16.6096	-16.4089	-2.3412	0	0.20076	-,0,0	[0 - 49]	Other
Maclig_37v3@Mlig000594.g1	669	12	23	43	23	-13.2716	-12.5877	-11.8941	-12.773	0.68388	0.69363	-0.878895	0,0,0	[0 - 49]	Non-Specific
Maclig_37v3@Mlig000594.g2	999	48	40	74	40	-11.3498	-11.8622	-11.1286	-12.0268	-0.512426	0.73357	-0.898174	0,0,0	[0 - 49]	Non-Specific
Maclig_37v3@Mlig000594.g4	681	25	20	6	13	-12.2399	-12.8202	-14.4087	-13.527	-0.580317	-1.58855	0.881691	0,0,0	[0 - 49]	Non-Specific
Maclig_37v3@Mlig000594.g5	1059	90	139	129	100	-10.4665	-10.0877	-10.3428	-10.7416	0.378757	-0.255044	-0.398843	0,0,0	[50 - max]	Non-Specific
Maclig_37v3@Mlig000594.g8	933	47	30	61	46	-11.3639	-12.2389	-11.4048	-11.8385	-0.874936	0.834101	-0.433749	0,0,0	[0 - 49]	Non-Specific
Maclig_37v3@Mlig000595.g3	1704	0	6	11	2	-16.6096	-14.3114	-13.678	-15.616	2.29819	0.63348	-1.93804	+,0,0	[0 - 49]	Testes
Maclig_37v3@Mlig000596.g1	4221	30	11	35	49	-12.0216	-13.539	-12.1594	-11.725	-1.51737	1.37954	0.434415	0,0,0	[0 - 49]	Non-Specific
Maclig_37v3@Mlig000597.g1	3342	174	209	262	355	-9.51483	-9.50997	-9.32774	-8.92547	0.00486558	0.18223	0.402273	0,0,0	[50 - max]	Non-Specific
Maclig_37v3@Mlig000597.g4	3237	147	170	271	343	-9.76353	-9.7988	-9.2839	-8.97436	-0.0352752	0.514903	0.309535	0,0,0	[50 - max]	Non-Specific
Maclig_37v3@Mlig000598.g1	984	50	0	68	42	-11.2833	-16.6096	-11.2556	-11.9453	-5.32634	5.35404	-0.689699	-,+,0	[0 - 49]	Other
Maclig_37v3@Mlig000599.g1	1434	136	109	130	133	-9.86996	-10.4313	-10.3343	-10.3252	-0.561382	0.0970519	0.00906943	0,0,0	[50 - max]	Non-Specific
Maclig_37v3@Mlig000600.g1	2130	32	18	27	21	-11.9126	-12.9169	-12.5058	-12.9003	-1.00432	0.411116	-0.394551	0,0,0	[0 - 49]	Non-Specific
Maclig_37v3@Mlig000600.g2	2136	198	186	235	268	-9.33595	-9.67113	-9.48512	-9.32701	-0.33518	0.186005	0.158112	0,0,0	[50 - max]	Non-Specific
Maclig_37v3@Mlig000600.g8	2130	0	0	0	0	-16.6096	-16.6096	-16.6096	-16.6096	0	0	0	0,0,0	[0 - 49]	Non-Specific
Maclig_37v3@Mlig000602.g2	2679	0	113	48	54	-16.6096	-10.3809	-11.7496	-11.5957	6.22876	-1.36874	0.15391	+,0,0	[50 - max]	Testes
Maclig_37v3@Mlig000602.g5	2682	12	236	185	89	-13.24	-9.33298	-9.83003	-10.8947	3.90702	-0.497053	-1.06462	+,0,0	[50 - max]	Testes
Maclig_37v3@Mlig000603.g12	747	1	1	1	0	-15.7825	-15.886	-15.9428	-16.6096	-0.103513	-0.0567811	-0.666846	0,0,0	[0 - 49]	Non-Specific
Maclig_37v3@Mlig000603.g3	2052	29	0	28	9	-12.0427	-16.6096	-12.4706	-13.9291	-4.56694	4.13905	-1.45846	-,+,0	[0 - 49]	Other
Maclig_37v3@Mlig000603.g4	2193	204	142	108	79	-9.28931	-10.0632	-10.5955	-11.0618	-0.773863	-0.532361	-0.466227	0,0,0	[50 - max]	Non-Specific
Maclig_37v3@Mlig000604.g2	180	15	7	9	6	-12.9513	-14.108	-13.9103	-14.5256	-1.1567	0.197775	-0.615329	0,0,0	[0 - 49]	Non-Specific
Maclig_37v3@Mlig000604.g5	1938	99	42	54	51	-10.3237	-11.7962	-11.5837	-11.6788	-1.47245	0.212536	-0.0951793	0,0,0	[50 - max]	Non-Specific
Maclig_37v3@Mlig000605.g13	2157	4	5	1	8	-14.5233	-14.5827	-15.745	-14.0523	-0.0594057	-1.16226	1.69266	0,0,0	[0 - 49]	Non-Specific
Maclig_37v3@Mlig000605.g2	1752	206	181	230	185	-9.27727	-9.71403	-9.51555	-9.86232	-0.436762	0.198485	-0.346773	0,0,0	[50 - max]	Non-Specific
Maclig_37v3@Mlig000607.g14	2646	199	2345	2705	2324	-9.32249	-6.02869	-5.97067	-6.2202	3.2938	0.058014	-0.249527	+,0,0	[50 - max]	Testes
Maclig_37v3@Mlig000607.g2	2547	35	887	1223	1244	-11.7765	-7.43015	-7.11474	-7.12079	4.34631	0.315405	-0.00604616	+,0,0	[50 - max]	Testes
Maclig_37v3@Mlig000607.g8	2562	95	1588	1877	1458	-10.38	-6.59062	-6.49722	-6.89207	3.78938	0.0933995	-0.394855	+,0,0	[50 - max]	Testes
Maclig_37v3@Mlig000608.g4	870	37	102	139	185	-11.7064	-10.5362	-10.2327	-9.85678	1.17017	0.303572	0.375882	0,0,0	[50 - max]	Non-Specific
Maclig_37v3@Mlig000608.g5	870	42	141	129	142	-11.5419	-10.0658	-10.3467	-10.2397	1.47601	-0.280859	0.107001	0,0,0	[50 - max]	Non-Specific
Maclig_37v3@Mlig000609.g1	1446	67	72	53	58	-10.8873	-11.0291	-11.5896	-11.51	-0.141862	-0.560477	0.0796562	0,0,0	[50 - max]	Non-Specific
Maclig_37v3@Mlig000609.g12	1107	52	98	82	87	-11.2273	-10.5875	-10.9823	-10.9348	0.639816	-0.394854	0.0474899	0,0,0	[50 - max]	Non-Specific
Maclig_37v3@Mlig000609.g13	1116	28	63	24	39	-12.108	-11.2156	-12.6952	-12.0727	0.892378	-1.47961	0.622487	0,0,0	[0 - 49]	Non-Specific
Maclig_37v3@Mlig000609.g14	2283	35	34	34	35	-11.7864	-12.0848	-12.2318	-12.1991	-0.298374	-0.14696	0.0326543	0,0,0	[0 - 49]	Non-Specific
Maclig_37v3@Mlig000609.g16	2079	450	447	496	480	-8.15387	-8.41577	-8.41368	-8.49185	-0.261902	0.00209331	-0.0781706	0,0,0	[50 - max]	Non-Specific
Maclig_37v3@Mlig000609.g21	636	176	188	158	144	-9.50535	-9.65821	-10.0551	-10.2151	-0.152856	-0.396897	-0.15996	0,0,0	[50 - max]	Non-Specific
Maclig_37v3@Mlig000610.g1	879	137	159	96	126	-9.86026	-9.89759	-10.7628	-10.4059	-0.0373324	-0.865206	0.356869	0,0,0	[50 - max]	Non-Specific
Maclig_37v3@Mlig000610.g2	1029	77	73	75	54	-10.6888	-11.0128	-11.109	-11.5915	-0.323989	-0.0962211	-0.482495	0,0,0	[50 - max]	Non-Specific
Maclig_37v3@Mlig000611.g2	2790	223	279	255	251	-9.16232	-9.09107	-9.37113	-9.42437	0.0712446	-0.280057	-0.0532405	0,0,0	[50 - max]	Non-Specific
Maclig_37v3@Mlig000612.g1	3999	103	86	110	182	-10.2694	-10.7726	-10.5659	-9.88111	-0.503222	0.206678	0.684826	0,0,0	[50 - max]	Non-Specific
Maclig_37v3@Mlig000612.g2	4335	457	421	630	746	-8.13291	-8.50329	-8.07029	-7.85779	-0.370377	0.432999	0.212502	0,0,0	[50 - max]	Non-Specific
Maclig_37v3@Mlig000612.g3	5385	1697	1812	2402	2836	-6.24229	-6.39996	-6.14177	-5.93345	-0.157666	0.258186	0.208324	0,0,0	[50 - max]	Non-Specific
Maclig_37v3@Mlig000613.g13	1737	2749	1652	1575	1254	-5.54664	-6.53337	-6.75018	-7.10972	-0.986731	-0.216804	-0.359541	0,0,0	[50 - max]	Non-Specific
Maclig_37v3@Mlig000613.g3	2385	551	271	246	168	-7.86267	-9.13197	-9.42167	-9.99686	-1.2693	-0.289696	-0.575192	0,0,0	[50 - max]	Non-Specific
Maclig_37v3@Mlig000613.g4	498	761	475	416	338	-7.39773	-8.32961	-8.66595	-8.99668	-0.931875	-0.336344	-0.330729	0,0,0	[50 - max]	Non-Specific
Maclig_37v3@Mlig000614.g2	1602	706	553	484	530	-7.50562	-8.10971	-8.44889	-8.34938	-0.604095	-0.339178	0.0995084	0,0,0	[50 - max]	Non-Specific
Maclig_37v3@Mlig000614.g6	8193	62	52	84	135	-10.9877	-11.4911	-10.9491	-10.3096	-0.503412	0.541991	0.639444	0,0,0	[50 - max]	Non-Specific
Maclig_37v3@Mlig000615.g11	2184	22	17	12	15	-12.4439	-13.0396	-13.558	-13.306	-0.595682	-0.518384	0.251994	0,0,0	[0 - 49]	Non-Specific
Maclig_37v3@Mlig000615.g3	1845	0	2	2	0	-16.6096	-15.5679	-15.4658	-16.3762	1.04172	0.102102	-0.910428	0,0,0	[0 - 49]	Non-Specific
Maclig_37v3@Mlig000615.g4	636	4	0	2	2	-14.4969	-16.6096	-15.4379	-15.4556	-2.11277	1.17176	-0.0177001	-,0,0	[0 - 49]	Other
Maclig_37v3@Mlig000615.g5	990	0	0	0	0	-16.6096	-16.6096	-16.6096	-16.6096	0	0	0	0,0,0	[0 - 49]	Non-Specific
Maclig_37v3@Mlig000615.g6	4986	64	19	15	26	-10.9528	-12.8902	-13.3325	-12.6231	-1.9374	-0.442308	0.709326	0,0,0	[0 - 49]	Non-Specific
Maclig_37v3@Mlig000617.g2	1380	27	30	6	4	-12.1686	-12.2502	-14.4491	-14.9028	-0.0816528	-2.19889	-0.453689	0,-,0	[0 - 49]	Other
Maclig_37v3@Mlig000617.g4	330	0	0	0	0	-16.6096	-16.6096	-16.6096	-16.6096	0	0	0	0,0,0	[0 - 49]	Non-Specific
Maclig_37v3@Mlig000620.g1	435	8	3	0	23	-13.8157	-15.005	-16.6096	-12.7965	-1.18933	-1.60466	3.81314	0,0,+	[0 - 49]	Tail
Maclig_37v3@Mlig000620.g8	771	17	19	17	18	-12.7815	-12.8907	-13.1493	-13.1013	-0.109209	-0.258581	0.0479718	0,0,0	[0 - 49]	Non-Specific
Maclig_37v3@Mlig000621.g6	966	31	21	15	14	-11.9396	-12.7145	-13.3449	-13.4567	-0.774832	-0.630415	-0.111794	0,0,0	[0 - 49]	Non-Specific
Maclig_37v3@Mlig000622.g7	1203	11	16	0	0	-13.3677	-13.0842	-16.6096	-16.6096	0.283455	-3.52541	0	0,-,0	[0 - 49]	Other
Maclig_37v3@Mlig000622.g9	621	14	22	15	15	-13.0187	-12.687	-13.2706	-13.3052	0.331761	-0.583689	-0.0346046	0,0,0	[0 - 49]	Non-Specific
Maclig_37v3@Mlig000623.g16	2127	18	43	54	53	-12.7178	-11.7399	-11.5772	-11.636	0.977865	0.162688	-0.058823	0,0,0	[50 - max]	Non-Specific
Maclig_37v3@Mlig000625.g3	1908	48	54	70	81	-11.339	-11.4256	-11.2159	-11.0294	-0.0865289	0.209623	0.186496	0,0,0	[50 - max]	Non-Specific
Maclig_37v3@Mlig000627.g1	1548	0	0	0	0	-16.6096	-16.6096	-16.6068	-16.6093	8.47663e-06	0.00278206	-0.00249857	0,0,0	[0 - 49]	Non-Specific
Maclig_37v3@Mlig000627.g11	1062	0	0	8	4	-16.6096	-16.6096	-14.1604	-14.9671	0	2.44921	-0.806716	0,+,0	[0 - 49]	Ovaries 1
Maclig_37v3@Mlig000627.g12	1446	0	0	31	0	-16.6096	-16.6096	-12.3222	-16.6096	2.82555e-06	4.28743	-4.28743	0,+,-	[0 - 49]	Other
Maclig_37v3@Mlig000627.g3	942	30	21	21	48	-11.9845	-12.755	-12.846	-11.7555	-0.770513	-0.0909647	1.09054	0,0,0	[0 - 49]	Non-Specific
Maclig_37v3@Mlig000628.g1	2019	49	239	216	164	-11.3331	-9.31237	-9.60664	-10.0327	2.02071	-0.29426	-0.426028	+,0,0	[50 - max]	Testes
Maclig_37v3@Mlig000628.g3	450	11	30	23	19	-13.3332	-12.239	-12.7557	-13.0121	1.0942	-0.516714	-0.256343	0,0,0	[0 - 49]	Non-Specific
Maclig_37v3@Mlig000629.g6	1368	28	9	52	24	-12.0879	-13.7642	-11.6329	-12.6957	-1.67629	2.13135	-1.06287	0,+,0	[0 - 49]	Ovaries 1
Maclig_37v3@Mlig000630.g11	969	98	172	272	391	-10.3427	-9.7822	-9.27444	-8.78824	0.560454	0.507761	0.486197	0,0,0	[50 - max]	Non-Specific
Maclig_37v3@Mlig000630.g13	1614	43	76	51	197	-11.5059	-10.9498	-11.6415	-9.76732	0.556091	-0.691674	1.87414	0,0,0	[50 - max]	Non-Specific
Maclig_37v3@Mlig000631.g10	2448	0	35	17	24	-16.6096	-12.0202	-13.1129	-12.7373	4.5894	-1.09262	0.375593	+,0,0	[0 - 49]	Testes
Maclig_37v3@Mlig000631.g11	2031	5	4	0	6	-14.4311	-14.788	-16.6096	-14.3657	-0.356843	-1.82167	2.24393	0,0,+	[0 - 49]	Tail
Maclig_37v3@Mlig000631.g12	1146	4	2	9	8	-14.5076	-15.5386	-13.9545	-14.1387	-1.03096	1.5841	-0.184239	0,0,0	[0 - 49]	Non-Specific
Maclig_37v3@Mlig000631.g5	2826	83	48	66	60	-10.5821	-11.5952	-11.2848	-11.4664	-1.01308	0.310454	-0.181651	0,0,0	[50 - max]	Non-Specific
Maclig_37v3@Mlig000631.g9	702	0	0	0	0	-16.6096	-16.6096	-16.6096	-16.6096	0	0	0	0,0,0	[0 - 49]	Non-Specific
Maclig_37v3@Mlig000632.g5	5280	187	228	237	329	-9.41545	-9.38509	-9.4738	-9.03273	0.0303631	-0.0887184	0.441078	0,0,0	[50 - max]	Non-Specific
Maclig_37v3@Mlig000633.g18	642	58	27	25	26	-11.0822	-12.3903	-12.6342	-12.6103	-1.30818	-0.243845	0.0238395	0,0,0	[0 - 49]	Non-Specific
Maclig_37v3@Mlig000634.g1	1947	496	648	437	465	-8.01471	-7.88167	-8.59468	-8.53729	0.133041	-0.713007	0.0573824	0,0,0	[50 - max]	Non-Specific
Maclig_37v3@Mlig000636.g5	597	2	0	0	1	-15.2557	-16.6096	-16.6096	-15.9528	-1.35391	0	0.656837	0,0,0	[0 - 49]	Non-Specific
Maclig_37v3@Mlig000636.g6	501	0	9	4	9	-16.6096	-13.8451	-14.8109	-13.9798	2.76458	-0.965885	0.83115	+,0,0	[0 - 49]	Testes
Maclig_37v3@Mlig000637.g3	2799	44	43	12	81	-11.4693	-11.7531	-13.5864	-11.0406	-0.283714	-1.83337	2.54585	0,0,+	[50 - max]	Tail
Maclig_37v3@Mlig000637.g5	1911	0	24	37	57	-16.6096	-12.5265	-12.09	-11.5356	4.08315	0.436489	0.554443	+,0,0	[50 - max]	Testes
Maclig_37v3@Mlig000637.g6	2943	107	100	165	125	-10.2137	-10.563	-9.9946	-10.4215	-0.349314	0.568391	-0.426899	0,0,0	[50 - max]	Non-Specific
Maclig_37v3@Mlig000638.g8	1731	131	321	315	229	-9.91944	-8.89357	-9.06418	-9.55163	1.02587	-0.170618	-0.487443	0,0,0	[50 - max]	Non-Specific
Maclig_37v3@Mlig000639.g2	894	59	64	46	58	-11.058	-11.1974	-11.7949	-11.5015	-0.139365	-0.597473	0.293374	0,0,0	[50 - max]	Non-Specific
Maclig_37v3@Mlig000640.g3	1257	128	116	131	180	-9.95368	-10.3515	-10.3225	-9.89888	-0.39777	0.0289212	0.423649	0,0,0	[50 - max]	Non-Specific
Maclig_37v3@Mlig000640.g5	1158	0	0	0	0	-16.6096	-16.6096	-16.6096	-16.6096	0	0	0	0,0,0	[0 - 49]	Non-Specific
Maclig_37v3@Mlig000641.g2	1491	12	7	30	0	-13.1953	-14.0985	-12.4056	-16.6096	-0.903189	1.69292	-4.20405	0,0,-	[0 - 49]	Other
Maclig_37v3@Mlig000644.g13	1707	92	49	33	29	-10.4354	-11.5752	-12.2444	-12.452	-1.13989	-0.669124	-0.20769	0,0,0	[0 - 49]	Non-Specific
Maclig_37v3@Mlig000644.g2	1533	817	534	372	236	-7.2953	-8.16001	-8.82708	-9.51074	-0.864704	-0.667067	-0.68366	0,0,0	[50 - max]	Non-Specific
Maclig_37v3@Mlig000644.g9	441	16	25	11	17	-12.8643	-12.522	-13.6632	-13.1652	0.342301	-1.14114	0.497987	0,0,0	[0 - 49]	Non-Specific
Maclig_37v3@Mlig000645.g2	1080	0	0	0	0	-16.6096	-16.6096	-16.6096	-16.6096	0	0	0	0,0,0	[0 - 49]	Non-Specific
Maclig_37v3@Mlig000646.g1	2700	30	35	50	88	-11.9883	-12.0393	-11.6899	-10.9163	-0.0509899	0.349393	0.773558	0,0,0	[50 - max]	Non-Specific
Maclig_37v3@Mlig000646.g12	2697	17	26	11	146	-12.7711	-12.4672	-13.7339	-10.1975	0.303943	-1.26673	3.53641	0,0,+	[50 - max]	Tail
Maclig_37v3@Mlig000646.g6	2697	32	63	44	102	-11.9347	-11.2214	-11.8726	-10.7067	0.713261	-0.651133	1.16593	0,0,0	[50 - max]	Non-Specific
Maclig_37v3@Mlig000647.g3	1578	0	0	0	0	-16.6096	-16.6096	-16.6096	-16.6096	0	0	0	0,0,0	[0 - 49]	Non-Specific
Maclig_37v3@Mlig000648.g4	1302	30	20	19	9	-12.0212	-12.7731	-13.0083	-14.0213	-0.751932	-0.235242	-1.01292	0,0,0	[0 - 49]	Non-Specific
Maclig_37v3@Mlig000649.g12	1812	65	106	130	167	-10.9289	-10.4826	-10.3366	-10.0068	0.446313	0.145949	0.329836	0,0,0	[50 - max]	Non-Specific
Maclig_37v3@Mlig000650.g4	4686	445	394	405	399	-8.17102	-8.59598	-8.7055	-8.75575	-0.424956	-0.109525	-0.0502482	0,0,0	[50 - max]	Non-Specific
Maclig_37v3@Mlig000652.g3	2235	40	51	62	98	-11.6076	-11.5069	-11.3731	-10.7568	0.100729	0.133787	0.616237	0,0,0	[50 - max]	Non-Specific
Maclig_37v3@Mlig000652.g4	2193	55	32	79	91	-11.1471	-12.159	-11.0386	-10.8757	-1.01188	1.12035	0.162956	0,0,0	[50 - max]	Non-Specific
Maclig_37v3@Mlig000653.g13	1110	20	59	50	63	-12.5523	-11.3082	-11.6702	-11.3781	1.24405	-0.361922	0.292045	0,0,0	[50 - max]	Non-Specific
Maclig_37v3@Mlig000653.g14	297	3	32	40	32	-14.8724	-12.1673	-11.9977	-12.3226	2.70502	0.169654	-0.324936	+,0,0	[0 - 49]	Testes
Maclig_37v3@Mlig000653.g5	1110	23	46	60	82	-12.3772	-11.6593	-11.4346	-11.0223	0.717864	0.224641	0.412394	0,0,0	[50 - max]	Non-Specific
Maclig_37v3@Mlig000653.g6	2739	41	173	201	266	-11.5676	-9.77427	-9.71049	-9.33901	1.79335	0.0637814	0.371486	0,0,0	[50 - max]	Non-Specific
Maclig_37v3@Mlig000654.g4	510	0	5	5	11	-16.6096	-14.5146	-14.6687	-13.7827	2.09504	-0.154118	0.886047	+,0,0	[0 - 49]	Testes
Maclig_37v3@Mlig000655.g1	1440	91	81	112	88	-10.4437	-10.8583	-10.544	-10.919	-0.414596	0.314375	-0.375043	0,0,0	[50 - max]	Non-Specific
Maclig_37v3@Mlig000656.g1	654	150	155	93	121	-9.7324	-9.93239	-10.8075	-10.4638	-0.19999	-0.875152	0.343713	0,0,0	[50 - max]	Non-Specific
Maclig_37v3@Mlig000656.g2	255	15	5	12	16	-12.9343	-14.6213	-13.5968	-13.2845	-1.68698	1.02455	0.312265	0,0,0	[0 - 49]	Non-Specific
Maclig_37v3@Mlig000656.g3	720	106	44	0	151	-10.223	-11.7221	-16.6096	-10.1525	-1.49907	-4.88758	6.45718	0,-,+	[50 - max]	Other
Maclig_37v3@Mlig000656.g7	1059	2	1	5	1	-15.2557	-15.8847	-14.6292	-15.9528	-0.628961	1.25545	-1.32356	0,0,0	[0 - 49]	Non-Specific
Maclig_37v3@Mlig000657.g2	1776	146	173	279	239	-9.76851	-9.78083	-9.24124	-9.49379	-0.0123221	0.539589	-0.25255	0,0,0	[50 - max]	Non-Specific
Maclig_37v3@Mlig000658.g13	2586	15	26	19	27	-12.9276	-12.4461	-12.9895	-12.5757	0.481552	-0.543423	0.413793	0,0,0	[0 - 49]	Non-Specific
Maclig_37v3@Mlig000658.g17	2142	0	6	0	0	-16.6096	-14.2467	-16.6096	-16.6096	2.36295	-2.36295	0	+,-,0	[0 - 49]	Other
Maclig_37v3@Mlig000658.g18	855	92	68	48	38	-10.4246	-11.1125	-11.7461	-12.0937	-0.687852	-0.633597	-0.34766	0,0,0	[0 - 49]	Non-Specific
Maclig_37v3@Mlig000660.g5	7143	88	67	152	65	-10.4869	-11.1324	-10.1104	-11.3544	-0.645476	1.02203	-1.24402	0,0,0	[50 - max]	Non-Specific
Maclig_37v3@Mlig000661.g2	1041	3691	4000	4318	4069	-5.12128	-5.25861	-5.29614	-5.4127	-0.137323	-0.0375369	-0.116552	0,0,0	[50 - max]	Non-Specific
Maclig_37v3@Mlig000661.g4	2193	0	0	33	0	-16.6096	-16.6096	-12.236	-16.6096	0	4.37366	-4.37366	0,+,-	[0 - 49]	Other
Maclig_37v3@Mlig000663.g1	579	121	127	122	116	-10.0412	-10.2189	-10.4221	-10.5203	-0.177669	-0.203277	-0.0981256	0,0,0	[50 - max]	Non-Specific
Maclig_37v3@Mlig000663.g2	3849	137	108	79	84	-9.85685	-10.4479	-11.0369	-10.9801	-0.591092	-0.588939	0.0567482	0,0,0	[50 - max]	Non-Specific
Maclig_37v3@Mlig000663.g4	585	29	0	0	17	-12.0371	-16.6096	-16.6096	-13.2036	-4.57259	0	3.40603	-,0,+	[0 - 49]	Other
Maclig_37v3@Mlig000664.g4	3459	23	43	22	54	-12.3634	-11.7485	-12.7846	-11.5935	0.614978	-1.03618	1.19117	0,0,0	[50 - max]	Non-Specific
Maclig_37v3@Mlig000665.g3	3036	124	113	105	108	-9.99975	-10.3859	-10.6322	-10.6204	-0.386179	-0.24623	0.0117655	0,0,0	[50 - max]	Non-Specific
Maclig_37v3@Mlig000665.g8	3036	168	101	113	128	-9.57063	-10.5441	-10.5342	-10.3893	-0.973499	0.00997364	0.144812	0,0,0	[50 - max]	Non-Specific
Maclig_37v3@Mlig000666.g2	2835	25	17	16	16	-12.2434	-12.9827	-13.2602	-13.2522	-0.739301	-0.277521	0.00800319	0,0,0	[0 - 49]	Non-Specific
Maclig_37v3@Mlig000667.g1	1302	114	167	167	183	-10.1288	-9.83151	-9.97459	-9.87477	0.297314	-0.143084	0.0998225	0,0,0	[50 - max]	Non-Specific
Maclig_37v3@Mlig000667.g3	846	49	64	74	56	-11.3197	-11.1907	-11.1306	-11.5526	0.128985	0.0600808	-0.421953	0,0,0	[50 - max]	Non-Specific
Maclig_37v3@Mlig000667.g4	1644	164	223	274	231	-9.60295	-9.41406	-9.26586	-9.5414	0.188888	0.1482	-0.275541	0,0,0	[50 - max]	Non-Specific
Maclig_37v3@Mlig000667.g6	1302	108	154	249	297	-10.2053	-9.94457	-9.40373	-9.18068	0.26075	0.540837	0.223053	0,0,0	[50 - max]	Non-Specific
Maclig_37v3@Mlig000668.g17	1506	172	168	117	126	-9.53196	-9.82312	-10.4824	-10.4074	-0.291157	-0.659252	0.0749892	0,0,0	[50 - max]	Non-Specific
Maclig_37v3@Mlig000668.g3	1290	0	0	0	0	-16.6096	-16.6096	-16.6096	-16.6096	0	0	0	0,0,0	[0 - 49]	Non-Specific
Maclig_37v3@Mlig000668.g32	2019	0	0	0	0	-16.6096	-16.6096	-16.6096	-16.6096	0	0	0	0,0,0	[0 - 49]	Non-Specific
Maclig_37v3@Mlig000668.g37	1251	8	16	5	8	-13.7568	-13.0929	-14.6292	-14.1209	0.663876	-1.5363	0.508369	0,0,0	[0 - 49]	Non-Specific
Maclig_37v3@Mlig000668.g39	1005	15	5	0	5	-12.9052	-14.5783	-16.6096	-14.6874	-1.67312	-2.03134	1.92223	0,-,0	[0 - 49]	Other
Maclig_37v3@Mlig000668.g5	1677	0	0	0	0	-16.6096	-16.6096	-16.6096	-16.6096	6.02771e-05	9.24516e-07	-6.12017e-05	0,0,0	[0 - 49]	Non-Specific
Maclig_37v3@Mlig000668.g7	2076	0	0	0	0	-16.6096	-16.6096	-16.6096	-16.6096	0	0	0	0,0,0	[0 - 49]	Non-Specific
Maclig_37v3@Mlig000669.g1	1791	17	12	29	0	-12.762	-13.4619	-12.4442	-16.6096	-0.699871	1.01773	-4.16547	0,0,-	[0 - 49]	Other
Maclig_37v3@Mlig000669.g3	1782	0	45	7	17	-16.6096	-11.6861	-14.1739	-13.2096	4.92359	-2.48782	0.964237	+,-,0	[0 - 49]	Other
Maclig_37v3@Mlig000671.g1	1668	154	192	154	241	-9.69634	-9.62734	-10.0863	-9.47953	0.0689998	-0.458997	0.606804	0,0,0	[50 - max]	Non-Specific
Maclig_37v3@Mlig000671.g2	1851	147	159	217	232	-9.76237	-9.89793	-9.59793	-9.53329	-0.135558	0.299996	0.0646488	0,0,0	[50 - max]	Non-Specific
Maclig_37v3@Mlig000671.g3	1851	149	200	193	268	-9.74355	-9.57116	-9.76574	-9.32594	0.172393	-0.194579	0.439801	0,0,0	[50 - max]	Non-Specific
Maclig_37v3@Mlig000672.g1	1407	99	53	67	123	-10.3281	-11.4515	-11.2653	-10.4468	-1.12342	0.186152	0.818533	0,0,0	[50 - max]	Non-Specific
Maclig_37v3@Mlig000672.g3	834	9	0	2	24	-13.5526	-16.6096	-15.5761	-12.702	-3.05703	1.03355	2.87405	-,0,+	[0 - 49]	Other
Maclig_37v3@Mlig000673.g1	702	18	56	30	61	-12.6657	-11.3715	-12.3895	-11.4419	1.29423	-1.01807	0.947678	0,0,0	[50 - max]	Non-Specific
Maclig_37v3@Mlig000673.g3	702	120	168	148	242	-10.0549	-9.82081	-10.1424	-9.47631	0.23408	-0.321625	0.666122	0,0,0	[50 - max]	Non-Specific
Maclig_37v3@Mlig000674.g1	2814	139	102	169	197	-9.83609	-10.5368	-9.95774	-9.77068	-0.700739	0.579093	0.18706	0,0,0	[50 - max]	Non-Specific
Maclig_37v3@Mlig000674.g17	2022	28	0	8	0	-12.1168	-16.6096	-14.1028	-16.6096	-4.49287	2.50685	-2.50685	-,+,-	[0 - 49]	Other
Maclig_37v3@Mlig000675.g2	3312	122	70	81	79	-10.03	-11.0744	-11.0055	-11.0731	-1.04437	0.0688964	-0.0676174	0,0,0	[50 - max]	Non-Specific
Maclig_37v3@Mlig000676.g3	2115	216	110	172	246	-9.21073	-10.4215	-9.93293	-9.44902	-1.21079	0.488589	0.48391	0,0,0	[50 - max]	Non-Specific
Maclig_37v3@Mlig000677.g1	330	42	60	53	58	-11.5364	-11.2748	-11.589	-11.5009	0.261609	-0.314236	0.0880582	0,0,0	[50 - max]	Non-Specific
Maclig_37v3@Mlig000677.g3	267	206	115	148	115	-9.27938	-10.3622	-10.1494	-10.5377	-1.08284	0.21281	-0.388309	0,0,0	[50 - max]	Non-Specific
Maclig_37v3@Mlig000677.g4	483	95	128	119	149	-10.3811	-10.2103	-10.4634	-10.1708	0.17081	-0.253143	0.292606	0,0,0	[50 - max]	Non-Specific
Maclig_37v3@Mlig000677.g6	330	164	164	159	154	-9.60617	-9.85419	-10.046	-10.1187	-0.248018	-0.19176	-0.0727671	0,0,0	[50 - max]	Non-Specific
Maclig_37v3@Mlig000678.g1	1392	34	26	42	31	-11.8312	-12.4273	-11.9214	-12.3848	-0.596034	0.505848	-0.463359	0,0,0	[0 - 49]	Non-Specific
Maclig_37v3@Mlig000679.g1	1458	10	24	30	1	-13.4327	-12.5499	-12.3865	-16.1275	0.882759	0.16341	-3.74096	0,0,-	[0 - 49]	Other
Maclig_37v3@Mlig000681.g6	2253	38	94	82	134	-11.6605	-10.6459	-10.9914	-10.3183	1.01458	-0.345538	0.673073	0,0,0	[50 - max]	Non-Specific
Maclig_37v3@Mlig000682.g3	1647	5	18	14	11	-14.2142	-12.9406	-13.3805	-13.7345	1.27353	-0.439898	-0.353985	0,0,0	[0 - 49]	Non-Specific
Maclig_37v3@Mlig000683.g3	465	19	38	35	45	-12.6131	-11.9258	-12.1908	-11.8531	0.68736	-0.265045	0.337712	0,0,0	[0 - 49]	Non-Specific
Maclig_37v3@Mlig000683.g4	1029	70	77	86	107	-10.8191	-10.9259	-10.9162	-10.6426	-0.106703	0.00963537	0.273631	0,0,0	[50 - max]	Non-Specific
Maclig_37v3@Mlig000683.g7	162	0	0	7	3	-16.6096	-16.3729	-14.294	-15.2702	0.236724	2.07888	-0.97613	0,+,0	[0 - 49]	Ovaries 1
Maclig_37v3@Mlig000684.g1	2253	36	29	23	28	-11.7538	-12.2847	-12.7382	-12.4858	-0.530933	-0.453461	0.252375	0,0,0	[0 - 49]	Non-Specific
Maclig_37v3@Mlig000684.g3	2253	13	6	13	28	-13.1286	-14.3441	-13.5094	-12.4858	-1.21555	0.834708	1.02359	0,0,0	[0 - 49]	Non-Specific
Maclig_37v3@Mlig000685.g2	2523	170	171	153	154	-9.54838	-9.79559	-10.0968	-10.1243	-0.24721	-0.301243	-0.0275067	0,0,0	[50 - max]	Non-Specific
Maclig_37v3@Mlig000685.g4	1398	8	8	6	5	-13.7568	-13.9721	-14.4285	-14.6524	-0.21528	-0.456374	-0.22396	0,0,0	[0 - 49]	Non-Specific
Maclig_37v3@Mlig000685.g6	837	11	9	6	8	-13.3529	-13.8282	-14.4285	-14.1209	-0.47526	-0.600306	0.307593	0,0,0	[0 - 49]	Non-Specific
Maclig_37v3@Mlig000687.g1	1572	12	14	23	18	-13.188	-13.2546	-12.7274	-13.0843	-0.0666001	0.52723	-0.356905	0,0,0	[0 - 49]	Non-Specific
Maclig_37v3@Mlig000687.g10	720	254	179	163	159	-8.97514	-9.73027	-10.0048	-10.0731	-0.755129	-0.274569	-0.0682991	0,0,0	[50 - max]	Non-Specific
Maclig_37v3@Mlig000687.g2	1119	215	173	204	148	-9.21534	-9.7735	-9.69101	-10.1806	-0.558152	0.0824837	-0.489596	0,0,0	[50 - max]	Non-Specific
Maclig_37v3@Mlig000687.g5	219	56	31	33	22	-11.1192	-12.2096	-12.2662	-12.8473	-1.09037	-0.0566089	-0.581066	0,0,0	[0 - 49]	Non-Specific
Maclig_37v3@Mlig000687.g6	219	59	54	37	61	-11.0475	-11.4322	-12.0941	-11.427	-0.384718	-0.661947	0.667115	0,0,0	[50 - max]	Non-Specific
Maclig_37v3@Mlig000687.g9	1587	16	22	21	16	-12.9016	-12.677	-12.8895	-13.2747	0.224573	-0.212502	-0.38518	0,0,0	[0 - 49]	Non-Specific
Maclig_37v3@Mlig000688.g2	2472	128	498	437	438	-9.96208	-8.26003	-8.59578	-8.62335	1.70205	-0.335748	-0.0275645	0,0,0	[50 - max]	Non-Specific
Maclig_37v3@Mlig000689.g1	2040	46	28	31	29	-11.3988	-12.3571	-12.3255	-12.4613	-0.958305	0.0316195	-0.135777	0,0,0	[0 - 49]	Non-Specific
Maclig_37v3@Mlig000690.g1	1005	2	86	55	33	-15.0514	-10.7747	-11.5407	-12.2857	4.27669	-0.766014	-0.744982	+,0,0	[0 - 49]	Testes
Maclig_37v3@Mlig000690.g10	1671	0	0	0	0	-16.6096	-16.6096	-16.6096	-16.6096	0	0	0	0,0,0	[0 - 49]	Non-Specific
Maclig_37v3@Mlig000690.g7	1005	2	2	0	0	-15.0514	-15.2168	-16.6096	-16.6096	-0.165431	-1.39286	0	0,0,0	[0 - 49]	Non-Specific
Maclig_37v3@Mlig000691.g3	861	211	326	387	434	-9.2419	-8.86935	-8.7703	-8.63664	0.372558	0.0990471	0.133662	0,0,0	[50 - max]	Non-Specific
Maclig_37v3@Mlig000693.g1	495	50	54	151	43	-11.2822	-11.4296	-10.1153	-11.906	-0.147351	1.31432	-1.79069	0,0,0	[0 - 49]	Non-Specific
Maclig_37v3@Mlig000694.g1	1704	94	56	83	84	-10.3961	-11.3676	-10.9715	-10.978	-0.971449	0.396045	-0.00641946	0,0,0	[50 - max]	Non-Specific
Maclig_37v3@Mlig000694.g13	1710	93	112	61	89	-10.41	-10.3932	-11.3979	-10.9054	0.0167753	-1.0047	0.492579	0,0,0	[50 - max]	Non-Specific
Maclig_37v3@Mlig000694.g6	2247	116	118	162	199	-10.0945	-10.3185	-10.0177	-9.75208	-0.224015	0.300833	0.265635	0,0,0	[50 - max]	Non-Specific
Maclig_37v3@Mlig000696.g3	1977	86	75	130	136	-10.523	-10.9709	-10.327	-10.2977	-0.44786	0.643921	0.0292702	0,0,0	[50 - max]	Non-Specific
Maclig_37v3@Mlig000696.g5	1947	0	33	49	80	-16.6096	-12.1193	-11.7126	-11.0449	4.49033	0.406673	0.667706	+,0,0	[50 - max]	Testes
Maclig_37v3@Mlig000697.g13	2943	795	456	357	481	-7.33544	-8.38728	-8.88426	-8.48998	-1.05184	-0.496977	0.394273	0,0,0	[50 - max]	Non-Specific
Maclig_37v3@Mlig000698.g3	2190	494	390	272	238	-8.02057	-8.61055	-9.2774	-9.49733	-0.589975	-0.666855	-0.219929	0,0,0	[50 - max]	Non-Specific
Maclig_37v3@Mlig000699.g1	1677	30	33	33	28	-11.9969	-12.1245	-12.2696	-12.4929	-0.127583	-0.145139	-0.22324	0,0,0	[0 - 49]	Non-Specific
Maclig_37v3@Mlig000700.g13	1563	20	25	21	26	-12.5809	-12.4742	-12.8854	-12.6277	0.10677	-0.41118	0.257679	0,0,0	[0 - 49]	Non-Specific
Maclig_37v3@Mlig000701.g2	1335	35	47	24	42	-11.7981	-11.6347	-12.6624	-11.9639	0.163405	-1.02772	0.698449	0,0,0	[0 - 49]	Non-Specific
Maclig_37v3@Mlig000702.g5	1929	37	21	13	20	-11.7024	-12.7233	-13.4961	-12.972	-1.0209	-0.772871	0.524137	0,0,0	[0 - 49]	Non-Specific
Maclig_37v3@Mlig000702.g8	510	56	20	14	8	-11.1317	-12.7964	-13.4004	-14.1209	-1.66477	-0.603924	-0.720508	0,0,0	[0 - 49]	Non-Specific
Maclig_37v3@Mlig000704.g1	1947	453	311	318	377	-8.14431	-8.93698	-9.0531	-8.8389	-0.792668	-0.116121	0.214199	0,0,0	[50 - max]	Non-Specific
Maclig_37v3@Mlig000705.g4	2097	99	42	68	26	-10.3172	-11.771	-11.2529	-12.5903	-1.4538	0.518138	-1.33743	0,0,0	[0 - 49]	Non-Specific
Maclig_37v3@Mlig000706.g1	1956	77	85	62	88	-10.6847	-10.7902	-11.3846	-10.9114	-0.105428	-0.594471	0.473202	0,0,0	[50 - max]	Non-Specific
Maclig_37v3@Mlig000706.g3	1854	44	46	87	84	-11.4645	-11.6532	-10.8984	-10.9873	-0.188616	0.754738	-0.0889052	0,0,0	[50 - max]	Non-Specific
Maclig_37v3@Mlig000707.g6	3093	353	197	187	323	-8.50481	-9.59186	-9.80915	-9.05875	-1.08705	-0.217294	0.750406	0,0,0	[50 - max]	Non-Specific
Maclig_37v3@Mlig000708.g3	2943	151	221	251	299	-9.72291	-9.42596	-9.39189	-9.16998	0.296951	0.0340736	0.221901	0,0,0	[50 - max]	Non-Specific
Maclig_37v3@Mlig000710.g5	2106	211	130	111	88	-9.24507	-10.184	-10.5583	-10.9239	-0.938927	-0.37433	-0.365538	0,0,0	[50 - max]	Non-Specific
Maclig_37v3@Mlig000711.g1	2445	76	68	44	67	-10.7035	-11.111	-11.8681	-11.3072	-0.407526	-0.75703	0.560878	0,0,0	[50 - max]	Non-Specific
Maclig_37v3@Mlig000712.g1	549	578	650	811	846	-7.79363	-7.87715	-7.70623	-7.67647	-0.0835112	0.170918	0.0297543	0,0,0	[50 - max]	Non-Specific
Maclig_37v3@Mlig000713.g1	2523	25	31	23	33	-12.2325	-12.1934	-12.7541	-12.3052	0.039106	-0.5607	0.448906	0,0,0	[0 - 49]	Non-Specific
Maclig_37v3@Mlig000714.g3	2652	68	66	90	75	-10.8603	-11.1386	-10.848	-11.1356	-0.278379	0.290617	-0.28761	0,0,0	[50 - max]	Non-Specific
Maclig_37v3@Mlig000714.g4	417	30	25	28	20	-12.0246	-12.4996	-12.4574	-12.9461	-0.47502	0.0422107	-0.488651	0,0,0	[0 - 49]	Non-Specific
Maclig_37v3@Mlig000714.g7	2613	179	175	186	162	-9.48087	-9.76081	-9.82238	-10.0515	-0.279942	-0.0615709	-0.229137	0,0,0	[50 - max]	Non-Specific
Maclig_37v3@Mlig000717.g1	2004	0	0	3	0	-16.6096	-16.6096	-15.0521	-16.54	0	1.55755	-1.48791	0,0,0	[0 - 49]	Non-Specific
Maclig_37v3@Mlig000718.g1	1950	1	9	5	10	-15.7859	-13.8645	-14.7377	-13.7923	1.92145	-0.873191	0.945438	0,0,0	[0 - 49]	Non-Specific
Maclig_37v3@Mlig000718.g4	1959	0	50	33	27	-16.598	-11.5393	-12.2539	-12.57	5.05868	-0.714509	-0.316123	+,0,0	[0 - 49]	Testes
Maclig_37v3@Mlig000719.g4	666	68	50	30	25	-10.86	-11.5263	-12.3678	-12.6427	-0.666252	-0.841515	-0.274911	0,0,0	[0 - 49]	Non-Specific
Maclig_37v3@Mlig000719.g5	774	524	238	261	262	-7.93526	-9.32221	-9.33476	-9.36114	-1.38695	-0.0125548	-0.0263818	0,0,0	[50 - max]	Non-Specific
Maclig_37v3@Mlig000720.g3	324	184	86	58	23	-9.44206	-10.7791	-11.4741	-12.7672	-1.33705	-0.695032	-1.29306	0,0,0	[0 - 49]	Non-Specific
Maclig_37v3@Mlig000721.g3	726	203	253	336	372	-9.29732	-9.23314	-8.97322	-8.85807	0.0641876	0.25992	0.115143	0,0,0	[50 - max]	Non-Specific
Maclig_37v3@Mlig000721.g4	1122	5	5	0	13	-14.3402	-14.6292	-16.6096	-13.5502	-0.288923	-1.98047	3.05946	0,0,+	[0 - 49]	Tail
Maclig_37v3@Mlig000721.g5	1668	30	22	13	39	-12.0254	-12.6903	-13.5052	-12.0426	-0.664958	-0.814844	1.46256	0,0,0	[0 - 49]	Non-Specific
Maclig_37v3@Mlig000722.g5	1692	215	226	326	307	-9.2167	-9.39567	-9.01665	-9.13192	-0.178968	0.379023	-0.115274	0,0,0	[50 - max]	Non-Specific
Maclig_37v3@Mlig000722.g8	447	43	81	109	106	-11.4946	-10.8559	-10.5821	-10.6578	0.638716	0.273739	-0.075641	0,0,0	[50 - max]	Non-Specific
Maclig_37v3@Mlig000723.g1	2100	32	52	53	37	-11.9052	-11.4885	-11.6087	-12.1163	0.416658	-0.120172	-0.507608	0,0,0	[0 - 49]	Non-Specific
Maclig_37v3@Mlig000723.g14	2004	0	31	0	16	-16.6096	-12.2082	-16.6042	-13.2341	4.40148	-4.39605	3.37015	+,-,+	[0 - 49]	Other
Maclig_37v3@Mlig000723.g27	3024	0	16	80	25	-16.5883	-13.1271	-11.0189	-12.6897	3.46125	2.10821	-1.67081	+,+,0	[0 - 49]	Ovaries 2
Maclig_37v3@Mlig000723.g6	2100	27	87	81	88	-12.1414	-10.764	-11.0017	-10.9109	1.37741	-0.237674	0.0907936	0,0,0	[50 - max]	Non-Specific
Maclig_37v3@Mlig000724.g1	1152	32	38	39	31	-11.8952	-11.9335	-12.0175	-12.3851	-0.0383323	-0.0839687	-0.367688	0,0,0	[0 - 49]	Non-Specific
Maclig_37v3@Mlig000724.g12	1155	154	86	108	84	-9.69376	-10.774	-10.6013	-10.9891	-1.08022	0.172665	-0.387737	0,0,0	[50 - max]	Non-Specific
Maclig_37v3@Mlig000724.g4	1158	156	76	58	131	-9.67645	-10.9403	-11.4682	-10.3545	-1.26381	-0.527957	1.11367	0,0,0	[50 - max]	Non-Specific
Maclig_37v3@Mlig000724.g5	792	20	5	2	0	-12.5601	-14.6261	-15.3164	-16.6096	-2.06601	-0.69026	-1.29326	-,0,0	[0 - 49]	Other
Maclig_37v3@Mlig000725.g1	1104	153	206	306	327	-9.70158	-9.52943	-9.10933	-9.04259	0.172143	0.420099	0.0667468	0,0,0	[50 - max]	Non-Specific
Maclig_37v3@Mlig000726.g8	2283	173	150	129	113	-9.52669	-9.97817	-10.3433	-10.5574	-0.451473	-0.36511	-0.214095	0,0,0	[50 - max]	Non-Specific
Maclig_37v3@Mlig000727.g1	1461	245	163	198	192	-9.02953	-9.85886	-9.73041	-9.80675	-0.82933	0.128452	-0.0763421	0,0,0	[50 - max]	Non-Specific
Maclig_37v3@Mlig000727.g2	1461	122	123	85	111	-10.022	-10.2694	-10.9366	-10.5859	-0.247429	-0.667113	0.350673	0,0,0	[50 - max]	Non-Specific
Maclig_37v3@Mlig000728.g4	1230	0	0	3	0	-16.6096	-16.6096	-15.1043	-16.6096	0	1.50529	-1.50529	0,0,0	[0 - 49]	Non-Specific
Maclig_37v3@Mlig000729.g2	609	0	0	0	0	-16.6096	-16.6096	-16.6096	-16.6096	0	0	0	0,0,0	[0 - 49]	Non-Specific
Maclig_37v3@Mlig000730.g2	1113	340	488	548	461	-8.55486	-8.28977	-8.2715	-8.54949	0.26509	0.0182688	-0.277981	0,0,0	[50 - max]	Non-Specific
Maclig_37v3@Mlig000730.g3	420	56	70	65	61	-11.1337	-11.0601	-11.3071	-11.4338	0.073593	-0.24697	-0.126736	0,0,0	[50 - max]	Non-Specific
Maclig_37v3@Mlig000731.g1	1116	29	9	19	14	-12.0632	-13.8282	-12.9817	-13.418	-1.76498	0.846503	-0.436296	0,0,0	[0 - 49]	Non-Specific
Maclig_37v3@Mlig000732.g1	1095	298	285	260	255	-8.74479	-9.06061	-9.34069	-9.39754	-0.315821	-0.280082	-0.0568463	0,0,0	[50 - max]	Non-Specific
Maclig_37v3@Mlig000732.g2	1080	0	0	0	0	-16.6096	-16.6096	-16.6096	-16.6096	0	0	0	0,0,0	[0 - 49]	Non-Specific
Maclig_37v3@Mlig000733.g1	1419	328	309	542	818	-8.60682	-8.94807	-8.28527	-7.72561	-0.341251	0.662803	0.559658	0,0,0	[50 - max]	Non-Specific
Maclig_37v3@Mlig000733.g5	1452	626	697	1089	1379	-7.67971	-7.77584	-7.2822	-6.97232	-0.096136	0.493639	0.309885	0,0,0	[50 - max]	Non-Specific
Maclig_37v3@Mlig000734.g1	1914	3288	2872	2982	3374	-5.28837	-5.73633	-5.82983	-5.68284	-0.447956	-0.0935046	0.146988	0,0,0	[50 - max]	Non-Specific
Maclig_37v3@Mlig000734.g4	330	379	375	417	471	-8.39941	-8.66747	-8.66366	-8.51987	-0.268054	0.0038101	0.143785	0,0,0	[50 - max]	Non-Specific
Maclig_37v3@Mlig000735.g1	1803	115	157	133	148	-10.1055	-9.92053	-10.3022	-10.1779	0.184927	-0.381615	0.124221	0,0,0	[50 - max]	Non-Specific
Maclig_37v3@Mlig000736.g12	2820	115	77	72	114	-10.1095	-10.934	-11.1783	-10.5521	-0.824473	-0.244335	0.626182	0,0,0	[50 - max]	Non-Specific
Maclig_37v3@Mlig000736.g2	2832	42	104	83	62	-11.5379	-10.5001	-10.9607	-11.4048	1.03785	-0.460653	-0.444032	0,0,0	[50 - max]	Non-Specific
Maclig_37v3@Mlig000738.g2	1176	241	180	195	169	-9.05182	-9.71966	-9.75564	-9.98811	-0.667848	-0.0359737	-0.232476	0,0,0	[50 - max]	Non-Specific
Maclig_37v3@Mlig000739.g2	1746	9	16	65	68	-13.5894	-13.1253	-11.3201	-11.2904	0.464183	1.80512	0.0297071	0,0,0	[50 - max]	Non-Specific
Maclig_37v3@Mlig000739.g5	1833	117	84	0	18	-10.0885	-10.799	-16.6083	-13.1231	-0.710537	-5.80925	3.48516	0,-,+	[0 - 49]	Other
Maclig_37v3@Mlig000740.g15	1998	136	58	73	91	-9.86886	-11.3289	-11.1434	-10.8647	-1.46003	0.185445	0.278776	0,0,0	[50 - max]	Non-Specific
Maclig_37v3@Mlig000740.g21	1242	16	27	7	17	-12.8973	-12.3692	-14.2286	-13.1632	0.528157	-1.8594	1.06542	0,0,0	[0 - 49]	Non-Specific
Maclig_37v3@Mlig000740.g8	1998	56	37	37	25	-11.1251	-11.9733	-12.1165	-12.6876	-0.848156	-0.143159	-0.571096	0,0,0	[0 - 49]	Non-Specific
Maclig_37v3@Mlig000741.g3	1446	37	30	81	153	-11.716	-12.2657	-11.0019	-10.1339	-0.549659	1.26373	0.868083	0,0,0	[50 - max]	Non-Specific
Maclig_37v3@Mlig000742.g1	1551	17	21	5	23	-12.7896	-12.7604	-14.6314	-12.7779	0.0291352	-1.87095	1.8535	0,0,0	[0 - 49]	Non-Specific
Maclig_37v3@Mlig000744.g1	2331	78	31	22	31	-10.6666	-12.1884	-12.8306	-12.3726	-1.52174	-0.642237	0.457956	0,0,0	[0 - 49]	Non-Specific
Maclig_37v3@Mlig000744.g3	2301	49	68	31	42	-11.3175	-11.1071	-12.3236	-11.9602	0.21046	-1.21657	0.363399	0,0,0	[0 - 49]	Non-Specific
Maclig_37v3@Mlig000744.g5	1806	40	48	36	29	-11.6008	-11.596	-12.1247	-12.4555	0.00479423	-0.528758	-0.330799	0,0,0	[0 - 49]	Non-Specific
Maclig_37v3@Mlig000745.g7	1908	133	116	42	81	-9.89844	-10.3425	-11.9241	-11.033	-0.444058	-1.58159	0.891038	0,0,0	[50 - max]	Non-Specific
Maclig_37v3@Mlig000746.g3	516	9	10	2	14	-13.6594	-13.6441	-15.6015	-13.422	0.0152317	-1.95737	2.17949	0,0,+	[0 - 49]	Tail
Maclig_37v3@Mlig000747.g1	612	2	17	21	13	-15.3464	-13.0193	-12.864	-13.4785	2.32715	0.155328	-0.614554	+,0,0	[0 - 49]	Testes
Maclig_37v3@Mlig000747.g4	1290	7	34	29	37	-13.8387	-12.0581	-12.4437	-12.1397	1.78057	-0.38564	0.304036	0,0,0	[0 - 49]	Non-Specific
Maclig_37v3@Mlig000747.g5	3078	7	286	248	187	-13.9173	-9.05744	-9.41019	-9.84111	4.8599	-0.352745	-0.430925	+,0,0	[50 - max]	Testes
Maclig_37v3@Mlig000748.g2	966	81	91	86	83	-10.6135	-10.6991	-10.922	-11.0017	-0.0856177	-0.222956	-0.0797237	0,0,0	[50 - max]	Non-Specific
Maclig_37v3@Mlig000749.g3	1899	54	68	29	68	-11.175	-11.1026	-12.4211	-11.2797	0.0724423	-1.31854	1.14142	0,0,0	[50 - max]	Non-Specific
Maclig_37v3@Mlig000750.g1	1644	318	284	279	259	-8.65242	-9.0678	-9.23912	-9.37508	-0.415385	-0.171312	-0.135966	0,0,0	[50 - max]	Non-Specific
Maclig_37v3@Mlig000750.g2	504	81	63	60	49	-10.6112	-11.2027	-11.4293	-11.7423	-0.591523	-0.22654	-0.312982	0,0,0	[0 - 49]	Non-Specific
Maclig_37v3@Mlig000751.g4	2241	141	199	328	383	-9.81521	-9.57377	-9.00873	-8.81675	0.241445	0.56504	0.191974	0,0,0	[50 - max]	Non-Specific
Maclig_37v3@Mlig000752.g1	1941	105	148	131	171	-10.2442	-10.0031	-10.3186	-9.97144	0.241118	-0.315546	0.34716	0,0,0	[50 - max]	Non-Specific
Maclig_37v3@Mlig000752.g3	1554	10	14	7	5	-13.5387	-13.2441	-14.224	-14.7226	0.294547	-0.979881	-0.498547	0,0,0	[0 - 49]	Non-Specific
Maclig_37v3@Mlig000752.g4	1038	4	1	0	4	-14.5046	-15.7091	-16.6096	-14.9674	-1.20452	-0.900562	1.64226	0,0,0	[0 - 49]	Non-Specific
Maclig_37v3@Mlig000752.g5	321	59	37	16	13	-11.0622	-11.9546	-13.2531	-13.4753	-0.892386	-1.29852	-0.222109	0,0,0	[0 - 49]	Non-Specific
Maclig_37v3@Mlig000754.g2	1866	88	90	64	73	-10.4852	-10.7104	-11.3278	-11.1722	-0.225267	-0.617405	0.15564	0,0,0	[50 - max]	Non-Specific
Maclig_37v3@Mlig000755.g2	2400	187	184	90	90	-9.41838	-9.69223	-10.8488	-10.888	-0.273851	-1.15657	-0.0392445	0,0,0	[50 - max]	Non-Specific
Maclig_37v3@Mlig000756.g3	708	102	117	155	151	-10.2797	-10.3376	-10.0788	-10.1525	-0.0579478	0.258791	-0.0736585	0,0,0	[50 - max]	Non-Specific
Maclig_37v3@Mlig000756.g4	339	20	28	45	40	-12.5824	-12.3341	-11.8278	-12.0055	0.248299	0.506337	-0.177741	0,0,0	[0 - 49]	Non-Specific
Maclig_37v3@Mlig000757.g1	480	136	135	149	136	-9.87313	-10.1283	-10.1358	-10.2943	-0.255216	-0.00746	-0.158493	0,0,0	[50 - max]	Non-Specific
Maclig_37v3@Mlig000757.g3	477	81	49	83	61	-10.6052	-11.575	-10.9712	-11.4414	-0.969738	0.603736	-0.470151	0,0,0	[50 - max]	Non-Specific
Maclig_37v3@Mlig000758.g3	1467	50	58	61	43	-11.279	-11.3308	-11.4022	-11.9113	-0.051743	-0.0713943	-0.509119	0,0,0	[0 - 49]	Non-Specific
Maclig_37v3@Mlig000759.g3	2910	34	32	6	21	-11.8162	-12.1542	-14.4044	-12.9038	-0.338054	-2.25018	1.50059	0,-,0	[0 - 49]	Other
Maclig_37v3@Mlig000760.g6	1341	37	39	12	13	-11.7086	-11.8795	-13.5708	-13.5689	-0.170988	-1.69123	0.00182729	0,0,0	[0 - 49]	Non-Specific
Maclig_37v3@Mlig000761.g2	1731	81	54	59	51	-10.614	-11.4252	-11.4505	-11.6716	-0.81112	-0.0253251	-0.221136	0,0,0	[50 - max]	Non-Specific
Maclig_37v3@Mlig000761.g6	2079	0	34	0	0	-16.5125	-12.0589	-16.6096	-16.6096	4.45362	-4.55075	0	+,-,0	[0 - 49]	Other
Maclig_37v3@Mlig000762.g2	2256	0	5	0	7	-16.6096	-14.5823	-16.6096	-14.3319	2.02735	-2.02735	2.27772	+,-,+	[0 - 49]	Other
Maclig_37v3@Mlig000764.g11	2061	44	66	28	42	-11.4813	-11.1553	-12.4828	-11.9431	0.326039	-1.32751	0.539677	0,0,0	[0 - 49]	Non-Specific
Maclig_37v3@Mlig000764.g9	2052	13	8	9	27	-13.1725	-13.9939	-13.9619	-12.5515	-0.821365	0.0320373	1.41034	0,0,0	[0 - 49]	Non-Specific
Maclig_37v3@Mlig000765.g3	2397	131	141	138	189	-9.929	-10.0733	-10.2417	-9.83048	-0.144289	-0.168373	0.411185	0,0,0	[50 - max]	Non-Specific
Maclig_37v3@Mlig000766.g1	1365	72	43	35	13	-10.7729	-11.7419	-12.1606	-13.4829	-0.968957	-0.418675	-1.32239	0,0,0	[0 - 49]	Non-Specific
Maclig_37v3@Mlig000767.g10	8391	583	412	344	469	-7.78147	-8.53131	-8.9408	-8.52378	-0.74984	-0.409494	0.417028	0,0,0	[50 - max]	Non-Specific
Maclig_37v3@Mlig000768.g1	576	11	11	8	13	-13.4036	-13.5943	-14.0302	-13.5348	-0.190662	-0.435907	0.495383	0,0,0	[0 - 49]	Non-Specific
Maclig_37v3@Mlig000768.g6	1785	119	71	62	85	-10.0564	-11.0414	-11.3898	-10.9634	-0.985019	-0.348423	0.426419	0,0,0	[50 - max]	Non-Specific
Maclig_37v3@Mlig000770.g2	3813	169	95	100	186	-9.55757	-10.6339	-10.7025	-9.85272	-1.07635	-0.0686099	0.849807	0,0,0	[50 - max]	Non-Specific
Maclig_37v3@Mlig000771.g2	1182	5	3	0	0	-14.4335	-15.0432	-16.6096	-16.6096	-0.609719	-1.56641	0	0,0,0	[0 - 49]	Non-Specific
Maclig_37v3@Mlig000771.g3	621	109	62	68	56	-10.1804	-11.2355	-11.2498	-11.5526	-1.05509	-0.0142329	-0.302814	0,0,0	[50 - max]	Non-Specific
Maclig_37v3@Mlig000772.g1	1533	69	45	86	82	-10.8447	-11.6785	-10.9222	-11.0077	-0.833824	0.756314	-0.0854645	0,0,0	[50 - max]	Non-Specific
Maclig_37v3@Mlig000772.g2	1551	62	69	75	90	-10.9918	-11.0769	-11.1107	-10.8866	-0.0850243	-0.0338507	0.224135	0,0,0	[50 - max]	Non-Specific
Maclig_37v3@Mlig000773.g7	1749	171	98	102	109	-9.54054	-10.5852	-10.672	-10.609	-1.04466	-0.0867521	0.0629314	0,0,0	[50 - max]	Non-Specific
Maclig_37v3@Mlig000774.g1	1662	39	52	13	62	-11.6484	-11.4799	-13.4953	-11.4128	0.168435	-2.01541	2.08255	0,-,+	[50 - max]	Other
Maclig_37v3@Mlig000774.g3	1662	23	34	58	19	-12.3641	-12.0574	-11.4786	-13.0213	0.306625	0.57885	-1.54274	0,0,0	[0 - 49]	Non-Specific
Maclig_37v3@Mlig000775.g6	1023	3	0	5	0	-14.9004	-16.6096	-14.7011	-16.6096	-1.70922	1.90856	-1.90856	0,0,0	[0 - 49]	Non-Specific
Maclig_37v3@Mlig000776.g1	2580	324	461	671	625	-8.62543	-8.37248	-7.97875	-8.11236	0.252952	0.393724	-0.133607	0,0,0	[50 - max]	Non-Specific
Maclig_37v3@Mlig000777.g1	2202	268	208	116	148	-8.8961	-9.51465	-10.4918	-10.1771	-0.618557	-0.977171	0.314764	0,0,0	[50 - max]	Non-Specific
Maclig_37v3@Mlig000778.g1	9375	19	194	5865	9425	-12.6612	-9.61114	-4.85444	-4.20134	3.0501	4.7567	0.653105	+,+,0	[50 - max]	Ovaries 2
Maclig_37v3@Mlig000778.g5	9366	7	129	3395	6666	-13.8461	-10.2002	-5.64293	-4.70105	3.64586	4.5573	0.941883	+,+,0	[50 - max]	Ovaries 2
Maclig_37v3@Mlig000778.g8	1209	9	9	4	4	-13.6093	-13.8282	-14.8625	-14.8843	-0.218911	-1.03439	-0.0217927	0,0,0	[0 - 49]	Non-Specific
Maclig_37v3@Mlig000779.g2	438	37	61	85	67	-11.7294	-11.2665	-10.9399	-11.2916	0.462941	0.326575	-0.351715	0,0,0	[50 - max]	Non-Specific
Maclig_37v3@Mlig000779.g3	408	7	15	24	17	-13.8909	-13.2015	-12.6938	-13.2056	0.689411	0.507719	-0.511811	0,0,0	[0 - 49]	Non-Specific
Maclig_37v3@Mlig000779.g4	1377	8	7	21	15	-13.8006	-14.1476	-12.8421	-13.3176	-0.346991	1.30544	-0.475435	0,0,0	[0 - 49]	Non-Specific
Maclig_37v3@Mlig000780.g2	1953	125	129	198	191	-9.987	-10.1989	-9.73141	-9.81104	-0.211904	0.467499	-0.0796309	0,0,0	[50 - max]	Non-Specific
Maclig_37v3@Mlig000781.g19	597	62	49	27	21	-10.9831	-11.5636	-12.5429	-12.9112	-0.580575	-0.979256	-0.368329	0,0,0	[0 - 49]	Non-Specific
Maclig_37v3@Mlig000782.g2	1227	159	115	89	223	-9.64677	-10.3573	-10.8674	-9.59162	-0.710549	-0.510066	1.27577	0,0,0	[50 - max]	Non-Specific
Maclig_37v3@Mlig000783.g10	1089	4	2	5	7	-14.6916	-15.5903	-14.5949	-14.3058	-0.898693	0.995427	0.289093	0,0,0	[0 - 49]	Non-Specific
Maclig_37v3@Mlig000783.g3	351	5288	5738	6581	6354	-4.60291	-4.73812	-4.68834	-4.7701	-0.135212	0.049781	-0.0817598	0,0,0	[50 - max]	Non-Specific
Maclig_37v3@Mlig000783.g5	966	2	7	3	0	-15.3996	-14.132	-15.141	-16.6096	1.26756	-1.00901	-1.46864	0,0,0	[0 - 49]	Non-Specific
Maclig_37v3@Mlig000784.g1	1266	0	0	0	3	-16.6096	-16.6096	-16.6096	-15.2723	0	0	1.33738	0,0,0	[0 - 49]	Non-Specific
Maclig_37v3@Mlig000784.g4	798	123	128	111	96	-10.0143	-10.2077	-10.5565	-10.7868	-0.193423	-0.348819	-0.230318	0,0,0	[50 - max]	Non-Specific
Maclig_37v3@Mlig000784.g8	828	197	239	239	202	-9.33824	-9.31397	-9.45971	-9.73631	0.0242642	-0.145736	-0.276602	0,0,0	[50 - max]	Non-Specific
Maclig_37v3@Mlig000785.g7	2661	8	17	0	4	-13.7421	-13.0057	-16.6096	-14.9379	0.736407	-3.60398	1.67174	0,-,0	[0 - 49]	Other
Maclig_37v3@Mlig000786.g1	1470	0	0	0	0	-16.6096	-16.6096	-16.6096	-16.6096	0	0	0	0,0,0	[0 - 49]	Non-Specific
Maclig_37v3@Mlig000786.g3	1563	77	171	164	139	-10.6838	-9.79422	-10.0035	-10.2673	0.889624	-0.209281	-0.263751	0,0,0	[50 - max]	Non-Specific
Maclig_37v3@Mlig000787.g7	1824	666	645	1244	1914	-7.5896	-7.88826	-7.09006	-6.50026	-0.298655	0.798195	0.589804	0,0,0	[50 - max]	Non-Specific
Maclig_37v3@Mlig000788.g3	1644	168	146	128	112	-9.56566	-10.0233	-10.3574	-10.577	-0.4576	-0.334086	-0.219631	0,0,0	[50 - max]	Non-Specific
Maclig_37v3@Mlig000788.g7	471	58	39	33	38	-11.0807	-11.8911	-12.2555	-12.084	-0.810348	-0.364439	0.171513	0,0,0	[0 - 49]	Non-Specific
Maclig_37v3@Mlig000789.g4	2145	143	141	147	118	-9.80046	-10.0647	-10.157	-10.4992	-0.264254	-0.0922682	-0.342208	0,0,0	[50 - max]	Non-Specific
Maclig_37v3@Mlig000789.g6	1206	208	255	417	401	-9.26141	-9.22218	-8.66285	-8.7495	0.0392304	0.559323	-0.086646	0,0,0	[50 - max]	Non-Specific
Maclig_37v3@Mlig000789.g7	1263	889	914	935	1062	-7.17364	-7.38637	-7.50136	-7.34902	-0.21273	-0.114992	0.152343	0,0,0	[50 - max]	Non-Specific
Maclig_37v3@Mlig000791.g1	507	57	39	29	18	-11.0957	-11.8882	-12.4096	-13.1376	-0.79249	-0.521463	-0.727929	0,0,0	[0 - 49]	Non-Specific
Maclig_37v3@Mlig000791.g18	1641	124	68	53	72	-10.0071	-11.0995	-11.5968	-11.1988	-1.09236	-0.497284	0.397986	0,0,0	[50 - max]	Non-Specific
Maclig_37v3@Mlig000791.g2	1134	261	139	105	113	-8.93711	-10.0917	-10.63	-10.5562	-1.15458	-0.53828	0.0737532	0,0,0	[50 - max]	Non-Specific
Maclig_37v3@Mlig000791.g7	1635	18	15	11	8	-12.6919	-13.1505	-13.6812	-14.1583	-0.458598	-0.530688	-0.477158	0,0,0	[0 - 49]	Non-Specific
Maclig_37v3@Mlig000791.g9	744	0	1	0	0	-16.6096	-15.8847	-16.6096	-16.6096	0.724948	-0.724948	0	0,0,0	[0 - 49]	Non-Specific
Maclig_37v3@Mlig000792.g4	2049	58	50	52	44	-11.083	-11.5236	-11.6202	-11.8897	-0.440575	-0.0966196	-0.269464	0,0,0	[0 - 49]	Non-Specific
Maclig_37v3@Mlig000793.g1	1548	7	33	26	29	-13.9205	-12.115	-12.563	-12.4675	1.80553	-0.448014	0.0955314	0,0,0	[0 - 49]	Non-Specific
Maclig_37v3@Mlig000793.g2	765	69	66	119	85	-10.8465	-11.1526	-10.4616	-10.9709	-0.306113	0.690992	-0.509257	0,0,0	[50 - max]	Non-Specific
Maclig_37v3@Mlig000794.g1	849	38	31	21	19	-11.6689	-12.1961	-12.8959	-13.0581	-0.527238	-0.69972	-0.162242	0,0,0	[0 - 49]	Non-Specific
Maclig_37v3@Mlig000794.g2	849	15	39	15	12	-12.922	-11.8878	-13.2747	-13.5828	1.03422	-1.38689	-0.308115	0,0,0	[0 - 49]	Non-Specific
Maclig_37v3@Mlig000794.g4	546	3	0	0	0	-15.0382	-16.6096	-16.6096	-16.6096	-1.57144	0	0	0,0,0	[0 - 49]	Non-Specific
Maclig_37v3@Mlig000795.g3	1755	78	71	46	63	-10.6628	-11.0443	-11.797	-11.3875	-0.381513	-0.752673	0.409484	0,0,0	[50 - max]	Non-Specific
Maclig_37v3@Mlig000796.g6	1428	43	49	42	30	-11.5124	-11.557	-11.9198	-12.4075	-0.0446262	-0.362794	-0.487683	0,0,0	[0 - 49]	Non-Specific
Maclig_37v3@Mlig000796.g7	3222	106	110	106	133	-10.2213	-10.4196	-10.6278	-10.3306	-0.198306	-0.208267	0.297225	0,0,0	[50 - max]	Non-Specific
Maclig_37v3@Mlig000797.g1	2547	111	153	257	246	-10.1613	-9.95571	-9.35776	-9.45254	0.205586	0.597955	-0.0947875	0,0,0	[50 - max]	Non-Specific
Maclig_37v3@Mlig000797.g3	2673	90	73	36	18	-10.4532	-11.0092	-12.1259	-13.1305	-0.55601	-1.1167	-1.00459	0,0,0	[0 - 49]	Non-Specific
Maclig_37v3@Mlig000798.g1	1002	0	5	0	12	-16.6096	-14.4712	-16.6096	-13.5741	2.13841	-2.13841	3.03556	+,-,+	[0 - 49]	Other
Maclig_37v3@Mlig000799.g4	612	2	22	22	10	-15.3464	-12.6922	-12.818	-13.7962	2.65421	-0.125757	-0.978182	+,0,0	[0 - 49]	Testes
Maclig_37v3@Mlig000799.g7	1011	1	59	61	40	-15.5303	-11.2977	-11.3959	-12.0097	4.23265	-0.0982144	-0.613821	+,0,0	[0 - 49]	Testes
Maclig_37v3@Mlig000800.g1	1152	936	943	1140	1169	-7.0989	-7.34142	-7.21538	-7.21036	-0.242515	0.12604	0.00501575	0,0,0	[50 - max]	Non-Specific
Maclig_37v3@Mlig000800.g4	1341	39	12	13	3	-11.631	-13.4695	-13.5405	-15.1772	-1.83851	-0.0710096	-1.63664	0,0,0	[0 - 49]	Non-Specific
Maclig_37v3@Mlig000801.g1	1509	189	147	101	168	-9.39974	-10.0102	-10.6905	-9.99681	-0.610465	-0.680339	0.693741	0,0,0	[50 - max]	Non-Specific
Maclig_37v3@Mlig000802.g4	1788	17	12	19	9	-12.7548	-13.4321	-12.9969	-13.977	-0.677276	0.435221	-0.980116	0,0,0	[0 - 49]	Non-Specific
Maclig_37v3@Mlig000803.g1	1377	421	388	651	557	-8.2511	-8.61946	-8.02296	-8.27789	-0.368364	0.596505	-0.254929	0,0,0	[50 - max]	Non-Specific
Maclig_37v3@Mlig000803.g2	1368	582	652	780	841	-7.78349	-7.87272	-7.76279	-7.68535	-0.0892263	0.109929	0.0774366	0,0,0	[50 - max]	Non-Specific
Maclig_37v3@Mlig000805.g11	1038	74	121	211	165	-10.7374	-10.2873	-9.63874	-10.0184	0.450071	0.648555	-0.379683	0,0,0	[50 - max]	Non-Specific
Maclig_37v3@Mlig000805.g14	429	6	7	7	5	-14.0386	-14.0654	-14.3068	-14.6524	-0.0268507	-0.241399	-0.345612	0,0,0	[0 - 49]	Non-Specific
Maclig_37v3@Mlig000805.g15	756	0	5	0	0	-16.2844	-14.4199	-16.6096	-16.6096	1.86443	-2.18971	0	0,-,0	[0 - 49]	Other
Maclig_37v3@Mlig000805.g16	642	13	0	9	9	-13.1694	-16.6096	-13.9993	-13.9798	-3.44027	2.61033	0.0195167	-,+,0	[0 - 49]	Other
Maclig_37v3@Mlig000805.g17	1551	162	197	181	177	-9.62051	-9.59161	-9.85949	-9.92227	0.0289022	-0.26788	-0.0627784	0,0,0	[50 - max]	Non-Specific
Maclig_37v3@Mlig000805.g7	1344	0	1	2	2	-16.6096	-15.8847	-15.3208	-15.5748	0.724948	0.563913	-0.254037	0,0,0	[0 - 49]	Non-Specific
Maclig_37v3@Mlig000806.g1	1521	36	27	19	31	-11.7512	-12.3903	-13.0014	-12.3712	-0.639111	-0.611098	0.630225	0,0,0	[0 - 49]	Non-Specific
Maclig_37v3@Mlig000807.g12	1134	53	38	24	31	-11.2224	-11.9023	-12.6855	-12.3833	-0.679942	-0.783197	0.302238	0,0,0	[0 - 49]	Non-Specific
Maclig_37v3@Mlig000807.g14	927	38	25	23	23	-11.6891	-12.4979	-12.7315	-12.7571	-0.808831	-0.233591	-0.0255339	0,0,0	[0 - 49]	Non-Specific
Maclig_37v3@Mlig000807.g15	939	9	3	5	0	-13.648	-14.9673	-14.5398	-16.6096	-1.31927	0.427539	-2.06989	0,0,-	[0 - 49]	Other
Maclig_37v3@Mlig000808.g2	3132	65	27	53	193	-10.9229	-12.3692	-11.5875	-9.79963	-1.44636	0.781702	1.7879	0,0,0	[50 - max]	Non-Specific
Maclig_37v3@Mlig000808.g3	1851	239	271	302	341	-9.06384	-9.13255	-9.12584	-8.98137	-0.0687091	0.00670689	0.144473	0,0,0	[50 - max]	Non-Specific
Maclig_37v3@Mlig000808.g7	585	2	0	0	0	-15.4833	-16.6096	-16.6096	-16.6096	-1.12639	0	0	0,0,0	[0 - 49]	Non-Specific
Maclig_37v3@Mlig000809.g1	2220	2	5	7	6	-15.2303	-14.4625	-14.2043	-14.394	0.767834	0.258143	-0.189657	0,0,0	[0 - 49]	Non-Specific
Maclig_37v3@Mlig000810.g36	1866	9	5	4	3	-13.5671	-14.4998	-14.7686	-15.224	-0.932733	-0.268783	-0.45534	0,0,0	[0 - 49]	Non-Specific
Maclig_37v3@Mlig000810.g37	849	0	1	2	0	-16.6096	-15.7479	-15.329	-16.6096	0.861754	0.418844	-1.2806	0,0,0	[0 - 49]	Non-Specific
Maclig_37v3@Mlig000810.g41	1179	10	7	3	19	-13.5154	-14.1803	-15.296	-13.0071	-0.664839	-1.11575	2.28889	0,0,+	[0 - 49]	Tail
Maclig_37v3@Mlig000810.g42	1215	5	0	32	3	-14.4108	-16.6096	-12.3056	-15.0344	-2.19887	4.30401	-2.72879	-,+,-	[0 - 49]	Other
Maclig_37v3@Mlig000811.g9	1707	156	115	89	97	-9.6782	-10.3543	-10.8709	-10.7824	-0.676052	-0.516618	0.0884272	0,0,0	[50 - max]	Non-Specific
Maclig_37v3@Mlig000813.g11	627	0	0	0	0	-16.6096	-16.6096	-16.6096	-16.6096	0	0	0	0,0,0	[0 - 49]	Non-Specific
Maclig_37v3@Mlig000813.g2	2187	420	446	415	474	-8.25396	-8.41946	-8.66957	-8.5087	-0.165497	-0.250106	0.160868	0,0,0	[50 - max]	Non-Specific
Maclig_37v3@Mlig000813.g5	1650	25	24	19	19	-12.2353	-12.5356	-13.0203	-13.0464	-0.300261	-0.484656	-0.0261717	0,0,0	[0 - 49]	Non-Specific
Maclig_37v3@Mlig000813.g7	2046	26	29	25	27	-12.1917	-12.2737	-12.6395	-12.5714	-0.0819488	-0.365875	0.068149	0,0,0	[0 - 49]	Non-Specific
Maclig_37v3@Mlig000813.g8	2007	389	473	436	444	-8.36246	-8.33403	-8.59937	-8.60522	0.0284259	-0.265341	-0.00584275	0,0,0	[50 - max]	Non-Specific
Maclig_37v3@Mlig000815.g1	2094	80	42	36	49	-10.6272	-11.7701	-12.1376	-11.7483	-1.14287	-0.36753	0.389302	0,0,0	[0 - 49]	Non-Specific
Maclig_37v3@Mlig000815.g8	231	2	0	3	1	-15.2557	-16.6096	-15.141	-15.9528	-1.35391	1.46864	-0.811804	0,0,0	[0 - 49]	Non-Specific
Maclig_37v3@Mlig000816.g1	909	21	12	14	25	-12.4846	-13.4663	-13.3692	-12.6857	-0.98176	0.0971034	0.683549	0,0,0	[0 - 49]	Non-Specific
Maclig_37v3@Mlig000816.g3	3672	0	0	0	11	-16.6096	-16.6096	-16.6096	-13.7191	0	0	2.89051	0,0,+	[0 - 49]	Tail
Maclig_37v3@Mlig000817.g1	1224	114	153	111	137	-10.1254	-9.94963	-10.5625	-10.2832	0.175729	-0.612894	0.279284	0,0,0	[50 - max]	Non-Specific
Maclig_37v3@Mlig000818.g2	1398	45	53	53	66	-11.451	-11.4429	-11.6046	-11.3221	0.00816006	-0.161712	0.282443	0,0,0	[50 - max]	Non-Specific
Maclig_37v3@Mlig000819.g3	1134	27	34	29	49	-12.1297	-12.068	-12.418	-11.734	0.061638	-0.349929	0.683913	0,0,0	[0 - 49]	Non-Specific
Maclig_37v3@Mlig000819.g6	1131	65	35	67	54	-10.9314	-12.034	-11.2789	-11.6085	-1.10258	0.755114	-0.329616	0,0,0	[50 - max]	Non-Specific
Maclig_37v3@Mlig000820.g1	1797	195	197	235	229	-9.35358	-9.59037	-9.48433	-9.55236	-0.236796	0.106037	-0.0680296	0,0,0	[50 - max]	Non-Specific
Maclig_37v3@Mlig000821.g1	1356	0	0	0	0	-16.6096	-16.6096	-16.6096	-16.5787	0	0	0.0309407	0,0,0	[0 - 49]	Non-Specific
Maclig_37v3@Mlig000821.g2	1983	16	0	11	21	-12.8412	-16.6096	-13.6594	-12.9037	-3.76844	2.9502	0.755723	-,+,0	[0 - 49]	Other
Maclig_37v3@Mlig000821.g3	2001	28	65	72	55	-12.0963	-11.1697	-11.1696	-11.5901	0.926545	0.000145752	-0.420545	0,0,0	[50 - max]	Non-Specific
Maclig_37v3@Mlig000821.g5	1500	35	22	46	53	-11.8026	-12.6572	-11.7908	-11.6181	-0.854669	0.866446	0.17265	0,0,0	[50 - max]	Non-Specific
Maclig_37v3@Mlig000823.g10	3114	0	5	0	4	-16.6096	-14.4407	-16.6096	-15.0087	2.1689	-2.1689	1.60097	+,-,0	[0 - 49]	Other
Maclig_37v3@Mlig000823.g11	636	6	15	19	5	-14.1038	-13.1747	-12.9818	-14.6535	0.929117	0.192867	-1.67163	0,0,0	[0 - 49]	Non-Specific
Maclig_37v3@Mlig000823.g5	927	97	59	58	93	-10.36	-11.2975	-11.4744	-10.832	-0.937445	-0.176891	0.642391	0,0,0	[50 - max]	Non-Specific
Maclig_37v3@Mlig000823.g8	993	0	0	0	0	-16.6096	-16.6096	-16.6096	-16.6096	0	0	0	0,0,0	[0 - 49]	Non-Specific
Maclig_37v3@Mlig000823.g9	831	37	33	42	30	-11.7269	-12.1147	-11.9167	-12.4151	-0.387777	0.197997	-0.498433	0,0,0	[0 - 49]	Non-Specific
Maclig_37v3@Mlig000826.g1	810	1	42	37	31	-15.5309	-11.7965	-12.089	-12.3858	3.73442	-0.292498	-0.296784	+,0,0	[0 - 49]	Testes
Maclig_37v3@Mlig000826.g6	282	1	43	50	37	-15.9741	-11.7382	-11.6896	-12.1412	4.23584	0.0486111	-0.451544	+,0,0	[0 - 49]	Testes
Maclig_37v3@Mlig000827.g14	4470	190	88	98	181	-9.38916	-10.735	-10.729	-9.88754	-1.34579	0.00595245	0.841465	0,0,0	[50 - max]	Non-Specific
Maclig_37v3@Mlig000827.g3	5682	206	119	159	214	-9.27597	-10.3073	-10.0435	-9.65281	-1.03133	0.263808	0.390683	0,0,0	[50 - max]	Non-Specific
Maclig_37v3@Mlig000828.g1	153	175	151	126	146	-9.50843	-9.97128	-10.3785	-10.1959	-0.462844	-0.407226	0.182649	0,0,0	[50 - max]	Non-Specific
Maclig_37v3@Mlig000828.g15	4533	172	266	215	339	-9.53297	-9.1587	-9.61167	-8.98994	0.374272	-0.452974	0.621732	0,0,0	[50 - max]	Non-Specific
Maclig_37v3@Mlig000828.g23	3303	3439	2740	2628	2972	-5.22342	-5.80415	-6.01202	-5.86572	-0.58073	-0.207877	0.146306	0,0,0	[50 - max]	Non-Specific
Maclig_37v3@Mlig000828.g8	4269	0	0	0	0	-16.6096	-16.6096	-16.609	-16.6014	-1.0102e-05	0.000639089	0.00765013	0,0,0	[0 - 49]	Non-Specific
Maclig_37v3@Mlig000830.g1	993	195	226	207	279	-9.35496	-9.39491	-9.66753	-9.27088	-0.0399569	-0.272622	0.396654	0,0,0	[50 - max]	Non-Specific
Maclig_37v3@Mlig000831.g5	1644	350	345	237	223	-8.51727	-8.78928	-9.4712	-9.59441	-0.27201	-0.681921	-0.123208	0,0,0	[50 - max]	Non-Specific
Maclig_37v3@Mlig000831.g7	4383	15	20	12	16	-12.9056	-12.8097	-13.5687	-13.2352	0.0959429	-0.759031	0.33357	0,0,0	[0 - 49]	Non-Specific
Maclig_37v3@Mlig000832.g4	711	20	16	5	6	-12.5872	-13.0941	-14.5719	-14.396	-0.506888	-1.47778	0.175857	0,0,0	[0 - 49]	Non-Specific
Maclig_37v3@Mlig000833.g1	1722	176	263	202	208	-9.50585	-9.17679	-9.69986	-9.69261	0.329059	-0.523072	0.00725776	0,0,0	[50 - max]	Non-Specific
Maclig_37v3@Mlig000833.g2	282	158	281	239	210	-9.65602	-9.0824	-9.4603	-9.676	0.573622	-0.377899	-0.215701	0,0,0	[50 - max]	Non-Specific
Maclig_37v3@Mlig000833.g3	1191	112	29	91	84	-10.1501	-12.3038	-10.8383	-10.9904	-2.15365	1.4655	-0.152124	-,0,0	[50 - max]	Other
Maclig_37v3@Mlig000833.g4	1713	175	135	221	264	-9.50597	-10.1332	-9.5763	-9.34925	-0.627225	0.556898	0.227048	0,0,0	[50 - max]	Non-Specific
Maclig_37v3@Mlig000833.g5	1182	20	64	37	46	-12.569	-11.191	-12.1035	-11.8226	1.37809	-0.912593	0.280991	0,0,0	[0 - 49]	Non-Specific
Maclig_37v3@Mlig000833.g7	471	0	0	1	0	-16.6096	-16.6096	-15.9413	-16.6096	0	0.668304	-0.668304	0,0,0	[0 - 49]	Non-Specific
Maclig_37v3@Mlig000833.g8	384	1	1	4	0	-15.7794	-15.8847	-14.9087	-16.6096	-0.105322	0.976016	-1.70096	0,0,0	[0 - 49]	Non-Specific
Maclig_37v3@Mlig000834.g12	2409	78	30	62	57	-10.6632	-12.2459	-11.3714	-11.5393	-1.58263	0.87443	-0.167868	0,0,0	[50 - max]	Non-Specific
Maclig_37v3@Mlig000834.g5	390	13	17	23	30	-13.1225	-13.0039	-12.7496	-12.4251	0.118524	0.254364	0.324501	0,0,0	[0 - 49]	Non-Specific
Maclig_37v3@Mlig000834.g6	2409	68	60	36	45	-10.8485	-11.2813	-12.1504	-11.8432	-0.432846	-0.86907	0.307223	0,0,0	[0 - 49]	Non-Specific
Maclig_37v3@Mlig000835.g1	2391	810	1043	1187	1112	-7.3077	-7.1962	-7.1577	-7.28275	0.111502	0.0384973	-0.125053	0,0,0	[50 - max]	Non-Specific
Maclig_37v3@Mlig000835.g8	390	9	11	6	16	-13.5867	-13.5315	-14.4655	-13.2726	0.0552287	-0.934091	1.19293	0,0,0	[0 - 49]	Non-Specific
Maclig_37v3@Mlig000835.g9	333	7	1	5	2	-13.9212	-15.8955	-14.6292	-15.5031	-1.97428	1.26624	-0.873885	0,0,0	[0 - 49]	Non-Specific
Maclig_37v3@Mlig000836.g1	1134	204	237	321	391	-9.29122	-9.32556	-9.03989	-8.787	-0.0343477	0.28567	0.25289	0,0,0	[50 - max]	Non-Specific
Maclig_37v3@Mlig000836.g5	1134	74	189	199	227	-10.7349	-9.6525	-9.72211	-9.56561	1.08242	-0.0696134	0.156508	0,0,0	[50 - max]	Non-Specific
Maclig_37v3@Mlig000837.g11	1743	0	0	0	12	-16.6096	-16.6096	-16.6096	-13.6051	0	0	3.00453	0,0,+	[0 - 49]	Tail
Maclig_37v3@Mlig000837.g12	1662	0	25	16	20	-16.6096	-12.4928	-13.2311	-12.9674	4.11689	-0.738361	0.263745	+,0,0	[0 - 49]	Testes
Maclig_37v3@Mlig000837.g15	555	17	19	18	16	-12.7792	-12.8651	-13.0729	-13.2555	-0.0859005	-0.207832	-0.182593	0,0,0	[0 - 49]	Non-Specific
Maclig_37v3@Mlig000837.g18	900	2	0	11	1	-15.3334	-16.6096	-13.721	-15.7136	-1.27624	2.88863	-1.99262	0,+,0	[0 - 49]	Ovaries 1
Maclig_37v3@Mlig000837.g5	2256	1	192	153	97	-15.6746	-9.62875	-10.0979	-10.7845	6.04582	-0.469129	-0.686636	+,0,0	[50 - max]	Testes
Maclig_37v3@Mlig000837.g7	3660	98	92	50	81	-10.3373	-10.675	-11.6922	-11.0275	-0.337662	-1.01719	0.664635	0,0,0	[50 - max]	Non-Specific
Maclig_37v3@Mlig000839.g1	1758	67	78	108	66	-10.8742	-10.9202	-10.591	-11.3247	-0.0460211	0.329173	-0.733701	0,0,0	[50 - max]	Non-Specific
Maclig_37v3@Mlig000839.g4	1758	85	65	89	89	-10.5438	-11.1596	-10.8728	-10.8983	-0.615738	0.286759	-0.0254745	0,0,0	[50 - max]	Non-Specific
Maclig_37v3@Mlig000839.g5	1758	91	102	71	86	-10.4439	-10.5302	-11.1919	-10.9491	-0.0862836	-0.661757	0.242871	0,0,0	[50 - max]	Non-Specific
Maclig_37v3@Mlig000839.g7	2778	24	52	66	55	-12.3082	-11.4872	-11.2901	-11.5679	0.821011	0.197103	-0.277822	0,0,0	[50 - max]	Non-Specific
Maclig_37v3@Mlig000839.g8	1413	5	2	2	7	-14.2549	-15.3477	-15.3714	-14.3268	-1.09283	-0.0236402	1.04462	0,0,0	[0 - 49]	Non-Specific
Maclig_37v3@Mlig000840.g1	948	88	97	95	109	-10.4914	-10.6068	-10.7716	-10.6128	-0.11535	-0.164869	0.158849	0,0,0	[50 - max]	Non-Specific
Maclig_37v3@Mlig000840.g2	639	189	234	302	309	-9.39745	-9.34796	-9.12765	-9.12495	0.0494901	0.220314	0.00270136	0,0,0	[50 - max]	Non-Specific
Maclig_37v3@Mlig000841.g11	1767	97	69	71	60	-10.3466	-11.0906	-11.1823	-11.4503	-0.743939	-0.091738	-0.26799	0,0,0	[50 - max]	Non-Specific
Maclig_37v3@Mlig000841.g14	525	0	0	0	0	-16.6096	-16.6096	-16.6096	-16.6096	0	0	0	0,0,0	[0 - 49]	Non-Specific
Maclig_37v3@Mlig000841.g16	915	12	3	3	4	-13.24	-14.994	-15.092	-14.9337	-1.75398	-0.0979939	0.158316	0,0,0	[0 - 49]	Non-Specific
Maclig_37v3@Mlig000841.g18	456	9	2	3	4	-13.6093	-15.4044	-15.141	-14.8843	-1.7952	0.263448	0.256659	0,0,0	[0 - 49]	Non-Specific
Maclig_37v3@Mlig000841.g20	321	0	3	8	3	-16.6096	-14.9389	-14.068	-15.0185	1.67072	0.870882	-0.950416	0,0,0	[0 - 49]	Non-Specific
Maclig_37v3@Mlig000841.g22	576	0	7	0	3	-16.6096	-14.132	-16.6096	-15.1608	2.47765	-2.47765	1.44883	+,-,0	[0 - 49]	Other
Maclig_37v3@Mlig000841.g25	768	10	10	6	3	-13.5215	-13.645	-14.5231	-15.2953	-0.123508	-0.878041	-0.772234	0,0,0	[0 - 49]	Non-Specific
Maclig_37v3@Mlig000841.g7	2112	0	0	0	0	-16.6096	-16.6096	-16.6096	-16.6096	0	0	0	0,0,0	[0 - 49]	Non-Specific
Maclig_37v3@Mlig000842.g3	1119	399	457	369	548	-8.32689	-8.38515	-8.84058	-8.30166	-0.0582692	-0.455421	0.538916	0,0,0	[50 - max]	Non-Specific
Maclig_37v3@Mlig000842.g4	1119	98	102	188	292	-10.335	-10.5244	-9.80308	-9.20371	-0.189444	0.721346	0.599371	0,0,0	[50 - max]	Non-Specific
Maclig_37v3@Mlig000843.g2	1089	131	126	181	140	-9.91922	-10.2269	-9.86192	-10.2568	-0.307636	0.364937	-0.394858	0,0,0	[50 - max]	Non-Specific
Maclig_37v3@Mlig000844.g2	840	245	215	229	203	-9.02814	-9.46459	-9.52124	-9.72371	-0.436453	-0.0566492	-0.202465	0,0,0	[50 - max]	Non-Specific
Maclig_37v3@Mlig000846.g1	1719	1154	689	599	890	-6.79806	-7.79363	-8.14337	-7.60314	-0.995564	-0.349739	0.540229	0,0,0	[50 - max]	Non-Specific
Maclig_37v3@Mlig000846.g6	2712	1088	770	637	835	-6.88293	-7.63273	-8.05308	-7.69468	-0.74979	-0.420359	0.358407	0,0,0	[50 - max]	Non-Specific
Maclig_37v3@Mlig000846.g7	2712	277	100	119	134	-8.85384	-10.5607	-10.4561	-10.3148	-1.70684	0.104527	0.141333	0,0,0	[50 - max]	Non-Specific
Maclig_37v3@Mlig000847.g11	1287	63	15	22	26	-10.9589	-13.1666	-12.7948	-12.6341	-2.20768	0.371789	0.160695	-,0,0	[0 - 49]	Other
Maclig_37v3@Mlig000848.g2	2100	30	60	96	58	-12.0107	-11.2757	-10.7682	-11.5051	0.735017	0.507529	-0.736922	0,0,0	[50 - max]	Non-Specific
Maclig_37v3@Mlig000849.g3	867	21	23	20	31	-12.4937	-12.6083	-12.9334	-12.3712	-0.114515	-0.325107	0.562151	0,0,0	[0 - 49]	Non-Specific
Maclig_37v3@Mlig000850.g1	2016	102	79	83	89	-10.2755	-10.886	-10.9715	-10.8925	-0.610474	-0.0855051	0.0789707	0,0,0	[50 - max]	Non-Specific
Maclig_37v3@Mlig000851.g1	993	194	224	135	197	-9.36137	-9.40724	-10.2807	-9.77116	-0.04587	-0.873453	0.509532	0,0,0	[50 - max]	Non-Specific
Maclig_37v3@Mlig000851.g2	993	283	196	178	202	-8.82097	-9.60031	-9.88235	-9.73208	-0.779338	-0.282045	0.150268	0,0,0	[50 - max]	Non-Specific
Maclig_37v3@Mlig000851.g3	993	252	199	229	106	-8.98743	-9.57622	-9.52213	-10.6516	-0.58879	0.0540945	-1.12944	0,0,0	[50 - max]	Non-Specific
Maclig_37v3@Mlig000851.g8	1107	4	5	12	12	-14.5127	-14.4499	-13.6152	-13.6696	0.0628359	0.834639	-0.0543908	0,0,0	[0 - 49]	Non-Specific
Maclig_37v3@Mlig000852.g14	168	28	21	17	30	-12.0997	-12.7309	-13.1481	-12.416	-0.63129	-0.417103	0.732078	0,0,0	[0 - 49]	Non-Specific
Maclig_37v3@Mlig000853.g9	195	9	36	19	22	-13.6472	-12.0079	-13.0201	-12.8468	1.6393	-1.01221	0.173281	0,0,0	[0 - 49]	Non-Specific
Maclig_37v3@Mlig000854.g1	2682	214	261	515	650	-9.22102	-9.18686	-8.35957	-8.05496	0.0341602	0.827291	0.304612	0,0,0	[50 - max]	Non-Specific
Maclig_37v3@Mlig000854.g3	2787	149	138	305	743	-9.74447	-10.0977	-9.11403	-7.86374	-0.353188	0.98362	1.25029	0,0,0	[50 - max]	Non-Specific
Maclig_37v3@Mlig000855.g1	1488	194	188	151	298	-9.36501	-9.6549	-10.1153	-9.1765	-0.289891	-0.46044	0.938839	0,0,0	[50 - max]	Non-Specific
Maclig_37v3@Mlig000856.g3	1182	100	132	139	196	-10.3061	-10.1684	-10.2371	-9.77599	0.137756	-0.0687439	0.461125	0,0,0	[50 - max]	Non-Specific
Maclig_37v3@Mlig000857.g1	1425	5	17	21	36	-14.3613	-12.9975	-12.8971	-12.1809	1.36388	0.100392	0.716159	0,0,0	[0 - 49]	Non-Specific
Maclig_37v3@Mlig000857.g3	1425	18	10	24	22	-12.7186	-13.7225	-12.7	-12.8393	-1.00392	1.02253	-0.139346	0,0,0	[0 - 49]	Non-Specific
Maclig_37v3@Mlig000857.g4	1425	21	29	20	19	-12.4684	-12.2926	-12.9577	-12.9987	0.175845	-0.665112	-0.0410304	0,0,0	[0 - 49]	Non-Specific
Maclig_37v3@Mlig000858.g5	1851	104	234	262	291	-10.2521	-9.34753	-9.32837	-9.21256	0.904593	0.0191584	0.115817	0,0,0	[50 - max]	Non-Specific
Maclig_37v3@Mlig000859.g15	1410	12	16	42	20	-13.2764	-13.1058	-11.9366	-12.9637	0.170571	1.16922	-1.02716	0,0,0	[0 - 49]	Non-Specific
Maclig_37v3@Mlig000860.g3	498	0	3	0	2	-16.6096	-15.0652	-16.6096	-15.3973	1.54447	-1.54447	1.21236	0,0,0	[0 - 49]	Non-Specific
Maclig_37v3@Mlig000860.g7	2466	156	99	75	69	-9.67407	-10.5679	-11.1091	-11.2531	-0.89382	-0.541175	-0.14404	0,0,0	[50 - max]	Non-Specific
Maclig_37v3@Mlig000861.g12	2139	374	233	178	146	-8.41918	-9.35056	-9.88708	-10.1978	-0.931382	-0.536519	-0.310735	0,0,0	[50 - max]	Non-Specific
Maclig_37v3@Mlig000861.g6	1815	311	193	156	168	-8.68593	-9.62174	-10.0676	-9.99617	-0.935808	-0.445839	0.0714113	0,0,0	[50 - max]	Non-Specific
Maclig_37v3@Mlig000862.g1	1710	134	44	96	90	-9.89332	-11.7235	-10.7598	-10.8869	-1.83016	0.963632	-0.127041	0,0,0	[50 - max]	Non-Specific
Maclig_37v3@Mlig000862.g3	1671	85	112	42	32	-10.5385	-10.3949	-11.9294	-12.3215	0.143587	-1.5345	-0.39206	0,0,0	[0 - 49]	Non-Specific
Maclig_37v3@Mlig000863.g1	2145	215	203	309	347	-9.21443	-9.54631	-9.0917	-8.95965	-0.331875	0.45461	0.132049	0,0,0	[50 - max]	Non-Specific
Maclig_37v3@Mlig000863.g3	2145	131	407	366	282	-9.92514	-8.55171	-8.8519	-9.25347	1.37343	-0.300189	-0.401572	0,0,0	[50 - max]	Non-Specific
Maclig_37v3@Mlig000863.g6	1299	18	35	65	22	-12.6654	-12.0159	-11.3192	-12.8479	0.649489	0.696759	-1.52874	0,0,0	[0 - 49]	Non-Specific
Maclig_37v3@Mlig000864.g5	1713	14	257	200	151	-13.0257	-9.21301	-9.71746	-10.1487	3.81272	-0.504458	-0.431284	+,0,0	[50 - max]	Testes
Maclig_37v3@Mlig000866.g1	1716	100	49	50	85	-10.3088	-11.5782	-11.6732	-10.9667	-1.2694	-0.0949859	0.706458	0,0,0	[50 - max]	Non-Specific
Maclig_37v3@Mlig000867.g2	726	20	7	0	4	-12.5704	-14.1914	-16.6096	-14.9026	-1.621	-2.41827	1.70707	0,-,0	[0 - 49]	Other
Maclig_37v3@Mlig000868.g3	1158	15	7	13	26	-12.9912	-14.0581	-13.5119	-12.6336	-1.067	0.546276	0.878287	0,0,0	[0 - 49]	Non-Specific
Maclig_37v3@Mlig000869.g1	1140	9	25	26	53	-13.559	-12.4883	-12.5802	-11.63	1.07068	-0.0918245	0.950129	0,0,0	[50 - max]	Non-Specific
Maclig_37v3@Mlig000870.g4	1584	178	142	201	259	-9.48445	-10.0627	-9.71166	-9.37902	-0.578215	0.351008	0.332636	0,0,0	[50 - max]	Non-Specific
Maclig_37v3@Mlig000871.g2	1734	111	99	75	115	-10.1603	-10.5758	-11.1173	-10.5345	-0.415544	-0.541484	0.582818	0,0,0	[50 - max]	Non-Specific
Maclig_37v3@Mlig000872.g1	975	0	39	73	79	-16.6096	-11.896	-11.1514	-11.0767	4.71365	0.744556	0.0746946	+,0,0	[50 - max]	Testes
Maclig_37v3@Mlig000872.g2	963	0	20	29	50	-16.6096	-12.774	-12.4341	-11.7247	3.83563	0.339943	0.709385	+,0,0	[50 - max]	Testes
Maclig_37v3@Mlig000872.g4	975	15	46	77	96	-12.9463	-11.654	-11.0725	-10.7941	1.29231	0.58143	0.278389	0,0,0	[50 - max]	Non-Specific
Maclig_37v3@Mlig000873.g2	471	8	20	0	78	-13.7568	-12.7964	-16.6096	-11.0868	0.960371	-3.8132	5.52283	0,-,+	[50 - max]	Other
Maclig_37v3@Mlig000874.g8	1128	35	31	22	23	-11.7898	-12.219	-12.7813	-12.7864	-0.42915	-0.562276	-0.00515582	0,0,0	[0 - 49]	Non-Specific
Maclig_37v3@Mlig000875.g2	1842	245	237	241	337	-9.02758	-9.3268	-9.44979	-8.99993	-0.299222	-0.122989	0.449857	0,0,0	[50 - max]	Non-Specific
Maclig_37v3@Mlig000876.g2	1029	77	70	72	56	-10.6779	-11.0645	-11.1787	-11.5516	-0.386577	-0.114213	-0.372945	0,0,0	[50 - max]	Non-Specific
Maclig_37v3@Mlig000877.g2	900	25	24	41	40	-12.2338	-12.5421	-11.9653	-12.0057	-0.308258	0.576758	-0.040404	0,0,0	[0 - 49]	Non-Specific
Maclig_37v3@Mlig000877.g4	915	9	2	3	3	-13.6093	-15.4044	-15.141	-15.1608	-1.7952	0.263448	-0.0198106	0,0,0	[0 - 49]	Non-Specific
Maclig_37v3@Mlig000877.g5	327	0	0	1	0	-16.6096	-16.6096	-15.9413	-16.6096	0	0.668304	-0.668304	0,0,0	[0 - 49]	Non-Specific
Maclig_37v3@Mlig000878.g3	834	56	15	7	53	-11.1353	-13.1808	-14.2496	-11.6196	-2.04551	-1.06877	2.62998	-,0,+	[50 - max]	Other
Maclig_37v3@Mlig000880.g1	768	120	108	85	98	-10.0441	-10.4445	-10.9288	-10.7696	-0.400414	-0.484278	0.159202	0,0,0	[50 - max]	Non-Specific
Maclig_37v3@Mlig000881.g14	1377	1236	926	902	846	-6.69932	-7.36728	-7.55246	-7.6769	-0.667968	-0.185178	-0.124438	0,0,0	[50 - max]	Non-Specific
Maclig_37v3@Mlig000881.g16	1362	753	549	577	612	-7.41214	-8.12119	-8.19492	-8.14212	-0.709053	-0.0737261	0.052799	0,0,0	[50 - max]	Non-Specific
Maclig_37v3@Mlig000881.g2	198	156	157	177	164	-9.67843	-9.91709	-9.88775	-10.0269	-0.23866	0.0293392	-0.139117	0,0,0	[50 - max]	Non-Specific
Maclig_37v3@Mlig000881.g23	702	84	82	55	98	-10.5572	-10.8386	-11.5483	-10.7591	-0.281401	-0.70967	0.789174	0,0,0	[50 - max]	Non-Specific
Maclig_37v3@Mlig000881.g6	2022	468	395	478	536	-8.09717	-8.59444	-8.46731	-8.33255	-0.497265	0.127129	0.134763	0,0,0	[50 - max]	Non-Specific
Maclig_37v3@Mlig000881.g7	198	66	99	61	70	-10.8905	-10.5719	-11.413	-11.2293	0.318515	-0.841066	0.183676	0,0,0	[50 - max]	Non-Specific
Maclig_37v3@Mlig000881.g9	2010	558	531	607	641	-7.84455	-8.16745	-8.12284	-8.0764	-0.322898	0.0446112	0.0464328	0,0,0	[50 - max]	Non-Specific
Maclig_37v3@Mlig000882.g3	2046	62	91	37	63	-10.9937	-10.6897	-12.0875	-11.3883	0.303948	-1.39777	0.699147	0,0,0	[50 - max]	Non-Specific
Maclig_37v3@Mlig000883.g1	2193	76	32	66	47	-10.7014	-12.167	-11.2943	-11.8089	-1.46562	0.872695	-0.514606	0,0,0	[0 - 49]	Non-Specific
Maclig_37v3@Mlig000883.g4	1698	0	0	10	2	-16.6096	-16.6096	-13.8429	-15.3625	0	2.76674	-1.5196	0,+,0	[0 - 49]	Ovaries 1
Maclig_37v3@Mlig000883.g5	1473	18	19	10	15	-12.693	-12.8646	-13.8471	-13.2989	-0.171579	-0.982471	0.548175	0,0,0	[0 - 49]	Non-Specific
Maclig_37v3@Mlig000883.g6	435	0	1	7	2	-16.594	-15.7671	-14.2812	-15.5392	0.826886	1.48589	-1.25797	0,0,0	[0 - 49]	Non-Specific
Maclig_37v3@Mlig000884.g7	2463	157	147	180	179	-9.66985	-10.014	-9.86399	-9.90304	-0.344118	0.149984	-0.0390543	0,0,0	[50 - max]	Non-Specific
Maclig_37v3@Mlig000885.g2	2316	71	186	156	137	-10.7903	-9.6766	-10.0751	-10.2853	1.11366	-0.398468	-0.210245	0,0,0	[50 - max]	Non-Specific
Maclig_37v3@Mlig000885.g3	1626	20	138	154	76	-12.565	-10.0993	-10.088	-11.1203	2.46571	0.0112538	-1.03227	+,0,0	[50 - max]	Testes
Maclig_37v3@Mlig000886.g2	2190	40	20	27	41	-11.5972	-12.778	-12.517	-11.9707	-1.18087	0.261041	0.546274	0,0,0	[0 - 49]	Non-Specific
Maclig_37v3@Mlig000887.g1	609	460	331	282	161	-8.12113	-8.84863	-9.22595	-10.0556	-0.727504	-0.377319	-0.829677	0,0,0	[50 - max]	Non-Specific
Maclig_37v3@Mlig000887.g10	2907	9	0	0	10	-13.5535	-16.6096	-16.6096	-13.8692	-3.05615	0	2.74045	-,0,+	[0 - 49]	Other
Maclig_37v3@Mlig000887.g11	525	25	28	16	10	-12.2622	-12.3406	-13.2587	-13.809	-0.0783716	-0.918113	-0.550354	0,0,0	[0 - 49]	Non-Specific
Maclig_37v3@Mlig000887.g15	3621	14	21	28	6	-13.0577	-12.7081	-12.5025	-14.3817	0.349545	0.205637	-1.87925	0,0,0	[0 - 49]	Non-Specific
Maclig_37v3@Mlig000887.g2	618	316	236	184	271	-8.66099	-9.3299	-9.8352	-9.31312	-0.668913	-0.505293	0.522078	0,0,0	[50 - max]	Non-Specific
Maclig_37v3@Mlig000887.g5	690	223	244	258	296	-9.163	-9.28215	-9.35287	-9.186	-0.119145	-0.0707247	0.166874	0,0,0	[50 - max]	Non-Specific
Maclig_37v3@Mlig000887.g6	678	448	397	354	250	-8.16121	-8.58714	-8.89666	-9.42951	-0.425923	-0.309527	-0.532851	0,0,0	[50 - max]	Non-Specific
Maclig_37v3@Mlig000888.g1	1776	346	376	328	348	-8.53179	-8.66438	-9.0078	-8.95383	-0.132596	-0.343421	0.0539776	0,0,0	[50 - max]	Non-Specific
Maclig_37v3@Mlig000889.g7	4908	416	273	354	239	-8.2654	-9.12177	-8.89947	-9.49484	-0.856368	0.222292	-0.595363	0,0,0	[50 - max]	Non-Specific
Maclig_37v3@Mlig000890.g30	2826	0	0	0	5791	-16.6096	-16.6096	-16.6096	-4.90394	0	0	11.7057	0,0,+	[50 - max]	Tail
Maclig_37v3@Mlig000890.g6	2628	3	0	0	9350	-14.8724	-16.6096	-16.6096	-4.21295	-1.73728	0	12.3967	0,0,+	[50 - max]	Tail
Maclig_37v3@Mlig000891.g1	1995	200	218	245	250	-9.32072	-9.44369	-9.42581	-9.43104	-0.12297	0.0178854	-0.00523421	0,0,0	[50 - max]	Non-Specific
Maclig_37v3@Mlig000892.g1	1728	214	118	228	267	-9.22303	-10.321	-9.52631	-9.33543	-1.09799	0.794712	0.190872	0,0,0	[50 - max]	Non-Specific
Maclig_37v3@Mlig000893.g2	1926	0	8	7	41	-16.6096	-14.0217	-14.1766	-11.9988	2.58795	-0.154955	2.17783	+,0,+	[0 - 49]	Other
Maclig_37v3@Mlig000893.g3	2169	24	8	21	74	-12.3115	-13.9241	-12.8984	-11.1542	-1.61261	1.02573	1.74418	0,0,0	[50 - max]	Non-Specific
Maclig_37v3@Mlig000895.g4	1797	26	17	26	31	-12.214	-13.0509	-12.5966	-12.3719	-0.836864	0.454338	0.224631	0,0,0	[0 - 49]	Non-Specific
Maclig_37v3@Mlig000897.g1	249	15	10	9	17	-12.9261	-13.6763	-13.8907	-13.1709	-0.750188	-0.21446	0.719795	0,0,0	[0 - 49]	Non-Specific
Maclig_37v3@Mlig000897.g12	219	12	23	16	33	-13.2651	-12.6183	-13.2668	-12.2886	0.646891	-0.648506	0.978177	0,0,0	[0 - 49]	Non-Specific
Maclig_37v3@Mlig000897.g2	384	0	0	0	15	-16.6096	-16.6096	-16.6096	-13.3392	0	0	3.27043	0,0,+	[0 - 49]	Tail
Maclig_37v3@Mlig000897.g5	381	0	0	0	0	-16.6096	-16.6096	-16.6096	-16.6096	0	0	0	0,0,0	[0 - 49]	Non-Specific
Maclig_37v3@Mlig000897.g6	1092	0	3	1	0	-16.6096	-15.0448	-15.9413	-16.6096	1.56488	-0.896573	-0.668304	0,0,0	[0 - 49]	Non-Specific
Maclig_37v3@Mlig000897.g8	396	0	0	0	0	-16.6096	-16.6096	-16.6096	-16.6096	0	0	0	0,0,0	[0 - 49]	Non-Specific
Maclig_37v3@Mlig000898.g1	7932	133	213	187	271	-9.89964	-9.47982	-9.81435	-9.31418	0.419818	-0.334527	0.500171	0,0,0	[50 - max]	Non-Specific
Maclig_37v3@Mlig000899.g1	501	26	110	143	141	-12.1886	-10.4297	-10.1948	-10.2419	1.75885	0.234898	-0.0470605	0,0,0	[50 - max]	Non-Specific
Maclig_37v3@Mlig000899.g2	501	9	5	25	62	-13.6448	-14.4158	-12.6402	-11.421	-0.771093	1.77564	1.21924	0,0,0	[50 - max]	Non-Specific
Maclig_37v3@Mlig000900.g2	1110	21	22	58	34	-12.5024	-12.6877	-11.4837	-12.2284	-0.185271	1.204	-0.744736	0,0,0	[0 - 49]	Non-Specific
Maclig_37v3@Mlig000900.g3	1080	47	49	40	60	-11.3743	-11.5568	-11.9761	-11.4655	-0.182512	-0.419295	0.510619	0,0,0	[50 - max]	Non-Specific
Maclig_37v3@Mlig000900.g5	594	0	0	0	0	-16.6096	-16.6096	-16.6096	-16.6096	0	0	0	0,0,0	[0 - 49]	Non-Specific
Maclig_37v3@Mlig000901.g1	1767	79	144	109	143	-10.6504	-10.0385	-10.5819	-10.2294	0.61193	-0.543404	0.352468	0,0,0	[50 - max]	Non-Specific
Maclig_37v3@Mlig000901.g2	1767	106	68	105	78	-10.2326	-11.1143	-10.6386	-11.0927	-0.881756	0.47574	-0.454123	0,0,0	[50 - max]	Non-Specific
Maclig_37v3@Mlig000901.g5	1767	170	117	147	112	-9.55342	-10.3318	-10.1546	-10.5795	-0.778378	0.177191	-0.424867	0,0,0	[50 - max]	Non-Specific
Maclig_37v3@Mlig000902.g6	6771	287	193	207	218	-8.79846	-9.6224	-9.66529	-9.62284	-0.823944	-0.0428906	0.0424542	0,0,0	[50 - max]	Non-Specific
Maclig_37v3@Mlig000902.g7	1011	24	16	5	13	-12.3347	-13.1329	-14.5968	-13.5695	-0.798249	-1.46381	1.02723	0,0,0	[0 - 49]	Non-Specific
Maclig_37v3@Mlig000903.g1	1968	314	402	450	540	-8.66981	-8.56945	-8.55233	-8.32275	0.100361	0.0171187	0.229579	0,0,0	[50 - max]	Non-Specific
Maclig_37v3@Mlig000904.g17	4902	149	249	329	357	-9.74131	-9.25813	-9.00538	-8.91798	0.483184	0.252748	0.0874045	0,0,0	[50 - max]	Non-Specific
Maclig_37v3@Mlig000904.g31	6336	108	307	342	369	-10.2029	-8.9538	-8.94927	-8.86966	1.24908	0.00452775	0.0796179	0,0,0	[50 - max]	Non-Specific
Maclig_37v3@Mlig000904.g33	1311	613	604	555	701	-7.709	-7.98278	-8.25205	-7.94711	-0.273779	-0.269275	0.304947	0,0,0	[50 - max]	Non-Specific
Maclig_37v3@Mlig000904.g38	864	36	72	74	52	-11.7696	-11.0261	-11.127	-11.647	0.743476	-0.100893	-0.520053	0,0,0	[50 - max]	Non-Specific
Maclig_37v3@Mlig000907.g10	906	1	3	0	1	-15.7794	-15.0448	-16.6096	-15.9528	0.734607	-1.56488	0.656837	0,0,0	[0 - 49]	Non-Specific
Maclig_37v3@Mlig000907.g13	1596	387	229	243	277	-8.37039	-9.37608	-9.43735	-9.28245	-1.00569	-0.0612732	0.154897	0,0,0	[50 - max]	Non-Specific
Maclig_37v3@Mlig000907.g2	1278	273	207	185	264	-8.87381	-9.52002	-9.83012	-9.34892	-0.64621	-0.310096	0.481204	0,0,0	[50 - max]	Non-Specific
Maclig_37v3@Mlig000907.g3	1575	546	393	409	286	-7.87602	-8.59909	-8.68982	-9.23722	-0.723071	-0.0907358	-0.547396	0,0,0	[50 - max]	Non-Specific
Maclig_37v3@Mlig000907.g7	411	0	0	0	0	-16.6096	-16.6096	-16.6096	-16.6096	0	0	0	0,0,0	[0 - 49]	Non-Specific
Maclig_37v3@Mlig000907.g8	2634	62	27	19	11	-10.9932	-12.3896	-12.9885	-13.7016	-1.39645	-0.598865	-0.713091	0,0,0	[0 - 49]	Non-Specific
Maclig_37v3@Mlig000907.g9	351	0	2	2	2	-16.6096	-15.365	-15.4864	-15.3961	1.24465	-0.121376	0.0902336	0,0,0	[0 - 49]	Non-Specific
Maclig_37v3@Mlig000908.g1	2208	504	420	340	425	-7.99219	-8.50662	-8.95659	-8.66725	-0.514429	-0.449971	0.289338	0,0,0	[50 - max]	Non-Specific
Maclig_37v3@Mlig000908.g4	2421	655	375	395	409	-7.61399	-8.66678	-8.74172	-8.72209	-1.05279	-0.0749399	0.0196297	0,0,0	[50 - max]	Non-Specific
Maclig_37v3@Mlig000908.g5	369	58	89	101	83	-11.0937	-10.7208	-10.6965	-11.004	0.372868	0.0243223	-0.3075	0,0,0	[50 - max]	Non-Specific
Maclig_37v3@Mlig000910.g1	1008	132	105	129	105	-9.91174	-10.4957	-10.3437	-10.6604	-0.583947	0.15202	-0.316741	0,0,0	[50 - max]	Non-Specific
Maclig_37v3@Mlig000910.g3	1008	41	53	63	47	-11.5749	-11.4442	-11.3553	-11.8095	0.130714	0.088927	-0.454286	0,0,0	[0 - 49]	Non-Specific
Maclig_37v3@Mlig000911.g1	6240	6527	5187	5097	8482	-4.29932	-4.88363	-5.05693	-4.35344	-0.584303	-0.173304	0.703494	0,0,0	[50 - max]	Non-Specific
Maclig_37v3@Mlig000911.g10	10506	5291	5220	3756	7168	-4.60199	-4.87464	-5.49713	-4.59617	-0.272657	-0.622488	0.900961	0,0,0	[50 - max]	Non-Specific
Maclig_37v3@Mlig000911.g11	336	10	8	6	2	-13.4754	-13.9721	-14.4285	-15.5031	-0.496704	-0.456374	-1.07466	0,0,0	[0 - 49]	Non-Specific
Maclig_37v3@Mlig000911.g16	1383	58	16	29	24	-11.0805	-13.1292	-12.4256	-12.7362	-2.04871	0.70367	-0.310648	-,0,0	[0 - 49]	Other
Maclig_37v3@Mlig000911.g17	744	0	0	0	0	-16.6096	-16.6096	-16.6096	-16.6096	0	0	0	0,0,0	[0 - 49]	Non-Specific
Maclig_37v3@Mlig000911.g5	4983	3899	3089	3064	4504	-5.04232	-5.63137	-5.79074	-5.26644	-0.589045	-0.159368	0.524297	0,0,0	[50 - max]	Non-Specific
Maclig_37v3@Mlig000911.g6	1761	0	0	0	6	-16.6096	-16.6096	-16.6096	-14.5474	0	0	2.06224	0,0,+	[0 - 49]	Tail
Maclig_37v3@Mlig000911.g8	1923	4	31	5	13	-14.6754	-12.1908	-14.6498	-13.507	2.48464	-2.45907	1.1428	+,-,0	[0 - 49]	Other
Maclig_37v3@Mlig000912.g1	3438	135	124	183	225	-9.88144	-10.2562	-9.84025	-9.57748	-0.374712	0.415904	0.262776	0,0,0	[50 - max]	Non-Specific
Maclig_37v3@Mlig000913.g10	1380	12	673	412	401	-13.2044	-7.82697	-8.67955	-8.75034	5.37738	-0.852577	-0.07079	+,0,0	[50 - max]	Testes
Maclig_37v3@Mlig000913.g8	2481	36	830	522	421	-11.7448	-7.52593	-8.34083	-8.68076	4.21883	-0.814893	-0.339931	+,0,0	[50 - max]	Testes
Maclig_37v3@Mlig000914.g3	1278	45	55	87	56	-11.4326	-11.4121	-10.9047	-11.5603	0.0204847	0.507417	-0.655559	0,0,0	[50 - max]	Non-Specific
Maclig_37v3@Mlig000914.g4	1302	146	124	126	198	-9.77308	-10.2513	-10.371	-9.76138	-0.478188	-0.119743	0.609629	0,0,0	[50 - max]	Non-Specific
Maclig_37v3@Mlig000915.g1	972	13	467	367	232	-13.1239	-8.35283	-8.84651	-9.53522	4.77111	-0.493675	-0.688707	+,0,0	[50 - max]	Testes
Maclig_37v3@Mlig000916.g1	705	38	70	48	59	-11.693	-11.0615	-11.7482	-11.4867	0.631536	-0.686664	0.261449	0,0,0	[50 - max]	Non-Specific
Maclig_37v3@Mlig000916.g3	1602	0	0	0	0	-16.6096	-16.6096	-16.6096	-16.6096	0	0	0	0,0,0	[0 - 49]	Non-Specific
Maclig_37v3@Mlig000916.g5	315	15	3	14	15	-12.9405	-15.0448	-13.4358	-13.372	-2.10429	1.60895	0.0637727	-,0,0	[0 - 49]	Other
Maclig_37v3@Mlig000917.g2	624	167	137	124	111	-9.577	-10.1108	-10.399	-10.5872	-0.533765	-0.288229	-0.188167	0,0,0	[50 - max]	Non-Specific
Maclig_37v3@Mlig000918.g1	2112	184	275	296	365	-9.43459	-9.11428	-9.15445	-8.88516	0.320312	-0.0401726	0.269299	0,0,0	[50 - max]	Non-Specific
Maclig_37v3@Mlig000918.g2	2085	127	148	269	237	-9.96301	-9.99905	-9.29166	-9.50614	-0.0360452	0.707398	-0.214486	0,0,0	[50 - max]	Non-Specific
Maclig_37v3@Mlig000918.g4	846	0	0	4	2	-16.6096	-16.6096	-14.8474	-15.3842	0	1.76226	-0.536826	0,0,0	[0 - 49]	Non-Specific
Maclig_37v3@Mlig000919.g1	924	1	0	0	3	-15.7524	-16.6096	-16.6096	-15.0765	-0.85722	0	1.53318	0,0,0	[0 - 49]	Non-Specific
Maclig_37v3@Mlig000919.g2	4470	120	67	78	99	-10.0445	-11.1265	-11.0565	-10.7495	-1.08196	0.0700139	0.306962	0,0,0	[50 - max]	Non-Specific
Maclig_37v3@Mlig000919.g5	4470	73	75	47	67	-10.755	-10.9629	-11.7528	-11.303	-0.207867	-0.789973	0.449815	0,0,0	[50 - max]	Non-Specific
Maclig_37v3@Mlig000920.g5	1896	959	663	746	796	-7.06467	-7.84858	-7.82618	-7.76421	-0.783907	0.0223965	0.0619727	0,0,0	[50 - max]	Non-Specific
Maclig_37v3@Mlig000921.g1	1614	288	214	285	271	-8.79542	-9.47308	-9.20942	-9.31259	-0.677665	0.263663	-0.103172	0,0,0	[50 - max]	Non-Specific
Maclig_37v3@Mlig000921.g3	1119	44	40	44	69	-11.4758	-11.8428	-11.8566	-11.265	-0.366971	-0.0138374	0.591687	0,0,0	[50 - max]	Non-Specific
Maclig_37v3@Mlig000922.g3	1962	243	190	181	170	-9.04038	-9.64017	-9.86076	-9.98267	-0.599789	-0.220583	-0.121916	0,0,0	[50 - max]	Non-Specific
Maclig_37v3@Mlig000922.g6	1962	141	120	93	151	-9.81733	-10.3047	-10.8051	-10.146	-0.487411	-0.500372	0.659155	0,0,0	[50 - max]	Non-Specific
Maclig_37v3@Mlig000923.g2	2295	411	427	434	459	-8.28373	-8.48186	-8.60691	-8.55759	-0.198131	-0.125044	0.049316	0,0,0	[50 - max]	Non-Specific
Maclig_37v3@Mlig000924.g2	2445	73	67	43	48	-10.7568	-11.1261	-11.8907	-11.7678	-0.369377	-0.764553	0.122915	0,0,0	[0 - 49]	Non-Specific
Maclig_37v3@Mlig000925.g1	1341	157	168	134	185	-9.66514	-9.82196	-10.2881	-9.85698	-0.156825	-0.466143	0.431124	0,0,0	[50 - max]	Non-Specific
Maclig_37v3@Mlig000926.g10	6345	379	288	243	256	-8.40219	-9.04685	-9.43867	-9.39566	-0.644666	-0.391812	0.0430093	0,0,0	[50 - max]	Non-Specific
Maclig_37v3@Mlig000926.g16	10896	470	293	283	335	-8.09261	-9.02071	-9.21797	-9.00959	-0.928105	-0.197262	0.208387	0,0,0	[50 - max]	Non-Specific
Maclig_37v3@Mlig000926.g25	15948	943	640	612	826	-7.08901	-7.89919	-8.11103	-7.71126	-0.810183	-0.211835	0.39977	0,0,0	[50 - max]	Non-Specific
Maclig_37v3@Mlig000926.g5	10716	330	225	213	202	-8.59985	-9.40089	-9.62825	-9.73308	-0.801036	-0.227357	-0.104831	0,0,0	[50 - max]	Non-Specific
Maclig_37v3@Mlig000927.g1	2268	303	273	261	295	-8.72049	-9.12291	-9.33357	-9.18978	-0.402419	-0.210661	0.143785	0,0,0	[50 - max]	Non-Specific
Maclig_37v3@Mlig000927.g2	1362	6	7	9	4	-14.0248	-14.1534	-13.9498	-14.8284	-0.128594	0.203515	-0.878513	0,0,0	[0 - 49]	Non-Specific
Maclig_37v3@Mlig000927.g4	852	2	2	0	0	-15.313	-15.5371	-16.6096	-16.582	-0.224113	-1.07256	0.0276164	0,0,0	[0 - 49]	Non-Specific
Maclig_37v3@Mlig000929.g2	516	153	199	180	154	-9.70231	-9.57715	-9.86741	-10.121	0.125157	-0.290259	-0.25359	0,0,0	[50 - max]	Non-Specific
Maclig_37v3@Mlig000929.g3	3048	102	86	108	136	-10.2874	-10.7767	-10.599	-10.3004	-0.489286	0.177697	0.29855	0,0,0	[50 - max]	Non-Specific
Maclig_37v3@Mlig000929.g4	2295	41	95	112	102	-11.5528	-10.6247	-10.5391	-10.714	0.928118	0.0855425	-0.174834	0,0,0	[50 - max]	Non-Specific
Maclig_37v3@Mlig000930.g5	1074	29	13	15	31	-12.0709	-13.356	-13.3209	-12.3909	-1.28512	0.0351143	0.929975	0,0,0	[0 - 49]	Non-Specific
Maclig_37v3@Mlig000931.g1	459	44	45	29	8	-11.4845	-11.6903	-12.4172	-14.1969	-0.20583	-0.726844	-1.77976	0,0,0	[0 - 49]	Non-Specific
Maclig_37v3@Mlig000932.g1	813	28	15	46	69	-12.1063	-13.2204	-11.797	-11.2596	-1.11418	1.42346	0.537364	0,0,0	[50 - max]	Non-Specific
Maclig_37v3@Mlig000932.g2	405	172	373	426	456	-9.53524	-8.67461	-8.63124	-8.56617	0.860635	0.0433658	0.0650746	0,0,0	[50 - max]	Non-Specific
Maclig_37v3@Mlig000932.g3	405	150	187	287	239	-9.73008	-9.66873	-9.20104	-9.49152	0.0613546	0.467688	-0.290478	0,0,0	[50 - max]	Non-Specific
Maclig_37v3@Mlig000932.g4	1188	178	225	256	157	-9.48493	-9.40143	-9.36546	-10.097	0.0835021	0.0359677	-0.731507	0,0,0	[50 - max]	Non-Specific
Maclig_37v3@Mlig000934.g11	858	4	15	4	7	-14.6732	-13.2198	-14.9597	-14.2341	1.4534	-1.73989	0.725531	0,0,0	[0 - 49]	Non-Specific
Maclig_37v3@Mlig000934.g3	342	92	157	113	149	-10.421	-9.91708	-10.5364	-10.1701	0.503905	-0.619367	0.366362	0,0,0	[50 - max]	Non-Specific
Maclig_37v3@Mlig000934.g4	393	25	12	24	70	-12.2523	-13.4335	-12.6692	-11.2446	-1.18121	0.764358	1.42459	0,0,0	[50 - max]	Non-Specific
Maclig_37v3@Mlig000934.g9	1383	16	25	15	31	-12.8358	-12.4794	-13.3455	-12.3688	0.356368	-0.866082	0.976723	0,0,0	[0 - 49]	Non-Specific
Maclig_37v3@Mlig000935.g7	13818	1878	1495	1602	2195	-6.09567	-6.677	-6.72603	-6.30295	-0.581329	-0.0490325	0.423074	0,0,0	[50 - max]	Non-Specific
Maclig_37v3@Mlig000936.g2	594	108	97	107	118	-10.1994	-10.6025	-10.6032	-10.4955	-0.403033	-0.000778345	0.1077	0,0,0	[50 - max]	Non-Specific
Maclig_37v3@Mlig000937.g2	771	43	9	8	11	-11.4891	-13.8808	-14.0751	-13.6805	-2.39171	-0.194275	0.394601	-,0,0	[0 - 49]	Other
Maclig_37v3@Mlig000937.g4	789	35	34	33	43	-11.8076	-12.0586	-12.2617	-11.936	-0.250964	-0.20318	0.325707	0,0,0	[0 - 49]	Non-Specific
Maclig_37v3@Mlig000938.g1	675	6	11	12	19	-14.1884	-13.5866	-13.6232	-13.0249	0.601783	-0.0366085	0.598375	0,0,0	[0 - 49]	Non-Specific
Maclig_37v3@Mlig000938.g8	663	27	25	10	10	-12.1706	-12.4908	-13.8362	-13.849	-0.320177	-1.34544	-0.0127187	0,0,0	[0 - 49]	Non-Specific
Maclig_37v3@Mlig000939.g1	924	2397	1768	1475	1333	-5.7438	-6.43586	-6.84454	-7.02204	-0.692057	-0.408677	-0.177504	0,0,0	[50 - max]	Non-Specific
Maclig_37v3@Mlig000939.g2	465	466	279	251	184	-8.10478	-9.09078	-9.39291	-9.86527	-0.986001	-0.302123	-0.472369	0,0,0	[50 - max]	Non-Specific
Maclig_37v3@Mlig000939.g4	339	272	162	125	136	-8.87702	-9.87301	-10.3861	-10.2961	-0.995993	-0.513059	0.0899838	0,0,0	[50 - max]	Non-Specific
Maclig_37v3@Mlig000940.g3	1983	50	99	58	106	-11.2892	-10.5735	-11.4824	-10.646	0.715731	-0.908882	0.836427	0,0,0	[50 - max]	Non-Specific
Maclig_37v3@Mlig000941.g8	2382	935	737	727	720	-7.10107	-7.69585	-7.86458	-7.90826	-0.594771	-0.168736	-0.0436736	0,0,0	[50 - max]	Non-Specific
Maclig_37v3@Mlig000942.g1	1509	87	48	40	39	-10.5129	-11.5893	-11.979	-12.0712	-1.07635	-0.389773	-0.09212	0,0,0	[0 - 49]	Non-Specific
Maclig_37v3@Mlig000942.g3	1509	98	56	63	55	-10.3415	-11.3681	-11.3667	-11.5839	-1.02669	0.0014635	-0.217198	0,0,0	[50 - max]	Non-Specific
Maclig_37v3@Mlig000942.g4	1428	0	0	0	14	-16.6096	-16.6096	-16.6096	-13.4154	2.26042e-05	-2.26042e-05	3.19424	0,0,+	[0 - 49]	Tail
Maclig_37v3@Mlig000943.g1	2037	48	52	70	57	-11.342	-11.4723	-11.2084	-11.526	-0.130314	0.263916	-0.317593	0,0,0	[50 - max]	Non-Specific
Maclig_37v3@Mlig000943.g10	1932	57	19	29	84	-11.1176	-12.8585	-12.4235	-10.9792	-1.74089	0.434954	1.44436	0,0,0	[50 - max]	Non-Specific
Maclig_37v3@Mlig000943.g13	2043	67	54	67	76	-10.8846	-11.4399	-11.2777	-11.1172	-0.555284	0.162135	0.16053	0,0,0	[50 - max]	Non-Specific
Maclig_37v3@Mlig000944.g2	624	146	136	114	97	-9.77113	-10.1258	-10.5132	-10.7758	-0.35465	-0.387419	-0.262609	0,0,0	[50 - max]	Non-Specific
Maclig_37v3@Mlig000946.g3	1245	30	18	0	11	-12.0083	-12.935	-16.6096	-13.7584	-0.926739	-3.67463	2.8512	0,-,+	[0 - 49]	Other
Maclig_37v3@Mlig000946.g5	1293	17	21	20	41	-12.79	-12.7059	-12.9082	-11.9699	0.084054	-0.202277	0.938374	0,0,0	[0 - 49]	Non-Specific
Maclig_37v3@Mlig000947.g1	4149	490	580	974	1108	-8.03206	-8.04117	-7.4428	-7.28824	-0.00910708	0.59837	0.154553	0,0,0	[50 - max]	Non-Specific
Maclig_37v3@Mlig000947.g10	3612	155	143	224	256	-9.68384	-10.0536	-9.55175	-9.39624	-0.369713	0.501811	0.155502	0,0,0	[50 - max]	Non-Specific
Maclig_37v3@Mlig000947.g13	1887	54	89	172	165	-11.1763	-10.7179	-9.93444	-10.026	0.458395	0.783474	-0.0916067	0,0,0	[50 - max]	Non-Specific
Maclig_37v3@Mlig000947.g18	1971	109	89	65	86	-10.1848	-10.7296	-11.3195	-10.9421	-0.544881	-0.589868	0.377405	0,0,0	[50 - max]	Non-Specific
Maclig_37v3@Mlig000947.g4	1596	230	175	204	253	-9.11714	-9.76105	-9.68793	-9.41177	-0.643912	0.0731188	0.27617	0,0,0	[50 - max]	Non-Specific
Maclig_37v3@Mlig000947.g5	3474	32	73	97	85	-11.9345	-11.0015	-10.7537	-10.9627	0.932976	0.24782	-0.209025	0,0,0	[50 - max]	Non-Specific
Maclig_37v3@Mlig000947.g7	3474	48	45	64	107	-11.3608	-11.688	-11.3263	-10.6446	-0.3272	0.361683	0.681702	0,0,0	[50 - max]	Non-Specific
Maclig_37v3@Mlig000947.g9	417	51	44	32	28	-11.2681	-11.7034	-12.2921	-12.5062	-0.435275	-0.588699	-0.214121	0,0,0	[0 - 49]	Non-Specific
Maclig_37v3@Mlig000948.g3	1659	20	52	43	51	-12.5585	-11.4696	-11.8919	-11.681	1.08888	-0.422282	0.210899	0,0,0	[50 - max]	Non-Specific
Maclig_37v3@Mlig000949.g14	1506	17	21	8	13	-12.795	-12.7309	-14.0952	-13.5494	0.0640689	-1.36428	0.54588	0,0,0	[0 - 49]	Non-Specific
Maclig_37v3@Mlig000949.g19	1506	11	0	24	18	-13.3296	-16.6096	-12.6893	-13.0942	-3.28004	3.92038	-0.404909	-,+,0	[0 - 49]	Other
Maclig_37v3@Mlig000949.g29	621	0	4	2	2	-16.6096	-14.7571	-15.4864	-15.5031	1.85254	-0.72927	-0.0167615	0,0,0	[0 - 49]	Non-Specific
Maclig_37v3@Mlig000949.g3	1422	0	0	0	8	-16.6096	-16.6096	-16.6096	-14.0958	0	0	2.5138	0,0,+	[0 - 49]	Tail
Maclig_37v3@Mlig000950.g4	1032	186	128	174	116	-9.42516	-10.2094	-9.91466	-10.5226	-0.784203	0.2947	-0.607896	0,0,0	[50 - max]	Non-Specific
Maclig_37v3@Mlig000950.g5	309	10	5	2	3	-13.4657	-14.4818	-15.492	-15.15	-1.01612	-1.01017	0.341929	0,0,0	[0 - 49]	Non-Specific
Maclig_37v3@Mlig000951.g1	1278	142	76	88	94	-9.81305	-10.9403	-10.8778	-10.8196	-1.12729	0.0625481	0.0581574	0,0,0	[50 - max]	Non-Specific
Maclig_37v3@Mlig000951.g2	1278	35	27	30	12	-11.7746	-12.4117	-12.4095	-13.6478	-0.637068	0.00224478	-1.23831	0,0,0	[0 - 49]	Non-Specific
Maclig_37v3@Mlig000952.g1	990	49	58	21	37	-11.3197	-11.3292	-12.8684	-12.1284	-0.00955011	-1.53911	0.739955	0,0,0	[0 - 49]	Non-Specific
Maclig_37v3@Mlig000953.g4	1137	65	58	53	59	-10.9224	-11.3277	-11.6046	-11.4829	-0.40532	-0.27691	0.121743	0,0,0	[50 - max]	Non-Specific
Maclig_37v3@Mlig000954.g3	3423	31	52	11	106	-11.9428	-11.4761	-13.7457	-10.6514	0.466653	-2.2696	3.09427	0,-,+	[50 - max]	Other
Maclig_37v3@Mlig000955.g1	2418	105	101	111	156	-10.2391	-10.5496	-10.5626	-10.1061	-0.310544	-0.0129674	0.45646	0,0,0	[50 - max]	Non-Specific
Maclig_37v3@Mlig000957.g3	1593	390	305	344	189	-8.36057	-8.96353	-8.94102	-9.82606	-0.602961	0.0225079	-0.885039	0,0,0	[50 - max]	Non-Specific
Maclig_37v3@Mlig000957.g6	807	81	48	31	24	-10.6061	-11.5823	-12.332	-12.6919	-0.976143	-0.749772	-0.359848	0,0,0	[0 - 49]	Non-Specific
Maclig_37v3@Mlig000957.g7	1380	53	12	117	96	-11.2074	-13.4227	-10.4772	-10.7868	-2.21539	2.94554	-0.309643	-,+,0	[50 - max]	Other
Maclig_37v3@Mlig000960.g1	564	6	114	84	84	-14.2009	-10.3692	-10.9441	-10.9855	3.83172	-0.574919	-0.0414568	+,0,0	[50 - max]	Testes
Maclig_37v3@Mlig000961.g2	555	924	656	595	554	-7.11801	-7.86392	-8.15195	-8.28569	-0.74591	-0.288026	-0.133744	0,0,0	[50 - max]	Non-Specific
Maclig_37v3@Mlig000961.g3	723	0	14	7	14	-16.6096	-13.2386	-14.2744	-13.4496	3.371	-1.03579	0.82479	+,0,0	[0 - 49]	Testes
Maclig_37v3@Mlig000961.g5	591	2	109	97	59	-15.0759	-10.4423	-10.748	-11.4708	4.63355	-0.305631	-0.722872	+,0,0	[50 - max]	Testes
Maclig_37v3@Mlig000962.g1	5004	253	206	208	259	-8.98143	-9.52605	-9.65819	-9.37655	-0.544612	-0.13214	0.281633	0,0,0	[50 - max]	Non-Specific
Maclig_37v3@Mlig000965.g15	462	21	0	69	0	-12.4851	-16.6096	-11.225	-16.6096	-4.12457	5.38464	-5.38464	-,+,-	[0 - 49]	Other
Maclig_37v3@Mlig000965.g16	444	0	0	0	0	-16.6096	-16.6096	-16.6096	-16.6096	0	0	0	0,0,0	[0 - 49]	Non-Specific
Maclig_37v3@Mlig000965.g21	2013	17	0	0	18	-12.8026	-16.6096	-16.2557	-13.121	-3.80701	0.353914	3.13476	-,0,+	[0 - 49]	Other
Maclig_37v3@Mlig000965.g3	8466	91	47	59	66	-10.4431	-11.6365	-11.4375	-11.3128	-1.19337	0.198924	0.124771	0,0,0	[50 - max]	Non-Specific
Maclig_37v3@Mlig000965.g9	465	62	58	0	69	-10.9774	-11.33	-16.6096	-11.2525	-0.352616	-5.27955	5.35709	0,-,+	[50 - max]	Other
Maclig_37v3@Mlig000966.g2	1746	36	12	29	22	-11.7404	-13.4611	-12.431	-12.8191	-1.7207	1.03007	-0.388076	0,0,0	[0 - 49]	Non-Specific
Maclig_37v3@Mlig000967.g5	1419	48	32	23	19	-11.3487	-12.1574	-12.7465	-13.03	-0.808702	-0.589145	-0.283473	0,0,0	[0 - 49]	Non-Specific
Maclig_37v3@Mlig000968.g1	1311	0	0	0	0	-16.6096	-16.6096	-16.6096	-16.6096	0	0	0	0,0,0	[0 - 49]	Non-Specific
Maclig_37v3@Mlig000968.g10	1068	4	3	2	1	-14.5698	-14.9162	-15.6923	-15.8613	-0.346449	-0.776032	-0.168995	0,0,0	[0 - 49]	Non-Specific
Maclig_37v3@Mlig000968.g11	1008	0	0	0	0	-16.6096	-16.6096	-16.6096	-16.6096	0	0	0	0,0,0	[0 - 49]	Non-Specific
Maclig_37v3@Mlig000968.g13	1050	21	40	35	22	-12.4702	-11.8368	-12.1734	-12.8088	0.633411	-0.336616	-0.635445	0,0,0	[0 - 49]	Non-Specific
Maclig_37v3@Mlig000968.g2	2877	2	0	0	0	-15.0584	-16.6096	-16.6096	-16.6096	-1.55125	0	0	0,0,0	[0 - 49]	Non-Specific
Maclig_37v3@Mlig000968.g3	3858	0	59	34	34	-16.6096	-11.2991	-12.2154	-12.2383	5.31053	-0.916318	-0.0228371	+,0,0	[0 - 49]	Testes
Maclig_37v3@Mlig000968.g6	1053	37	10	12	25	-11.7211	-13.671	-13.5755	-12.687	-1.9499	0.0954775	0.888497	0,0,0	[0 - 49]	Non-Specific
Maclig_37v3@Mlig000968.g7	3108	0	0	0	0	-16.6096	-16.6096	-16.6096	-16.6096	0	0	0	0,0,0	[0 - 49]	Non-Specific
Maclig_37v3@Mlig000968.g8	3858	11	55	58	54	-13.3989	-11.4148	-11.4767	-11.6013	1.98408	-0.0618757	-0.124672	0,0,0	[50 - max]	Non-Specific
Maclig_37v3@Mlig000968.g9	3012	2	17	34	29	-15.2986	-13.0144	-12.1998	-12.472	2.2842	0.8146	-0.272141	+,0,0	[0 - 49]	Testes
Maclig_37v3@Mlig000969.g2	1920	235	164	153	102	-9.08619	-9.85184	-10.0976	-10.7099	-0.765646	-0.245769	-0.612307	0,0,0	[50 - max]	Non-Specific
Maclig_37v3@Mlig000969.g3	1278	166	126	110	139	-9.5839	-10.2272	-10.5704	-10.2696	-0.643285	-0.343258	0.300879	0,0,0	[50 - max]	Non-Specific
Maclig_37v3@Mlig000969.g4	1998	770	516	463	440	-7.38138	-8.20912	-8.51302	-8.61549	-0.82774	-0.303907	-0.102466	0,0,0	[50 - max]	Non-Specific
Maclig_37v3@Mlig000970.g3	1035	0	0	7	0	-16.6096	-16.6096	-14.1991	-16.6096	0	2.41057	-2.41057	0,+,-	[0 - 49]	Other
Maclig_37v3@Mlig000972.g2	1947	125	104	135	177	-9.99535	-10.5082	-10.2793	-9.92103	-0.512899	0.228981	0.358237	0,0,0	[50 - max]	Non-Specific
Maclig_37v3@Mlig000974.g2	297	0	0	0	0	-16.6096	-16.6096	-16.6096	-16.6096	0	0	0	0,0,0	[0 - 49]	Non-Specific
Maclig_37v3@Mlig000975.g10	678	18	771	526	505	-12.7298	-7.63229	-8.32943	-8.41786	5.09755	-0.697146	-0.0884256	+,0,0	[50 - max]	Testes
Maclig_37v3@Mlig000975.g4	2322	29	815	608	451	-12.0435	-7.55176	-8.12151	-8.58122	4.49178	-0.569747	-0.459713	+,0,0	[50 - max]	Testes
Maclig_37v3@Mlig000975.g6	1017	37	28	20	24	-11.708	-12.3406	-12.9253	-12.7421	-0.63265	-0.584627	0.183174	0,0,0	[0 - 49]	Non-Specific
Maclig_37v3@Mlig000976.g1	483	45	53	65	87	-11.4422	-11.4496	-11.3027	-10.9279	-0.00737523	0.146946	0.374801	0,0,0	[50 - max]	Non-Specific
Maclig_37v3@Mlig000977.g2	240	55	47	54	54	-11.1625	-11.6102	-11.5663	-11.6129	-0.447665	0.0438595	-0.0466481	0,0,0	[50 - max]	Non-Specific
Maclig_37v3@Mlig000978.g34	2754	6	4	7	15	-14.0248	-14.6762	-14.3258	-13.3303	-0.651423	0.350397	0.995522	0,0,0	[0 - 49]	Non-Specific
Maclig_37v3@Mlig000978.g43	882	0	0	0	0	-16.6096	-16.6096	-16.6096	-16.6096	0	0	0	0,0,0	[0 - 49]	Non-Specific
Maclig_37v3@Mlig000978.g55	396	3	8	10	4	-14.8724	-13.9721	-13.8247	-14.8843	0.900269	0.147384	-1.05963	0,0,0	[0 - 49]	Non-Specific
Maclig_37v3@Mlig000978.g57	351	0	0	2	0	-16.6096	-16.6096	-15.4864	-16.6096	0	1.12327	-1.12327	0,0,0	[0 - 49]	Non-Specific
Maclig_37v3@Mlig000978.g64	648	0	6	1	0	-16.6096	-14.3118	-15.9413	-16.6096	2.29779	-1.62949	-0.668304	+,0,0	[0 - 49]	Testes
Maclig_37v3@Mlig000978.g65	387	2	3	1	1	-15.2274	-15.108	-15.8412	-16.1951	0.119464	-0.73325	-0.353942	0,0,0	[0 - 49]	Non-Specific
Maclig_37v3@Mlig000978.g66	1209	16	16	16	14	-12.8366	-13.1287	-13.2274	-13.3936	-0.292097	-0.0986181	-0.166244	0,0,0	[0 - 49]	Non-Specific
Maclig_37v3@Mlig000979.g1	1083	237	193	388	336	-9.07777	-9.62181	-8.76768	-9.00307	-0.544044	0.854138	-0.235389	0,0,0	[50 - max]	Non-Specific
Maclig_37v3@Mlig000979.g2	549	128	181	180	240	-9.9564	-9.71639	-9.86984	-9.48604	0.240012	-0.153451	0.383793	0,0,0	[50 - max]	Non-Specific
Maclig_37v3@Mlig000979.g3	1080	133	190	197	214	-9.899	-9.6467	-9.7413	-9.6533	0.252303	-0.0945945	0.0879956	0,0,0	[50 - max]	Non-Specific
Maclig_37v3@Mlig000980.g1	717	0	12	0	10	-16.6096	-13.4371	-16.6096	-13.8676	3.17249	-3.17249	2.74202	+,-,+	[0 - 49]	Other
Maclig_37v3@Mlig000980.g2	804	437	751	975	1221	-8.19604	-7.66923	-7.44103	-7.14805	0.52681	0.228194	0.292988	0,0,0	[50 - max]	Non-Specific
Maclig_37v3@Mlig000980.g3	582	103	106	155	61	-10.2665	-10.4722	-10.0793	-11.4263	-0.205724	0.392914	-1.34703	0,0,0	[50 - max]	Non-Specific
Maclig_37v3@Mlig000980.g4	2346	35	94	106	126	-11.7873	-10.6415	-10.6154	-10.4025	1.14582	0.0260526	0.212945	0,0,0	[50 - max]	Non-Specific
Maclig_37v3@Mlig000980.g5	1323	629	743	828	883	-7.6729	-7.68497	-7.67636	-7.61423	-0.0120694	0.00860554	0.0621312	0,0,0	[50 - max]	Non-Specific
Maclig_37v3@Mlig000980.g6	921	64	26	0	25	-10.9335	-12.4478	-16.6096	-12.6765	-1.51429	-4.16183	3.93313	0,-,+	[0 - 49]	Other
Maclig_37v3@Mlig000981.g1	771	197	194	159	195	-9.33918	-9.61079	-10.0461	-9.78172	-0.271615	-0.435306	0.264382	0,0,0	[50 - max]	Non-Specific
Maclig_37v3@Mlig000982.g1	1650	23	9	4	8	-12.3561	-13.8672	-14.8345	-14.1307	-1.51107	-0.967349	0.703801	0,0,0	[0 - 49]	Non-Specific
Maclig_37v3@Mlig000982.g2	960	5	4	4	12	-14.2739	-14.6789	-14.9108	-13.6034	-0.404982	-0.231906	1.30736	0,0,0	[0 - 49]	Non-Specific
Maclig_37v3@Mlig000984.g1	1140	1780	788	734	476	-6.17298	-7.60025	-7.8496	-8.50512	-1.42727	-0.249349	-0.655522	0,0,0	[50 - max]	Non-Specific
Maclig_37v3@Mlig000985.g10	624	1	4	3	4	-16.0975	-14.6816	-15.0501	-14.8899	1.41595	-0.368484	0.160141	0,0,0	[0 - 49]	Non-Specific
Maclig_37v3@Mlig000985.g11	369	1	2	0	5	-15.7794	-15.4044	-16.6096	-14.6684	0.374923	-1.20519	1.9412	0,0,0	[0 - 49]	Non-Specific
Maclig_37v3@Mlig000985.g13	453	63	15	38	52	-10.9624	-13.1609	-12.0732	-11.6619	-2.19851	1.08773	0.411299	-,0,0	[50 - max]	Other
Maclig_37v3@Mlig000985.g4	798	119	143	150	160	-10.0555	-10.0537	-10.1302	-10.0643	0.00184412	-0.0765284	0.0659001	0,0,0	[50 - max]	Non-Specific
Maclig_37v3@Mlig000985.g7	1068	0	0	0	0	-16.6096	-16.6096	-16.6096	-16.6096	0	0	0	0,0,0	[0 - 49]	Non-Specific
Maclig_37v3@Mlig000985.g9	159	61	63	62	58	-11.0007	-11.215	-11.3692	-11.4985	-0.214294	-0.154113	-0.129359	0,0,0	[50 - max]	Non-Specific
Maclig_37v3@Mlig000986.g1	465	30	41	42	76	-12.0259	-11.8031	-11.9381	-11.1178	0.222753	-0.134953	0.820237	0,0,0	[50 - max]	Non-Specific
Maclig_37v3@Mlig000986.g13	498	0	0	0	0	-16.6096	-16.6096	-16.6096	-16.6096	0	0	0	0,0,0	[0 - 49]	Non-Specific
Maclig_37v3@Mlig000986.g22	1974	62	8	15	22	-10.9772	-14.0332	-13.2806	-12.8354	-3.05601	0.752637	0.44521	-,0,0	[0 - 49]	Other
Maclig_37v3@Mlig000986.g23	513	0	0	2	0	-16.6096	-16.6096	-15.696	-16.6096	0	0.91365	-0.91365	0,0,0	[0 - 49]	Non-Specific
Maclig_37v3@Mlig000986.g24	1206	12	16	15	9	-13.2783	-13.08	-13.3269	-13.9626	0.198275	-0.246928	-0.635644	0,0,0	[0 - 49]	Non-Specific
Maclig_37v3@Mlig000986.g25	471	10	7	10	0	-13.4319	-14.2109	-13.8039	-16.5753	-0.778963	0.406992	-2.77147	0,0,-	[0 - 49]	Other
Maclig_37v3@Mlig000986.g26	1299	0	6	4	6	-16.6096	-14.3287	-14.829	-14.5467	2.28093	-0.500335	0.282295	+,0,0	[0 - 49]	Testes
Maclig_37v3@Mlig000986.g29	444	0	0	0	0	-16.6096	-16.6096	-16.6096	-16.6096	0	0	0	0,0,0	[0 - 49]	Non-Specific
Maclig_37v3@Mlig000986.g31	351	1	1	0	0	-15.7794	-15.9518	-16.6096	-16.6096	-0.172419	-0.657851	0	0,0,0	[0 - 49]	Non-Specific
Maclig_37v3@Mlig000986.g33	1368	115	66	54	63	-10.1102	-11.1534	-11.5733	-11.3785	-1.04319	-0.419837	0.194764	0,0,0	[50 - max]	Non-Specific
Maclig_37v3@Mlig000986.g35	1272	63	33	33	34	-10.9685	-12.1118	-12.2495	-12.2564	-1.14327	-0.137688	-0.00692213	0,0,0	[0 - 49]	Non-Specific
Maclig_37v3@Mlig000986.g38	1761	10	5	6	3	-13.5261	-14.5174	-14.4418	-15.0564	-0.991226	0.0755898	-0.614633	0,0,0	[0 - 49]	Non-Specific
Maclig_37v3@Mlig000986.g39	414	1	0	0	0	-15.7794	-16.6096	-16.6096	-16.6096	-0.83027	0	0	0,0,0	[0 - 49]	Non-Specific
Maclig_37v3@Mlig000986.g40	804	5	3	6	5	-14.3627	-15.2018	-14.3555	-14.6449	-0.839036	0.846245	-0.289377	0,0,0	[0 - 49]	Non-Specific
Maclig_37v3@Mlig000986.g44	1260	4	6	5	0	-14.6227	-14.388	-14.548	-16.6096	0.234655	-0.159982	-2.06161	0,0,-	[0 - 49]	Other
Maclig_37v3@Mlig000986.g46	867	0	0	0	0	-16.6096	-16.6096	-16.6096	-16.6096	0	0	0	0,0,0	[0 - 49]	Non-Specific
Maclig_37v3@Mlig000986.g47	312	4	3	4	3	-14.5698	-15.0448	-14.8625	-15.1608	-0.474989	0.182216	-0.298262	0,0,0	[0 - 49]	Non-Specific
Maclig_37v3@Mlig000986.g48	2004	13	2	9	9	-13.1748	-15.5886	-13.9327	-13.9191	-2.41381	1.65585	0.0135905	-,0,0	[0 - 49]	Other
Maclig_37v3@Mlig000986.g9	690	36	47	29	99	-11.7474	-11.6335	-12.4558	-10.752	0.113915	-0.822304	1.70384	0,0,0	[50 - max]	Non-Specific
Maclig_37v3@Mlig000987.g3	1176	125	103	121	76	-9.99242	-10.5164	-10.4323	-11.1184	-0.523962	0.0841066	-0.686098	0,0,0	[50 - max]	Non-Specific
Maclig_37v3@Mlig000987.g5	1176	84	120	178	157	-10.5511	-10.2968	-9.88739	-10.0943	0.254346	0.409386	-0.206893	0,0,0	[50 - max]	Non-Specific
Maclig_37v3@Mlig000988.g5	1578	38	33	24	24	-11.6758	-12.115	-12.6893	-12.7183	-0.439139	-0.574277	-0.0290623	0,0,0	[0 - 49]	Non-Specific
Maclig_37v3@Mlig000989.g3	2289	72	36	37	47	-10.7774	-12.0134	-12.0882	-11.8091	-1.236	-0.0747376	0.279045	0,0,0	[0 - 49]	Non-Specific
Maclig_37v3@Mlig000989.g4	2289	140	82	61	65	-9.83284	-10.8425	-11.4033	-11.3373	-1.00968	-0.560742	0.065914	0,0,0	[50 - max]	Non-Specific
Maclig_37v3@Mlig000990.g1	2016	167	172	227	218	-9.577	-9.78578	-9.53551	-9.62433	-0.208782	0.250274	-0.0888189	0,0,0	[50 - max]	Non-Specific
Maclig_37v3@Mlig000991.g2	1260	68	39	48	42	-10.8665	-11.8793	-11.7361	-11.9542	-1.01278	0.143262	-0.218166	0,0,0	[0 - 49]	Non-Specific
Maclig_37v3@Mlig000991.g8	1278	75	98	50	52	-10.7101	-10.5896	-11.6824	-11.6554	0.120478	-1.09278	0.0269973	0,0,0	[50 - max]	Non-Specific
Maclig_37v3@Mlig000992.g3	1263	58	39	14	20	-11.0834	-11.8758	-13.4415	-12.9801	-0.792441	-1.56566	0.461412	0,0,0	[0 - 49]	Non-Specific
Maclig_37v3@Mlig000992.g4	1263	0	0	14	20	-16.6096	-16.6096	-13.4415	-12.9801	0	3.16815	0.461412	0,+,0	[0 - 49]	Ovaries 1
Maclig_37v3@Mlig000993.g1	5121	469	491	330	389	-8.09455	-8.28044	-8.99859	-8.79461	-0.185891	-0.71815	0.203977	0,0,0	[50 - max]	Non-Specific
Maclig_37v3@Mlig000993.g2	1197	800	840	976	1209	-7.32571	-7.50826	-7.43908	-7.16176	-0.182552	0.0691796	0.277323	0,0,0	[50 - max]	Non-Specific
Maclig_37v3@Mlig000993.g4	5121	258	263	202	207	-8.95305	-9.17815	-9.70332	-9.69708	-0.225097	-0.525173	0.00623479	0,0,0	[50 - max]	Non-Specific
Maclig_37v3@Mlig000993.g6	531	0	0	0	0	-16.6096	-16.6096	-16.6096	-16.6096	0	0	0	0,0,0	[0 - 49]	Non-Specific
Maclig_37v3@Mlig000994.g109	1182	52	43	53	77	-11.2452	-11.7342	-11.6034	-11.1123	-0.489	0.130783	0.491084	0,0,0	[50 - max]	Non-Specific
Maclig_37v3@Mlig000994.g32	3102	94	51	43	78	-10.3955	-11.5038	-11.8757	-11.093	-1.10834	-0.371886	0.782729	0,0,0	[50 - max]	Non-Specific
Maclig_37v3@Mlig000994.g65	1032	7	6	25	26	-13.9463	-14.2823	-12.6586	-12.5891	-0.33597	1.6237	0.0695182	0,0,0	[0 - 49]	Non-Specific
Maclig_37v3@Mlig000994.g77	744	5	2	0	0	-14.2241	-15.2221	-16.6096	-16.6096	-0.998054	-1.3875	0	0,0,0	[0 - 49]	Non-Specific
Maclig_37v3@Mlig000994.g79	1086	27	28	40	51	-12.1662	-12.3393	-11.9906	-11.6871	-0.173075	0.348686	0.303502	0,0,0	[50 - max]	Non-Specific
Maclig_37v3@Mlig000994.g80	1005	5	0	0	0	-14.3198	-16.6096	-16.6096	-16.6096	-2.28986	0	0	-,0,0	[0 - 49]	Other
Maclig_37v3@Mlig000994.g85	960	0	0	0	0	-16.6096	-16.6096	-16.6096	-16.6096	0	0	0	0,0,0	[0 - 49]	Non-Specific
Maclig_37v3@Mlig000994.g86	567	0	2	0	1	-16.6096	-15.4303	-16.6096	-15.8734	1.1793	-1.1793	0.736223	0,0,0	[0 - 49]	Non-Specific
Maclig_37v3@Mlig000994.g87	306	0	0	0	1	-16.2174	-16.6096	-16.6096	-16.0184	-0.39222	0	0.591208	0,0,0	[0 - 49]	Non-Specific
Maclig_37v3@Mlig000994.g91	660	104	120	90	158	-10.2509	-10.3015	-10.8609	-10.088	-0.0505977	-0.559394	0.772972	0,0,0	[50 - max]	Non-Specific
Maclig_37v3@Mlig000994.g93	501	54	17	24	22	-11.1841	-13.0129	-12.6654	-12.805	-1.82883	0.347509	-0.139567	0,0,0	[0 - 49]	Non-Specific
Maclig_37v3@Mlig000994.g94	687	12	7	8	0	-13.2022	-14.109	-14.1322	-16.6096	-0.90674	-0.0232233	-2.47746	0,0,-	[0 - 49]	Other
Maclig_37v3@Mlig000994.g95	1848	63	29	27	30	-10.9544	-12.2975	-12.5286	-12.416	-1.34305	-0.231136	0.112616	0,0,0	[0 - 49]	Non-Specific
Maclig_37v3@Mlig000994.g97	1734	39	36	33	30	-11.6298	-11.9819	-12.269	-12.4274	-0.352009	-0.2871	-0.158462	0,0,0	[0 - 49]	Non-Specific
Maclig_37v3@Mlig000994.g99	1722	53	52	42	39	-11.2108	-11.4885	-11.9095	-12.0399	-0.277762	-0.420967	-0.130385	0,0,0	[0 - 49]	Non-Specific
Maclig_37v3@Mlig000995.g11	1977	0	4	33	39	-16.6096	-14.6764	-12.2467	-12.0498	1.93324	2.42969	0.196891	0,+,0	[0 - 49]	Ovaries 1
Maclig_37v3@Mlig000995.g18	3333	267	157	92	74	-8.90542	-9.91742	-10.8225	-11.1533	-1.01199	-0.905125	-0.330736	0,0,0	[50 - max]	Non-Specific
Maclig_37v3@Mlig000995.g9	2694	149	72	87	72	-9.73795	-11.0176	-10.9002	-11.1971	-1.27969	0.117402	-0.296837	0,0,0	[50 - max]	Non-Specific
Maclig_37v3@Mlig000997.g3	1662	17	205	98	127	-12.7792	-9.533	-10.7365	-10.3997	3.24616	-1.20348	0.336822	+,0,0	[50 - max]	Testes
Maclig_37v3@Mlig000998.g12	2121	88	73	42	52	-10.4836	-11.0006	-11.9199	-11.6489	-0.516906	-0.919369	0.271053	0,0,0	[50 - max]	Non-Specific
Maclig_37v3@Mlig000998.g5	1569	33	102	100	96	-11.8722	-10.5309	-10.7047	-10.7931	1.34134	-0.173758	-0.0884839	0,0,0	[50 - max]	Non-Specific
Maclig_37v3@Mlig000998.g9	2121	218	170	180	178	-9.19827	-9.80447	-9.86823	-9.91641	-0.606192	-0.063766	-0.04818	0,0,0	[50 - max]	Non-Specific
Maclig_37v3@Mlig000999.g2	1632	110	95	98	83	-10.1692	-10.6359	-10.7287	-10.9975	-0.466726	-0.0928641	-0.268805	0,0,0	[50 - max]	Non-Specific
Maclig_37v3@Mlig001000.g3	900	23	182	149	127	-12.3497	-9.70222	-10.142	-10.392	2.64744	-0.439807	-0.249992	+,0,0	[50 - max]	Testes
Maclig_37v3@Mlig001000.g4	894	24	92	75	61	-12.3037	-10.6806	-11.121	-11.4368	1.62308	-0.44044	-0.31572	0,0,0	[50 - max]	Non-Specific
Maclig_37v3@Mlig001000.g9	714	0	3	0	10	-16.6096	-15.1667	-16.6096	-13.851	1.44296	-1.44296	2.7586	0,0,+	[0 - 49]	Tail
Maclig_37v3@Mlig001001.g3	2502	108	99	14	66	-10.2005	-10.5778	-13.3572	-11.3273	-0.377255	-2.77936	2.02981	0,-,+	[50 - max]	Other
Maclig_37v3@Mlig001002.g4	1479	28	34	15	14	-12.0981	-12.07	-13.3213	-13.4319	0.0280317	-1.25122	-0.110609	0,0,0	[0 - 49]	Non-Specific
Maclig_37v3@Mlig001002.g6	2712	135	171	112	150	-9.88351	-9.79682	-10.5469	-10.1613	0.0866967	-0.750088	0.385562	0,0,0	[50 - max]	Non-Specific
Maclig_37v3@Mlig001003.g2	834	107	132	134	176	-10.2131	-10.1638	-10.2886	-9.93036	0.0492727	-0.124757	0.358191	0,0,0	[50 - max]	Non-Specific
Maclig_37v3@Mlig001004.g1	555	26	21	22	26	-12.2059	-12.7226	-12.8281	-12.6005	-0.516657	-0.105537	0.227645	0,0,0	[0 - 49]	Non-Specific
Maclig_37v3@Mlig001005.g1	318	1322	1507	1865	1645	-6.60236	-6.666	-6.50676	-6.71852	-0.063643	0.159244	-0.211762	0,0,0	[50 - max]	Non-Specific
Maclig_37v3@Mlig001005.g2	960	334	413	407	395	-8.58102	-8.52932	-8.69794	-8.77227	0.0517012	-0.168613	-0.0743348	0,0,0	[50 - max]	Non-Specific
Maclig_37v3@Mlig001005.g3	318	1221	1420	1546	1490	-6.71586	-6.75151	-6.77662	-6.8612	-0.0356516	-0.0251127	-0.0845805	0,0,0	[50 - max]	Non-Specific
Maclig_37v3@Mlig001005.g5	1023	263	423	498	346	-8.92645	-8.49586	-8.40785	-8.96081	0.430599	0.0880101	-0.552963	0,0,0	[50 - max]	Non-Specific
Maclig_37v3@Mlig001006.g2	963	58	43	36	23	-11.0822	-11.7481	-12.1364	-12.7755	-0.665913	-0.388342	-0.639088	0,0,0	[0 - 49]	Non-Specific
Maclig_37v3@Mlig001006.g9	1287	125	74	64	50	-9.98561	-10.9954	-11.335	-11.7109	-1.00975	-0.339684	-0.375852	0,0,0	[50 - max]	Non-Specific
Maclig_37v3@Mlig001007.g10	726	42	34	41	53	-11.536	-12.0738	-11.9567	-11.6296	-0.537841	0.117067	0.327162	0,0,0	[50 - max]	Non-Specific
Maclig_37v3@Mlig001008.g15	2544	605	429	341	361	-7.72898	-8.47552	-8.95232	-8.90273	-0.746535	-0.476803	0.0495909	0,0,0	[50 - max]	Non-Specific
Maclig_37v3@Mlig001008.g5	684	2	3	0	1	-15.1014	-15.0448	-16.6096	-15.9528	0.0566332	-1.56488	0.656837	0,0,0	[0 - 49]	Non-Specific
Maclig_37v3@Mlig001008.g8	2571	289	214	197	275	-8.7882	-9.47177	-9.73784	-9.28955	-0.683568	-0.266071	0.448295	0,0,0	[50 - max]	Non-Specific
Maclig_37v3@Mlig001009.g14	5304	136	152	241	272	-9.87243	-9.96475	-9.44804	-9.30782	-0.092321	0.516714	0.140211	0,0,0	[50 - max]	Non-Specific
Maclig_37v3@Mlig001010.g1	3837	263	215	380	401	-8.92421	-9.4659	-8.7969	-8.74861	-0.541694	0.668998	0.0482895	0,0,0	[50 - max]	Non-Specific
Maclig_37v3@Mlig001010.g12	1332	116	208	214	260	-10.0996	-9.51465	-9.62043	-9.37335	0.584993	-0.105782	0.247076	0,0,0	[50 - max]	Non-Specific
Maclig_37v3@Mlig001010.g5	4002	319	284	404	453	-8.64742	-9.0691	-8.71005	-8.57529	-0.421679	0.359055	0.13476	0,0,0	[50 - max]	Non-Specific
Maclig_37v3@Mlig001011.g1	1137	19	27	14	59	-12.6305	-12.3699	-13.4453	-11.4784	0.260576	-1.07542	1.96692	0,0,0	[50 - max]	Non-Specific
Maclig_37v3@Mlig001012.g1	1188	589	522	418	430	-7.7676	-8.1916	-8.659	-8.65088	-0.423999	-0.467398	0.00811703	0,0,0	[50 - max]	Non-Specific
Maclig_37v3@Mlig001013.g1	2202	2	5	131	232	-15.2569	-14.5742	-10.3254	-9.53282	0.682692	4.24882	0.792588	0,+,0	[50 - max]	Ovaries 1
Maclig_37v3@Mlig001013.g4	2217	0	15	224	298	-16.6066	-13.1835	-9.55207	-9.17583	3.42313	3.63141	0.37624	+,+,0	[50 - max]	Ovaries 2
Maclig_37v3@Mlig001013.g6	1065	0	0	1	3	-16.6096	-16.6096	-16.02	-15.212	0	0.589648	0.808025	0,0,0	[0 - 49]	Non-Specific
Maclig_37v3@Mlig001013.g7	1512	0	0	0	0	-16.6096	-16.6096	-16.6096	-16.6096	0	0	0	0,0,0	[0 - 49]	Non-Specific
Maclig_37v3@Mlig001013.g9	2220	17	14	4	14	-12.7961	-13.2869	-14.8745	-13.4281	-0.49085	-1.58762	1.44642	0,0,0	[0 - 49]	Non-Specific
Maclig_37v3@Mlig001014.g3	1386	0	241	187	157	-16.6096	-9.30191	-9.81185	-10.0919	7.30774	-0.50994	-0.280076	+,0,0	[50 - max]	Testes
Maclig_37v3@Mlig001014.g6	270	1	5	14	11	-15.7794	-14.4985	-13.4236	-13.7433	1.28083	1.07493	-0.319738	0,0,0	[0 - 49]	Non-Specific
Maclig_37v3@Mlig001014.g8	1071	0	60	67	29	-16.6096	-11.2714	-11.2703	-12.46	5.33829	0.00107099	-1.18976	+,0,0	[0 - 49]	Testes
Maclig_37v3@Mlig001015.g1	615	177	158	150	139	-9.49721	-9.90714	-10.1246	-10.272	-0.409928	-0.217419	-0.14742	0,0,0	[50 - max]	Non-Specific
Maclig_37v3@Mlig001016.g1	2211	169	227	300	343	-9.56378	-9.38683	-9.13656	-8.97354	0.176953	0.250269	0.163027	0,0,0	[50 - max]	Non-Specific
Maclig_37v3@Mlig001016.g2	2307	102	74	58	58	-10.2874	-10.978	-11.4654	-11.4956	-0.690649	-0.487322	-0.0302185	0,0,0	[50 - max]	Non-Specific
Maclig_37v3@Mlig001018.g12	2370	606	601	543	624	-7.72651	-7.98879	-8.28281	-8.11525	-0.262275	-0.294017	0.167554	0,0,0	[50 - max]	Non-Specific
Maclig_37v3@Mlig001018.g13	1236	417	575	974	894	-8.26256	-8.05324	-7.442	-7.59721	0.209322	0.611241	-0.155209	0,0,0	[50 - max]	Non-Specific
Maclig_37v3@Mlig001018.g2	714	505	477	543	568	-7.98796	-8.32237	-8.28349	-8.2498	-0.334409	0.038875	0.0336948	0,0,0	[50 - max]	Non-Specific
Maclig_37v3@Mlig001018.g4	1239	1233	1360	1611	1625	-6.7026	-6.81397	-6.71785	-6.73607	-0.111371	0.0961139	-0.01822	0,0,0	[50 - max]	Non-Specific
Maclig_37v3@Mlig001018.g7	2484	211	317	275	286	-9.2391	-8.91173	-9.26199	-9.23379	0.327372	-0.350258	0.0281966	0,0,0	[50 - max]	Non-Specific
Maclig_37v3@Mlig001019.g10	2040	80	123	124	139	-10.62	-10.2588	-10.4	-10.2717	0.361238	-0.141211	0.128333	0,0,0	[50 - max]	Non-Specific
Maclig_37v3@Mlig001019.g5	2136	638	587	626	640	-7.65184	-8.02274	-8.07952	-8.07912	-0.370904	-0.0567755	0.000392427	0,0,0	[50 - max]	Non-Specific
Maclig_37v3@Mlig001020.g1	1287	25	43	36	37	-12.2345	-11.7517	-12.1318	-12.1271	0.482749	-0.380095	0.00473938	0,0,0	[0 - 49]	Non-Specific
Maclig_37v3@Mlig001020.g2	1281	34	47	35	42	-11.8447	-11.6369	-12.1705	-11.9536	0.207847	-0.533645	0.216863	0,0,0	[0 - 49]	Non-Specific
Maclig_37v3@Mlig001021.g1	1266	74	273	252	181	-10.7341	-9.12426	-9.38741	-9.89353	1.6098	-0.263144	-0.506122	0,0,0	[50 - max]	Non-Specific
Maclig_37v3@Mlig001021.g4	1266	18	325	231	213	-12.6958	-8.8722	-9.51304	-9.65492	3.82363	-0.640839	-0.141873	+,0,0	[50 - max]	Testes
Maclig_37v3@Mlig001021.g5	1266	77	205	319	107	-10.686	-9.53674	-9.04915	-10.6391	1.14925	0.487596	-1.58996	0,0,0	[50 - max]	Non-Specific
Maclig_37v3@Mlig001022.g1	2010	108	82	70	41	-10.2047	-10.8328	-11.2053	-11.9934	-0.628112	-0.372509	-0.788131	0,0,0	[0 - 49]	Non-Specific
Maclig_37v3@Mlig001022.g3	2043	38	25	21	24	-11.6577	-12.4939	-12.8654	-12.6981	-0.836197	-0.371541	0.167343	0,0,0	[0 - 49]	Non-Specific
Maclig_37v3@Mlig001023.g4	885	54	65	70	54	-11.1875	-11.165	-11.2164	-11.6046	0.0224455	-0.0513138	-0.388258	0,0,0	[50 - max]	Non-Specific
Maclig_37v3@Mlig001023.g5	534	0	0	3	0	-16.6096	-16.6096	-15.141	-16.6096	0	1.46864	-1.46864	0,0,0	[0 - 49]	Non-Specific
Maclig_37v3@Mlig001024.g3	1512	18	31	49	42	-12.7057	-12.1938	-11.6978	-11.9552	0.511842	0.496022	-0.257403	0,0,0	[0 - 49]	Non-Specific
Maclig_37v3@Mlig001024.g6	1488	79	104	73	68	-10.638	-10.5075	-11.1564	-11.2786	0.130545	-0.648905	-0.122183	0,0,0	[50 - max]	Non-Specific
Maclig_37v3@Mlig001024.g7	1200	59	60	14	31	-11.0659	-11.2783	-13.4006	-12.3719	-0.212363	-2.12232	1.02863	0,-,0	[0 - 49]	Other
Maclig_37v3@Mlig001025.g3	4347	115	145	123	106	-10.1154	-10.0346	-10.4056	-10.6587	0.0808237	-0.371013	-0.253071	0,0,0	[50 - max]	Non-Specific
Maclig_37v3@Mlig001026.g1	1236	102	134	95	108	-10.2756	-10.1445	-10.7717	-10.6207	0.131071	-0.627136	0.150984	0,0,0	[50 - max]	Non-Specific
Maclig_37v3@Mlig001027.g1	570	41	46	58	45	-11.5617	-11.6561	-11.4799	-11.8641	-0.094353	0.176164	-0.384164	0,0,0	[0 - 49]	Non-Specific
Maclig_37v3@Mlig001027.g10	2067	51	22	24	14	-11.2631	-12.6838	-12.7156	-13.451	-1.42069	-0.0318231	-0.735331	0,0,0	[0 - 49]	Non-Specific
Maclig_37v3@Mlig001027.g12	1845	0	0	0	2	-16.6096	-16.6096	-16.6096	-15.4417	0	0	1.16791	0,0,0	[0 - 49]	Non-Specific
Maclig_37v3@Mlig001027.g5	624	19	17	21	21	-12.6461	-13.0076	-12.8509	-12.8838	-0.361514	0.156761	-0.032908	0,0,0	[0 - 49]	Non-Specific
Maclig_37v3@Mlig001027.g9	846	80	74	133	103	-10.6255	-10.9859	-10.3034	-10.6892	-0.360414	0.682501	-0.385724	0,0,0	[50 - max]	Non-Specific
Maclig_37v3@Mlig001028.g1	555	768	779	724	697	-7.38439	-7.61652	-7.86958	-7.95534	-0.232134	-0.253054	-0.0857637	0,0,0	[50 - max]	Non-Specific
Maclig_37v3@Mlig001029.g1	537	28	21	38	32	-12.1027	-12.7432	-12.0564	-12.3441	-0.640549	0.686834	-0.28772	0,0,0	[0 - 49]	Non-Specific
Maclig_37v3@Mlig001029.g3	1056	11	31	53	27	-13.3056	-12.1862	-11.6055	-12.5764	1.11939	0.580743	-0.97092	0,0,0	[0 - 49]	Non-Specific
Maclig_37v3@Mlig001029.g5	1056	43	31	55	38	-11.505	-12.2038	-11.5578	-12.0748	-0.698745	0.645945	-0.516949	0,0,0	[0 - 49]	Non-Specific
Maclig_37v3@Mlig001030.g2	1725	5	167	174	123	-14.2882	-9.83204	-9.91801	-10.4458	4.45618	-0.0859729	-0.527803	+,0,0	[50 - max]	Testes
Maclig_37v3@Mlig001031.g3	516	37	40	19	29	-11.698	-11.8582	-13.0048	-12.458	-0.160151	-1.14658	0.546805	0,0,0	[0 - 49]	Non-Specific
Maclig_37v3@Mlig001031.g4	735	6	5	0	0	-14.0698	-14.4468	-16.6096	-16.6096	-0.377055	-2.1628	0	0,-,0	[0 - 49]	Other
Maclig_37v3@Mlig001032.g1	1929	162	332	372	255	-9.62078	-8.84348	-8.82704	-9.39737	0.777297	0.0164424	-0.570334	0,0,0	[50 - max]	Non-Specific
Maclig_37v3@Mlig001032.g3	1929	267	372	313	301	-8.90578	-8.68141	-9.07631	-9.16402	0.224367	-0.394899	-0.0877138	0,0,0	[50 - max]	Non-Specific
Maclig_37v3@Mlig001033.g4	363	6	11	4	5	-14.1612	-13.5802	-14.8975	-14.7628	0.581053	-1.31729	0.134676	0,0,0	[0 - 49]	Non-Specific
Maclig_37v3@Mlig001034.g2	1629	39	41	18	84	-11.6323	-11.8077	-13.0368	-10.9898	-0.17532	-1.22918	2.04705	0,0,+	[50 - max]	Tail
Maclig_37v3@Mlig001035.g14	2067	36	30	27	33	-11.7695	-12.2297	-12.5128	-12.2675	-0.460225	-0.283073	0.245267	0,0,0	[0 - 49]	Non-Specific
Maclig_37v3@Mlig001036.g1	738	88	78	109	75	-10.4971	-10.9037	-10.5847	-11.1514	-0.406601	0.318968	-0.566714	0,0,0	[50 - max]	Non-Specific
Maclig_37v3@Mlig001037.g2	753	103	99	60	96	-10.2677	-10.5769	-11.4146	-10.7918	-0.309175	-0.837713	0.622787	0,0,0	[50 - max]	Non-Specific
Maclig_37v3@Mlig001037.g4	753	151	217	323	201	-9.72088	-9.45149	-9.03196	-9.74112	0.269387	0.419531	-0.709167	0,0,0	[50 - max]	Non-Specific
Maclig_37v3@Mlig001038.g2	663	40	27	14	42	-11.6052	-12.3821	-13.3555	-11.9491	-0.776941	-0.973406	1.40641	0,0,0	[0 - 49]	Non-Specific
Maclig_37v3@Mlig001038.g3	702	19	40	29	8	-12.6076	-11.8648	-12.4102	-14.089	0.742812	-0.545416	-1.67879	0,0,0	[0 - 49]	Non-Specific
Maclig_37v3@Mlig001038.g5	657	7	10	17	9	-13.9164	-13.7178	-13.1868	-13.9967	0.198527	0.531025	-0.809937	0,0,0	[0 - 49]	Non-Specific
Maclig_37v3@Mlig001039.g1	840	129	132	136	134	-9.94425	-10.1624	-10.2657	-10.3189	-0.218099	-0.103321	-0.0532007	0,0,0	[50 - max]	Non-Specific
Maclig_37v3@Mlig001039.g2	2274	32	67	67	97	-11.915	-11.1261	-11.2706	-10.7785	0.788814	-0.144486	0.492159	0,0,0	[50 - max]	Non-Specific
Maclig_37v3@Mlig001040.g3	1422	196	202	158	169	-9.34484	-9.55759	-10.055	-9.98625	-0.212748	-0.497427	0.0687609	0,0,0	[50 - max]	Non-Specific
Maclig_37v3@Mlig001041.g3	690	28	55	37	34	-12.0855	-11.4127	-12.0826	-12.2436	0.672812	-0.669893	-0.161003	0,0,0	[0 - 49]	Non-Specific
Maclig_37v3@Mlig001042.g11	3117	192	119	127	123	-9.37797	-10.308	-10.3636	-10.4416	-0.930015	-0.05561	-0.0780463	0,0,0	[50 - max]	Non-Specific
Maclig_37v3@Mlig001042.g17	1710	9	3	11	7	-13.6046	-14.9837	-13.7005	-14.327	-1.37902	1.28317	-0.626478	0,0,0	[0 - 49]	Non-Specific
Maclig_37v3@Mlig001042.g19	507	6	5	6	12	-14.1189	-14.577	-14.3785	-13.6355	-0.458141	0.198538	0.742987	0,0,0	[0 - 49]	Non-Specific
Maclig_37v3@Mlig001042.g20	891	0	1	0	0	-16.6096	-15.8847	-16.6096	-16.6096	0.724948	-0.724948	0	0,0,0	[0 - 49]	Non-Specific
Maclig_37v3@Mlig001042.g21	366	10	8	16	12	-13.5229	-14.0169	-13.2442	-13.649	-0.493939	0.772674	-0.404794	0,0,0	[0 - 49]	Non-Specific
Maclig_37v3@Mlig001042.g22	786	0	0	0	2	-16.6096	-16.6096	-16.6096	-15.4843	0	0	1.12532	0,0,0	[0 - 49]	Non-Specific
Maclig_37v3@Mlig001042.g24	1113	35	53	32	23	-11.7718	-11.4492	-12.2999	-12.8035	0.322658	-0.850715	-0.503657	0,0,0	[0 - 49]	Non-Specific
Maclig_37v3@Mlig001042.g27	1395	49	12	14	8	-11.307	-13.453	-13.3796	-14.1163	-2.14601	0.0733863	-0.73671	-,0,0	[0 - 49]	Other
Maclig_37v3@Mlig001042.g29	762	0	0	1	1	-16.6096	-16.6096	-15.9413	-16.0518	0	0.668304	-0.110501	0,0,0	[0 - 49]	Non-Specific
Maclig_37v3@Mlig001042.g31	678	1	0	2	0	-15.7794	-16.6096	-15.4864	-16.6096	-0.83027	1.12327	-1.12327	0,0,0	[0 - 49]	Non-Specific
Maclig_37v3@Mlig001042.g4	150	3	4	1	4	-14.8724	-14.7571	-15.9413	-14.8843	0.115266	-1.18424	1.057	0,0,0	[0 - 49]	Non-Specific
Maclig_37v3@Mlig001043.g1	993	14	12	27	22	-13.0827	-13.4455	-12.5122	-12.8302	-0.362846	0.933273	-0.317968	0,0,0	[0 - 49]	Non-Specific
Maclig_37v3@Mlig001044.g1	198	1086	1561	1946	1398	-6.88525	-6.61517	-6.44525	-6.953	0.270082	0.169919	-0.507756	0,0,0	[50 - max]	Non-Specific
Maclig_37v3@Mlig001045.g5	1950	468	454	564	566	-8.09744	-8.39343	-8.22892	-8.25487	-0.295986	0.164514	-0.0259541	0,0,0	[50 - max]	Non-Specific
Maclig_37v3@Mlig001046.g1	1872	214	232	239	183	-9.22214	-9.36027	-9.46457	-9.87122	-0.138127	-0.1043	-0.406648	0,0,0	[50 - max]	Non-Specific
Maclig_37v3@Mlig001047.g11	1692	341	307	459	271	-8.55235	-8.9559	-8.5236	-9.31042	-0.403553	0.4323	-0.786818	0,0,0	[50 - max]	Non-Specific
Maclig_37v3@Mlig001047.g2	642	447	335	310	264	-8.16349	-8.83024	-9.0888	-9.3501	-0.666747	-0.258562	-0.261301	0,0,0	[50 - max]	Non-Specific
Maclig_37v3@Mlig001048.g2	1602	21	35	75	122	-12.5205	-12.0243	-11.1193	-10.4571	0.496221	0.904997	0.662192	0,0,0	[50 - max]	Non-Specific
Maclig_37v3@Mlig001050.g5	492	76	68	90	68	-10.7028	-11.0997	-10.8517	-11.2774	-0.396866	0.248031	-0.425722	0,0,0	[50 - max]	Non-Specific
Maclig_37v3@Mlig001051.g2	948	457	399	505	456	-8.13164	-8.57929	-8.38769	-8.56668	-0.447645	0.191601	-0.178991	0,0,0	[50 - max]	Non-Specific
Maclig_37v3@Mlig001052.g1	1032	1	0	0	3	-15.8513	-16.6096	-16.6096	-15.3207	-0.758336	0	1.28893	0,0,0	[0 - 49]	Non-Specific
Maclig_37v3@Mlig001052.g13	3927	0	12	1	0	-16.6096	-13.4943	-15.9836	-16.6096	3.11537	-2.48935	-0.626022	+,-,0	[0 - 49]	Other
Maclig_37v3@Mlig001052.g15	930	0	0	0	0	-16.6096	-16.6096	-16.6096	-16.6096	0	0	0	0,0,0	[0 - 49]	Non-Specific
Maclig_37v3@Mlig001052.g16	5976	48	100	46	98	-11.3366	-10.5551	-11.7952	-10.7712	0.781509	-1.24016	1.02407	0,0,0	[50 - max]	Non-Specific
Maclig_37v3@Mlig001052.g3	1341	11	21	2	10	-13.3367	-12.7038	-15.4222	-13.9081	0.632881	-2.71836	1.51409	0,-,0	[0 - 49]	Other
Maclig_37v3@Mlig001052.g6	2118	28	29	15	21	-12.1155	-12.3145	-13.3114	-12.8737	-0.198937	-0.996976	0.437749	0,0,0	[0 - 49]	Non-Specific
Maclig_37v3@Mlig001053.g3	723	4	5	56	59	-14.6666	-14.5512	-11.5173	-11.4863	0.115443	3.03393	0.0310009	0,+,0	[50 - max]	Ovaries 1
Maclig_37v3@Mlig001054.g3	1932	31	31	25	21	-11.9738	-12.1852	-12.6362	-12.8683	-0.211472	-0.450956	-0.232061	0,0,0	[0 - 49]	Non-Specific
Maclig_37v3@Mlig001054.g4	1923	19	22	23	16	-12.6009	-12.6594	-12.7316	-13.2823	-0.0584774	-0.0722434	-0.550643	0,0,0	[0 - 49]	Non-Specific
Maclig_37v3@Mlig001055.g2	1662	146	194	178	231	-9.76635	-9.6146	-9.88707	-9.54269	0.151755	-0.272474	0.344385	0,0,0	[50 - max]	Non-Specific
Maclig_37v3@Mlig001056.g1	1380	291	261	239	269	-8.78053	-9.18849	-9.46173	-9.32321	-0.407958	-0.273237	0.138518	0,0,0	[50 - max]	Non-Specific
Maclig_37v3@Mlig001057.g2	660	166	149	143	143	-9.5856	-9.99091	-10.1959	-10.2267	-0.405315	-0.204996	-0.0307706	0,0,0	[50 - max]	Non-Specific
Maclig_37v3@Mlig001058.g2	1674	20	18	14	9	-12.551	-12.9092	-13.4161	-13.9241	-0.358188	-0.50689	-0.50807	0,0,0	[0 - 49]	Non-Specific
Maclig_37v3@Mlig001059.g3	840	0	11	14	17	-16.6096	-13.6169	-13.4146	-13.1413	2.99271	0.202333	0.273328	+,0,0	[0 - 49]	Testes
Maclig_37v3@Mlig001059.g5	1827	28	13	9	8	-12.0937	-13.4139	-13.914	-14.0997	-1.32015	-0.500129	-0.185672	0,0,0	[0 - 49]	Non-Specific
Maclig_37v3@Mlig001060.g1	912	88	35	68	65	-10.4914	-12.0338	-11.2498	-11.3436	-1.54234	0.783984	-0.0938135	0,0,0	[50 - max]	Non-Specific
Maclig_37v3@Mlig001061.g10	1080	50	20	27	22	-11.2924	-12.797	-12.5371	-12.8323	-1.5046	0.25992	-0.295162	0,0,0	[0 - 49]	Non-Specific
Maclig_37v3@Mlig001061.g13	990	15	10	8	0	-12.9334	-13.717	-14.0592	-16.6096	-0.783649	-0.342193	-2.55044	0,0,-	[0 - 49]	Other
Maclig_37v3@Mlig001061.g2	963	259	223	215	233	-8.94677	-9.41641	-9.6138	-9.5314	-0.469636	-0.197396	0.082405	0,0,0	[50 - max]	Non-Specific
Maclig_37v3@Mlig001061.g5	810	47	57	40	79	-11.3734	-11.3532	-11.9776	-11.0702	0.0202182	-0.624405	0.907443	0,0,0	[50 - max]	Non-Specific
Maclig_37v3@Mlig001061.g6	1041	7	0	11	6	-13.9212	-16.5552	-13.7064	-14.3685	-2.63401	2.84886	-0.662154	-,+,0	[0 - 49]	Other
Maclig_37v3@Mlig001061.g8	321	31	24	19	48	-11.9691	-12.5376	-13.0002	-11.7611	-0.568482	-0.462559	1.23908	0,0,0	[0 - 49]	Non-Specific
Maclig_37v3@Mlig001061.g9	963	28	18	13	12	-12.0788	-12.9054	-13.4478	-13.6337	-0.826619	-0.542389	-0.185876	0,0,0	[0 - 49]	Non-Specific
Maclig_37v3@Mlig001062.g13	1734	82	19	46	85	-10.5881	-12.8401	-11.7945	-10.9635	-2.25197	1.04553	0.831068	-,0,0	[50 - max]	Other
Maclig_37v3@Mlig001062.g2	1752	42	108	92	60	-11.5324	-10.449	-10.8285	-11.4669	1.08338	-0.379509	-0.638454	0,0,0	[50 - max]	Non-Specific
Maclig_37v3@Mlig001062.g9	1752	30	44	37	10	-12.0192	-11.729	-12.0881	-13.8086	0.290178	-0.359066	-1.7205	0,0,0	[0 - 49]	Non-Specific
Maclig_37v3@Mlig001063.g1	5637	689	841	1224	1324	-7.54069	-7.50678	-7.11389	-7.03144	0.0339175	0.392885	0.0824555	0,0,0	[50 - max]	Non-Specific
Maclig_37v3@Mlig001064.g1	1257	621	445	400	331	-7.69033	-8.42222	-8.72284	-9.02572	-0.731886	-0.300619	-0.302878	0,0,0	[50 - max]	Non-Specific
Maclig_37v3@Mlig001067.g2	1428	0	0	5	7	-16.6096	-16.6096	-14.5952	-14.2655	0	2.01447	0.329626	0,+,0	[0 - 49]	Ovaries 1
Maclig_37v3@Mlig001067.g3	1050	76	51	32	39	-10.6957	-11.514	-12.3197	-12.0708	-0.818314	-0.805724	0.248879	0,0,0	[0 - 49]	Non-Specific
Maclig_37v3@Mlig001067.g4	1428	21	13	12	6	-12.5177	-13.3207	-13.5618	-14.4926	-0.802993	-0.24118	-0.930754	0,0,0	[0 - 49]	Non-Specific
Maclig_37v3@Mlig001068.g2	1278	41	40	34	34	-11.571	-11.8443	-12.2257	-12.2371	-0.273291	-0.381379	-0.0114058	0,0,0	[0 - 49]	Non-Specific
Maclig_37v3@Mlig001069.g2	999	67	63	49	43	-10.8838	-11.2237	-11.7165	-11.9309	-0.339977	-0.492804	-0.214306	0,0,0	[0 - 49]	Non-Specific
Maclig_37v3@Mlig001069.g4	999	16	30	17	33	-12.8787	-12.229	-13.1273	-12.3032	0.649711	-0.898316	0.824068	0,0,0	[0 - 49]	Non-Specific
Maclig_37v3@Mlig001069.g7	999	28	10	27	26	-12.0762	-13.684	-12.5302	-12.6241	-1.60776	1.15378	-0.0939008	0,0,0	[0 - 49]	Non-Specific
Maclig_37v3@Mlig001070.g2	1017	59	98	228	219	-11.0465	-10.595	-9.53192	-9.6154	0.451479	1.06309	-0.083476	0,0,0	[50 - max]	Non-Specific
Maclig_37v3@Mlig001071.g3	1518	136	302	323	378	-9.87073	-8.97913	-9.02985	-8.8351	0.891598	-0.0507174	0.194755	0,0,0	[50 - max]	Non-Specific
Maclig_37v3@Mlig001072.g1	843	74	89	70	63	-10.7448	-10.7207	-11.2161	-11.3862	0.0240148	-0.495383	-0.170066	0,0,0	[50 - max]	Non-Specific
Maclig_37v3@Mlig001072.g2	843	109	96	96	124	-10.1817	-10.6205	-10.7654	-10.4304	-0.438807	-0.14483	0.334977	0,0,0	[50 - max]	Non-Specific
Maclig_37v3@Mlig001072.g20	978	0	0	4	0	-16.6096	-16.6096	-14.9828	-16.6096	0	1.62685	-1.62685	0,0,0	[0 - 49]	Non-Specific
Maclig_37v3@Mlig001073.g2	2088	0	93	125	16	-16.6096	-10.6558	-10.3911	-13.2332	5.95388	0.264661	-2.84212	+,0,-	[0 - 49]	Other
Maclig_37v3@Mlig001073.g3	2088	5	61	42	36	-14.4363	-11.2621	-11.9191	-12.156	3.17426	-0.657	-0.236974	+,0,0	[0 - 49]	Testes
Maclig_37v3@Mlig001073.g5	2088	180	235	188	191	-9.46577	-9.3405	-9.80387	-9.81004	0.125267	-0.463371	-0.00616463	0,0,0	[50 - max]	Non-Specific
Maclig_37v3@Mlig001074.g4	441	262	303	343	365	-8.92956	-8.97644	-8.9432	-8.88414	-0.0468835	0.0332386	0.0590646	0,0,0	[50 - max]	Non-Specific
Maclig_37v3@Mlig001075.g12	1854	7	13	4	3	-13.9634	-13.3629	-14.9429	-15.2424	0.600515	-1.58008	-0.299421	0,0,0	[0 - 49]	Non-Specific
Maclig_37v3@Mlig001075.g18	1044	60	162	334	305	-11.0429	-9.86729	-8.98171	-9.14544	1.17559	0.885581	-0.16373	0,0,0	[50 - max]	Non-Specific
Maclig_37v3@Mlig001075.g31	1149	0	0	0	0	-16.6096	-16.6096	-16.6096	-16.6096	0	0	0	0,0,0	[0 - 49]	Non-Specific
Maclig_37v3@Mlig001075.g40	1809	0	0	0	0	-16.6096	-16.6096	-16.6096	-16.6096	0	0	0	0,0,0	[0 - 49]	Non-Specific
Maclig_37v3@Mlig001075.g44	498	202	251	381	429	-9.30467	-9.24632	-8.79367	-8.65401	0.0583562	0.452645	0.139663	0,0,0	[50 - max]	Non-Specific
Maclig_37v3@Mlig001075.g54	912	42	30	50	39	-11.5432	-12.2614	-11.6755	-12.0412	-0.718138	0.585846	-0.365646	0,0,0	[0 - 49]	Non-Specific
Maclig_37v3@Mlig001075.g57	756	2	1	3	0	-15.261	-15.8847	-15.141	-16.6096	-0.623724	0.743693	-1.46864	0,0,0	[0 - 49]	Non-Specific
Maclig_37v3@Mlig001075.g59	447	67	65	83	132	-10.8754	-11.1779	-10.9668	-10.3408	-0.302428	0.211095	0.625927	0,0,0	[50 - max]	Non-Specific
Maclig_37v3@Mlig001075.g8	5829	6	9	4	9	-14.1809	-13.8415	-14.7581	-13.9352	0.339362	-0.916571	0.822886	0,0,0	[0 - 49]	Non-Specific
Maclig_37v3@Mlig001076.g1	1905	24814	13251	11824	9849	-2.37282	-3.53091	-3.84314	-4.13795	-1.15809	-0.312234	-0.294803	0,0,0	[50 - max]	Non-Specific
Maclig_37v3@Mlig001076.g4	2058	1868	1123	856	699	-6.1036	-7.08913	-7.62879	-7.95096	-0.985532	-0.539657	-0.322168	0,0,0	[50 - max]	Non-Specific
Maclig_37v3@Mlig001077.g1	1014	62	10	46	3	-10.9891	-13.7336	-11.8077	-15.3092	-2.74452	1.92592	-3.50152	-,0,-	[0 - 49]	Other
Maclig_37v3@Mlig001078.g1	1179	18	33	17	6	-12.7147	-12.1016	-13.1741	-14.4611	0.613064	-1.07251	-1.28696	0,0,0	[0 - 49]	Non-Specific
[truncated: 56,669 more rows]
