# Supplementary material for: RNA-Seq of three free-living flatworm species suggests rapid evolution of reproduction-related genes
Source: BMC Genomics. 2020 Jul 6;21:462. doi: 10.1186/s12864-020-06862-x (PMC7336406; doi:10.1186/s12864-020-06862-x)
Supplement: Supplementary file 15 — Additional file 15: Table S9. Results of DE reanalysis of the social dataset OvI contrast. [file 12864_2020_6862_MOESM15_ESM.xls]

## Sheet: Legend
Tab. S9 Results of DE reanalysis of the social dataset OvI contrast.
baseMean	The mean expression of the transcript across all samples
log2FoldChange	The log2(fold change) in expression between Octets and Isolated worms
lfcSE	The SE of the log2(fold change) estimate
stat	The test statistic for comparing expression in Octets and Isolated worms.
pvalue	The p-value from statistical test of differential expression
padj	The Benjamini-Hochberg adjusted p-value from a statistical test of differential expression
gene_id	The ID of the transcript within the Mlig_37v3 transcriptome assembly
pat	Description of the pattern of expression based only on the log2FoldChange column

## Sheet: Ramm_2019_DE_OvI
baseMean	log2FoldChange	lfcSE	stat	pvalue	padj	gene_id	pat
95.381	0.329907	0.236474	1.39511	0.162983	0.37908	Maclig_37v3@Mlig000001.g1	Up_in_O
28.0974	0.309267	0.329302	0.939159	0.347649	0.590452	Maclig_37v3@Mlig000001.g4	Up_in_O
13.3588	-0.404472	0.52147	-0.775637	0.437963	0.67092	Maclig_37v3@Mlig000001.g6	Up_in_I
3.77114	-0.0658565	1.16179	-0.0566852	0.954796	NA	Maclig_37v3@Mlig000001.g8	Up_in_I
9.51201	0.572893	0.648144	0.883897	0.376752	0.617738	Maclig_37v3@Mlig000002.g5	Up_in_O
0.129462	-0.819475	3.53381	-0.231896	0.816619	NA	Maclig_37v3@Mlig000002.g6	Up_in_I
19.7764	-0.0860198	0.846001	-0.101678	0.919012	0.963575	Maclig_37v3@Mlig000003.g2	Up_in_I
38.2315	0.364064	0.303343	1.20017	0.230072	0.466846	Maclig_37v3@Mlig000004.g5	Up_in_O
13.1342	0.551661	0.485159	1.13707	0.255508	0.494938	Maclig_37v3@Mlig000004.g6	Up_in_O
16.9189	-1.44877	0.487231	-2.97348	0.00294445	0.0239979	Maclig_37v3@Mlig000005.g2	Up_in_I
61.5789	0.625401	0.259221	2.41262	0.0158385	0.0812872	Maclig_37v3@Mlig000006.g1	Up_in_O
15.0134	-0.655631	0.525252	-1.24822	0.21195	0.443189	Maclig_37v3@Mlig000006.g2	Up_in_I
8.12539	-1.52415	1.34991	-1.12908	0.258865	0.49826	Maclig_37v3@Mlig000006.g6	Up_in_I
41.2592	0.738522	0.322344	2.2911	0.0219578	0.102268	Maclig_37v3@Mlig000006.g7	Up_in_O
1.16205	-1.87719	2.33798	-0.80291	0.422027	NA	Maclig_37v3@Mlig000007.g1	Up_in_I
1.59201	-0.297356	1.48357	-0.200433	0.841142	NA	Maclig_37v3@Mlig000008.g5	Up_in_I
0.879442	-2.41209	2.13848	-1.12795	0.259342	NA	Maclig_37v3@Mlig000008.g7	Up_in_I
68.723	-0.393642	0.306139	-1.28583	0.198503	0.426265	Maclig_37v3@Mlig000009.g1	Up_in_I
2.43156	2.40685	2.02837	1.18659	0.235389	NA	Maclig_37v3@Mlig000010.g2	Up_in_O
98.3838	0.274932	0.230789	1.19127	0.233547	0.470636	Maclig_37v3@Mlig000010.g4	Up_in_O
0.105034	0.623197	3.53381	0.176353	0.860017	NA	Maclig_37v3@Mlig000011.g1	Up_in_O
1.96883	-0.85637	1.1996	-0.713881	0.475301	NA	Maclig_37v3@Mlig000011.g5	Up_in_I
2.99197	-2.03024	1.11053	-1.82817	0.0675239	NA	Maclig_37v3@Mlig000012.g1	Up_in_I
9.77994	-3.19566	0.827365	-3.86246	0.000112252	0.00188867	Maclig_37v3@Mlig000012.g13	Up_in_I
5.04232	-2.00324	0.973047	-2.05873	0.0395201	NA	Maclig_37v3@Mlig000012.g2	Up_in_I
23.6433	0.632082	0.49689	1.27207	0.203347	0.432657	Maclig_37v3@Mlig000013.g4	Up_in_O
65.4315	0.0473861	0.270503	0.175178	0.86094	0.936706	Maclig_37v3@Mlig000014.g15	Up_in_O
15.4602	-0.130788	0.490885	-0.266434	0.789905	0.899706	Maclig_37v3@Mlig000014.g5	Up_in_I
286.122	-0.537815	0.212738	-2.52807	0.0114693	0.0648779	Maclig_37v3@Mlig000015.g2	Up_in_I
2.46813	2.52216	1.51497	1.66482	0.0959477	NA	Maclig_37v3@Mlig000016.g1	Up_in_O
64.2015	0.205054	0.386876	0.530025	0.596095	0.785955	Maclig_37v3@Mlig000016.g3	Up_in_O
14.0547	-1.54001	0.564833	-2.72648	0.00640133	0.0423694	Maclig_37v3@Mlig000017.g1	Up_in_I
36.8929	-0.561208	0.51623	-1.08713	0.27698	0.51845	Maclig_37v3@Mlig000018.g3	Up_in_I
102.048	-0.447773	0.222878	-2.00905	0.0445321	0.165522	Maclig_37v3@Mlig000019.g2	Up_in_I
48.5769	-0.128649	0.503223	-0.255649	0.798222	0.904098	Maclig_37v3@Mlig000019.g4	Up_in_I
67.4887	0.265108	0.219557	1.20747	0.227251	0.463363	Maclig_37v3@Mlig000020.g1	Up_in_O
14.8618	-0.0708877	0.479005	-0.147989	0.882351	0.947562	Maclig_37v3@Mlig000020.g3	Up_in_I
34.7248	0.0361534	0.315906	0.114443	0.908886	0.959567	Maclig_37v3@Mlig000020.g4	Up_in_O
0.22962	1.35134	3.52823	0.383008	0.701714	NA	Maclig_37v3@Mlig000021.g18	Up_in_O
196.193	-0.903048	0.197597	-4.57015	4.87383e-06	0.000145806	Maclig_37v3@Mlig000021.g7	Up_in_I
6.64526	-0.562255	0.757425	-0.742324	0.457891	0.687479	Maclig_37v3@Mlig000023.g4	Up_in_I
26.625	-0.266968	0.520291	-0.513113	0.607872	0.793283	Maclig_37v3@Mlig000023.g9	Up_in_I
11.3368	-1.61239	0.642292	-2.51036	0.0120608	0.0671977	Maclig_37v3@Mlig000024.g1	Up_in_I
2.15096	0.584743	1.22586	0.477006	0.633358	NA	Maclig_37v3@Mlig000024.g3	Up_in_O
129.212	-0.562856	0.281683	-1.99819	0.0456962	0.168402	Maclig_37v3@Mlig000025.g11	Up_in_I
125.31	-0.249828	0.241968	-1.03249	0.301845	0.545678	Maclig_37v3@Mlig000025.g21	Up_in_I
11.4525	-0.168927	0.77738	-0.217303	0.827973	0.919406	Maclig_37v3@Mlig000026.g5	Up_in_I
7.13109	-0.760436	0.712788	-1.06685	0.286041	0.528428	Maclig_37v3@Mlig000027.g2	Up_in_I
124.486	-0.284536	0.175167	-1.62437	0.104296	0.287896	Maclig_37v3@Mlig000027.g3	Up_in_I
91.6982	-0.0731225	0.207864	-0.35178	0.725003	0.863274	Maclig_37v3@Mlig000027.g8	Up_in_I
51.3591	-0.865511	0.26528	-3.26264	0.00110381	0.0114972	Maclig_37v3@Mlig000028.g1	Up_in_I
32.038	-0.34463	0.43228	-0.797238	0.425313	0.659996	Maclig_37v3@Mlig000028.g3	Up_in_I
19.8658	-0.884487	0.43663	-2.02571	0.042794	0.16115	Maclig_37v3@Mlig000029.g2	Up_in_I
38.8902	-0.124652	0.303418	-0.410824	0.681201	0.839111	Maclig_37v3@Mlig000031.g2	Up_in_I
201.796	0.40894	0.184679	2.21433	0.0268062	0.117321	Maclig_37v3@Mlig000031.g5	Up_in_O
125.407	-0.371207	0.198031	-1.87449	0.0608627	0.203943	Maclig_37v3@Mlig000032.g1	Up_in_I
72.3766	-0.10832	0.233675	-0.463549	0.642971	0.815716	Maclig_37v3@Mlig000033.g1	Up_in_I
49.5196	-0.770102	0.312005	-2.46823	0.0135782	0.0730227	Maclig_37v3@Mlig000034.g2	Up_in_I
47.8219	-0.743827	0.436179	-1.70533	0.0881334	0.258789	Maclig_37v3@Mlig000035.g1	Up_in_I
51.9661	-1.13323	0.401493	-2.82254	0.00476452	0.0342698	Maclig_37v3@Mlig000035.g5	Up_in_I
32.8055	0.129148	0.45159	0.285986	0.774889	0.891628	Maclig_37v3@Mlig000036.g3	Up_in_O
23.1701	-0.906759	0.411415	-2.204	0.0275241	0.119559	Maclig_37v3@Mlig000037.g3	Up_in_I
14.4621	-0.830861	0.665944	-1.24764	0.212162	0.443448	Maclig_37v3@Mlig000038.g1	Up_in_I
57.1397	-0.712601	0.281229	-2.53388	0.0112808	0.0641578	Maclig_37v3@Mlig000040.g2	Up_in_I
36.6735	-0.724608	0.573546	-1.26338	0.206452	0.436394	Maclig_37v3@Mlig000040.g3	Up_in_I
6.4413	-0.329064	0.708714	-0.464312	0.642424	0.815287	Maclig_37v3@Mlig000040.g7	Up_in_I
21.766	1.39676	0.735865	1.89812	0.0576802	0.196682	Maclig_37v3@Mlig000040.g9	Up_in_O
45.6472	0.888361	0.31817	2.79209	0.00523682	0.0367184	Maclig_37v3@Mlig000041.g1	Up_in_O
85.5786	0.830168	0.243737	3.406	0.000659223	0.0077034	Maclig_37v3@Mlig000041.g2	Up_in_O
72.8816	1.02361	0.263414	3.88595	0.000101932	0.00174741	Maclig_37v3@Mlig000041.g4	Up_in_O
33.2133	0.256663	0.534809	0.479915	0.631288	0.80819	Maclig_37v3@Mlig000042.g11	Up_in_O
26.4892	0.424757	0.382783	1.10966	0.267147	0.507891	Maclig_37v3@Mlig000042.g2	Up_in_O
36.1539	-0.987442	0.341496	-2.89152	0.00383384	0.0291536	Maclig_37v3@Mlig000042.g3	Up_in_I
5.92722	-0.738521	0.821782	-0.898683	0.368822	0.6106	Maclig_37v3@Mlig000043.g5	Up_in_I
27.8565	0.519471	0.402096	1.29191	0.196389	0.423608	Maclig_37v3@Mlig000046.g3	Up_in_O
45.6526	1.10512	0.360416	3.06624	0.00216771	0.0191175	Maclig_37v3@Mlig000047.g4	Up_in_O
14.1385	-2.03193	0.705258	-2.88111	0.0039628	0.0299076	Maclig_37v3@Mlig000048.g10	Up_in_I
36.8195	0.12323	0.306597	0.401928	0.687737	0.842177	Maclig_37v3@Mlig000048.g13	Up_in_O
8.11152	0.45006	0.656048	0.686016	0.492703	0.715303	Maclig_37v3@Mlig000048.g9	Up_in_O
15.6152	-0.502611	0.470947	-1.06724	0.285865	0.528273	Maclig_37v3@Mlig000049.g1	Up_in_I
49.0044	-0.0819653	0.324004	-0.252976	0.800287	0.905151	Maclig_37v3@Mlig000049.g2	Up_in_I
19.9124	-0.394135	0.414979	-0.949769	0.34223	0.585326	Maclig_37v3@Mlig000049.g3	Up_in_I
0.893088	-3.35831	2.84955	-1.17854	0.238581	NA	Maclig_37v3@Mlig000050.g15	Up_in_I
19.5139	-1.04378	0.602552	-1.73226	0.0832276	0.249637	Maclig_37v3@Mlig000051.g3	Up_in_I
38.3094	-0.509622	0.311372	-1.6367	0.101693	0.28326	Maclig_37v3@Mlig000051.g5	Up_in_I
35.098	-0.965769	0.345465	-2.79556	0.00518093	0.0364635	Maclig_37v3@Mlig000051.g6	Up_in_I
30.1587	-0.260154	0.511637	-0.508474	0.611121	0.795128	Maclig_37v3@Mlig000052.g2	Up_in_I
6.93414	0.258713	1.35026	0.191603	0.848053	0.93075	Maclig_37v3@Mlig000052.g6	Up_in_O
1.0325	3.47429	2.27158	1.52946	0.126151	NA	Maclig_37v3@Mlig000052.g8	Up_in_O
58.0719	-0.497305	0.297728	-1.67033	0.0948532	0.270741	Maclig_37v3@Mlig000053.g1	Up_in_I
12.9155	0.27032	0.551144	0.490471	0.623801	0.803622	Maclig_37v3@Mlig000053.g2	Up_in_O
153.476	-0.454773	0.212013	-2.14502	0.0319509	0.132453	Maclig_37v3@Mlig000053.g3	Up_in_I
40.4912	-0.423734	0.308698	-1.37265	0.169861	0.388822	Maclig_37v3@Mlig000053.g4	Up_in_I
43.7499	0.221988	0.304977	0.727887	0.466683	0.694932	Maclig_37v3@Mlig000054.g3	Up_in_O
34.7499	-0.873274	0.358554	-2.43555	0.0148693	0.0779171	Maclig_37v3@Mlig000056.g2	Up_in_I
214.596	0.0807345	0.154174	0.523657	0.600517	0.788622	Maclig_37v3@Mlig000056.g3	Up_in_O
8.98414	0.237236	1.08334	0.218985	0.826662	0.919075	Maclig_37v3@Mlig000056.g6	Up_in_O
1186.38	0.352862	0.191119	1.8463	0.0648489	0.212282	Maclig_37v3@Mlig000057.g1	Up_in_O
7.21018	0.346271	0.721011	0.480258	0.631044	0.808068	Maclig_37v3@Mlig000057.g14	Up_in_O
130.217	0.0278812	0.192628	0.144741	0.884915	0.948545	Maclig_37v3@Mlig000057.g2	Up_in_O
46.3177	0.309139	0.304533	1.01513	0.310046	0.553915	Maclig_37v3@Mlig000057.g7	Up_in_O
69.1357	0.302922	0.21583	1.40352	0.160463	0.376069	Maclig_37v3@Mlig000058.g12	Up_in_O
38.3939	0.0134738	0.305092	0.0441632	0.964774	0.984948	Maclig_37v3@Mlig000058.g3	Up_in_O
36.0936	-1.21895	0.356263	-3.42148	0.000622806	0.00737296	Maclig_37v3@Mlig000058.g8	Up_in_I
23.6197	-0.223777	0.414343	-0.540076	0.589145	0.781843	Maclig_37v3@Mlig000059.g22	Up_in_I
18.4254	-0.225262	0.477582	-0.471673	0.63716	0.811806	Maclig_37v3@Mlig000059.g5	Up_in_I
156.205	-0.346034	0.162062	-2.1352	0.0327447	0.13469	Maclig_37v3@Mlig000060.g1	Up_in_I
58.5762	0.224237	0.251883	0.890242	0.373336	0.614543	Maclig_37v3@Mlig000061.g3	Up_in_O
1.23631	-1.2855	2.00948	-0.639717	0.522357	NA	Maclig_37v3@Mlig000061.g9	Up_in_I
9.36166	-0.966855	0.656766	-1.47215	0.140981	0.346888	Maclig_37v3@Mlig000062.g2	Up_in_I
12.0176	-0.378376	0.537006	-0.704603	0.481058	0.706029	Maclig_37v3@Mlig000063.g5	Up_in_I
25.5362	0.031871	0.431122	0.0739257	0.94107	0.974116	Maclig_37v3@Mlig000064.g4	Up_in_O
86.5315	-0.225003	0.214021	-1.05131	0.293115	0.536147	Maclig_37v3@Mlig000065.g1	Up_in_I
29.0857	-0.655974	0.36086	-1.81781	0.0690932	0.220904	Maclig_37v3@Mlig000065.g5	Up_in_I
22.961	-0.687732	0.496039	-1.38645	0.165611	0.382819	Maclig_37v3@Mlig000066.g1	Up_in_I
0.572873	0.404052	2.45666	0.164472	0.86936	NA	Maclig_37v3@Mlig000066.g11	Up_in_O
0.99458	0.690021	1.91161	0.360964	0.718126	NA	Maclig_37v3@Mlig000066.g4	Up_in_O
60.725	-0.404252	0.281981	-1.43361	0.151683	0.36293	Maclig_37v3@Mlig000067.g1	Up_in_I
8.48192	-0.267957	0.774228	-0.346095	0.729271	0.865619	Maclig_37v3@Mlig000067.g2	Up_in_I
81.9333	0.085304	0.225158	0.378864	0.704789	0.851759	Maclig_37v3@Mlig000068.g2	Up_in_O
64.3533	0.040022	0.311717	0.128392	0.897838	0.954121	Maclig_37v3@Mlig000068.g8	Up_in_O
83.4054	0.0576234	0.211444	0.272524	0.785219	0.897144	Maclig_37v3@Mlig000069.g1	Up_in_O
72.9621	-0.839889	0.297635	-2.82187	0.00477445	0.0343219	Maclig_37v3@Mlig000069.g4	Up_in_I
0.128573	0.623197	3.53381	0.176353	0.860017	NA	Maclig_37v3@Mlig000070.g8	Up_in_O
56.2004	0.00456896	0.25522	0.0179021	0.985717	0.994083	Maclig_37v3@Mlig000072.g1	Up_in_O
50.1577	0.619527	0.335332	1.8475	0.0646742	0.211912	Maclig_37v3@Mlig000072.g2	Up_in_O
78.8036	-0.0968455	0.225303	-0.429846	0.667308	0.831204	Maclig_37v3@Mlig000072.g3	Up_in_I
42.0973	0.124885	0.380043	0.328608	0.742452	0.873421	Maclig_37v3@Mlig000072.g4	Up_in_O
32.4621	0.179764	0.480427	0.374175	0.708274	0.853739	Maclig_37v3@Mlig000072.g5	Up_in_O
29.8863	0.528785	0.461961	1.14465	0.252352	0.491472	Maclig_37v3@Mlig000072.g6	Up_in_O
30.0208	-0.251261	0.307634	-0.816752	0.41407	0.650757	Maclig_37v3@Mlig000073.g5	Up_in_I
19.5463	-1.09147	0.542684	-2.01124	0.0442996	0.164964	Maclig_37v3@Mlig000075.g137	Up_in_I
4.77836	-1.03639	1.22611	-0.845265	0.397963	NA	Maclig_37v3@Mlig000075.g161	Up_in_I
0.477881	-0.148003	2.97374	-0.04977	0.960306	NA	Maclig_37v3@Mlig000075.g162	Up_in_I
0.237953	-1.50669	3.53241	-0.426534	0.669719	NA	Maclig_37v3@Mlig000075.g164	Up_in_I
2.91936	0.878	1.0871	0.807657	0.419288	NA	Maclig_37v3@Mlig000075.g165	Up_in_O
0.491198	1.23137	2.89715	0.425026	0.670817	NA	Maclig_37v3@Mlig000075.g170	Up_in_O
3.5702	-0.344419	1.06769	-0.322584	0.74701	NA	Maclig_37v3@Mlig000075.g172	Up_in_I
3.04176	0.961479	1.57754	0.60948	0.542206	NA	Maclig_37v3@Mlig000075.g174	Up_in_O
10.3568	0.0527721	0.528566	0.0998402	0.920471	0.964171	Maclig_37v3@Mlig000075.g179	Up_in_O
27.7566	-0.664012	0.41877	-1.58562	0.112825	0.301935	Maclig_37v3@Mlig000075.g196	Up_in_I
3.15041	-1.04034	1.2371	-0.840954	0.400374	NA	Maclig_37v3@Mlig000075.g198	Up_in_I
2.27076	0.657973	1.08853	0.604459	0.545538	NA	Maclig_37v3@Mlig000075.g199	Up_in_O
3.62705	0.674509	0.89171	0.756422	0.449396	NA	Maclig_37v3@Mlig000075.g204	Up_in_O
9.00614	-0.192638	1.08024	-0.178329	0.858464	0.935601	Maclig_37v3@Mlig000075.g206	Up_in_I
1.27261	-0.390936	2.04415	-0.191247	0.848332	NA	Maclig_37v3@Mlig000075.g207	Up_in_I
0.258037	-1.56457	3.531	-0.443095	0.657697	NA	Maclig_37v3@Mlig000075.g37	Up_in_I
9.27056	1.08077	3.24567	0.332989	0.739142	0.871673	Maclig_37v3@Mlig000075.g50	Up_in_O
30.4106	-0.543547	0.335652	-1.61938	0.105367	0.289532	Maclig_37v3@Mlig000075.g58	Up_in_I
0.381805	0.701014	3.5249	0.198875	0.84236	NA	Maclig_37v3@Mlig000075.g63	Up_in_O
2.35768	0.376904	1.21318	0.310673	0.756049	NA	Maclig_37v3@Mlig000075.g7	Up_in_O
0.621124	-1.81902	2.35436	-0.772615	0.43975	NA	Maclig_37v3@Mlig000075.g73	Up_in_I
43.2988	-0.681552	0.475342	-1.43381	0.151625	0.362895	Maclig_37v3@Mlig000077.g5	Up_in_I
6.48309	0.779828	0.705435	1.10546	0.268962	0.509642	Maclig_37v3@Mlig000078.g1	Up_in_O
8.69764	0.989513	1.09167	0.90642	0.364713	0.606578	Maclig_37v3@Mlig000079.g1	Up_in_O
18.3351	0.547379	0.45861	1.19356	0.23265	0.469523	Maclig_37v3@Mlig000079.g3	Up_in_O
15.7387	0.104591	0.443378	0.235896	0.813513	0.912428	Maclig_37v3@Mlig000079.g6	Up_in_O
40.255	-1.00788	0.332225	-3.03374	0.00241545	0.0207179	Maclig_37v3@Mlig000080.g1	Up_in_I
93.6067	0.0822567	0.197704	0.416059	0.677367	0.836764	Maclig_37v3@Mlig000081.g1	Up_in_O
2.39426	0.166202	1.19826	0.138703	0.889685	NA	Maclig_37v3@Mlig000081.g12	Up_in_O
4.36689	0.898046	1.26169	0.711778	0.476602	NA	Maclig_37v3@Mlig000081.g15	Up_in_O
193.951	-0.134062	0.137273	-0.976604	0.328765	0.572555	Maclig_37v3@Mlig000081.g18	Up_in_I
56.5394	-0.689954	0.246137	-2.80313	0.00506092	0.0358941	Maclig_37v3@Mlig000081.g2	Up_in_I
5.46004	-0.785176	0.938487	-0.83664	0.402795	NA	Maclig_37v3@Mlig000081.g7	Up_in_I
190.804	-0.294202	0.186874	-1.57433	0.11541	0.306062	Maclig_37v3@Mlig000082.g1	Up_in_I
141.625	-0.669083	0.191569	-3.49266	0.000478243	0.00595548	Maclig_37v3@Mlig000082.g5	Up_in_I
197.441	-0.686525	0.222448	-3.08623	0.00202715	0.0182203	Maclig_37v3@Mlig000082.g6	Up_in_I
25.7105	-0.725722	0.485913	-1.49352	0.135301	0.337941	Maclig_37v3@Mlig000084.g6	Up_in_I
96.8614	0.264534	0.229819	1.15105	0.24971	0.488621	Maclig_37v3@Mlig000085.g2	Up_in_O
34.3501	-0.0510125	0.321914	-0.158466	0.874089	0.942932	Maclig_37v3@Mlig000085.g3	Up_in_I
44.4509	-0.146237	0.308606	-0.473863	0.635598	0.810877	Maclig_37v3@Mlig000086.g4	Up_in_I
17.1429	-0.310375	0.568795	-0.54567	0.585293	0.779579	Maclig_37v3@Mlig000086.g7	Up_in_I
10.4946	-0.986525	0.523362	-1.88498	0.0594331	0.200853	Maclig_37v3@Mlig000086.g8	Up_in_I
88.0523	-0.143642	0.211212	-0.680086	0.49645	0.718537	Maclig_37v3@Mlig000087.g10	Up_in_I
9.45344	-0.621449	0.588597	-1.05581	0.291053	0.534247	Maclig_37v3@Mlig000088.g4	Up_in_I
55.3082	1.7415	0.351911	4.94869	7.47143e-07	2.9624e-05	Maclig_37v3@Mlig000089.g1	Up_in_O
36.6508	-0.607108	0.396388	-1.5316	0.125621	0.322556	Maclig_37v3@Mlig000090.g6	Up_in_I
55.4228	-0.211924	0.337676	-0.627598	0.530267	0.742406	Maclig_37v3@Mlig000091.g1	Up_in_I
18.6443	0.361481	0.493803	0.732035	0.464147	0.692887	Maclig_37v3@Mlig000091.g3	Up_in_O
88.0309	0.158374	0.31081	0.509553	0.610365	0.794646	Maclig_37v3@Mlig000093.g2	Up_in_O
28.2856	-0.264745	0.450085	-0.588212	0.55639	0.760332	Maclig_37v3@Mlig000093.g5	Up_in_I
56.1707	0.0845746	0.402922	0.209903	0.833743	0.922102	Maclig_37v3@Mlig000093.g7	Up_in_O
27.496	-0.213499	0.576811	-0.370138	0.71128	0.85555	Maclig_37v3@Mlig000094.g10	Up_in_I
7.35109	-1.39244	1.31141	-1.06179	0.288333	0.530837	Maclig_37v3@Mlig000095.g1	Up_in_I
15.2579	-0.967577	0.672084	-1.43967	0.149962	0.360428	Maclig_37v3@Mlig000095.g2	Up_in_I
24.0432	-1.02047	0.38106	-2.67797	0.00740704	0.0472295	Maclig_37v3@Mlig000097.g1	Up_in_I
34.2027	0.48534	0.323849	1.49866	0.133961	0.335633	Maclig_37v3@Mlig000098.g1	Up_in_O
19.1277	0.207617	0.419436	0.494991	0.620607	0.801507	Maclig_37v3@Mlig000098.g13	Up_in_O
11.1187	-0.387158	0.565441	-0.684702	0.493532	0.716044	Maclig_37v3@Mlig000098.g9	Up_in_I
46.9854	0.0597746	0.326332	0.183171	0.854664	0.93377	Maclig_37v3@Mlig000099.g1	Up_in_O
5.97483	-2.20773	0.780226	-2.82961	0.0046605	0.033731	Maclig_37v3@Mlig000099.g7	Up_in_I
0.315102	1.77953	3.49554	0.509085	0.610692	NA	Maclig_37v3@Mlig000100.g4	Up_in_O
35.1745	-0.581377	0.455202	-1.27718	0.201537	0.430681	Maclig_37v3@Mlig000102.g6	Up_in_I
38.8083	-0.234724	0.316972	-0.740519	0.458985	0.688415	Maclig_37v3@Mlig000103.g3	Up_in_I
22.4756	0.0869	0.400187	0.217149	0.828092	0.919425	Maclig_37v3@Mlig000104.g2	Up_in_O
320.866	0.131295	0.160268	0.819222	0.41266	0.649584	Maclig_37v3@Mlig000105.g4	Up_in_O
346.771	-0.14769	0.177988	-0.829771	0.406668	0.644448	Maclig_37v3@Mlig000108.g1	Up_in_I
23.0271	0.149633	0.440441	0.339734	0.734057	0.868351	Maclig_37v3@Mlig000108.g4	Up_in_O
136.542	-0.629993	0.214058	-2.9431	0.00324947	0.0257863	Maclig_37v3@Mlig000109.g6	Up_in_I
59.5105	-0.370715	0.240829	-1.53933	0.123724	0.319533	Maclig_37v3@Mlig000110.g1	Up_in_I
1.32043	2.05648	1.74242	1.18024	0.237904	NA	Maclig_37v3@Mlig000110.g8	Up_in_O
0.129462	-0.819475	3.53381	-0.231896	0.816619	NA	Maclig_37v3@Mlig000111.g15	Up_in_I
141.072	0.169583	0.209193	0.810654	0.417564	0.653535	Maclig_37v3@Mlig000112.g3	Up_in_O
89.7062	0.33157	0.228684	1.44991	0.147085	0.356026	Maclig_37v3@Mlig000112.g8	Up_in_O
6.27272	-0.879813	0.872871	-1.00795	0.313477	0.557616	Maclig_37v3@Mlig000113.g11	Up_in_I
130.134	0.475517	0.199922	2.37852	0.0173825	0.0868056	Maclig_37v3@Mlig000113.g5	Up_in_O
29.8114	-0.0691382	0.421122	-0.164176	0.869592	0.94112	Maclig_37v3@Mlig000114.g3	Up_in_I
34.9668	-0.249147	0.3445	-0.723214	0.469549	0.697129	Maclig_37v3@Mlig000117.g4	Up_in_I
44.3282	-0.4972	0.316972	-1.56859	0.116743	0.308438	Maclig_37v3@Mlig000119.g5	Up_in_I
318.517	-1.9638	0.531811	-3.69267	0.00022191	0.00325176	Maclig_37v3@Mlig000120.g3	Up_in_I
28.0938	-0.465603	0.362991	-1.28268	0.199603	0.427793	Maclig_37v3@Mlig000121.g5	Up_in_I
85.3801	-0.107662	0.224204	-0.480196	0.631088	0.808078	Maclig_37v3@Mlig000122.g1	Up_in_I
25.6728	-0.484584	0.39204	-1.23606	0.216437	0.449087	Maclig_37v3@Mlig000122.g10	Up_in_I
2.56448	-0.813942	1.05325	-0.77279	0.439647	NA	Maclig_37v3@Mlig000122.g11	Up_in_I
40.6105	0.551952	0.505961	1.0909	0.275317	0.51661	Maclig_37v3@Mlig000122.g5	Up_in_O
41.8171	-0.135044	0.336128	-0.401763	0.687859	0.842279	Maclig_37v3@Mlig000122.g6	Up_in_I
2.18342	1.70724	1.83354	0.931115	0.351794	NA	Maclig_37v3@Mlig000122.g7	Up_in_O
1.3889	-0.831685	1.93487	-0.429841	0.667311	NA	Maclig_37v3@Mlig000122.g8	Up_in_I
68.4675	-0.767384	0.289388	-2.65175	0.00800763	0.0498832	Maclig_37v3@Mlig000123.g11	Up_in_I
31.5763	-0.699456	0.379868	-1.84131	0.0655758	0.21375	Maclig_37v3@Mlig000123.g18	Up_in_I
38.69	-0.162176	0.294328	-0.551002	0.581632	0.777173	Maclig_37v3@Mlig000123.g6	Up_in_I
66.1655	-0.325057	0.260751	-1.24662	0.212538	0.443822	Maclig_37v3@Mlig000124.g15	Up_in_I
17.778	0.482886	0.556017	0.868474	0.385135	0.625461	Maclig_37v3@Mlig000124.g30	Up_in_O
25.2319	0.481783	0.482961	0.99756	0.318493	0.562524	Maclig_37v3@Mlig000125.g1	Up_in_O
39.9628	-0.419404	0.303375	-1.38246	0.16683	0.384433	Maclig_37v3@Mlig000125.g2	Up_in_I
81.5502	-0.0270697	0.252105	-0.107375	0.914492	0.961799	Maclig_37v3@Mlig000128.g2	Up_in_I
211.371	-0.861325	0.249068	-3.4582	0.000543805	0.00663755	Maclig_37v3@Mlig000129.g2	Up_in_I
42.8488	-0.0434227	0.301042	-0.144242	0.88531	0.948694	Maclig_37v3@Mlig000129.g7	Up_in_I
73.2649	-0.99971	0.332051	-3.01071	0.00260639	0.0218977	Maclig_37v3@Mlig000132.g5	Up_in_I
47.7014	-0.269971	0.273681	-0.986446	0.323914	0.567684	Maclig_37v3@Mlig000133.g1	Up_in_I
2.60469	-0.79313	1.31357	-0.603798	0.545978	NA	Maclig_37v3@Mlig000133.g2	Up_in_I
12.5703	-0.483734	0.541131	-0.89393	0.371359	0.612928	Maclig_37v3@Mlig000133.g3	Up_in_I
96.3585	-0.0757118	0.283805	-0.266774	0.789643	0.899542	Maclig_37v3@Mlig000133.g6	Up_in_I
27.1678	-0.584951	0.398087	-1.46941	0.141723	0.348039	Maclig_37v3@Mlig000134.g4	Up_in_I
46.8086	-1.38407	0.380824	-3.6344	0.000278624	0.0038943	Maclig_37v3@Mlig000135.g10	Up_in_I
20.3927	-0.626988	0.452099	-1.38684	0.165491	0.382628	Maclig_37v3@Mlig000136.g1	Up_in_I
14.5596	0.233806	0.551814	0.423704	0.671782	0.833527	Maclig_37v3@Mlig000137.g1	Up_in_O
333.428	-1.78177	0.551464	-3.23097	0.00123369	0.0125351	Maclig_37v3@Mlig000138.g1	Up_in_I
16.2242	-1.00246	0.545501	-1.83769	0.0661079	0.214948	Maclig_37v3@Mlig000139.g1	Up_in_I
20.0895	-1.08445	0.531349	-2.04093	0.0412575	0.157305	Maclig_37v3@Mlig000140.g14	Up_in_I
45.5796	-0.809522	0.321148	-2.52071	0.0117118	0.0658288	Maclig_37v3@Mlig000140.g31	Up_in_I
0.255714	-0.0981366	3.53381	-0.0277708	0.977845	NA	Maclig_37v3@Mlig000140.g42	Up_in_I
4.45662	-0.457434	1.3047	-0.350604	0.725885	NA	Maclig_37v3@Mlig000140.g43	Up_in_I
23.3514	-0.823248	0.409271	-2.0115	0.0442727	0.164895	Maclig_37v3@Mlig000140.g44	Up_in_I
16.9547	-2.06461	0.674888	-3.05919	0.00221933	0.0194468	Maclig_37v3@Mlig000140.g45	Up_in_I
4.74288	-5.7693	1.66711	-3.46066	0.000538852	NA	Maclig_37v3@Mlig000140.g9	Up_in_I
1.67333	-0.584294	1.42021	-0.411413	0.68077	NA	Maclig_37v3@Mlig000141.g10	Up_in_I
2.64926	0.408515	1.06593	0.383248	0.701536	NA	Maclig_37v3@Mlig000141.g21	Up_in_O
14.6089	-1.89887	0.62924	-3.01772	0.00254682	0.0215667	Maclig_37v3@Mlig000141.g9	Up_in_I
9.0408	0.46834	0.630431	0.742889	0.457549	0.6873	Maclig_37v3@Mlig000142.g2	Up_in_O
42.7919	-0.0324119	0.433427	-0.0747806	0.940389	0.973882	Maclig_37v3@Mlig000142.g4	Up_in_I
30.0804	0.332575	0.436117	0.762581	0.445713	0.677358	Maclig_37v3@Mlig000143.g4	Up_in_O
1.37905	-0.30289	1.52063	-0.199188	0.842116	NA	Maclig_37v3@Mlig000143.g6	Up_in_I
35.3396	-0.395067	0.314244	-1.2572	0.208683	0.439112	Maclig_37v3@Mlig000144.g2	Up_in_I
144.644	-0.83413	0.206401	-4.0413	5.31552e-05	0.00103607	Maclig_37v3@Mlig000145.g7	Up_in_I
198.123	0.342922	0.242773	1.41252	0.157796	0.372257	Maclig_37v3@Mlig000147.g6	Up_in_O
177.677	0.0165622	0.247477	0.0669242	0.946642	0.97681	Maclig_37v3@Mlig000147.g7	Up_in_O
80.5592	0.0870724	0.315779	0.275738	0.782749	0.895775	Maclig_37v3@Mlig000147.g8	Up_in_O
63.3722	0.0441299	0.239032	0.184619	0.853528	0.933117	Maclig_37v3@Mlig000148.g1	Up_in_O
28.7317	0.209082	0.354047	0.59055	0.554822	0.759211	Maclig_37v3@Mlig000148.g3	Up_in_O
0.597405	-0.766451	2.78089	-0.275613	0.782845	NA	Maclig_37v3@Mlig000148.g4	Up_in_I
156.418	0.0343761	0.163406	0.210373	0.833377	0.921921	Maclig_37v3@Mlig000149.g1	Up_in_O
4.18602	-0.635729	0.830104	-0.765842	0.44377	NA	Maclig_37v3@Mlig000149.g5	Up_in_I
6.27518	-0.602575	0.666658	-0.903874	0.366062	0.608031	Maclig_37v3@Mlig000150.g3	Up_in_I
15.0491	-1.2285	0.877966	-1.39925	0.161737	0.37736	Maclig_37v3@Mlig000151.g4	Up_in_I
47.4921	-0.517354	0.297322	-1.74005	0.0818509	0.246803	Maclig_37v3@Mlig000152.g1	Up_in_I
180.462	0.212566	0.206285	1.03045	0.302801	0.546508	Maclig_37v3@Mlig000153.g1	Up_in_O
88.3623	-0.706645	0.217271	-3.25237	0.00114446	0.011832	Maclig_37v3@Mlig000154.g3	Up_in_I
63.338	-0.199899	0.257763	-0.775514	0.438036	0.67094	Maclig_37v3@Mlig000154.g5	Up_in_I
90.816	-0.337805	0.204923	-1.64845	0.0992604	0.278922	Maclig_37v3@Mlig000154.g6	Up_in_I
76.4341	0.257194	0.218674	1.17616	0.239533	0.477276	Maclig_37v3@Mlig000155.g3	Up_in_O
3.04851	0.704706	1.4539	0.484699	0.62789	NA	Maclig_37v3@Mlig000156.g1	Up_in_O
14.5558	0.641205	0.546309	1.1737	0.240514	0.478443	Maclig_37v3@Mlig000156.g6	Up_in_O
45.5687	-0.219885	0.420417	-0.523016	0.600963	0.788828	Maclig_37v3@Mlig000157.g1	Up_in_I
5.58689	-0.850383	0.970339	-0.876377	0.380825	NA	Maclig_37v3@Mlig000158.g2	Up_in_I
61.5441	-0.344867	0.389408	-0.885619	0.375823	0.616939	Maclig_37v3@Mlig000159.g2	Up_in_I
14.8024	-0.519628	0.614062	-0.846215	0.397433	0.635822	Maclig_37v3@Mlig000160.g6	Up_in_I
33.0916	0.396107	0.374729	1.05705	0.290489	0.533648	Maclig_37v3@Mlig000161.g1	Up_in_O
64.9424	0.298956	0.31185	0.958655	0.337733	0.581361	Maclig_37v3@Mlig000161.g2	Up_in_O
190.562	-0.189321	0.17392	-1.08855	0.276352	0.517712	Maclig_37v3@Mlig000162.g11	Up_in_I
6.29862	-1.67933	0.787996	-2.13114	0.0330779	0.135637	Maclig_37v3@Mlig000162.g20	Up_in_I
35.8745	-0.0212408	0.33165	-0.0640458	0.948934	0.977855	Maclig_37v3@Mlig000163.g2	Up_in_I
166.055	-0.790113	0.184316	-4.28672	1.81327e-05	0.000437191	Maclig_37v3@Mlig000164.g2	Up_in_I
27.4398	1.11491	0.504031	2.21198	0.0269677	0.1178	Maclig_37v3@Mlig000164.g4	Up_in_O
24.773	0.0997851	0.344902	0.289314	0.772341	0.890416	Maclig_37v3@Mlig000166.g2	Up_in_O
36.636	-0.211106	0.314655	-0.670912	0.502277	0.722112	Maclig_37v3@Mlig000167.g9	Up_in_I
48.6721	0.441708	0.271718	1.62561	0.104032	0.287459	Maclig_37v3@Mlig000168.g1	Up_in_O
13.9272	0.111415	0.488643	0.22801	0.819638	0.915368	Maclig_37v3@Mlig000168.g4	Up_in_O
41.3999	-0.739179	0.336475	-2.19683	0.0280325	0.121006	Maclig_37v3@Mlig000169.g1	Up_in_I
38.1481	-1.2138	0.299199	-4.05682	4.97447e-05	0.000982097	Maclig_37v3@Mlig000171.g4	Up_in_I
3.26092	-1.84944	1.04927	-1.76259	0.0779698	NA	Maclig_37v3@Mlig000171.g7	Up_in_I
0.362805	-0.805043	3.17831	-0.253293	0.800042	NA	Maclig_37v3@Mlig000171.g8	Up_in_I
27.1156	-0.701721	0.441236	-1.59035	0.111755	0.300183	Maclig_37v3@Mlig000171.g9	Up_in_I
34.6279	0.185634	0.332148	0.558891	0.576236	0.773709	Maclig_37v3@Mlig000172.g5	Up_in_O
3.47719	0.0975534	1.20982	0.0806344	0.935733	NA	Maclig_37v3@Mlig000173.g3	Up_in_O
90.2112	-0.652781	0.264251	-2.47031	0.0134996	0.0727385	Maclig_37v3@Mlig000174.g4	Up_in_I
11.4008	-1.07337	0.507992	-2.11296	0.0346044	0.139703	Maclig_37v3@Mlig000175.g19	Up_in_I
0.642863	2.77844	3.43998	0.807691	0.419269	NA	Maclig_37v3@Mlig000175.g20	Up_in_O
3.62217	0.646868	1.00361	0.644538	0.519226	NA	Maclig_37v3@Mlig000175.g21	Up_in_O
1.73034	-2.72219	1.57733	-1.72582	0.0843791	NA	Maclig_37v3@Mlig000175.g24	Up_in_I
19.6306	0.405716	0.48356	0.839019	0.401458	0.639733	Maclig_37v3@Mlig000177.g1	Up_in_O
3.23868	-0.233472	0.941897	-0.247874	0.804232	NA	Maclig_37v3@Mlig000177.g10	Up_in_I
10.6869	0.208583	0.513593	0.406125	0.684651	0.84095	Maclig_37v3@Mlig000177.g11	Up_in_O
0.882497	1.27054	2.18759	0.580794	0.561379	NA	Maclig_37v3@Mlig000177.g13	Up_in_O
1.09412	-1.94857	1.82197	-1.06949	0.284851	NA	Maclig_37v3@Mlig000177.g4	Up_in_I
4.59375	1.00687	0.923568	1.09019	0.275627	NA	Maclig_37v3@Mlig000177.g5	Up_in_O
0.387056	-2.14987	3.48279	-0.617283	0.537048	NA	Maclig_37v3@Mlig000177.g7	Up_in_I
0.737318	-1.11687	2.32249	-0.480895	0.630591	NA	Maclig_37v3@Mlig000177.g9	Up_in_I
14.4041	-0.746618	0.515995	-1.44695	0.147911	0.357278	Maclig_37v3@Mlig000178.g1	Up_in_I
5.47512	-0.417936	0.761252	-0.549011	0.582998	NA	Maclig_37v3@Mlig000178.g2	Up_in_I
4.72386	1.61646	1.00367	1.61055	0.107277	NA	Maclig_37v3@Mlig000178.g6	Up_in_O
0.890611	-2.43219	2.93322	-0.829186	0.406999	NA	Maclig_37v3@Mlig000179.g7	Up_in_I
5.66873	-0.0486823	0.939658	-0.0518085	0.958681	NA	Maclig_37v3@Mlig000179.g9	Up_in_I
16.9661	0.241659	0.783545	0.308418	0.757765	0.881859	Maclig_37v3@Mlig000180.g1	Up_in_O
5.36205	0.189783	0.753332	0.251924	0.8011	NA	Maclig_37v3@Mlig000181.g4	Up_in_O
0.635895	-2.86827	2.62817	-1.09136	0.275115	NA	Maclig_37v3@Mlig000181.g6	Up_in_I
143.34	-1.66916	0.419726	-3.97678	6.98548e-05	0.0012903	Maclig_37v3@Mlig000182.g4	Up_in_I
100.392	0.192458	0.224475	0.857369	0.391241	0.631185	Maclig_37v3@Mlig000183.g1	Up_in_O
55.7695	0.0958011	0.313516	0.30557	0.759932	0.88301	Maclig_37v3@Mlig000184.g12	Up_in_O
30.547	0.473121	0.388284	1.21849	0.223036	0.457696	Maclig_37v3@Mlig000184.g7	Up_in_O
64.8472	0.600944	0.274107	2.19237	0.0283529	0.121965	Maclig_37v3@Mlig000185.g1	Up_in_O
13.9935	-0.644064	0.534857	-1.20418	0.22852	0.464951	Maclig_37v3@Mlig000185.g2	Up_in_I
42.823	-0.159368	0.30761	-0.518085	0.604399	0.79105	Maclig_37v3@Mlig000185.g4	Up_in_I
48.1365	-0.183253	0.269444	-0.680117	0.49643	0.718537	Maclig_37v3@Mlig000186.g11	Up_in_I
30.7984	0.468573	0.483234	0.96966	0.332216	0.575883	Maclig_37v3@Mlig000186.g8	Up_in_O
95.6255	-2.05708	0.694796	-2.96069	0.00306948	0.0247839	Maclig_37v3@Mlig000187.g2	Up_in_I
12.1593	-1.64455	0.841311	-1.95474	0.0506136	0.180561	Maclig_37v3@Mlig000187.g3	Up_in_I
9.88678	0.151016	0.644142	0.234446	0.814639	0.912858	Maclig_37v3@Mlig000187.g6	Up_in_O
51.47	0.118793	0.298324	0.398201	0.690482	0.843677	Maclig_37v3@Mlig000188.g4	Up_in_O
40.6327	0.517576	0.318301	1.62606	0.103938	0.287282	Maclig_37v3@Mlig000188.g6	Up_in_O
37.4562	0.861703	0.319525	2.69683	0.00700034	0.0453335	Maclig_37v3@Mlig000188.g8	Up_in_O
0.2586	-1.56457	3.531	-0.443095	0.657697	NA	Maclig_37v3@Mlig000189.g3	Up_in_I
29.3666	-1.41916	0.390679	-3.63254	0.000280642	0.00391677	Maclig_37v3@Mlig000190.g1	Up_in_I
31.3885	-0.468192	0.385319	-1.21508	0.224337	0.45938	Maclig_37v3@Mlig000190.g2	Up_in_I
32.2233	-0.620648	0.366154	-1.69505	0.0900663	0.262104	Maclig_37v3@Mlig000190.g6	Up_in_I
101.261	-0.151842	0.243637	-0.623231	0.533133	0.744582	Maclig_37v3@Mlig000191.g8	Up_in_I
4.7479	-0.0340112	0.781494	-0.0435207	0.965286	NA	Maclig_37v3@Mlig000192.g1	Up_in_I
25.7198	0.238343	0.353077	0.675045	0.499647	0.72074	Maclig_37v3@Mlig000193.g11	Up_in_O
9.66006	-0.248824	0.80858	-0.30773	0.758288	0.882123	Maclig_37v3@Mlig000193.g14	Up_in_I
52.4309	0.454716	0.293987	1.54672	0.12193	0.316637	Maclig_37v3@Mlig000193.g3	Up_in_O
14.2931	0.0961255	0.672973	0.142837	0.886419	0.949311	Maclig_37v3@Mlig000193.g7	Up_in_O
19.2843	-0.701037	0.38568	-1.81766	0.0691156	0.220923	Maclig_37v3@Mlig000194.g1	Up_in_I
8.27943	-1.7711	0.697978	-2.53747	0.0111657	0.0637086	Maclig_37v3@Mlig000195.g13	Up_in_I
7.08848	-2.5441	0.888592	-2.86307	0.00419563	0.0311532	Maclig_37v3@Mlig000196.g21	Up_in_I
3.37155	0.0865883	0.986485	0.0877745	0.930056	NA	Maclig_37v3@Mlig000196.g27	Up_in_O
0.578217	1.585	3.28184	0.482961	0.629123	NA	Maclig_37v3@Mlig000197.g5	Up_in_O
54.7812	-0.650073	0.399975	-1.62528	0.104102	0.28757	Maclig_37v3@Mlig000198.g2	Up_in_I
55.7165	-0.0444146	0.305266	-0.145495	0.88432	0.948272	Maclig_37v3@Mlig000198.g3	Up_in_I
37.9079	-0.465397	0.365174	-1.27445	0.202504	0.431688	Maclig_37v3@Mlig000199.g1	Up_in_I
1.22717	-2.94495	2.27032	-1.29715	0.19458	NA	Maclig_37v3@Mlig000199.g12	Up_in_I
5.25497	-0.873181	0.881286	-0.990803	0.321782	NA	Maclig_37v3@Mlig000199.g14	Up_in_I
9.06888	0.639969	0.588594	1.08729	0.276911	0.518448	Maclig_37v3@Mlig000199.g15	Up_in_O
56.1683	-0.889139	0.320326	-2.77573	0.00550773	0.0380444	Maclig_37v3@Mlig000199.g16	Up_in_I
0.602021	1.62289	2.74263	0.591729	0.554032	NA	Maclig_37v3@Mlig000199.g18	Up_in_O
58.4245	0.254481	0.261528	0.973054	0.330526	0.574441	Maclig_37v3@Mlig000199.g2	Up_in_O
8.0482	-2.70266	0.937309	-2.88343	0.00393373	0.0297471	Maclig_37v3@Mlig000199.g21	Up_in_I
100.121	0.583951	0.219142	2.66471	0.00770541	0.0485389	Maclig_37v3@Mlig000199.g4	Up_in_O
10.2524	-0.880822	0.563552	-1.56298	0.118057	0.310755	Maclig_37v3@Mlig000199.g5	Up_in_I
1.20556	-0.107919	1.61391	-0.0668682	0.946687	NA	Maclig_37v3@Mlig000199.g7	Up_in_I
31.0775	1.04175	0.419913	2.48087	0.0131061	0.0712627	Maclig_37v3@Mlig000199.g8	Up_in_O
1.22126	-0.656304	1.61226	-0.40707	0.683957	NA	Maclig_37v3@Mlig000200.g1	Up_in_I
21.0693	-0.467208	0.656782	-0.71136	0.476861	0.702628	Maclig_37v3@Mlig000201.g10	Up_in_I
8.60759	-3.44939e-05	0.645987	-5.33973e-05	0.999957	0.999993	Maclig_37v3@Mlig000203.g2	Up_in_I
1.50231	-0.56393	1.67629	-0.336416	0.736557	NA	Maclig_37v3@Mlig000203.g4	Up_in_I
107.976	0.0544981	0.217905	0.2501	0.80251	0.906191	Maclig_37v3@Mlig000204.g1	Up_in_O
97.5969	-0.17618	0.224236	-0.78569	0.432049	0.665893	Maclig_37v3@Mlig000204.g2	Up_in_I
70.974	-0.629853	0.370889	-1.69823	0.0894647	0.261049	Maclig_37v3@Mlig000204.g4	Up_in_I
88.9115	-0.431849	0.327612	-1.31817	0.187445	0.412136	Maclig_37v3@Mlig000205.g2	Up_in_I
466.086	-0.55638	0.134418	-4.1392	3.48526e-05	0.000739779	Maclig_37v3@Mlig000206.g2	Up_in_I
18.0427	-0.970702	0.484545	-2.00333	0.0451423	0.166978	Maclig_37v3@Mlig000206.g4	Up_in_I
0.387499	-2.15132	3.48269	-0.61772	0.53676	NA	Maclig_37v3@Mlig000206.g5	Up_in_I
1.82501	-0.594075	1.69551	-0.350381	0.726053	NA	Maclig_37v3@Mlig000208.g2	Up_in_I
5.74884	-0.804811	0.713041	-1.1287	0.259024	NA	Maclig_37v3@Mlig000209.g18	Up_in_I
8.9227	-0.611614	0.699103	-0.874856	0.381652	0.622216	Maclig_37v3@Mlig000209.g9	Up_in_I
4.1874	-1.4772	1.41071	-1.04713	0.295039	NA	Maclig_37v3@Mlig000210.g1	Up_in_I
4.88416	-0.284534	0.840154	-0.338669	0.734859	NA	Maclig_37v3@Mlig000210.g11	Up_in_I
5.40686	0.0568121	0.811592	0.0700009	0.944193	NA	Maclig_37v3@Mlig000210.g16	Up_in_O
87.9195	0.0161558	0.221157	0.0730513	0.941765	0.974473	Maclig_37v3@Mlig000211.g5	Up_in_O
117.867	0.197442	0.216634	0.911411	0.362079	0.60346	Maclig_37v3@Mlig000212.g1	Up_in_O
2.32441	-1.40574	2.07026	-0.679017	0.497127	NA	Maclig_37v3@Mlig000212.g10	Up_in_I
49.535	-0.898906	0.355916	-2.52562	0.0115495	0.0651997	Maclig_37v3@Mlig000212.g3	Up_in_I
40.3086	-0.910239	0.398241	-2.28565	0.0222748	0.103236	Maclig_37v3@Mlig000212.g9	Up_in_I
70.7547	-0.056621	0.26363	-0.214774	0.829943	0.920387	Maclig_37v3@Mlig000213.g5	Up_in_I
41.6815	-1.41635	0.40467	-3.50002	0.000465216	0.00585056	Maclig_37v3@Mlig000214.g3	Up_in_I
830.61	-1.23534	0.423282	-2.91848	0.00351743	0.0273807	Maclig_37v3@Mlig000215.g18	Up_in_I
2.53168	0.587155	1.1761	0.499239	0.617611	NA	Maclig_37v3@Mlig000215.g23	Up_in_O
0.118976	-0.819475	3.53381	-0.231896	0.816619	NA	Maclig_37v3@Mlig000215.g24	Up_in_I
2953.32	-1.63743	0.482517	-3.39351	0.000690028	0.00798778	Maclig_37v3@Mlig000215.g26	Up_in_I
52.5736	-0.152516	0.270796	-0.563215	0.573288	0.771595	Maclig_37v3@Mlig000217.g5	Up_in_I
1.44357	0.918601	1.49048	0.616311	0.537689	NA	Maclig_37v3@Mlig000218.g6	Up_in_O
10.0321	-0.486668	0.640076	-0.760329	0.447058	0.678681	Maclig_37v3@Mlig000220.g1	Up_in_I
3.27567	-0.40785	1.10553	-0.368919	0.712188	NA	Maclig_37v3@Mlig000220.g3	Up_in_I
0.38661	-0.843231	3.531	-0.238808	0.811254	NA	Maclig_37v3@Mlig000220.g4	Up_in_I
12.1407	-0.136402	0.578924	-0.235613	0.813733	0.912428	Maclig_37v3@Mlig000221.g1	Up_in_I
37.4169	-1.10434	0.350942	-3.14678	0.00165079	0.0155779	Maclig_37v3@Mlig000221.g3	Up_in_I
44.9554	-0.486829	0.321698	-1.51331	0.130201	0.33005	Maclig_37v3@Mlig000222.g2	Up_in_I
14.2815	-0.773108	0.487325	-1.58643	0.112641	0.301592	Maclig_37v3@Mlig000224.g1	Up_in_I
15.523	-0.336403	0.521901	-0.644573	0.519204	0.735088	Maclig_37v3@Mlig000226.g1	Up_in_I
3.13889	-0.550776	1.40667	-0.391545	0.695394	NA	Maclig_37v3@Mlig000226.g3	Up_in_I
62.9494	-0.277693	0.263072	-1.05558	0.291161	0.534258	Maclig_37v3@Mlig000227.g1	Up_in_I
70.8798	0.195849	0.221627	0.883684	0.376867	0.617794	Maclig_37v3@Mlig000227.g2	Up_in_O
62.4759	0.483534	0.284208	1.70134	0.088879	0.259958	Maclig_37v3@Mlig000227.g3	Up_in_O
3.04507	0.998444	1.05782	0.943865	0.345239	NA	Maclig_37v3@Mlig000227.g4	Up_in_O
43.816	-0.643579	0.344505	-1.86813	0.0617441	0.205859	Maclig_37v3@Mlig000228.g4	Up_in_I
40.1592	0.0817819	0.278409	0.293747	0.768951	0.888277	Maclig_37v3@Mlig000228.g6	Up_in_O
96.092	-0.303804	0.210417	-1.44382	0.14879	0.358657	Maclig_37v3@Mlig000228.g7	Up_in_I
155.837	-0.32744	0.171304	-1.91146	0.0559454	0.192593	Maclig_37v3@Mlig000228.g9	Up_in_I
7.1943	-0.766955	3.24924	-0.236041	0.813401	0.912428	Maclig_37v3@Mlig000229.g13	Up_in_I
246.491	-0.579667	0.124791	-4.64511	3.39901e-06	0.000108583	Maclig_37v3@Mlig000229.g3	Up_in_I
37.3593	0.176792	0.32193	0.549165	0.582893	0.778145	Maclig_37v3@Mlig000229.g8	Up_in_O
16.3907	-0.341178	0.583056	-0.585155	0.558443	0.761749	Maclig_37v3@Mlig000229.g9	Up_in_I
4.0044	-1.66239	1.59869	-1.03985	0.298411	NA	Maclig_37v3@Mlig000230.g2	Up_in_I
43.5884	-1.26035	0.358818	-3.51251	0.000443897	0.00563822	Maclig_37v3@Mlig000231.g2	Up_in_I
104.321	0.0271586	0.196548	0.138178	0.8901	0.950744	Maclig_37v3@Mlig000232.g5	Up_in_O
327.999	0.248987	0.132952	1.87275	0.0611027	0.20439	Maclig_37v3@Mlig000234.g4	Up_in_O
61.6383	-0.632941	0.352618	-1.79498	0.0726574	0.22809	Maclig_37v3@Mlig000235.g1	Up_in_I
18.4245	-0.581079	0.569489	-1.02035	0.307562	0.55144	Maclig_37v3@Mlig000236.g1	Up_in_I
15.9331	-1.22385	1.02956	-1.18871	0.234554	0.471929	Maclig_37v3@Mlig000236.g11	Up_in_I
1.45268	-0.173515	1.69274	-0.102505	0.918356	NA	Maclig_37v3@Mlig000236.g6	Up_in_I
22.1907	-0.668405	0.566571	-1.17974	0.238105	0.475813	Maclig_37v3@Mlig000237.g1	Up_in_I
13.4277	-0.255995	0.516444	-0.495687	0.620116	0.801165	Maclig_37v3@Mlig000238.g1	Up_in_I
58.5732	0.571561	0.272146	2.1002	0.0357115	0.142647	Maclig_37v3@Mlig000238.g3	Up_in_O
1131.94	-1.09411	0.231618	-4.72375	2.31533e-06	7.80845e-05	Maclig_37v3@Mlig000239.g3	Up_in_I
0.118976	-0.819475	3.53381	-0.231896	0.816619	NA	Maclig_37v3@Mlig000240.g7	Up_in_I
82.2735	0.107591	0.320107	0.336109	0.736789	0.870042	Maclig_37v3@Mlig000240.g8	Up_in_O
30.4775	0.0744818	0.384676	0.193622	0.846472	0.929737	Maclig_37v3@Mlig000241.g1	Up_in_O
87.8796	0.223804	0.200674	1.11526	0.264738	0.505098	Maclig_37v3@Mlig000241.g3	Up_in_O
86.9705	-0.614325	0.207733	-2.95728	0.00310366	0.0249753	Maclig_37v3@Mlig000242.g5	Up_in_I
264.139	-0.270346	0.153631	-1.75971	0.0784566	0.239937	Maclig_37v3@Mlig000243.g1	Up_in_I
76.036	-1.10207	0.223378	-4.93366	8.07048e-07	3.167e-05	Maclig_37v3@Mlig000244.g3	Up_in_I
123.543	-0.464601	0.27391	-1.69618	0.0898519	0.26174	Maclig_37v3@Mlig000245.g1	Up_in_I
48.8341	0.046671	0.276015	0.169088	0.865727	0.939283	Maclig_37v3@Mlig000246.g1	Up_in_O
52.3343	-0.445273	0.246469	-1.80661	0.070823	0.224313	Maclig_37v3@Mlig000247.g2	Up_in_I
15.2123	-0.199323	0.46754	-0.426323	0.669873	0.832417	Maclig_37v3@Mlig000248.g3	Up_in_I
0.635614	-2.8677	2.59451	-1.1053	0.269032	NA	Maclig_37v3@Mlig000249.g2	Up_in_I
14.7318	-1.07144	0.669428	-1.60053	0.109481	0.296481	Maclig_37v3@Mlig000250.g1	Up_in_I
32.3501	-0.717478	0.325411	-2.20484	0.0274655	0.119482	Maclig_37v3@Mlig000250.g5	Up_in_I
56.9739	-1.16405	0.274856	-4.23514	2.28406e-05	0.000527685	Maclig_37v3@Mlig000252.g1	Up_in_I
17.8095	-0.0244955	0.559855	-0.0437534	0.965101	0.985005	Maclig_37v3@Mlig000253.g19	Up_in_I
10.4717	-0.299048	0.582974	-0.512969	0.607973	0.793329	Maclig_37v3@Mlig000253.g23	Up_in_I
17.3098	-0.671062	0.710926	-0.943926	0.345207	0.588322	Maclig_37v3@Mlig000253.g24	Up_in_I
56.2349	-0.551941	0.264968	-2.08304	0.0372471	0.14692	Maclig_37v3@Mlig000254.g8	Up_in_I
566.291	0.0561022	0.130008	0.431528	0.666085	0.830509	Maclig_37v3@Mlig000255.g2	Up_in_O
29.757	0.146695	0.501908	0.292275	0.770076	0.889041	Maclig_37v3@Mlig000256.g2	Up_in_O
40.4443	0.322041	0.404443	0.796258	0.425882	0.660477	Maclig_37v3@Mlig000256.g3	Up_in_O
54.2728	0.606302	0.278251	2.17897	0.0293339	0.124847	Maclig_37v3@Mlig000258.g2	Up_in_O
13.1324	-0.469721	0.524155	-0.896149	0.370173	0.611658	Maclig_37v3@Mlig000258.g4	Up_in_I
13.0601	-0.361706	0.475286	-0.761027	0.446641	0.678248	Maclig_37v3@Mlig000259.g3	Up_in_I
21.6677	-0.384474	0.489635	-0.785224	0.432322	0.666131	Maclig_37v3@Mlig000260.g1	Up_in_I
17.4223	-0.0401981	0.463311	-0.0867626	0.93086	0.968992	Maclig_37v3@Mlig000261.g2	Up_in_I
10.8633	0.0895738	0.591394	0.151462	0.879611	0.946116	Maclig_37v3@Mlig000261.g8	Up_in_O
119.147	-0.775644	0.238679	-3.24974	0.00115512	0.0119016	Maclig_37v3@Mlig000262.g9	Up_in_I
5.0215	0.145297	0.921419	0.157688	0.874703	NA	Maclig_37v3@Mlig000263.g14	Up_in_O
179.606	-2.57526	0.591035	-4.3572	1.31737e-05	0.000334989	Maclig_37v3@Mlig000263.g16	Up_in_I
40.0215	0.341598	0.400244	0.853475	0.393396	0.632895	Maclig_37v3@Mlig000263.g2	Up_in_O
92.7025	-0.399209	0.275199	-1.45062	0.146886	0.355622	Maclig_37v3@Mlig000263.g21	Up_in_I
36.4856	-0.49459	0.307059	-1.61073	0.107238	0.292713	Maclig_37v3@Mlig000263.g4	Up_in_I
2.88839	-0.621051	1.14433	-0.542723	0.587321	NA	Maclig_37v3@Mlig000263.g7	Up_in_I
146.013	-1.29807	0.427571	-3.03591	0.0023981	0.0206294	Maclig_37v3@Mlig000264.g1	Up_in_I
30.2056	0.323621	0.352832	0.917208	0.359033	0.600697	Maclig_37v3@Mlig000265.g4	Up_in_O
0.105034	0.623197	3.53381	0.176353	0.860017	NA	Maclig_37v3@Mlig000265.g5	Up_in_O
80.9326	0.499335	0.274695	1.81778	0.0690981	0.220904	Maclig_37v3@Mlig000266.g4	Up_in_O
6.27846	-0.610475	1.06752	-0.571862	0.567415	0.767691	Maclig_37v3@Mlig000267.g5	Up_in_I
40.0069	0.54944	0.352911	1.55688	0.119499	0.312903	Maclig_37v3@Mlig000268.g3	Up_in_O
72.765	-0.484867	0.356761	-1.35908	0.174121	0.394439	Maclig_37v3@Mlig000270.g1	Up_in_I
120.317	0.197125	0.206366	0.95522	0.339466	0.582809	Maclig_37v3@Mlig000271.g1	Up_in_O
15.1931	-0.396065	0.438959	-0.902282	0.366907	0.608899	Maclig_37v3@Mlig000271.g3	Up_in_I
0.37341	-0.843231	3.531	-0.238808	0.811254	NA	Maclig_37v3@Mlig000272.g4	Up_in_I
130.701	0.119219	0.170225	0.700362	0.483701	0.708111	Maclig_37v3@Mlig000272.g5	Up_in_O
40.8554	-0.298904	0.286756	-1.04236	0.297243	0.540655	Maclig_37v3@Mlig000272.g6	Up_in_I
108.696	0.375923	0.204102	1.84184	0.0654989	0.213631	Maclig_37v3@Mlig000273.g1	Up_in_O
284.818	0.534245	0.191985	2.78274	0.00539017	0.0374993	Maclig_37v3@Mlig000273.g2	Up_in_O
39.7672	-0.623291	0.348794	-1.78699	0.0739387	0.230714	Maclig_37v3@Mlig000274.g15	Up_in_I
58.2573	-0.354266	0.250263	-1.41558	0.1569	0.370857	Maclig_37v3@Mlig000275.g5	Up_in_I
72.1025	-0.278213	0.239756	-1.1604	0.245886	0.484294	Maclig_37v3@Mlig000275.g7	Up_in_I
9.06228	0.145035	0.776835	0.186699	0.851896	0.932359	Maclig_37v3@Mlig000275.g8	Up_in_O
9.04428	0.0524151	0.579091	0.0905128	0.92788	0.967923	Maclig_37v3@Mlig000275.g9	Up_in_O
63.6109	-0.0306418	0.240412	-0.127455	0.89858	0.954536	Maclig_37v3@Mlig000276.g1	Up_in_I
65.4417	0.00659528	0.260894	0.0252796	0.979832	0.991783	Maclig_37v3@Mlig000277.g2	Up_in_O
48.4507	0.398383	0.270966	1.47023	0.1415	0.347692	Maclig_37v3@Mlig000277.g3	Up_in_O
42.6523	0.159497	0.300472	0.530822	0.595542	0.785605	Maclig_37v3@Mlig000280.g19	Up_in_O
18.1177	-0.413377	0.449039	-0.920582	0.357268	0.59916	Maclig_37v3@Mlig000280.g21	Up_in_I
46.0757	0.471585	0.304008	1.55123	0.120848	0.315038	Maclig_37v3@Mlig000280.g7	Up_in_O
239.449	-0.121929	0.141229	-0.86334	0.387951	0.627895	Maclig_37v3@Mlig000282.g3	Up_in_I
63.4922	-0.104884	0.358552	-0.292522	0.769888	0.888887	Maclig_37v3@Mlig000283.g1	Up_in_I
14.8462	-0.220362	0.489119	-0.450528	0.65233	0.820957	Maclig_37v3@Mlig000284.g18	Up_in_I
0.377577	-2.11806	3.48497	-0.60777	0.54334	NA	Maclig_37v3@Mlig000284.g22	Up_in_I
5.981	-1.2122	0.746383	-1.62409	0.104356	0.287943	Maclig_37v3@Mlig000284.g23	Up_in_I
11.2303	-0.184604	0.531136	-0.347565	0.728167	0.865006	Maclig_37v3@Mlig000284.g24	Up_in_I
2.43629	-0.0868739	1.06861	-0.0812965	0.935206	NA	Maclig_37v3@Mlig000284.g26	Up_in_I
0.1293	-0.819475	3.53381	-0.231896	0.816619	NA	Maclig_37v3@Mlig000284.g27	Up_in_I
2.96487	-1.3343	1.21454	-1.09861	0.27194	NA	Maclig_37v3@Mlig000284.g28	Up_in_I
838.615	-0.046176	0.143344	-0.322134	0.747351	0.876198	Maclig_37v3@Mlig000285.g6	Up_in_I
681.076	0.0337324	0.135832	0.24834	0.803872	0.906924	Maclig_37v3@Mlig000285.g8	Up_in_O
28.2816	-0.0165797	0.3481	-0.047629	0.962012	0.98378	Maclig_37v3@Mlig000286.g2	Up_in_I
5264.01	-1.18543	0.547086	-2.16681	0.0302494	0.127577	Maclig_37v3@Mlig000287.g21	Up_in_I
4674.81	-1.3902	0.511382	-2.71852	0.0065575	0.0431767	Maclig_37v3@Mlig000287.g66	Up_in_I
10.0978	-0.937492	0.640482	-1.46373	0.143268	0.350636	Maclig_37v3@Mlig000288.g10	Up_in_I
8.3058	-0.433835	0.865816	-0.50107	0.616322	0.798478	Maclig_37v3@Mlig000288.g9	Up_in_I
10.2818	-0.877827	0.671551	-1.30717	0.191157	0.417289	Maclig_37v3@Mlig000289.g3	Up_in_I
125.671	-0.673866	0.272444	-2.47341	0.013383	0.0722871	Maclig_37v3@Mlig000290.g1	Up_in_I
88.0841	0.108905	0.217974	0.499625	0.617339	0.799266	Maclig_37v3@Mlig000290.g2	Up_in_O
2.81801	-1.05367	1.42656	-0.738608	0.460145	NA	Maclig_37v3@Mlig000290.g3	Up_in_I
51.2223	-0.514665	0.354241	-1.45287	0.146261	0.354943	Maclig_37v3@Mlig000291.g3	Up_in_I
38.9005	-0.452139	0.437304	-1.03392	0.301172	0.545133	Maclig_37v3@Mlig000292.g5	Up_in_I
39.4703	-0.252275	0.391081	-0.645071	0.518881	0.73487	Maclig_37v3@Mlig000293.g3	Up_in_I
15.2601	-1.16766	0.541003	-2.15833	0.0309022	0.1294	Maclig_37v3@Mlig000294.g4	Up_in_I
0.884496	-3.34562	2.0191	-1.65699	0.0975221	NA	Maclig_37v3@Mlig000294.g5	Up_in_I
5.89725	-0.698598	0.844723	-0.827015	0.408229	0.645995	Maclig_37v3@Mlig000294.g6	Up_in_I
60.9658	-0.414224	0.299395	-1.38354	0.1665	0.383925	Maclig_37v3@Mlig000294.g7	Up_in_I
69.9889	0.359892	0.347693	1.03508	0.30063	0.544592	Maclig_37v3@Mlig000295.g14	Up_in_O
70.4669	0.0375248	0.237986	0.157676	0.874712	0.943282	Maclig_37v3@Mlig000295.g17	Up_in_O
72.8732	-0.0812806	0.22578	-0.359998	0.718848	0.859989	Maclig_37v3@Mlig000295.g7	Up_in_I
50.0914	-0.175992	0.282525	-0.622926	0.533333	0.744762	Maclig_37v3@Mlig000296.g3	Up_in_I
29.7919	0.819854	0.378225	2.16763	0.0301866	0.127382	Maclig_37v3@Mlig000296.g7	Up_in_O
3.4041	0.00676651	1.47402	0.00459052	0.996337	NA	Maclig_37v3@Mlig000296.g8	Up_in_O
0.488101	-0.113102	2.95999	-0.0382101	0.96952	NA	Maclig_37v3@Mlig000296.g9	Up_in_I
44.3201	1.0191	0.288156	3.53664	0.000405253	0.00525053	Maclig_37v3@Mlig000297.g1	Up_in_O
37.1285	1.00647	0.311332	3.23279	0.00122588	0.0124657	Maclig_37v3@Mlig000298.g1	Up_in_O
410.431	-0.304259	0.225122	-1.35153	0.176526	0.39759	Maclig_37v3@Mlig000299.g1	Up_in_I
251.904	-0.258857	0.25233	-1.02587	0.304954	0.548827	Maclig_37v3@Mlig000299.g3	Up_in_I
1.6788	-0.201552	1.83984	-0.109548	0.912768	NA	Maclig_37v3@Mlig000300.g3	Up_in_I
112.872	-0.0361694	0.197679	-0.18297	0.854821	0.933825	Maclig_37v3@Mlig000301.g1	Up_in_I
26.3587	-0.120518	0.36831	-0.327219	0.743502	0.873995	Maclig_37v3@Mlig000302.g6	Up_in_I
105.659	-0.0137135	0.198847	-0.0689654	0.945017	0.97608	Maclig_37v3@Mlig000303.g1	Up_in_I
33.536	-0.164812	0.356726	-0.462013	0.644072	0.816418	Maclig_37v3@Mlig000304.g2	Up_in_I
25.4141	-0.258979	0.503584	-0.514272	0.607062	0.792821	Maclig_37v3@Mlig000304.g3	Up_in_I
24.5463	0.622486	0.451476	1.37878	0.167963	0.38612	Maclig_37v3@Mlig000304.g4	Up_in_O
26.362	0.176088	0.415761	0.423532	0.671907	0.833586	Maclig_37v3@Mlig000305.g1	Up_in_O
2.64469	1.03136	1.4352	0.718616	0.472378	NA	Maclig_37v3@Mlig000305.g11	Up_in_O
470.598	0.366806	0.180001	2.0378	0.0415699	0.158038	Maclig_37v3@Mlig000305.g2	Up_in_O
22.0416	-1.15969	0.449372	-2.58068	0.00986052	0.0583026	Maclig_37v3@Mlig000305.g3	Up_in_I
4.57062	-0.621603	0.924246	-0.672551	0.501233	NA	Maclig_37v3@Mlig000305.g6	Up_in_I
79.4382	0.380622	0.262032	1.45258	0.14634	0.355057	Maclig_37v3@Mlig000305.g9	Up_in_O
5.75869	0.60577	0.725399	0.835085	0.40367	NA	Maclig_37v3@Mlig000306.g3	Up_in_O
67.2084	-0.130851	0.214958	-0.608729	0.542704	0.751536	Maclig_37v3@Mlig000306.g4	Up_in_I
0.248438	-1.52583	3.53194	-0.432009	0.665735	NA	Maclig_37v3@Mlig000306.g6	Up_in_I
0.353029	-0.804994	3.20541	-0.251136	0.801709	NA	Maclig_37v3@Mlig000306.g7	Up_in_I
521.544	-0.548575	0.135523	-4.04783	5.16956e-05	0.00101379	Maclig_37v3@Mlig000307.g1	Up_in_I
0.965229	-1.66081	2.16064	-0.768666	0.442092	NA	Maclig_37v3@Mlig000307.g2	Up_in_I
19.52	-0.849343	0.483632	-1.75618	0.0790583	0.241119	Maclig_37v3@Mlig000307.g6	Up_in_I
30.9331	-0.0599227	0.333581	-0.179635	0.857439	0.935165	Maclig_37v3@Mlig000308.g3	Up_in_I
131.122	-0.384008	0.218798	-1.75508	0.0792459	0.241507	Maclig_37v3@Mlig000309.g2	Up_in_I
61.2304	-0.20208	0.23454	-0.861601	0.388907	0.628962	Maclig_37v3@Mlig000310.g2	Up_in_I
186.086	0.160884	0.167458	0.960742	0.336682	0.580378	Maclig_37v3@Mlig000311.g13	Up_in_O
2.1902	0.51919	1.32465	0.391946	0.695098	NA	Maclig_37v3@Mlig000311.g23	Up_in_O
136.963	-0.0744774	0.188399	-0.395318	0.692608	0.844706	Maclig_37v3@Mlig000311.g5	Up_in_I
26.5795	-0.6343	0.379315	-1.67223	0.0944797	0.27013	Maclig_37v3@Mlig000312.g3	Up_in_I
494.875	-0.703553	0.1859	-3.78457	0.000153975	0.00243899	Maclig_37v3@Mlig000313.g3	Up_in_I
21.1621	-0.346469	0.479762	-0.722168	0.470191	0.697528	Maclig_37v3@Mlig000315.g3	Up_in_I
181.702	-0.0782428	0.222728	-0.351293	0.725369	0.863445	Maclig_37v3@Mlig000319.g1	Up_in_I
13.6691	0.493999	0.52565	0.939787	0.347327	0.590221	Maclig_37v3@Mlig000319.g2	Up_in_O
23.1319	0.849088	0.485201	1.74997	0.0801234	0.24337	Maclig_37v3@Mlig000320.g1	Up_in_O
1705.89	-0.13288	0.223196	-0.59535	0.55161	0.757307	Maclig_37v3@Mlig000320.g3	Up_in_I
919.328	-0.359519	0.238682	-1.50627	0.131999	0.332705	Maclig_37v3@Mlig000320.g4	Up_in_I
2.18856	-0.909631	2.142	-0.424665	0.671081	NA	Maclig_37v3@Mlig000321.g1	Up_in_I
27.1475	1.38155	0.403758	3.42174	0.000622223	0.00736835	Maclig_37v3@Mlig000321.g2	Up_in_O
99.3347	0.993317	0.240711	4.1266	3.68163e-05	0.000770738	Maclig_37v3@Mlig000321.g3	Up_in_O
3.68808	0.923687	0.999354	0.924284	0.355338	NA	Maclig_37v3@Mlig000322.g1	Up_in_O
19.0666	-0.281724	0.612688	-0.459817	0.645648	0.817329	Maclig_37v3@Mlig000323.g1	Up_in_I
51.3312	0.738303	0.241895	3.05216	0.002272	0.0197609	Maclig_37v3@Mlig000324.g1	Up_in_O
71.2188	-0.340427	0.244836	-1.39043	0.164399	0.380965	Maclig_37v3@Mlig000324.g3	Up_in_I
0.646261	-2.88857	2.58519	-1.11735	0.263843	NA	Maclig_37v3@Mlig000324.g5	Up_in_I
0.255271	-0.0981366	3.53381	-0.0277708	0.977845	NA	Maclig_37v3@Mlig000324.g6	Up_in_I
87.9864	-0.517547	0.349232	-1.48196	0.138352	0.342918	Maclig_37v3@Mlig000325.g19	Up_in_I
85.663	-0.506243	0.304408	-1.66304	0.0963037	0.273441	Maclig_37v3@Mlig000325.g9	Up_in_I
94.0123	-0.216058	0.198715	-1.08728	0.276914	0.518448	Maclig_37v3@Mlig000326.g14	Up_in_I
116.395	-0.0337648	0.172532	-0.195702	0.844843	0.928829	Maclig_37v3@Mlig000327.g2	Up_in_I
407.584	-1.68275	0.492152	-3.41917	0.000628136	0.00741535	Maclig_37v3@Mlig000327.g3	Up_in_I
1.92144	-2.09235	1.57099	-1.33187	0.182902	NA	Maclig_37v3@Mlig000328.g15	Up_in_I
34.2883	-0.832197	0.297239	-2.79975	0.00511415	0.0361038	Maclig_37v3@Mlig000328.g22	Up_in_I
5.03573	-0.15776	0.934838	-0.168757	0.865988	NA	Maclig_37v3@Mlig000328.g32	Up_in_I
45.0859	-1.37288	0.36472	-3.76421	0.000167076	0.00261073	Maclig_37v3@Mlig000329.g3	Up_in_I
80.1725	-0.41806	0.253282	-1.65057	0.0988258	0.278175	Maclig_37v3@Mlig000330.g5	Up_in_I
47.7009	-0.485486	0.263817	-1.84024	0.0657335	0.21415	Maclig_37v3@Mlig000331.g3	Up_in_I
11.1894	-0.980446	0.92299	-1.06225	0.288122	0.530633	Maclig_37v3@Mlig000333.g2	Up_in_I
3.73777	4.5561	1.5615	2.91778	0.00352538	NA	Maclig_37v3@Mlig000334.g11	Up_in_O
119.758	2.24055	0.711324	3.14983	0.00163365	0.0154583	Maclig_37v3@Mlig000334.g13	Up_in_O
8.15623	1.22294	0.87601	1.39603	0.162705	0.378604	Maclig_37v3@Mlig000334.g15	Up_in_O
54.1218	2.46286	0.530992	4.63822	3.51428e-06	0.000111798	Maclig_37v3@Mlig000334.g4	Up_in_O
20.6053	1.38539	0.61175	2.26464	0.0235348	0.10743	Maclig_37v3@Mlig000334.g5	Up_in_O
3.29115	1.73669	1.06459	1.63132	0.102823	NA	Maclig_37v3@Mlig000334.g6	Up_in_O
12.1142	-2.62643	2.64697	-0.992241	0.32108	0.564999	Maclig_37v3@Mlig000335.g1	Up_in_I
22.0969	-0.728341	0.599877	-1.21415	0.22469	0.459733	Maclig_37v3@Mlig000335.g7	Up_in_I
136.295	-0.288921	0.214911	-1.34437	0.178827	0.400317	Maclig_37v3@Mlig000336.g1	Up_in_I
137.328	-0.167459	0.185014	-0.905118	0.365403	0.607301	Maclig_37v3@Mlig000336.g3	Up_in_I
155.006	0.273805	0.188885	1.44958	0.147174	0.356119	Maclig_37v3@Mlig000337.g1	Up_in_O
24.5566	-0.188308	0.389303	-0.483706	0.628594	0.806745	Maclig_37v3@Mlig000338.g4	Up_in_I
72.3103	0.0125637	0.263158	0.047742	0.961922	0.983745	Maclig_37v3@Mlig000338.g9	Up_in_O
241.59	0.261199	0.151659	1.72228	0.085018	0.252891	Maclig_37v3@Mlig000339.g3	Up_in_O
54.6726	0.224304	0.262451	0.854649	0.392745	0.632595	Maclig_37v3@Mlig000340.g2	Up_in_O
106.043	0.119615	0.188558	0.63437	0.525839	0.739411	Maclig_37v3@Mlig000340.g4	Up_in_O
8.47193	0.37142	0.656698	0.565587	0.571675	0.770563	Maclig_37v3@Mlig000341.g10	Up_in_O
1.20554	-0.140378	1.61372	-0.0869901	0.930679	NA	Maclig_37v3@Mlig000341.g12	Up_in_I
0.611911	-1.8204	2.72955	-0.666923	0.504822	NA	Maclig_37v3@Mlig000341.g14	Up_in_I
14.3174	-0.70201	0.535736	-1.31037	0.190072	0.415969	Maclig_37v3@Mlig000341.g2	Up_in_I
1.29786	0.692602	1.68642	0.410695	0.681297	NA	Maclig_37v3@Mlig000341.g8	Up_in_O
17.7049	0.982909	0.497405	1.97607	0.0481467	0.174485	Maclig_37v3@Mlig000341.g9	Up_in_O
124.854	-1.0397	0.302989	-3.43148	0.000600303	0.00715766	Maclig_37v3@Mlig000343.g7	Up_in_I
18.6832	-1.18655	0.410323	-2.89174	0.00383116	0.0291389	Maclig_37v3@Mlig000345.g1	Up_in_I
37.4962	-0.101729	0.326698	-0.311386	0.755507	0.880466	Maclig_37v3@Mlig000345.g3	Up_in_I
85.9473	-0.311012	0.207186	-1.50112	0.133324	0.334762	Maclig_37v3@Mlig000346.g2	Up_in_I
78.91	0.172167	0.262869	0.654954	0.512497	0.729504	Maclig_37v3@Mlig000347.g2	Up_in_O
41.3722	-0.601349	0.335246	-1.79376	0.072852	0.228501	Maclig_37v3@Mlig000347.g7	Up_in_I
12.7932	-0.172625	0.510202	-0.338347	0.735102	0.86913	Maclig_37v3@Mlig000348.g12	Up_in_I
0.961055	-0.931514	2.1627	-0.430717	0.666674	NA	Maclig_37v3@Mlig000348.g4	Up_in_I
3.32103	0.252967	1.06424	0.237697	0.812116	NA	Maclig_37v3@Mlig000348.g5	Up_in_O
37.9613	0.0315363	1.01705	0.0310077	0.975263	0.989927	Maclig_37v3@Mlig000349.g1	Up_in_O
117.76	0.351572	0.196912	1.78543	0.0741913	0.231167	Maclig_37v3@Mlig000349.g4	Up_in_O
19.8864	0.523393	0.537503	0.973748	0.330182	0.574104	Maclig_37v3@Mlig000349.g5	Up_in_O
22.4347	0.764911	0.395108	1.93595	0.0528736	0.18562	Maclig_37v3@Mlig000350.g2	Up_in_O
70.5346	-1.14621	0.253266	-4.52572	6.01898e-06	0.000173926	Maclig_37v3@Mlig000352.g1	Up_in_I
4.65989	-0.145898	1.19596	-0.121993	0.902905	NA	Maclig_37v3@Mlig000353.g2	Up_in_I
58.2052	-0.865193	0.477791	-1.81082	0.0701689	0.223191	Maclig_37v3@Mlig000354.g2	Up_in_I
3.51604	-0.832494	1.41474	-0.588443	0.556235	NA	Maclig_37v3@Mlig000355.g8	Up_in_I
14.2226	-0.0768935	0.47142	-0.16311	0.870431	0.941258	Maclig_37v3@Mlig000356.g1	Up_in_I
6.43435	-0.756172	0.9406	-0.803924	0.421441	0.656916	Maclig_37v3@Mlig000356.g10	Up_in_I
7.15064	0.538102	0.704672	0.763621	0.445093	0.677083	Maclig_37v3@Mlig000356.g16	Up_in_O
23.7109	-0.604372	0.392208	-1.54095	0.123329	0.318881	Maclig_37v3@Mlig000357.g3	Up_in_I
7.44871	-0.647427	0.640867	-1.01023	0.312383	0.556459	Maclig_37v3@Mlig000357.g4	Up_in_I
30.2628	-0.376921	0.349147	-1.07955	0.280343	0.522325	Maclig_37v3@Mlig000357.g5	Up_in_I
1.89332	1.42861	1.60778	0.88856	0.37424	NA	Maclig_37v3@Mlig000358.g11	Up_in_O
0.601305	-1.79594	2.37084	-0.757514	0.448742	NA	Maclig_37v3@Mlig000358.g3	Up_in_I
3.19235	-1.39014	1.26204	-1.1015	0.270677	NA	Maclig_37v3@Mlig000358.g33	Up_in_I
9.95675	-0.125656	0.547443	-0.229532	0.818455	0.914823	Maclig_37v3@Mlig000358.g36	Up_in_I
7.42436	0.516175	0.607977	0.849004	0.395879	0.6347	Maclig_37v3@Mlig000358.g49	Up_in_O
1.2547	1.19197	1.66528	0.715777	0.474129	NA	Maclig_37v3@Mlig000358.g50	Up_in_O
0.2586	-1.56457	3.531	-0.443095	0.657697	NA	Maclig_37v3@Mlig000358.g51	Up_in_I
7.3843	-0.470174	0.736599	-0.638304	0.523276	0.737949	Maclig_37v3@Mlig000359.g4	Up_in_I
36.4245	0.272166	0.348208	0.78162	0.434438	0.668068	Maclig_37v3@Mlig000360.g2	Up_in_O
35.7359	-0.0918188	0.455487	-0.201584	0.840242	0.926068	Maclig_37v3@Mlig000360.g3	Up_in_I
10.2027	0.230001	0.528974	0.434806	0.663703	0.829119	Maclig_37v3@Mlig000361.g1	Up_in_O
73.8152	-0.0495919	0.216482	-0.229081	0.818806	0.915023	Maclig_37v3@Mlig000361.g10	Up_in_I
3.63902	0.700801	0.856216	0.818487	0.413079	NA	Maclig_37v3@Mlig000361.g36	Up_in_O
4.68385	-0.498869	1.03277	-0.483038	0.629069	NA	Maclig_37v3@Mlig000361.g38	Up_in_I
0.128573	0.623197	3.53381	0.176353	0.860017	NA	Maclig_37v3@Mlig000361.g39	Up_in_O
2.1943	1.70674	1.58965	1.07366	0.282974	NA	Maclig_37v3@Mlig000361.g9	Up_in_O
39.6671	0.226748	0.3969	0.571298	0.567798	0.768012	Maclig_37v3@Mlig000362.g3	Up_in_O
36.3351	0.445062	0.341809	1.30208	0.19289	0.419497	Maclig_37v3@Mlig000362.g5	Up_in_O
0.22401	-0.0981366	3.53381	-0.0277708	0.977845	NA	Maclig_37v3@Mlig000363.g3	Up_in_I
1.63854	-1.23569	1.37336	-0.899757	0.36825	NA	Maclig_37v3@Mlig000364.g15	Up_in_I
24.6308	-1.08278	0.441128	-2.45457	0.0141052	0.0749639	Maclig_37v3@Mlig000364.g7	Up_in_I
28.0717	0.426646	0.34635	1.23184	0.21801	0.451066	Maclig_37v3@Mlig000364.g8	Up_in_O
1.25635	0.114902	2.04841	0.0560932	0.955268	NA	Maclig_37v3@Mlig000365.g3	Up_in_O
40.3256	-1.09889	0.407516	-2.69655	0.00700626	0.0453505	Maclig_37v3@Mlig000365.g5	Up_in_I
6.65237	0.158844	1.05234	0.150944	0.88002	0.946279	Maclig_37v3@Mlig000366.g5	Up_in_O
42.5533	-0.735053	0.395772	-1.85726	0.0632736	0.20911	Maclig_37v3@Mlig000367.g1	Up_in_I
26.7935	-0.663652	0.351664	-1.88717	0.0591369	0.200112	Maclig_37v3@Mlig000367.g5	Up_in_I
11.5399	-0.0417862	0.524767	-0.079628	0.936533	0.97175	Maclig_37v3@Mlig000368.g12	Up_in_I
8.96796	2.54376	2.38255	1.06766	0.285673	0.528029	Maclig_37v3@Mlig000368.g13	Up_in_O
39.9122	-0.616926	0.449167	-1.37349	0.1696	0.388509	Maclig_37v3@Mlig000368.g2	Up_in_I
11.2111	-1.33914	0.836817	-1.60028	0.109536	0.296558	Maclig_37v3@Mlig000368.g3	Up_in_I
6.68622	-0.301493	1.10291	-0.273362	0.784575	0.896815	Maclig_37v3@Mlig000368.g4	Up_in_I
0.129462	-0.819475	3.53381	-0.231896	0.816619	NA	Maclig_37v3@Mlig000368.g6	Up_in_I
1.18993	1.0683	1.76127	0.606551	0.544149	NA	Maclig_37v3@Mlig000368.g7	Up_in_O
0.608743	-0.694961	2.18308	-0.318339	0.750228	NA	Maclig_37v3@Mlig000368.g9	Up_in_I
19.8244	-0.166921	0.741148	-0.225219	0.821809	0.916771	Maclig_37v3@Mlig000369.g1	Up_in_I
99.524	0.589987	0.294062	2.00633	0.0448209	0.166159	Maclig_37v3@Mlig000369.g2	Up_in_O
55.7754	-0.50241	0.443835	-1.13197	0.257645	0.497236	Maclig_37v3@Mlig000369.g3	Up_in_I
17.8477	-0.677222	0.500519	-1.35304	0.176043	0.39709	Maclig_37v3@Mlig000369.g4	Up_in_I
0.594882	-2.77989	3.44794	-0.806245	0.420102	NA	Maclig_37v3@Mlig000370.g3	Up_in_I
58.704	-0.992714	0.299848	-3.31072	0.000930547	0.0100988	Maclig_37v3@Mlig000371.g5	Up_in_I
195.342	-0.0583194	0.240243	-0.242752	0.808198	0.90938	Maclig_37v3@Mlig000372.g14	Up_in_I
71.1763	-0.227808	0.269165	-0.846352	0.397356	0.635807	Maclig_37v3@Mlig000372.g28	Up_in_I
5.93778	-0.656471	0.748586	-0.876948	0.380515	0.621238	Maclig_37v3@Mlig000372.g8	Up_in_I
19.6522	-0.0279685	0.597217	-0.0468313	0.962648	0.984167	Maclig_37v3@Mlig000372.g9	Up_in_I
58.5751	-0.148036	0.269765	-0.54876	0.58317	0.778301	Maclig_37v3@Mlig000373.g1	Up_in_I
59.6062	0.380306	0.295472	1.28712	0.198054	0.425671	Maclig_37v3@Mlig000373.g3	Up_in_O
28.7842	-0.278	0.4182	-0.664754	0.506208	0.7252	Maclig_37v3@Mlig000373.g4	Up_in_I
85.8219	0.155931	0.201507	0.773822	0.439036	0.671846	Maclig_37v3@Mlig000373.g5	Up_in_O
122.715	0.255284	0.184186	1.38601	0.165743	0.382984	Maclig_37v3@Mlig000374.g4	Up_in_O
3.50598	-0.0458268	1.19457	-0.0383626	0.969399	NA	Maclig_37v3@Mlig000374.g6	Up_in_I
85.5322	-0.146789	0.287657	-0.510292	0.609847	0.79444	Maclig_37v3@Mlig000374.g9	Up_in_I
54.2107	-0.533917	0.335338	-1.59217	0.111346	0.299574	Maclig_37v3@Mlig000376.g4	Up_in_I
24.5463	-1.2128	0.381667	-3.17763	0.00148483	0.0144296	Maclig_37v3@Mlig000377.g2	Up_in_I
1.23926	0.488244	2.30836	0.211511	0.832488	NA	Maclig_37v3@Mlig000377.g4	Up_in_O
6.435	1.24998	1.1245	1.11159	0.266315	0.506863	Maclig_37v3@Mlig000378.g1	Up_in_O
6.41435	-0.748738	0.839538	-0.891845	0.372476	0.613912	Maclig_37v3@Mlig000378.g12	Up_in_I
0.645937	-2.88914	3.06598	-0.942322	0.346028	NA	Maclig_37v3@Mlig000378.g5	Up_in_I
1.77613	-4.35086	2.36714	-1.83802	0.0660589	NA	Maclig_37v3@Mlig000378.g8	Up_in_I
106.936	0.216703	0.188856	1.14745	0.251195	0.490147	Maclig_37v3@Mlig000379.g6	Up_in_O
19.5544	0.0236659	0.412556	0.0573641	0.954255	0.980342	Maclig_37v3@Mlig000380.g1	Up_in_O
1.75149	0.8834	1.56213	0.56551	0.571727	NA	Maclig_37v3@Mlig000380.g11	Up_in_O
0.248277	-1.52583	3.53194	-0.432009	0.665735	NA	Maclig_37v3@Mlig000380.g3	Up_in_I
2.93279	0.356039	1.07863	0.330083	0.741337	NA	Maclig_37v3@Mlig000380.g4	Up_in_O
2.38839	2.38456	1.38741	1.71871	0.0856674	NA	Maclig_37v3@Mlig000380.g9	Up_in_O
40.1748	0.333887	0.369693	0.903148	0.366447	0.608427	Maclig_37v3@Mlig000381.g1	Up_in_O
12.7258	1.0897	0.918544	1.18633	0.235491	0.47292	Maclig_37v3@Mlig000381.g3	Up_in_O
42.2761	-0.136632	0.389745	-0.350567	0.725913	0.863578	Maclig_37v3@Mlig000382.g2	Up_in_I
63.2933	0.262518	0.295532	0.888292	0.374384	0.615735	Maclig_37v3@Mlig000382.g3	Up_in_O
13.1755	-0.225206	0.62049	-0.362948	0.716644	0.858537	Maclig_37v3@Mlig000386.g2	Up_in_I
72.0311	-0.113962	0.233038	-0.489028	0.624822	0.804312	Maclig_37v3@Mlig000388.g2	Up_in_I
39.6446	-0.265323	0.300215	-0.883778	0.376816	0.617791	Maclig_37v3@Mlig000389.g3	Up_in_I
32.5207	-0.259411	0.467619	-0.554749	0.579067	0.77545	Maclig_37v3@Mlig000389.g5	Up_in_I
19.6038	0.0705751	1.60667	0.0439264	0.964963	0.98496	Maclig_37v3@Mlig000390.g2	Up_in_O
58.7848	-0.284227	0.32355	-0.878463	0.379693	0.62048	Maclig_37v3@Mlig000391.g4	Up_in_I
35.158	-0.849463	0.38697	-2.19516	0.0281518	0.121342	Maclig_37v3@Mlig000392.g2	Up_in_I
64.5907	-1.2402	0.346085	-3.58352	0.000338993	0.00456575	Maclig_37v3@Mlig000393.g3	Up_in_I
16.8497	-0.656704	0.421266	-1.55888	0.119024	0.312333	Maclig_37v3@Mlig000394.g2	Up_in_I
78.3474	-0.643436	0.329456	-1.95303	0.0508162	0.18099	Maclig_37v3@Mlig000395.g5	Up_in_I
57.634	-0.384894	0.24848	-1.549	0.121383	0.315905	Maclig_37v3@Mlig000398.g2	Up_in_I
48.5191	-0.687636	0.27438	-2.50615	0.0122055	0.0677663	Maclig_37v3@Mlig000398.g3	Up_in_I
65.1714	-0.465932	0.260939	-1.7856	0.0741645	0.231135	Maclig_37v3@Mlig000398.g4	Up_in_I
3.26091	0.449413	1.12399	0.399837	0.689277	NA	Maclig_37v3@Mlig000398.g5	Up_in_O
0.210068	1.28003	3.53116	0.362496	0.716981	NA	Maclig_37v3@Mlig000399.g1	Up_in_O
7.61012	0.116651	0.814605	0.1432	0.886132	0.949218	Maclig_37v3@Mlig000400.g2	Up_in_O
62.1044	-0.792492	0.248256	-3.19223	0.00141178	0.0138824	Maclig_37v3@Mlig000401.g1	Up_in_I
6.98772	-0.463627	0.700868	-0.661504	0.508289	0.726565	Maclig_37v3@Mlig000401.g3	Up_in_I
68.9194	0.773112	0.281314	2.74821	0.00599215	0.0403742	Maclig_37v3@Mlig000402.g3	Up_in_O
9.35452	0.379248	0.596069	0.636249	0.524614	0.738826	Maclig_37v3@Mlig000403.g10	Up_in_O
4.09688	-1.49914	0.890199	-1.68405	0.0921717	NA	Maclig_37v3@Mlig000404.g17	Up_in_I
54.5283	-0.555547	0.287673	-1.93118	0.0534611	0.187028	Maclig_37v3@Mlig000404.g21	Up_in_I
37.6955	-0.895658	0.489889	-1.82829	0.0675064	0.217548	Maclig_37v3@Mlig000404.g33	Up_in_I
41.9848	-0.486918	0.354333	-1.37418	0.169385	0.388064	Maclig_37v3@Mlig000404.g7	Up_in_I
26.589	-0.432494	0.410818	-1.05276	0.29245	0.535502	Maclig_37v3@Mlig000405.g2	Up_in_I
40.3285	0.00961737	0.321536	0.0299107	0.976138	0.990247	Maclig_37v3@Mlig000406.g1	Up_in_O
132.061	-0.106455	0.172115	-0.618513	0.536237	0.747061	Maclig_37v3@Mlig000406.g3	Up_in_I
38.1684	-0.506938	0.378087	-1.3408	0.179987	0.401852	Maclig_37v3@Mlig000407.g1	Up_in_I
37.6162	-0.156675	0.336264	-0.46593	0.641266	0.814593	Maclig_37v3@Mlig000408.g2	Up_in_I
69.0606	-0.219303	0.21982	-0.997651	0.318449	0.562472	Maclig_37v3@Mlig000408.g4	Up_in_I
3.27226	-1.03384	1.15777	-0.892954	0.371882	NA	Maclig_37v3@Mlig000409.g13	Up_in_I
2.71523	-1.4599	1.42703	-1.02303	0.306293	NA	Maclig_37v3@Mlig000409.g14	Up_in_I
28.8921	0.359792	0.703835	0.511188	0.609219	0.79409	Maclig_37v3@Mlig000409.g20	Up_in_O
2777.22	-0.354989	0.19002	-1.86817	0.0617385	0.205859	Maclig_37v3@Mlig000409.g4	Up_in_I
886.963	0.288357	0.129141	2.23289	0.0255562	0.113824	Maclig_37v3@Mlig000409.g6	Up_in_O
14.4303	0.370137	0.453555	0.81608	0.414454	0.651084	Maclig_37v3@Mlig000410.g7	Up_in_O
25.0692	0.0115638	0.49762	0.0232381	0.98146	0.992374	Maclig_37v3@Mlig000411.g2	Up_in_O
58.7346	0.569698	0.288713	1.97323	0.0484692	0.175437	Maclig_37v3@Mlig000412.g11	Up_in_O
41.2189	-0.304581	0.320694	-0.949755	0.342237	0.585326	Maclig_37v3@Mlig000412.g16	Up_in_I
0.349306	0.593961	3.21372	0.18482	0.85337	NA	Maclig_37v3@Mlig000412.g17	Up_in_O
1.52698	0.962474	2.27675	0.422739	0.672485	NA	Maclig_37v3@Mlig000412.g19	Up_in_O
1.52564	0.474193	1.66899	0.284119	0.776319	NA	Maclig_37v3@Mlig000412.g23	Up_in_O
65.5013	0.274273	0.303313	0.904257	0.365859	0.607874	Maclig_37v3@Mlig000412.g7	Up_in_O
249.192	-0.223373	0.155609	-1.43548	0.15115	0.362117	Maclig_37v3@Mlig000413.g2	Up_in_I
1.34407	0.184694	1.42388	0.129711	0.896795	NA	Maclig_37v3@Mlig000413.g6	Up_in_O
66.7581	-0.438604	0.24148	-1.81632	0.0693216	0.221341	Maclig_37v3@Mlig000414.g10	Up_in_I
2.22176	-2.48514	1.53825	-1.61556	0.10619	NA	Maclig_37v3@Mlig000414.g11	Up_in_I
124.206	-0.553978	0.188482	-2.93916	0.00329108	0.0260555	Maclig_37v3@Mlig000414.g18	Up_in_I
0.248277	-1.52583	3.53194	-0.432009	0.665735	NA	Maclig_37v3@Mlig000414.g9	Up_in_I
64.3919	-0.101302	0.262594	-0.385774	0.699664	0.849292	Maclig_37v3@Mlig000415.g4	Up_in_I
45.5788	-0.975471	0.33566	-2.90613	0.00365934	0.0281351	Maclig_37v3@Mlig000416.g2	Up_in_I
6.26445	-1.44743	0.81569	-1.77448	0.075983	0.234814	Maclig_37v3@Mlig000417.g18	Up_in_I
2.60614	0.968993	1.26223	0.767686	0.442674	NA	Maclig_37v3@Mlig000417.g25	Up_in_O
2.37486	0.0546544	1.37751	0.0396763	0.968351	NA	Maclig_37v3@Mlig000417.g26	Up_in_O
1.20944	0.441563	1.5881	0.278045	0.780978	NA	Maclig_37v3@Mlig000417.g27	Up_in_O
3.12916	0.596078	1.04634	0.569678	0.568896	NA	Maclig_37v3@Mlig000417.g29	Up_in_O
12.3007	-1.5847	0.582995	-2.71821	0.00656371	0.0432102	Maclig_37v3@Mlig000417.g3	Up_in_I
0.381966	0.701014	3.5249	0.198875	0.84236	NA	Maclig_37v3@Mlig000417.g8	Up_in_O
8.61395	-0.246508	0.586477	-0.420321	0.674251	0.83498	Maclig_37v3@Mlig000418.g10	Up_in_I
31.979	0.391127	0.420157	0.930907	0.351902	0.594472	Maclig_37v3@Mlig000418.g6	Up_in_O
3.49069	-0.673135	1.20838	-0.557057	0.577489	NA	Maclig_37v3@Mlig000418.g9	Up_in_I
202.152	0.223647	0.290257	0.770511	0.440997	0.673619	Maclig_37v3@Mlig000421.g13	Up_in_O
74.3926	0.328936	0.279645	1.17626	0.23949	0.477276	Maclig_37v3@Mlig000421.g2	Up_in_O
56.6208	0.492116	0.290423	1.69448	0.0901749	0.26228	Maclig_37v3@Mlig000421.g7	Up_in_O
106.055	-0.794002	0.415169	-1.91248	0.0558148	0.192246	Maclig_37v3@Mlig000423.g19	Up_in_I
140.181	-0.384059	0.243294	-1.57858	0.114433	0.304614	Maclig_37v3@Mlig000423.g5	Up_in_I
19.4947	-0.617364	0.757223	-0.8153	0.4149	0.651445	Maclig_37v3@Mlig000423.g9	Up_in_I
5.54642	-0.803695	0.737189	-1.09022	0.275618	NA	Maclig_37v3@Mlig000424.g2	Up_in_I
91.1334	0.0138085	0.211338	0.0653382	0.947905	0.977462	Maclig_37v3@Mlig000425.g1	Up_in_O
3944.25	0.589052	0.130598	4.51043	6.46951e-06	0.000184535	Maclig_37v3@Mlig000426.g1	Up_in_O
214.923	-0.123436	0.151877	-0.81274	0.416367	0.652773	Maclig_37v3@Mlig000426.g2	Up_in_I
20.2787	-0.588355	0.474702	-1.23942	0.21519	0.447155	Maclig_37v3@Mlig000427.g1	Up_in_I
43.0559	-0.536754	0.366781	-1.46342	0.143352	0.350671	Maclig_37v3@Mlig000427.g2	Up_in_I
37.7297	-0.032363	0.287077	-0.112733	0.910243	0.960054	Maclig_37v3@Mlig000428.g1	Up_in_I
36.277	0.489483	0.35003	1.39841	0.161991	0.377688	Maclig_37v3@Mlig000429.g5	Up_in_O
23.7836	0.619176	0.405332	1.52758	0.126618	0.324235	Maclig_37v3@Mlig000430.g4	Up_in_O
90.8796	-0.0324857	0.239409	-0.135691	0.892066	0.95162	Maclig_37v3@Mlig000431.g13	Up_in_I
39.0413	0.237581	0.341019	0.696681	0.486002	0.710062	Maclig_37v3@Mlig000431.g7	Up_in_O
24.2993	-0.6511	0.346837	-1.87725	0.0604841	0.203085	Maclig_37v3@Mlig000431.g9	Up_in_I
8.7369	0.743944	0.579404	1.28398	0.199149	0.427211	Maclig_37v3@Mlig000432.g2	Up_in_O
27.454	0.960031	0.371069	2.5872	0.0096759	0.0574575	Maclig_37v3@Mlig000433.g1	Up_in_O
4.72803	-0.0699313	1.03233	-0.0677409	0.945992	NA	Maclig_37v3@Mlig000433.g5	Up_in_I
45.9555	0.415469	0.300048	1.38468	0.166151	0.383487	Maclig_37v3@Mlig000434.g2	Up_in_O
77.1085	-0.180282	0.250946	-0.718409	0.472505	0.699316	Maclig_37v3@Mlig000434.g8	Up_in_I
41.7536	-0.452195	0.280624	-1.61139	0.107095	0.29251	Maclig_37v3@Mlig000435.g4	Up_in_I
28.1559	0.359047	0.366793	0.978882	0.327638	0.571464	Maclig_37v3@Mlig000437.g1	Up_in_O
70.1333	0.347827	0.270897	1.28398	0.199149	0.427211	Maclig_37v3@Mlig000437.g3	Up_in_O
0.385718	2.03647	3.4775	0.585614	0.558135	NA	Maclig_37v3@Mlig000438.g12	Up_in_O
3.16582	-0.556719	1.0143	-0.548873	0.583093	NA	Maclig_37v3@Mlig000438.g16	Up_in_I
13.9132	-0.649828	0.503558	-1.29047	0.196887	0.424109	Maclig_37v3@Mlig000438.g2	Up_in_I
9.03693	-6.69795	3.38768	-1.97715	0.0480248	0.1742	Maclig_37v3@Mlig000438.g20	Up_in_I
11.5416	-2.61513	0.852621	-3.06717	0.00216099	0.0190758	Maclig_37v3@Mlig000438.g21	Up_in_I
249.952	-0.0484643	0.153037	-0.316684	0.751483	0.878649	Maclig_37v3@Mlig000438.g3	Up_in_I
109.111	-0.30461	0.394248	-0.772635	0.439739	0.672459	Maclig_37v3@Mlig000438.g6	Up_in_I
59.7861	0.156467	0.414122	0.377828	0.705558	0.852258	Maclig_37v3@Mlig000438.g7	Up_in_O
89.1565	0.00765965	0.23923	0.0320179	0.974458	0.989662	Maclig_37v3@Mlig000438.g9	Up_in_O
87.6008	-0.863447	0.230233	-3.75032	0.00017661	0.00272731	Maclig_37v3@Mlig000439.g1	Up_in_I
134.682	0.0567979	0.24155	0.235139	0.814101	0.912451	Maclig_37v3@Mlig000440.g3	Up_in_O
33.1643	0.439494	0.36281	1.21136	0.225757	0.461174	Maclig_37v3@Mlig000440.g7	Up_in_O
148.677	0.368982	0.208837	1.76684	0.0772544	0.237526	Maclig_37v3@Mlig000441.g1	Up_in_O
7.61209	-1.83519	2.49076	-0.736799	0.461245	0.690419	Maclig_37v3@Mlig000442.g3	Up_in_I
13.6747	0.83151	0.486847	1.70795	0.0876455	0.257932	Maclig_37v3@Mlig000443.g1	Up_in_O
12.4245	0.0560871	0.511654	0.109619	0.912711	0.961116	Maclig_37v3@Mlig000443.g4	Up_in_O
15.1767	0.251628	0.500345	0.50291	0.615027	0.797559	Maclig_37v3@Mlig000443.g5	Up_in_O
0.362179	1.95468	3.48291	0.561219	0.574648	NA	Maclig_37v3@Mlig000444.g12	Up_in_O
86.3009	-0.322347	0.205392	-1.56942	0.116549	0.308216	Maclig_37v3@Mlig000444.g2	Up_in_I
274.759	0.197075	0.14191	1.38873	0.164914	0.38181	Maclig_37v3@Mlig000445.g1	Up_in_O
6.38774	3.59379	1.42059	2.52979	0.0114131	0.0646559	Maclig_37v3@Mlig000446.g4	Up_in_O
44.1513	0.279817	0.309253	0.904818	0.365562	0.607514	Maclig_37v3@Mlig000447.g1	Up_in_O
26.8681	-0.0998454	0.380708	-0.262262	0.793119	0.90135	Maclig_37v3@Mlig000448.g1	Up_in_I
4.25447	-2.5223	1.72669	-1.46077	0.144078	NA	Maclig_37v3@Mlig000448.g6	Up_in_I
168.836	-0.23458	0.207393	-1.13109	0.258018	0.497603	Maclig_37v3@Mlig000451.g1	Up_in_I
76.1291	-0.367819	0.242673	-1.5157	0.129595	0.328945	Maclig_37v3@Mlig000451.g4	Up_in_I
0.1293	-0.819475	3.53381	-0.231896	0.816619	NA	Maclig_37v3@Mlig000451.g6	Up_in_I
46.7064	0.297094	0.391211	0.759421	0.447601	0.679219	Maclig_37v3@Mlig000452.g7	Up_in_O
15.9137	-1.26224	0.568974	-2.21845	0.0265238	0.116488	Maclig_37v3@Mlig000453.g7	Up_in_I
11.7716	0.824399	0.693721	1.18837	0.234687	0.471989	Maclig_37v3@Mlig000454.g1	Up_in_O
30.4634	-0.409009	0.413517	-0.989098	0.322615	0.566604	Maclig_37v3@Mlig000455.g1	Up_in_I
8.07732	-0.365584	0.613708	-0.595697	0.551378	0.757172	Maclig_37v3@Mlig000455.g12	Up_in_I
3.15924	-1.75624	1.77269	-0.99072	0.321822	NA	Maclig_37v3@Mlig000455.g14	Up_in_I
12.3253	0.960632	1.07798	0.891141	0.372853	0.614198	Maclig_37v3@Mlig000455.g8	Up_in_O
39.0952	-0.516956	0.381358	-1.35557	0.175237	0.396022	Maclig_37v3@Mlig000456.g1	Up_in_I
15.8799	0.485011	0.541613	0.895493	0.370524	0.611945	Maclig_37v3@Mlig000457.g1	Up_in_O
12.2147	-0.464201	0.530727	-0.874651	0.381764	0.622277	Maclig_37v3@Mlig000458.g10	Up_in_I
82.4667	0.223151	0.207765	1.07405	0.282799	0.524906	Maclig_37v3@Mlig000459.g1	Up_in_O
71.7008	0.113758	0.225998	0.503358	0.614712	0.797473	Maclig_37v3@Mlig000459.g2	Up_in_O
0.787107	0.214299	2.58923	0.0827657	0.934038	NA	Maclig_37v3@Mlig000459.g6	Up_in_O
17.8938	0.347296	0.751697	0.462016	0.64407	0.816418	Maclig_37v3@Mlig000460.g5	Up_in_O
16.6886	0.50391	0.474573	1.06182	0.288319	0.530837	Maclig_37v3@Mlig000461.g1	Up_in_O
4.6771	-0.743076	1.11145	-0.668568	0.503771	NA	Maclig_37v3@Mlig000461.g3	Up_in_I
130.886	0.169027	0.209336	0.807444	0.419411	0.655156	Maclig_37v3@Mlig000462.g5	Up_in_O
940.39	0.66281	0.125624	5.27613	1.3194e-07	6.58714e-06	Maclig_37v3@Mlig000463.g2	Up_in_O
102.986	0.24094	0.185739	1.2972	0.194564	0.421564	Maclig_37v3@Mlig000463.g4	Up_in_O
182.653	0.135937	0.170445	0.79754	0.425137	0.65986	Maclig_37v3@Mlig000463.g5	Up_in_O
9.46452	-1.78352	1.18465	-1.50552	0.132191	0.333038	Maclig_37v3@Mlig000464.g4	Up_in_I
50.6398	0.0395281	0.373315	0.105884	0.915675	0.962159	Maclig_37v3@Mlig000465.g11	Up_in_O
41.7794	-0.633959	0.402761	-1.57403	0.11548	0.306182	Maclig_37v3@Mlig000465.g5	Up_in_I
30.1614	-0.217812	0.362376	-0.601067	0.547795	0.754861	Maclig_37v3@Mlig000466.g1	Up_in_I
144.086	-1.23471	0.214281	-5.76211	8.30701e-09	5.83526e-07	Maclig_37v3@Mlig000467.g5	Up_in_I
224.114	-0.208636	0.196339	-1.06263	0.287949	0.530463	Maclig_37v3@Mlig000468.g1	Up_in_I
102.958	-0.412431	0.259462	-1.58956	0.111934	0.300478	Maclig_37v3@Mlig000469.g6	Up_in_I
7.94748	-0.687767	0.638671	-1.07687	0.281538	0.523711	Maclig_37v3@Mlig000470.g1	Up_in_I
18.9298	-1.33212	0.517812	-2.5726	0.0100938	0.0592596	Maclig_37v3@Mlig000470.g9	Up_in_I
65.0619	-1.1922	0.314881	-3.78618	0.000152979	0.00242723	Maclig_37v3@Mlig000471.g1	Up_in_I
31.2726	1.00639	0.34802	2.89175	0.00383104	0.0291389	Maclig_37v3@Mlig000471.g3	Up_in_O
76.159	-0.308329	0.285807	-1.0788	0.280676	0.522668	Maclig_37v3@Mlig000472.g1	Up_in_I
60.8291	-0.668381	0.242498	-2.75623	0.0058471	0.0396561	Maclig_37v3@Mlig000472.g2	Up_in_I
15.8852	-0.52069	0.513597	-1.01381	0.310673	0.554749	Maclig_37v3@Mlig000473.g1	Up_in_I
60.9061	-0.416162	0.311032	-1.338	0.180895	0.402984	Maclig_37v3@Mlig000475.g16	Up_in_I
74.9222	-0.540663	0.22923	-2.3586	0.0183441	0.0900744	Maclig_37v3@Mlig000475.g6	Up_in_I
236.408	0.207593	0.145137	1.43033	0.152623	0.364458	Maclig_37v3@Mlig000476.g1	Up_in_O
238.845	0.287817	0.155578	1.84998	0.0643162	0.211196	Maclig_37v3@Mlig000476.g5	Up_in_O
89.1527	-0.0890975	0.221943	-0.401443	0.688094	0.842432	Maclig_37v3@Mlig000477.g2	Up_in_I
3.92759	-0.692518	1.01214	-0.684211	0.493842	NA	Maclig_37v3@Mlig000478.g3	Up_in_I
100.439	-0.264454	0.206538	-1.28042	0.200399	0.428986	Maclig_37v3@Mlig000480.g2	Up_in_I
32.565	0.624139	0.325127	1.91968	0.0548989	0.19014	Maclig_37v3@Mlig000482.g2	Up_in_O
115.429	-0.669693	0.240528	-2.78426	0.00536505	0.0373903	Maclig_37v3@Mlig000483.g11	Up_in_I
72.3262	-0.56911	0.269378	-2.11268	0.0346282	0.139766	Maclig_37v3@Mlig000483.g4	Up_in_I
89.5006	-0.789982	0.477714	-1.65367	0.0981945	0.277026	Maclig_37v3@Mlig000484.g1	Up_in_I
82.7605	0.222326	0.315325	0.705069	0.480768	0.705886	Maclig_37v3@Mlig000484.g3	Up_in_O
5.31728	-1.68019	1.0953	-1.534	0.125029	NA	Maclig_37v3@Mlig000485.g5	Up_in_I
4.0054	-0.485878	3.26612	-0.148763	0.881741	NA	Maclig_37v3@Mlig000485.g6	Up_in_I
0.516637	-2.56676	3.29198	-0.779701	0.435567	NA	Maclig_37v3@Mlig000485.g7	Up_in_I
0.603867	0.502591	2.43487	0.206414	0.836468	NA	Maclig_37v3@Mlig000485.g8	Up_in_O
62.141	0.474757	0.250986	1.89157	0.0585485	0.198702	Maclig_37v3@Mlig000486.g4	Up_in_O
120.427	0.307646	0.224166	1.3724	0.169938	0.388828	Maclig_37v3@Mlig000487.g1	Up_in_O
38.985	0.548564	0.406492	1.34951	0.177174	0.398441	Maclig_37v3@Mlig000488.g4	Up_in_O
58.2971	-0.306794	0.311101	-0.986156	0.324057	0.567807	Maclig_37v3@Mlig000488.g7	Up_in_I
214.292	-0.337359	0.165874	-2.03383	0.0419688	0.159111	Maclig_37v3@Mlig000490.g2	Up_in_I
0.257145	1.42235	3.5249	0.403514	0.68657	NA	Maclig_37v3@Mlig000490.g6	Up_in_O
3.62352	1.33663	1.38958	0.961896	0.336102	NA	Maclig_37v3@Mlig000490.g7	Up_in_O
19.5967	-0.74862	0.514953	-1.45376	0.146012	0.354531	Maclig_37v3@Mlig000491.g3	Up_in_I
25.4497	-0.536684	0.419621	-1.27898	0.200906	0.429645	Maclig_37v3@Mlig000491.g5	Up_in_I
35.9977	-0.00713479	0.308108	-0.0231568	0.981525	0.992374	Maclig_37v3@Mlig000493.g1	Up_in_I
227.179	0.232416	0.168356	1.38051	0.167431	0.385275	Maclig_37v3@Mlig000493.g2	Up_in_O
184.376	0.202741	0.156223	1.29776	0.19437	0.421433	Maclig_37v3@Mlig000493.g3	Up_in_O
35.587	0.0179183	0.324714	0.055182	0.955993	0.981157	Maclig_37v3@Mlig000493.g4	Up_in_O
0.118976	-0.819475	3.53381	-0.231896	0.816619	NA	Maclig_37v3@Mlig000493.g8	Up_in_I
103.055	-0.741827	0.223685	-3.3164	0.000911852	0.00994589	Maclig_37v3@Mlig000494.g1	Up_in_I
85.5933	0.022831	0.235711	0.0968599	0.922838	0.965515	Maclig_37v3@Mlig000495.g1	Up_in_O
54.9924	-0.114901	0.383246	-0.29981	0.764322	0.885586	Maclig_37v3@Mlig000495.g2	Up_in_I
72.671	0.399667	0.340259	1.1746	0.240155	0.478092	Maclig_37v3@Mlig000495.g4	Up_in_O
151.763	-0.147512	0.214402	-0.688016	0.491443	0.714235	Maclig_37v3@Mlig000496.g3	Up_in_I
29.5626	-0.164794	0.382904	-0.43038	0.666919	0.831037	Maclig_37v3@Mlig000497.g10	Up_in_I
31.9904	-0.0693573	0.346313	-0.200273	0.841267	0.926688	Maclig_37v3@Mlig000497.g2	Up_in_I
26.3814	0.340207	0.49437	0.688163	0.49135	0.714208	Maclig_37v3@Mlig000497.g4	Up_in_O
2.64993	-2.17863	1.20103	-1.81397	0.0696821	NA	Maclig_37v3@Mlig000497.g5	Up_in_I
0.372847	-0.843231	3.531	-0.238808	0.811254	NA	Maclig_37v3@Mlig000497.g6	Up_in_I
10.2023	-2.03872	0.655191	-3.11165	0.00186044	0.0171242	Maclig_37v3@Mlig000497.g7	Up_in_I
1712.02	0.355822	0.167502	2.12429	0.0336463	0.137288	Maclig_37v3@Mlig000498.g1	Up_in_O
3.82069	0.80541	0.952364	0.845695	0.397723	NA	Maclig_37v3@Mlig000498.g4	Up_in_O
89.0514	-0.557727	0.250111	-2.22992	0.0257527	0.114379	Maclig_37v3@Mlig000499.g3	Up_in_I
4.45574	0.853295	1.62885	0.523863	0.600374	NA	Maclig_37v3@Mlig000501.g1	Up_in_O
28.5542	0.294469	0.374325	0.786666	0.431478	0.665394	Maclig_37v3@Mlig000503.g11	Up_in_O
24.8378	-1.17524	0.403433	-2.9131	0.00357863	0.0277044	Maclig_37v3@Mlig000505.g2	Up_in_I
34.1535	-0.401027	0.50804	-0.789361	0.429901	0.664009	Maclig_37v3@Mlig000505.g3	Up_in_I
116.291	-0.84765	0.21643	-3.91651	8.98412e-05	0.00158063	Maclig_37v3@Mlig000506.g4	Up_in_I
41.1555	-0.178717	0.441186	-0.405083	0.685416	0.841236	Maclig_37v3@Mlig000507.g1	Up_in_I
601.634	-0.191007	0.151483	-1.26091	0.207341	0.437495	Maclig_37v3@Mlig000508.g1	Up_in_I
684.561	-0.155638	0.124576	-1.24935	0.211538	0.4428	Maclig_37v3@Mlig000508.g11	Up_in_I
1.08837	1.69736	1.90109	0.892834	0.371946	NA	Maclig_37v3@Mlig000508.g9	Up_in_O
44.9233	0.294489	0.352556	0.835297	0.40355	0.641707	Maclig_37v3@Mlig000509.g1	Up_in_O
13.3605	-1.27977	0.923231	-1.38619	0.165689	0.382929	Maclig_37v3@Mlig000509.g3	Up_in_I
95.9372	0.322898	0.241815	1.33531	0.181776	0.404229	Maclig_37v3@Mlig000509.g5	Up_in_O
38.9642	-0.30065	0.386156	-0.778572	0.436232	0.669833	Maclig_37v3@Mlig000510.g1	Up_in_I
32.9624	-1.13702	0.67763	-1.67794	0.0933583	0.268125	Maclig_37v3@Mlig000510.g15	Up_in_I
124.586	-0.0475182	0.183486	-0.258975	0.795655	0.902885	Maclig_37v3@Mlig000511.g10	Up_in_I
27.4564	-0.523257	0.358265	-1.46053	0.144144	0.352035	Maclig_37v3@Mlig000511.g12	Up_in_I
99.424	-0.783918	0.225944	-3.46953	0.000521369	0.00639851	Maclig_37v3@Mlig000511.g18	Up_in_I
125.962	-0.593012	0.186076	-3.18694	0.00143789	0.0140954	Maclig_37v3@Mlig000511.g5	Up_in_I
84.8504	-0.370167	0.284918	-1.2992	0.193874	0.420764	Maclig_37v3@Mlig000512.g2	Up_in_I
130.984	-0.553204	0.207508	-2.66594	0.00767732	0.0484347	Maclig_37v3@Mlig000513.g1	Up_in_I
4692.97	0.154236	0.114055	1.35229	0.176282	0.397326	Maclig_37v3@Mlig000514.g1	Up_in_O
50.0887	-0.0141206	0.329645	-0.0428359	0.965832	0.985366	Maclig_37v3@Mlig000515.g2	Up_in_I
97.5251	0.827043	0.233757	3.53805	0.0004031	0.00522619	Maclig_37v3@Mlig000516.g1	Up_in_O
24.4766	0.302357	0.363515	0.83176	0.405544	0.643322	Maclig_37v3@Mlig000518.g8	Up_in_O
48.9337	-0.0734471	0.311899	-0.235484	0.813833	0.912428	Maclig_37v3@Mlig000520.g14	Up_in_I
17.6938	-0.928303	0.529923	-1.75177	0.0798136	0.242847	Maclig_37v3@Mlig000520.g15	Up_in_I
15.7915	0.893015	0.743962	1.20035	0.230003	0.466774	Maclig_37v3@Mlig000521.g3	Up_in_O
42.5684	0.601418	0.347787	1.72927	0.083761	0.250796	Maclig_37v3@Mlig000522.g6	Up_in_O
183.705	0.130011	0.167268	0.777265	0.437002	0.670214	Maclig_37v3@Mlig000523.g12	Up_in_O
119.347	0.67928	0.184364	3.68445	0.000229194	0.00332781	Maclig_37v3@Mlig000523.g26	Up_in_O
111.523	0.330782	0.180106	1.83659	0.0662697	0.215222	Maclig_37v3@Mlig000524.g1	Up_in_O
55.5586	-0.356159	0.245489	-1.45082	0.146831	0.355622	Maclig_37v3@Mlig000524.g5	Up_in_I
32.9093	-0.286057	0.400727	-0.713847	0.475322	0.701403	Maclig_37v3@Mlig000524.g6	Up_in_I
234.725	-0.290164	0.178875	-1.62216	0.104769	0.288493	Maclig_37v3@Mlig000526.g1	Up_in_I
6.82297	-0.236842	0.660562	-0.358547	0.719934	0.860574	Maclig_37v3@Mlig000527.g1	Up_in_I
404.14	-1.51664	0.489169	-3.10045	0.00193227	0.0176111	Maclig_37v3@Mlig000528.g10	Up_in_I
51.7778	0.871995	0.323198	2.69802	0.00697535	0.045237	Maclig_37v3@Mlig000528.g2	Up_in_O
49.1197	0.142106	0.296429	0.479391	0.63166	0.808477	Maclig_37v3@Mlig000529.g2	Up_in_O
2.71151	1.01716	1.05493	0.964198	0.334946	NA	Maclig_37v3@Mlig000529.g3	Up_in_O
216.669	0.205749	0.182243	1.12898	0.258908	0.49831	Maclig_37v3@Mlig000531.g1	Up_in_O
28.5678	-0.744622	0.365207	-2.0389	0.0414596	0.157735	Maclig_37v3@Mlig000532.g1	Up_in_I
6.20259	0.481772	0.934332	0.515632	0.606111	0.792175	Maclig_37v3@Mlig000532.g3	Up_in_O
46.4693	0.143506	0.296142	0.484586	0.62797	0.806378	Maclig_37v3@Mlig000532.g6	Up_in_O
23.4799	-1.06018	0.461071	-2.29938	0.0214832	0.100707	Maclig_37v3@Mlig000533.g6	Up_in_I
77.8611	-0.591227	0.351192	-1.68349	0.092281	0.265986	Maclig_37v3@Mlig000533.g8	Up_in_I
27.9299	0.262317	0.389353	0.673724	0.500487	0.721183	Maclig_37v3@Mlig000534.g1	Up_in_O
3.33378	1.25747	1.14292	1.10023	0.271232	NA	Maclig_37v3@Mlig000534.g5	Up_in_O
5.33394	0.84686	0.791728	1.06964	0.284784	NA	Maclig_37v3@Mlig000534.g6	Up_in_O
79.6492	-0.486034	0.268265	-1.81177	0.070022	0.222961	Maclig_37v3@Mlig000535.g1	Up_in_I
90.6782	0.111697	0.454847	0.24557	0.806015	0.907892	Maclig_37v3@Mlig000535.g10	Up_in_O
1.3007	-0.437638	1.75977	-0.24869	0.803601	NA	Maclig_37v3@Mlig000535.g11	Up_in_I
11.0216	1.00855	0.659437	1.52941	0.126162	0.323391	Maclig_37v3@Mlig000535.g15	Up_in_O
230.309	0.00311917	0.191839	0.0162593	0.987028	0.994575	Maclig_37v3@Mlig000535.g3	Up_in_O
106.44	-0.774399	0.245536	-3.15392	0.00161095	0.0153004	Maclig_37v3@Mlig000535.g6	Up_in_I
122.72	-0.525364	0.237296	-2.21396	0.0268316	0.11738	Maclig_37v3@Mlig000535.g9	Up_in_I
6.00537	0.429004	0.765012	0.560781	0.574947	0.772596	Maclig_37v3@Mlig000536.g10	Up_in_O
4.62898	-0.690383	0.832205	-0.829582	0.406775	NA	Maclig_37v3@Mlig000536.g11	Up_in_I
2.73016	0.0125998	1.12315	0.0112183	0.991049	NA	Maclig_37v3@Mlig000536.g12	Up_in_O
0.905023	-3.3746	2.31252	-1.45927	0.144491	NA	Maclig_37v3@Mlig000536.g15	Up_in_I
3.93199	-0.137732	1.02717	-0.134089	0.893332	NA	Maclig_37v3@Mlig000536.g16	Up_in_I
650.208	0.298222	0.154493	1.93032	0.0535669	0.187247	Maclig_37v3@Mlig000536.g2	Up_in_O
43.8823	-1.27462	0.429975	-2.96441	0.0030326	0.0245642	Maclig_37v3@Mlig000537.g11	Up_in_I
9.53905	-1.45527	0.782384	-1.86004	0.0628795	0.208286	Maclig_37v3@Mlig000537.g14	Up_in_I
11.4861	-0.161518	0.645221	-0.250329	0.802333	0.906129	Maclig_37v3@Mlig000537.g8	Up_in_I
3.61413	-1.16827	1.02314	-1.14185	0.253517	NA	Maclig_37v3@Mlig000537.g9	Up_in_I
22.6461	0.64891	0.422277	1.53669	0.124369	0.32044	Maclig_37v3@Mlig000538.g3	Up_in_O
23.0222	0.272627	0.439925	0.619713	0.535447	0.746666	Maclig_37v3@Mlig000539.g10	Up_in_O
11.4037	-1.02615	0.583966	-1.75721	0.0788826	0.240783	Maclig_37v3@Mlig000539.g4	Up_in_I
6.46003	-0.675102	0.908097	-0.743425	0.457224	0.687165	Maclig_37v3@Mlig000539.g7	Up_in_I
15.7139	-0.0212398	0.596362	-0.0356156	0.971589	0.988275	Maclig_37v3@Mlig000540.g4	Up_in_I
35.1142	0.247316	0.361742	0.683681	0.494177	0.716543	Maclig_37v3@Mlig000541.g1	Up_in_O
7.17147	-0.79104	0.684372	-1.15586	0.247738	0.486108	Maclig_37v3@Mlig000541.g2	Up_in_I
104.166	0.1566	0.209305	0.748191	0.454345	0.684956	Maclig_37v3@Mlig000541.g5	Up_in_O
38.7125	-0.359136	0.411812	-0.872087	0.383161	0.623683	Maclig_37v3@Mlig000541.g7	Up_in_I
233.506	0.425253	0.21463	1.98133	0.0475539	0.172995	Maclig_37v3@Mlig000542.g1	Up_in_O
1.22621	-0.0738674	1.48124	-0.0498685	0.960227	NA	Maclig_37v3@Mlig000542.g8	Up_in_I
28.3674	-0.610438	0.44415	-1.37439	0.16932	0.387982	Maclig_37v3@Mlig000543.g1	Up_in_I
3.42751	-0.76836	1.18664	-0.647508	0.517303	NA	Maclig_37v3@Mlig000543.g12	Up_in_I
77.6082	-0.72249	0.28005	-2.57986	0.00988417	0.0584062	Maclig_37v3@Mlig000543.g19	Up_in_I
0.25848	-1.56457	3.531	-0.443095	0.657697	NA	Maclig_37v3@Mlig000543.g6	Up_in_I
41.48	-0.0950508	0.296604	-0.320463	0.748617	0.876928	Maclig_37v3@Mlig000544.g2	Up_in_I
0.258924	-1.56457	3.531	-0.443095	0.657697	NA	Maclig_37v3@Mlig000544.g3	Up_in_I
21.7844	0.391762	0.807998	0.484854	0.62778	0.806188	Maclig_37v3@Mlig000545.g1	Up_in_O
47.7114	0.070693	0.65178	0.108461	0.91363	0.961446	Maclig_37v3@Mlig000545.g11	Up_in_O
85.1145	-0.223936	0.217321	-1.03044	0.302805	0.546508	Maclig_37v3@Mlig000545.g4	Up_in_I
59.0454	-0.0533159	0.274882	-0.193959	0.846208	0.929557	Maclig_37v3@Mlig000546.g1	Up_in_I
40.3153	-0.82416	0.311032	-2.64976	0.00805481	0.0500815	Maclig_37v3@Mlig000549.g1	Up_in_I
38.5924	-0.302215	0.618734	-0.488442	0.625237	0.804579	Maclig_37v3@Mlig000549.g5	Up_in_I
4.33275	2.5264	1.07742	2.34486	0.0190341	NA	Maclig_37v3@Mlig000550.g5	Up_in_O
14.2837	0.17486	0.554541	0.315323	0.752516	0.878971	Maclig_37v3@Mlig000550.g7	Up_in_O
156.436	0.0291336	0.174559	0.166898	0.86745	0.940056	Maclig_37v3@Mlig000552.g1	Up_in_O
20.7509	-0.61502	0.406439	-1.51319	0.130231	0.330063	Maclig_37v3@Mlig000553.g1	Up_in_I
9.20675	-1.28136	0.762344	-1.68082	0.0927978	0.266945	Maclig_37v3@Mlig000554.g1	Up_in_I
110.741	0.459586	0.209208	2.19679	0.0280356	0.121006	Maclig_37v3@Mlig000554.g2	Up_in_O
10.8243	-0.264782	0.662013	-0.399965	0.689182	0.843077	Maclig_37v3@Mlig000555.g2	Up_in_I
2.63202	-0.467256	1.35448	-0.344971	0.730116	NA	Maclig_37v3@Mlig000556.g2	Up_in_I
69.9953	-0.410237	0.281589	-1.45686	0.145154	0.353374	Maclig_37v3@Mlig000556.g9	Up_in_I
17.5	-0.281014	0.471693	-0.595756	0.551338	0.757172	Maclig_37v3@Mlig000557.g3	Up_in_I
4.86406	1.19503	1.02805	1.16242	0.245063	NA	Maclig_37v3@Mlig000558.g1	Up_in_O
7.59647	-1.00469	0.812893	-1.23594	0.21648	0.449137	Maclig_37v3@Mlig000558.g4	Up_in_I
5.5698	0.682152	0.897098	0.760399	0.447016	NA	Maclig_37v3@Mlig000558.g5	Up_in_O
42.1143	0.484607	0.407095	1.1904	0.233888	0.471123	Maclig_37v3@Mlig000559.g1	Up_in_O
34.2364	-0.593028	0.358004	-1.65649	0.0976235	0.275908	Maclig_37v3@Mlig000559.g10	Up_in_I
0.941688	-0.839949	2.16769	-0.387485	0.698397	NA	Maclig_37v3@Mlig000559.g11	Up_in_I
129.918	0.372335	0.177397	2.09888	0.0358279	0.142933	Maclig_37v3@Mlig000559.g15	Up_in_O
8.23276	-0.415067	0.632894	-0.655824	0.511938	0.729305	Maclig_37v3@Mlig000560.g1	Up_in_I
22.5813	-0.402853	0.409421	-0.983957	0.325137	0.568572	Maclig_37v3@Mlig000561.g1	Up_in_I
43.5147	-0.139346	0.343153	-0.406076	0.684687	0.84095	Maclig_37v3@Mlig000562.g4	Up_in_I
31.884	-0.916038	0.434732	-2.10713	0.0351059	0.141205	Maclig_37v3@Mlig000563.g1	Up_in_I
1.80538	-0.267004	1.45438	-0.183586	0.854338	NA	Maclig_37v3@Mlig000563.g7	Up_in_I
4.73239	-1.11415	1.66527	-0.669048	0.503465	NA	Maclig_37v3@Mlig000564.g4	Up_in_I
12.5022	-1.13536	0.581279	-1.95321	0.0507943	0.180951	Maclig_37v3@Mlig000565.g3	Up_in_I
7.40785	0.230827	0.613257	0.376395	0.706623	0.852827	Maclig_37v3@Mlig000565.g5	Up_in_O
175.446	-0.445289	0.213996	-2.08083	0.0374494	0.147443	Maclig_37v3@Mlig000566.g1	Up_in_I
72.059	-0.475231	0.310565	-1.53021	0.125964	0.32311	Maclig_37v3@Mlig000567.g5	Up_in_I
21.6183	-0.588043	0.508571	-1.15627	0.247572	0.485994	Maclig_37v3@Mlig000568.g1	Up_in_I
14.8321	-0.0347401	0.792642	-0.0438282	0.965041	0.985003	Maclig_37v3@Mlig000569.g12	Up_in_I
16.2026	-0.247553	1.81011	-0.136761	0.89122	0.951221	Maclig_37v3@Mlig000569.g17	Up_in_I
2.61066	-0.738356	1.13505	-0.650505	0.515366	NA	Maclig_37v3@Mlig000569.g21	Up_in_I
1.59048	-0.381938	1.52341	-0.250713	0.802036	NA	Maclig_37v3@Mlig000569.g22	Up_in_I
2.21306	-1.54782	1.50622	-1.02762	0.30413	NA	Maclig_37v3@Mlig000569.g24	Up_in_I
17.0087	-0.217725	0.539435	-0.403618	0.686494	0.841635	Maclig_37v3@Mlig000569.g7	Up_in_I
0.459241	2.30583	3.46166	0.666107	0.505343	NA	Maclig_37v3@Mlig000569.g9	Up_in_O
3.58088	0.229748	0.993853	0.231169	0.817183	NA	Maclig_37v3@Mlig000570.g1	Up_in_O
12.6058	-1.00782	0.560576	-1.79783	0.0722038	0.227065	Maclig_37v3@Mlig000570.g12	Up_in_I
1.24613	0.496059	1.58761	0.312456	0.754694	NA	Maclig_37v3@Mlig000570.g7	Up_in_O
7.56337	-0.411112	0.670176	-0.613439	0.539586	0.749479	Maclig_37v3@Mlig000570.g8	Up_in_I
225.902	0.307545	0.184919	1.66313	0.0962857	0.273424	Maclig_37v3@Mlig000571.g1	Up_in_O
132.398	-0.73659	0.198552	-3.70981	0.000207415	0.00308559	Maclig_37v3@Mlig000572.g1	Up_in_I
143.348	-0.245474	0.23455	-1.04658	0.295295	0.538379	Maclig_37v3@Mlig000572.g3	Up_in_I
98.2623	-0.821248	0.271986	-3.01945	0.00253237	0.0214697	Maclig_37v3@Mlig000572.g5	Up_in_I
49.4841	0.0700878	0.25705	0.272662	0.785113	0.897087	Maclig_37v3@Mlig000573.g18	Up_in_O
78.203	-0.958285	0.275094	-3.48349	0.000494929	0.00612129	Maclig_37v3@Mlig000574.g1	Up_in_I
42.7724	-0.192302	0.342848	-0.560897	0.574868	0.772536	Maclig_37v3@Mlig000575.g1	Up_in_I
67.9274	0.30461	0.289156	1.05345	0.292136	0.535255	Maclig_37v3@Mlig000575.g2	Up_in_O
14.6619	-0.274467	0.766299	-0.358173	0.720214	0.860732	Maclig_37v3@Mlig000575.g3	Up_in_I
0.771435	3.04279	3.43057	0.886963	0.375099	NA	Maclig_37v3@Mlig000575.g5	Up_in_O
0.72731	-1.17738	2.30707	-0.510338	0.609815	NA	Maclig_37v3@Mlig000575.g8	Up_in_I
98.8002	-0.267333	0.215427	-1.24095	0.214626	0.446422	Maclig_37v3@Mlig000575.g9	Up_in_I
167	0.655223	0.181629	3.60748	0.000309186	0.00422547	Maclig_37v3@Mlig000576.g1	Up_in_O
25.7394	-0.73692	0.43453	-1.6959	0.0899047	0.261814	Maclig_37v3@Mlig000577.g1	Up_in_I
39.1907	-0.360109	0.332833	-1.08195	0.279275	0.52123	Maclig_37v3@Mlig000577.g2	Up_in_I
38.4842	0.336671	0.407402	0.826385	0.408586	0.646319	Maclig_37v3@Mlig000578.g12	Up_in_O
3.38974	-3.08221	1.44691	-2.1302	0.0331555	NA	Maclig_37v3@Mlig000578.g3	Up_in_I
4.67135	-0.705099	1.41914	-0.496849	0.619296	NA	Maclig_37v3@Mlig000578.g4	Up_in_I
0.360305	0.599695	3.18141	0.188499	0.850485	NA	Maclig_37v3@Mlig000578.g5	Up_in_O
101.944	-0.448591	0.230776	-1.94384	0.0519146	0.183575	Maclig_37v3@Mlig000579.g15	Up_in_I
22.26	-0.526377	0.428918	-1.22722	0.21974	0.453375	Maclig_37v3@Mlig000579.g19	Up_in_I
0.258037	-1.56457	3.531	-0.443095	0.657697	NA	Maclig_37v3@Mlig000579.g20	Up_in_I
95.5581	-0.557737	0.278951	-1.99941	0.0455641	0.168177	Maclig_37v3@Mlig000579.g9	Up_in_I
12.0563	0.0359873	0.539336	0.0667251	0.946801	0.976879	Maclig_37v3@Mlig000580.g7	Up_in_O
19.8451	-0.814484	0.463443	-1.75746	0.0788389	0.240707	Maclig_37v3@Mlig000581.g3	Up_in_I
44.9531	0.101715	0.352362	0.288667	0.772836	0.890525	Maclig_37v3@Mlig000581.g4	Up_in_O
0.126252	0.623197	3.53381	0.176353	0.860017	NA	Maclig_37v3@Mlig000581.g6	Up_in_O
2.62627	1.27376	1.22773	1.03749	0.299509	NA	Maclig_37v3@Mlig000581.g9	Up_in_O
167.059	0.486748	0.219196	2.2206	0.0263778	0.116081	Maclig_37v3@Mlig000582.g11	Up_in_O
178.485	0.734034	0.176097	4.16836	3.06797e-05	0.000670227	Maclig_37v3@Mlig000582.g7	Up_in_O
107.133	0.843135	0.228832	3.68451	0.000229139	0.00332781	Maclig_37v3@Mlig000583.g12	Up_in_O
40.8407	-0.350664	0.419995	-0.834925	0.40376	0.641811	Maclig_37v3@Mlig000583.g6	Up_in_I
4.41262	-4.901	1.86947	-2.6216	0.00875193	NA	Maclig_37v3@Mlig000585.g13	Up_in_I
1.25149	-1.28707	1.79251	-0.718027	0.472741	NA	Maclig_37v3@Mlig000585.g16	Up_in_I
82.6343	-0.208494	0.224465	-0.928847	0.352968	0.595213	Maclig_37v3@Mlig000585.g2	Up_in_I
99.252	-0.509053	0.216257	-2.35393	0.0185762	0.0908867	Maclig_37v3@Mlig000586.g9	Up_in_I
105.626	-0.561621	0.266789	-2.10511	0.0352814	0.141628	Maclig_37v3@Mlig000587.g9	Up_in_I
3.78453	-0.407788	0.940175	-0.433737	0.66448	NA	Maclig_37v3@Mlig000588.g2	Up_in_I
1.09741	-1.89273	2.09645	-0.902826	0.366618	NA	Maclig_37v3@Mlig000588.g5	Up_in_I
10.4395	1.28563	0.628471	2.04564	0.0407914	0.15612	Maclig_37v3@Mlig000588.g6	Up_in_O
22.5099	0.833204	0.847181	0.983501	0.325361	0.568807	Maclig_37v3@Mlig000589.g1	Up_in_O
9.48127	0.577329	0.708806	0.814509	0.415353	0.651914	Maclig_37v3@Mlig000590.g10	Up_in_O
6.62235	-0.311572	0.742822	-0.419443	0.674892	0.835304	Maclig_37v3@Mlig000590.g14	Up_in_I
10.8288	-0.307522	0.564611	-0.544661	0.585987	0.780014	Maclig_37v3@Mlig000590.g18	Up_in_I
763.772	-0.355302	0.191692	-1.85351	0.0638094	0.21018	Maclig_37v3@Mlig000591.g1	Up_in_I
94.2645	0.691087	0.259081	2.66746	0.00764275	0.0483045	Maclig_37v3@Mlig000592.g1	Up_in_O
12.585	-1.20378	0.529155	-2.27491	0.0229115	0.105329	Maclig_37v3@Mlig000592.g10	Up_in_I
46.1692	0.737506	0.313815	2.35013	0.0187667	0.0915793	Maclig_37v3@Mlig000592.g3	Up_in_O
0.346096	1.89816	3.16901	0.598975	0.54919	NA	Maclig_37v3@Mlig000592.g9	Up_in_O
14.8763	0.174511	0.832438	0.209639	0.833949	0.922304	Maclig_37v3@Mlig000594.g1	Up_in_O
11.393	0.604603	0.593362	1.01894	0.30823	0.552248	Maclig_37v3@Mlig000594.g2	Up_in_O
32.0979	-0.201001	0.449396	-0.447269	0.654681	0.822621	Maclig_37v3@Mlig000594.g4	Up_in_I
18.0063	0.373447	0.442716	0.843536	0.398929	0.637547	Maclig_37v3@Mlig000594.g5	Up_in_O
27.0816	0.929886	0.351032	2.64901	0.00807291	0.050167	Maclig_37v3@Mlig000594.g8	Up_in_O
4.1875	-0.355171	1.21269	-0.29288	0.769614	NA	Maclig_37v3@Mlig000595.g3	Up_in_I
18.8144	-0.60708	0.47536	-1.2771	0.201568	0.430711	Maclig_37v3@Mlig000596.g1	Up_in_I
120.455	-0.0730448	0.242567	-0.301132	0.763314	0.885145	Maclig_37v3@Mlig000597.g1	Up_in_I
85.5366	-0.179317	0.251818	-0.712091	0.476408	0.702471	Maclig_37v3@Mlig000597.g4	Up_in_I
13.5612	0.570517	0.616109	0.925999	0.354446	0.596499	Maclig_37v3@Mlig000598.g1	Up_in_O
75.8084	-0.251169	0.219821	-1.14261	0.253202	0.492535	Maclig_37v3@Mlig000599.g1	Up_in_I
20.9557	-0.73284	0.442857	-1.6548	0.0979649	0.276565	Maclig_37v3@Mlig000600.g1	Up_in_I
60.7168	-0.300532	0.235953	-1.27369	0.202772	0.431965	Maclig_37v3@Mlig000600.g2	Up_in_I
9.24657	-1.05939	0.872664	-1.21397	0.22476	0.459852	Maclig_37v3@Mlig000602.g2	Up_in_I
16.2631	0.446392	0.535952	0.832896	0.404903	0.642706	Maclig_37v3@Mlig000602.g5	Up_in_O
0.590368	1.59272	2.38153	0.668778	0.503637	NA	Maclig_37v3@Mlig000603.g12	Up_in_O
30.9426	0.153518	0.458563	0.334781	0.73779	0.870662	Maclig_37v3@Mlig000603.g3	Up_in_O
81.1179	0.29935	0.209592	1.42826	0.153218	0.36524	Maclig_37v3@Mlig000603.g4	Up_in_O
0.219844	1.3145	3.53001	0.37238	0.70961	NA	Maclig_37v3@Mlig000604.g2	Up_in_O
14.1465	0.411049	0.522876	0.786131	0.431791	0.665716	Maclig_37v3@Mlig000604.g5	Up_in_O
0.905143	-3.37494	2.36165	-1.42906	0.152987	NA	Maclig_37v3@Mlig000605.g13	Up_in_I
98.271	0.264492	0.205106	1.28953	0.197212	0.424565	Maclig_37v3@Mlig000605.g2	Up_in_O
428.571	-0.278188	0.228498	-1.21747	0.223427	0.458228	Maclig_37v3@Mlig000607.g14	Up_in_I
200.54	-0.358134	0.223943	-1.59922	0.109772	0.296988	Maclig_37v3@Mlig000607.g2	Up_in_I
290.464	-0.488375	0.193248	-2.52719	0.011498	0.0650309	Maclig_37v3@Mlig000607.g8	Up_in_I
55.3452	-0.270537	0.323498	-0.836286	0.402994	0.641223	Maclig_37v3@Mlig000608.g4	Up_in_I
69.8839	0.241196	0.252045	0.956956	0.338589	0.581865	Maclig_37v3@Mlig000608.g5	Up_in_O
148.685	-0.890227	0.171944	-5.17744	2.24956e-07	1.0388e-05	Maclig_37v3@Mlig000609.g1	Up_in_I
45.0755	-0.358435	0.27796	-1.28952	0.197217	0.424565	Maclig_37v3@Mlig000609.g12	Up_in_I
8.43415	-0.963293	0.675422	-1.42621	0.153808	0.366188	Maclig_37v3@Mlig000609.g13	Up_in_I
92.8902	-0.710143	0.247702	-2.86692	0.00414484	0.0308361	Maclig_37v3@Mlig000609.g14	Up_in_I
234.447	-0.080852	0.159649	-0.506435	0.612551	0.79619	Maclig_37v3@Mlig000609.g16	Up_in_I
29.0023	-1.51869	0.483534	-3.14082	0.00168475	0.0158046	Maclig_37v3@Mlig000609.g21	Up_in_I
52.6526	-0.374532	0.285529	-1.31171	0.189618	0.415236	Maclig_37v3@Mlig000610.g1	Up_in_I
67.8442	0.12684	0.269522	0.470613	0.637917	0.812318	Maclig_37v3@Mlig000610.g2	Up_in_O
117.669	0.328255	0.212326	1.54599	0.122106	0.316965	Maclig_37v3@Mlig000611.g2	Up_in_O
40.789	-0.655739	0.327288	-2.00355	0.0451178	0.166919	Maclig_37v3@Mlig000612.g1	Up_in_I
132.776	-0.521939	0.21859	-2.38775	0.016952	0.0851798	Maclig_37v3@Mlig000612.g2	Up_in_I
464.556	-0.370897	0.177193	-2.09318	0.0363334	0.144331	Maclig_37v3@Mlig000612.g3	Up_in_I
10.984	-0.438806	1.20839	-0.363132	0.716506	0.858399	Maclig_37v3@Mlig000613.g13	Up_in_I
10.5716	-0.661915	2.76517	-0.239375	0.810815	0.91082	Maclig_37v3@Mlig000613.g3	Up_in_I
12.9346	-0.0217563	0.648607	-0.0335431	0.973241	0.98897	Maclig_37v3@Mlig000613.g4	Up_in_I
389.064	0.252005	0.124456	2.02486	0.0428819	0.161386	Maclig_37v3@Mlig000614.g2	Up_in_O
36.4867	-0.651941	0.411674	-1.58363	0.113277	0.302421	Maclig_37v3@Mlig000614.g6	Up_in_I
4.8152	0.0644116	1.02473	0.0628571	0.94988	NA	Maclig_37v3@Mlig000615.g11	Up_in_O
0.11481	0.623197	3.53381	0.176353	0.860017	NA	Maclig_37v3@Mlig000615.g3	Up_in_O
0.35331	-0.804996	3.20457	-0.251202	0.801658	NA	Maclig_37v3@Mlig000615.g4	Up_in_I
0.703164	-0.259003	2.65835	-0.0974299	0.922385	NA	Maclig_37v3@Mlig000615.g5	Up_in_I
4.50762	0.607348	0.9365	0.648529	0.516643	NA	Maclig_37v3@Mlig000615.g6	Up_in_O
51.3721	-0.146433	0.256068	-0.571852	0.567422	0.767691	Maclig_37v3@Mlig000617.g2	Up_in_I
1.18561	1.05634	1.98006	0.533488	0.593696	NA	Maclig_37v3@Mlig000617.g4	Up_in_O
19.9542	0.324522	0.443998	0.730909	0.464835	0.693294	Maclig_37v3@Mlig000620.g1	Up_in_O
3.5164	-0.0386793	1.06038	-0.0364769	0.970902	NA	Maclig_37v3@Mlig000620.g8	Up_in_I
4.48749	-0.696759	0.879601	-0.792131	0.428284	NA	Maclig_37v3@Mlig000621.g6	Up_in_I
15.7315	-1.02389	0.551226	-1.85749	0.0632421	0.209069	Maclig_37v3@Mlig000622.g7	Up_in_I
11.746	-0.403443	0.801965	-0.503068	0.614916	0.797549	Maclig_37v3@Mlig000622.g9	Up_in_I
48.2239	-0.531548	0.274414	-1.93703	0.0527421	0.185454	Maclig_37v3@Mlig000623.g16	Up_in_I
32.1043	-0.338654	0.413973	-0.818059	0.413324	0.650217	Maclig_37v3@Mlig000625.g3	Up_in_I
33.7244	-0.10426	0.415603	-0.250865	0.801919	0.90594	Maclig_37v3@Mlig000627.g1	Up_in_I
2.03769	-2.16391	1.7768	-1.21787	0.223274	NA	Maclig_37v3@Mlig000627.g11	Up_in_I
3.99712	-0.874488	3.26854	-0.267547	0.789048	NA	Maclig_37v3@Mlig000627.g3	Up_in_I
47.1061	-0.147569	0.404069	-0.365207	0.714957	0.857439	Maclig_37v3@Mlig000628.g1	Up_in_I
10.6646	-0.484346	0.558839	-0.8667	0.386107	0.626426	Maclig_37v3@Mlig000628.g3	Up_in_I
17.9315	0.0344152	0.553259	0.0622045	0.9504	0.978561	Maclig_37v3@Mlig000629.g6	Up_in_O
16.4	0.62146	1.48628	0.41813	0.675852	0.83582	Maclig_37v3@Mlig000630.g11	Up_in_O
124.066	-0.173295	0.237524	-0.729587	0.465643	0.693898	Maclig_37v3@Mlig000630.g13	Up_in_I
5.43454	-0.751628	1.32161	-0.568721	0.569545	NA	Maclig_37v3@Mlig000631.g10	Up_in_I
8.19236	-1.62289	0.622306	-2.60787	0.00911083	0.0549442	Maclig_37v3@Mlig000631.g11	Up_in_I
3.26764	-0.1943	1.22032	-0.15922	0.873496	NA	Maclig_37v3@Mlig000631.g12	Up_in_I
23.1841	-0.992278	0.407832	-2.43306	0.0149719	0.0783151	Maclig_37v3@Mlig000631.g5	Up_in_I
0.513308	-1.42835	3.38938	-0.421419	0.673449	NA	Maclig_37v3@Mlig000631.g9	Up_in_I
74.6817	-0.542224	0.348967	-1.5538	0.120232	0.314046	Maclig_37v3@Mlig000632.g5	Up_in_I
8.20489	0.956948	0.70065	1.3658	0.172002	0.391471	Maclig_37v3@Mlig000633.g18	Up_in_O
266.321	-0.117735	0.201377	-0.584647	0.558785	0.762049	Maclig_37v3@Mlig000634.g1	Up_in_I
1.88484	-1.12548	1.46972	-0.765778	0.443809	NA	Maclig_37v3@Mlig000636.g6	Up_in_I
19.963	0.436048	0.465096	0.937545	0.348478	0.59136	Maclig_37v3@Mlig000637.g3	Up_in_O
24.6762	-0.151931	0.356428	-0.42626	0.669919	0.832417	Maclig_37v3@Mlig000637.g5	Up_in_I
66.2147	-0.726474	0.233604	-3.10985	0.00187184	0.0172084	Maclig_37v3@Mlig000637.g6	Up_in_I
194.723	-0.107451	0.143004	-0.751385	0.452421	0.683434	Maclig_37v3@Mlig000638.g8	Up_in_I
38.2843	-0.252529	0.294077	-0.858716	0.390497	0.630358	Maclig_37v3@Mlig000639.g2	Up_in_I
37.1808	-0.580523	0.344701	-1.68414	0.0921552	0.26579	Maclig_37v3@Mlig000640.g3	Up_in_I
0.105034	0.623197	3.53381	0.176353	0.860017	NA	Maclig_37v3@Mlig000640.g5	Up_in_O
30.3834	-0.645584	0.400301	-1.61275	0.1068	0.291977	Maclig_37v3@Mlig000641.g2	Up_in_I
12.2963	-0.316824	0.502746	-0.630187	0.528572	0.741319	Maclig_37v3@Mlig000644.g13	Up_in_I
141.606	-1.50998	0.240661	-6.2743	3.512e-10	3.36578e-08	Maclig_37v3@Mlig000644.g2	Up_in_I
4.46919	-1.21633	1.05428	-1.15371	0.248621	NA	Maclig_37v3@Mlig000644.g9	Up_in_I
51.4904	-0.343766	0.337037	-1.01997	0.307745	0.551664	Maclig_37v3@Mlig000646.g1	Up_in_I
81.5201	0.397502	0.324053	1.22666	0.219951	0.453713	Maclig_37v3@Mlig000646.g12	Up_in_O
126.076	-0.128636	0.183446	-0.701224	0.483163	0.707756	Maclig_37v3@Mlig000646.g6	Up_in_I
1.29462	-3.89338	3.08928	-1.26029	0.207566	NA	Maclig_37v3@Mlig000647.g3	Up_in_I
2.04626	1.57664	1.77034	0.890586	0.373151	NA	Maclig_37v3@Mlig000648.g4	Up_in_O
39.4322	-0.229159	0.315893	-0.725432	0.468187	0.696166	Maclig_37v3@Mlig000649.g12	Up_in_I
179.171	-0.866815	0.211901	-4.09066	4.30139e-05	0.000871774	Maclig_37v3@Mlig000650.g4	Up_in_I
26.8584	-0.0361783	0.341203	-0.106031	0.915557	0.962115	Maclig_37v3@Mlig000652.g3	Up_in_I
29.3326	0.317776	0.373287	0.851292	0.394607	0.633829	Maclig_37v3@Mlig000652.g4	Up_in_O
4.6724	-1.55962	1.68764	-0.924142	0.355413	NA	Maclig_37v3@Mlig000653.g13	Up_in_I
4.54233	0.131306	0.919242	0.142842	0.886415	NA	Maclig_37v3@Mlig000653.g14	Up_in_O
17.7648	-0.0450436	0.575655	-0.0782475	0.937631	0.972348	Maclig_37v3@Mlig000653.g5	Up_in_I
55.7932	0.16054	0.295608	0.543084	0.587072	0.78044	Maclig_37v3@Mlig000653.g6	Up_in_O
1.3767	1.35045	2.329	0.579844	0.56202	NA	Maclig_37v3@Mlig000654.g4	Up_in_O
116.536	0.422742	0.212573	1.98869	0.0467357	0.170931	Maclig_37v3@Mlig000655.g1	Up_in_O
41.9894	0.792872	0.417414	1.89949	0.0575005	0.196316	Maclig_37v3@Mlig000656.g1	Up_in_O
5.06495	-0.458305	0.771521	-0.594028	0.552493	NA	Maclig_37v3@Mlig000656.g2	Up_in_I
25.6755	0.0646551	0.483582	0.133701	0.893639	0.952439	Maclig_37v3@Mlig000656.g3	Up_in_O
0.738481	1.00163	2.64416	0.37881	0.704829	NA	Maclig_37v3@Mlig000656.g7	Up_in_O
75.8476	0.688097	0.227456	3.02518	0.00248484	0.0211703	Maclig_37v3@Mlig000657.g2	Up_in_O
3.97057	0.332055	0.859154	0.386491	0.699133	NA	Maclig_37v3@Mlig000658.g13	Up_in_O
2.39532	-1.22866	1.75886	-0.698552	0.484832	NA	Maclig_37v3@Mlig000658.g17	Up_in_I
63.8456	0.447577	0.254764	1.75683	0.0789468	0.240882	Maclig_37v3@Mlig000658.g18	Up_in_O
45.6337	-1.47663	0.444263	-3.32378	0.000888074	0.00973314	Maclig_37v3@Mlig000660.g5	Up_in_I
1212.71	0.800493	0.130457	6.13609	8.45792e-10	7.55528e-08	Maclig_37v3@Mlig000661.g2	Up_in_O
0.505009	2.43058	3.45524	0.703446	0.481778	NA	Maclig_37v3@Mlig000661.g4	Up_in_O
33.7779	0.0276402	0.37849	0.0730276	0.941784	0.974473	Maclig_37v3@Mlig000663.g1	Up_in_O
104.558	-0.359901	0.265303	-1.35656	0.17492	0.395527	Maclig_37v3@Mlig000663.g2	Up_in_I
3.23988	-2.33098	1.92874	-1.20855	0.226837	NA	Maclig_37v3@Mlig000663.g4	Up_in_I
16.5228	-1.04681	0.514279	-2.0355	0.041801	0.158648	Maclig_37v3@Mlig000664.g4	Up_in_I
70.0113	-0.564009	0.325031	-1.73525	0.0826974	0.248548	Maclig_37v3@Mlig000665.g3	Up_in_I
131.043	-0.0705936	0.190756	-0.370073	0.711328	0.855554	Maclig_37v3@Mlig000665.g8	Up_in_I
4.44664	0.406794	0.907695	0.448161	0.654037	NA	Maclig_37v3@Mlig000666.g2	Up_in_O
69.0472	-0.146546	0.2498	-0.586654	0.557436	0.76094	Maclig_37v3@Mlig000667.g1	Up_in_I
80.8214	-0.271965	0.214745	-1.26645	0.205351	0.434936	Maclig_37v3@Mlig000667.g3	Up_in_I
212.85	-0.187438	0.162341	-1.15459	0.248257	0.486646	Maclig_37v3@Mlig000667.g4	Up_in_I
57.3334	0.105267	0.25328	0.415616	0.677691	0.836922	Maclig_37v3@Mlig000667.g6	Up_in_O
0.367415	-2.08338	3.4874	-0.597401	0.55024	NA	Maclig_37v3@Mlig000668.g17	Up_in_I
10.8167	-0.897886	0.658357	-1.36383	0.172621	0.392401	Maclig_37v3@Mlig000668.g3	Up_in_I
3.86472	-1.61258	1.09724	-1.46966	0.141653	NA	Maclig_37v3@Mlig000668.g37	Up_in_I
7.94527	-2.08202	0.788512	-2.64044	0.00827995	0.0510709	Maclig_37v3@Mlig000668.g39	Up_in_I
102.138	-1.22909	0.241915	-5.08066	3.76116e-07	1.63583e-05	Maclig_37v3@Mlig000668.g5	Up_in_I
4.83958	-1.50304	1.15348	-1.30305	0.192557	NA	Maclig_37v3@Mlig000669.g1	Up_in_I
4.09744	-0.285255	1.12868	-0.252734	0.800474	NA	Maclig_37v3@Mlig000669.g3	Up_in_I
58	-0.20999	0.291527	-0.720309	0.471335	0.698342	Maclig_37v3@Mlig000671.g1	Up_in_I
67.4778	-0.246744	0.267962	-0.920816	0.357146	0.599008	Maclig_37v3@Mlig000671.g2	Up_in_I
55.0778	0.0263599	0.289242	0.0911347	0.927386	0.967784	Maclig_37v3@Mlig000671.g3	Up_in_O
52.2915	0.0264523	0.336337	0.0786482	0.937312	0.972127	Maclig_37v3@Mlig000672.g1	Up_in_O
7.19513	-0.461188	1.36426	-0.338051	0.735325	0.869204	Maclig_37v3@Mlig000672.g3	Up_in_I
2.8322	2.6848	1.26815	2.11709	0.0342519	NA	Maclig_37v3@Mlig000673.g1	Up_in_O
10.9128	-0.12526	0.504855	-0.24811	0.804049	0.906991	Maclig_37v3@Mlig000673.g3	Up_in_I
40.037	-1.09084	0.390423	-2.794	0.00520612	0.0365502	Maclig_37v3@Mlig000674.g1	Up_in_I
1.80187	-1.93177	2.12743	-0.908027	0.363864	NA	Maclig_37v3@Mlig000674.g17	Up_in_I
36.3907	0.189942	0.450107	0.421994	0.67303	0.834338	Maclig_37v3@Mlig000675.g2	Up_in_O
31.0218	-0.63276	0.392817	-1.61083	0.107217	0.292699	Maclig_37v3@Mlig000676.g3	Up_in_I
21.3657	0.146693	0.426249	0.344147	0.730735	0.866505	Maclig_37v3@Mlig000677.g1	Up_in_O
31.6392	0.690002	0.372748	1.85113	0.0641515	0.21087	Maclig_37v3@Mlig000677.g3	Up_in_O
28.6843	-0.40266	0.377922	-1.06546	0.286668	0.529017	Maclig_37v3@Mlig000677.g4	Up_in_I
68.5542	0.372363	0.237778	1.56601	0.117345	0.309451	Maclig_37v3@Mlig000677.g6	Up_in_O
32.9112	0.672862	0.315778	2.13081	0.0331051	0.135719	Maclig_37v3@Mlig000678.g1	Up_in_O
37.7362	-0.0761411	0.406468	-0.187324	0.851407	0.932093	Maclig_37v3@Mlig000679.g1	Up_in_I
31.3534	0.386808	0.649618	0.595439	0.55155	0.757307	Maclig_37v3@Mlig000681.g6	Up_in_O
6.31193	-0.905432	0.915584	-0.988912	0.322706	0.56666	Maclig_37v3@Mlig000682.g3	Up_in_I
37.7461	0.347823	0.290781	1.19617	0.231631	0.46833	Maclig_37v3@Mlig000683.g3	Up_in_O
81.4847	-0.194772	0.259551	-0.750421	0.453001	0.683958	Maclig_37v3@Mlig000683.g4	Up_in_I
0.105034	0.623197	3.53381	0.176353	0.860017	NA	Maclig_37v3@Mlig000683.g7	Up_in_O
10.1973	-0.339025	0.614346	-0.551847	0.581053	0.776742	Maclig_37v3@Mlig000684.g1	Up_in_I
2.63738	-0.480748	1.28356	-0.374541	0.708002	NA	Maclig_37v3@Mlig000684.g3	Up_in_I
71.5048	-0.34	0.383083	-0.887537	0.37479	0.615972	Maclig_37v3@Mlig000685.g2	Up_in_I
6.69856	0.397258	1.06121	0.374343	0.708149	0.853709	Maclig_37v3@Mlig000685.g4	Up_in_O
3.0679	-0.907857	1.02473	-0.88595	0.375644	NA	Maclig_37v3@Mlig000685.g6	Up_in_I
26.2312	-0.210228	0.337145	-0.623552	0.532922	0.744374	Maclig_37v3@Mlig000687.g1	Up_in_I
31.358	0.655299	0.354708	1.84743	0.0646845	0.211928	Maclig_37v3@Mlig000687.g10	Up_in_O
47.6504	0.91132	0.275805	3.30422	0.000952405	0.0102678	Maclig_37v3@Mlig000687.g2	Up_in_O
3.57334	0.824767	1.01952	0.808978	0.418528	NA	Maclig_37v3@Mlig000687.g5	Up_in_O
6.97902	1.18905	0.695755	1.70901	0.0874488	0.257513	Maclig_37v3@Mlig000687.g6	Up_in_O
22.0949	-0.170144	0.444047	-0.383167	0.701596	0.850054	Maclig_37v3@Mlig000687.g9	Up_in_I
74.8846	0.967253	0.295609	3.27207	0.00106764	0.0112247	Maclig_37v3@Mlig000688.g2	Up_in_O
46.9364	-0.209074	0.279554	-0.747881	0.454532	0.685061	Maclig_37v3@Mlig000689.g1	Up_in_I
7.83571	-0.175048	0.860153	-0.203508	0.838738	0.925144	Maclig_37v3@Mlig000690.g1	Up_in_I
2.93188	0.162738	1.7096	0.0951908	0.924163	NA	Maclig_37v3@Mlig000690.g7	Up_in_O
170.8	-0.0237771	0.182088	-0.13058	0.896108	0.953414	Maclig_37v3@Mlig000691.g3	Up_in_I
81.3755	0.602987	0.330063	1.82688	0.0677172	0.217841	Maclig_37v3@Mlig000693.g1	Up_in_O
38.3093	-0.715536	0.318188	-2.24878	0.0245262	0.110769	Maclig_37v3@Mlig000694.g1	Up_in_I
37.2766	-0.366449	0.463337	-0.79089	0.429008	0.663302	Maclig_37v3@Mlig000694.g13	Up_in_I
52.7129	-0.783067	0.343663	-2.27859	0.0226916	0.104608	Maclig_37v3@Mlig000694.g6	Up_in_I
101.771	-0.522755	0.210969	-2.47788	0.0132167	0.0716392	Maclig_37v3@Mlig000696.g3	Up_in_I
67.9452	-0.832914	0.248136	-3.35669	0.000788826	0.00883907	Maclig_37v3@Mlig000696.g5	Up_in_I
53.5715	-0.183451	0.272005	-0.674441	0.500031	0.72103	Maclig_37v3@Mlig000697.g13	Up_in_I
191.41	0.124541	0.190226	0.654699	0.512662	0.72959	Maclig_37v3@Mlig000698.g3	Up_in_O
24.2228	-1.16725	0.402866	-2.89736	0.00376317	0.0287135	Maclig_37v3@Mlig000699.g1	Up_in_I
10.285	-0.939047	0.622698	-1.50803	0.131547	0.332028	Maclig_37v3@Mlig000700.g13	Up_in_I
32.2038	-0.498795	0.298792	-1.66937	0.095044	0.271007	Maclig_37v3@Mlig000701.g2	Up_in_I
15.8083	0.133131	0.540951	0.246106	0.8056	0.907747	Maclig_37v3@Mlig000702.g5	Up_in_O
5.78922	0.479077	0.859227	0.557568	0.57714	NA	Maclig_37v3@Mlig000702.g8	Up_in_O
77.9283	0.79317	0.230182	3.44584	0.000569297	0.006876	Maclig_37v3@Mlig000704.g1	Up_in_O
17.3454	0.677179	0.470234	1.44009	0.149842	0.3603	Maclig_37v3@Mlig000705.g4	Up_in_O
33.2151	0.061811	0.331891	0.186239	0.852257	0.932547	Maclig_37v3@Mlig000706.g1	Up_in_O
9.58261	0.157116	0.606027	0.259256	0.795438	0.902762	Maclig_37v3@Mlig000706.g3	Up_in_O
49.9092	-0.00507481	0.276588	-0.0183479	0.985361	0.993862	Maclig_37v3@Mlig000707.g6	Up_in_I
63.0577	-0.0787991	0.292546	-0.269356	0.787655	0.898304	Maclig_37v3@Mlig000708.g3	Up_in_I
19.3723	-0.525253	0.43047	-1.22018	0.222396	0.456853	Maclig_37v3@Mlig000710.g5	Up_in_I
19.923	0.137447	0.418292	0.328592	0.742464	0.873421	Maclig_37v3@Mlig000711.g1	Up_in_O
282.244	-0.144256	0.179767	-0.802461	0.422286	0.6576	Maclig_37v3@Mlig000712.g1	Up_in_I
20.4304	0.573358	0.485748	1.18036	0.237857	0.475547	Maclig_37v3@Mlig000713.g1	Up_in_O
29.541	-0.0532627	0.382166	-0.139371	0.889157	0.950466	Maclig_37v3@Mlig000714.g3	Up_in_I
3.05946	0.193099	1.34916	0.143125	0.886191	NA	Maclig_37v3@Mlig000714.g4	Up_in_O
64.6577	-0.13183	0.291364	-0.452458	0.650939	0.820027	Maclig_37v3@Mlig000714.g7	Up_in_I
1.60452	-1.37279	1.91085	-0.718416	0.472501	NA	Maclig_37v3@Mlig000718.g1	Up_in_I
3.17026	-0.329879	1.15015	-0.286813	0.774255	NA	Maclig_37v3@Mlig000718.g4	Up_in_I
9.60266	1.11285	0.599243	1.8571	0.0632972	0.209153	Maclig_37v3@Mlig000719.g4	Up_in_O
48.4432	-0.319595	0.317557	-1.00642	0.314214	0.558443	Maclig_37v3@Mlig000719.g5	Up_in_I
19.7384	0.558026	0.598511	0.932357	0.351152	0.593784	Maclig_37v3@Mlig000720.g3	Up_in_O
103.955	-0.311422	0.204511	-1.52276	0.127818	0.326296	Maclig_37v3@Mlig000721.g3	Up_in_I
3.38172	-0.182239	0.960814	-0.189671	0.849567	NA	Maclig_37v3@Mlig000721.g4	Up_in_I
12.0096	-1.51243	0.685698	-2.20569	0.0274059	0.11925	Maclig_37v3@Mlig000721.g5	Up_in_I
109.946	-0.0354515	0.210323	-0.168557	0.866145	0.939358	Maclig_37v3@Mlig000722.g5	Up_in_I
15.9171	0.318691	0.447724	0.711802	0.476588	0.702471	Maclig_37v3@Mlig000722.g8	Up_in_O
28.2561	-0.674283	0.379881	-1.77499	0.0759	0.234697	Maclig_37v3@Mlig000723.g1	Up_in_I
0.356929	-2.04692	3.49003	-0.586507	0.557535	NA	Maclig_37v3@Mlig000723.g14	Up_in_I
6.99095	-6.32754	3.38894	-1.86711	NA	NA	Maclig_37v3@Mlig000723.g27	Up_in_I
30.8835	-0.528405	0.400264	-1.32014	0.186788	0.411259	Maclig_37v3@Mlig000723.g6	Up_in_I
8.36224	0.43264	0.600414	0.72057	0.471174	0.698236	Maclig_37v3@Mlig000724.g1	Up_in_O
12.0598	0.398301	0.591747	0.673093	0.500888	0.721431	Maclig_37v3@Mlig000724.g12	Up_in_O
16.8558	1.17376	0.434142	2.70362	0.00685886	0.0447084	Maclig_37v3@Mlig000724.g4	Up_in_O
1.11023	-1.13684	2.05248	-0.553884	0.579659	NA	Maclig_37v3@Mlig000724.g5	Up_in_I
53.7851	-0.550072	0.277533	-1.98201	0.0474783	0.172802	Maclig_37v3@Mlig000725.g1	Up_in_I
20.316	0.565087	0.517676	1.09158	0.275016	0.516268	Maclig_37v3@Mlig000726.g8	Up_in_O
32.8788	0.420575	0.346802	1.21272	0.225236	0.460523	Maclig_37v3@Mlig000727.g1	Up_in_O
13.7776	0.683796	0.539259	1.26803	0.204787	0.434317	Maclig_37v3@Mlig000727.g2	Up_in_O
4.08872	-0.167146	0.965213	-0.17317	0.862518	NA	Maclig_37v3@Mlig000728.g4	Up_in_I
0.385718	2.03647	3.4775	0.585614	0.558135	NA	Maclig_37v3@Mlig000729.g2	Up_in_O
105.18	0.476632	0.215131	2.21554	0.0267227	0.117078	Maclig_37v3@Mlig000730.g2	Up_in_O
23.1226	0.442453	0.396746	1.1152	0.264763	0.505119	Maclig_37v3@Mlig000730.g3	Up_in_O
8.56138	-1.10057	0.636387	-1.72941	0.0837365	0.250762	Maclig_37v3@Mlig000731.g1	Up_in_I
130.491	-0.162512	0.181276	-0.896486	0.369993	0.611563	Maclig_37v3@Mlig000732.g1	Up_in_I
1.25644	-2.12367	1.72834	-1.22874	0.21917	NA	Maclig_37v3@Mlig000732.g2	Up_in_I
189.668	0.168866	0.180781	0.934093	0.350256	0.593106	Maclig_37v3@Mlig000733.g1	Up_in_O
273.971	0.66206	0.213939	3.09463	0.00197062	0.017854	Maclig_37v3@Mlig000733.g5	Up_in_O
957.108	0.000987505	0.105778	0.00933568	0.992551	0.996737	Maclig_37v3@Mlig000734.g1	Up_in_O
90.1906	0.130715	0.224323	0.58271	0.560088	0.762989	Maclig_37v3@Mlig000734.g4	Up_in_O
68.3112	-0.245861	0.229569	-1.07097	0.284184	0.526375	Maclig_37v3@Mlig000735.g1	Up_in_I
31.0319	-0.684482	0.416874	-1.64194	0.100603	0.281326	Maclig_37v3@Mlig000736.g12	Up_in_I
20.7262	0.232789	0.524219	0.444068	0.656993	0.824403	Maclig_37v3@Mlig000736.g2	Up_in_O
113.301	-0.0264356	0.217034	-0.121804	0.903054	0.95687	Maclig_37v3@Mlig000738.g2	Up_in_I
29.3697	0.327568	0.391638	0.836406	0.402927	0.641196	Maclig_37v3@Mlig000739.g2	Up_in_O
51.687	-0.911799	0.288168	-3.16412	0.00155551	0.0149225	Maclig_37v3@Mlig000739.g5	Up_in_I
80.3248	-0.178478	0.206555	-0.864071	0.387549	0.627618	Maclig_37v3@Mlig000740.g15	Up_in_I
13.0099	-0.715386	0.725559	-0.985979	0.324143	0.567876	Maclig_37v3@Mlig000740.g21	Up_in_I
40.1644	-0.429268	0.300825	-1.42697	0.153588	0.365869	Maclig_37v3@Mlig000740.g8	Up_in_I
37.6574	-0.682891	0.312136	-2.1878	0.028684	0.122904	Maclig_37v3@Mlig000741.g3	Up_in_I
33.3269	0.122876	0.342141	0.359137	0.719493	0.860299	Maclig_37v3@Mlig000742.g1	Up_in_O
10.9881	1.15695	0.702578	1.64672	0.0996166	0.279531	Maclig_37v3@Mlig000744.g1	Up_in_O
15.291	0.447383	0.510996	0.875512	0.381295	0.621958	Maclig_37v3@Mlig000744.g3	Up_in_O
17.0467	-0.855787	0.48887	-1.75054	0.0800249	0.243276	Maclig_37v3@Mlig000744.g5	Up_in_I
91.8679	-0.505632	0.2207	-2.29103	0.0219614	0.102268	Maclig_37v3@Mlig000745.g7	Up_in_I
1.76431	-1.30719	2.14639	-0.609019	0.542512	NA	Maclig_37v3@Mlig000746.g3	Up_in_I
1.74894	-1.99462	1.51771	-1.31423	0.188768	NA	Maclig_37v3@Mlig000747.g1	Up_in_I
3.15373	-2.50522	1.20907	-2.07203	0.038263	NA	Maclig_37v3@Mlig000747.g4	Up_in_I
21.3906	-0.217564	0.430522	-0.50535	0.613313	0.796526	Maclig_37v3@Mlig000747.g5	Up_in_I
113.967	0.616189	0.212315	2.90224	0.00370501	0.0283718	Maclig_37v3@Mlig000748.g2	Up_in_O
20.1757	0.680809	0.496245	1.37192	0.170088	0.388972	Maclig_37v3@Mlig000749.g3	Up_in_O
113.469	0.861786	0.281747	3.05872	0.00222285	0.0194642	Maclig_37v3@Mlig000750.g1	Up_in_O
20.9221	0.709626	0.408142	1.73867	0.0820923	0.247263	Maclig_37v3@Mlig000750.g2	Up_in_O
110.19	-0.100962	0.19745	-0.511331	0.609119	0.794065	Maclig_37v3@Mlig000751.g4	Up_in_I
45.4298	0.270373	0.313159	0.863372	0.387933	0.627893	Maclig_37v3@Mlig000752.g1	Up_in_O
8.69697	-1.05621	0.706479	-1.49503	0.134907	0.337294	Maclig_37v3@Mlig000752.g3	Up_in_I
8.71768	-0.502112	0.628904	-0.798393	0.424643	0.659627	Maclig_37v3@Mlig000752.g4	Up_in_I
5.62639	1.1048	1.18232	0.934431	0.350082	NA	Maclig_37v3@Mlig000752.g5	Up_in_O
40.9556	0.08058	0.283603	0.28413	0.776311	0.892377	Maclig_37v3@Mlig000754.g2	Up_in_O
108.415	-0.363642	0.223471	-1.62724	0.103686	0.286835	Maclig_37v3@Mlig000755.g2	Up_in_I
44.8598	0.325166	0.292544	1.11151	0.266349	0.506878	Maclig_37v3@Mlig000756.g3	Up_in_O
24.9846	-0.0172506	0.406326	-0.0424551	0.966136	0.985506	Maclig_37v3@Mlig000756.g4	Up_in_I
129.581	0.107371	0.197632	0.543289	0.586931	0.78044	Maclig_37v3@Mlig000757.g1	Up_in_O
72.6019	-0.184793	0.249266	-0.741351	0.458481	0.68782	Maclig_37v3@Mlig000757.g3	Up_in_I
19.3197	-0.4652	0.472872	-0.983775	0.325226	0.568676	Maclig_37v3@Mlig000758.g3	Up_in_I
7.14322	-0.451139	0.722856	-0.624106	0.532558	0.744106	Maclig_37v3@Mlig000759.g3	Up_in_I
46.1073	-0.264962	0.273031	-0.970447	0.331824	0.575595	Maclig_37v3@Mlig000760.g6	Up_in_I
20.2326	-0.377595	0.391033	-0.965636	0.334226	0.578263	Maclig_37v3@Mlig000761.g2	Up_in_I
24.7944	-1.14861	1.51733	-0.756992	0.449055	0.680667	Maclig_37v3@Mlig000761.g6	Up_in_I
1.78558	4.26682	2.8681	1.48768	0.136835	NA	Maclig_37v3@Mlig000762.g2	Up_in_O
46.0731	0.0820631	0.289458	0.283506	0.776789	0.892711	Maclig_37v3@Mlig000764.g11	Up_in_O
16.2307	-1.0026	0.486387	-2.06133	0.0392718	0.152185	Maclig_37v3@Mlig000764.g9	Up_in_I
72.3046	-0.392379	0.260905	-1.50392	0.132602	0.333727	Maclig_37v3@Mlig000765.g3	Up_in_I
19.9752	-1.37992	0.390234	-3.53613	0.000406036	0.00525888	Maclig_37v3@Mlig000766.g1	Up_in_I
237.193	-1.14692	0.220621	-5.19863	2.00767e-07	9.50107e-06	Maclig_37v3@Mlig000767.g10	Up_in_I
0.708064	0.819965	2.65942	0.308325	0.757835	NA	Maclig_37v3@Mlig000768.g1	Up_in_O
27.3709	-0.595909	0.366304	-1.62682	0.103776	0.287007	Maclig_37v3@Mlig000768.g6	Up_in_I
43.9236	-0.555002	0.341765	-1.62393	0.104391	0.28795	Maclig_37v3@Mlig000770.g2	Up_in_I
1.63258	-1.83461	1.41245	-1.29889	0.193983	NA	Maclig_37v3@Mlig000771.g2	Up_in_I
13.5596	0.374067	0.532045	0.703074	0.48201	0.706863	Maclig_37v3@Mlig000771.g3	Up_in_O
52.9025	-0.195913	0.267044	-0.733635	0.463171	0.692003	Maclig_37v3@Mlig000772.g1	Up_in_I
50.3559	0.0265131	0.295198	0.0898145	0.928435	0.968105	Maclig_37v3@Mlig000772.g2	Up_in_O
43.9133	-0.155322	0.411099	-0.377822	0.705563	0.852258	Maclig_37v3@Mlig000773.g7	Up_in_I
26.8471	-0.417958	0.359024	-1.16415	0.244364	0.482789	Maclig_37v3@Mlig000774.g1	Up_in_I
42.9714	-0.528818	0.415659	-1.27224	0.203289	0.432637	Maclig_37v3@Mlig000774.g3	Up_in_I
4.00355	0.154468	0.817937	0.188851	0.850209	NA	Maclig_37v3@Mlig000775.g6	Up_in_O
122.595	-0.0503278	0.197964	-0.254226	0.799321	0.904757	Maclig_37v3@Mlig000776.g1	Up_in_I
84.0136	-0.0625888	0.257081	-0.243459	0.80765	0.908983	Maclig_37v3@Mlig000777.g1	Up_in_I
1394	-2.11373	0.273123	-7.73912	1.00109e-14	2.19452e-12	Maclig_37v3@Mlig000778.g1	Up_in_I
781.345	-2.10288	0.273703	-7.68309	1.553e-14	3.25473e-12	Maclig_37v3@Mlig000778.g5	Up_in_I
1.3546	-1.47412	1.74999	-0.842358	0.399587	NA	Maclig_37v3@Mlig000778.g8	Up_in_I
8.66923	-0.327388	0.734617	-0.445658	0.655844	0.82346	Maclig_37v3@Mlig000779.g3	Up_in_I
4.50103	1.11412	1.08249	1.02922	0.303374	NA	Maclig_37v3@Mlig000779.g4	Up_in_O
55.6541	-0.237774	0.297979	-0.797953	0.424898	0.659798	Maclig_37v3@Mlig000780.g2	Up_in_I
53.6001	-0.13027	0.253661	-0.51356	0.60756	0.793125	Maclig_37v3@Mlig000781.g19	Up_in_I
19.9307	0.177133	0.496605	0.356688	0.721325	0.861089	Maclig_37v3@Mlig000782.g2	Up_in_O
0.486291	1.24967	2.90825	0.4297	0.667414	NA	Maclig_37v3@Mlig000783.g10	Up_in_O
2337.34	0.38808	0.165539	2.34435	0.0190604	0.0925414	Maclig_37v3@Mlig000783.g3	Up_in_O
4.80037	-1.31491	0.905031	-1.45288	0.146256	NA	Maclig_37v3@Mlig000783.g5	Up_in_I
3.6001	-0.347893	1.12497	-0.309247	0.757133	NA	Maclig_37v3@Mlig000784.g1	Up_in_I
79.7784	-0.0391955	0.290726	-0.134819	0.892755	0.951765	Maclig_37v3@Mlig000784.g4	Up_in_I
54.3341	0.261753	0.347026	0.754273	0.450685	0.682239	Maclig_37v3@Mlig000784.g8	Up_in_O
22.4533	-0.121038	0.476884	-0.25381	0.799643	0.904945	Maclig_37v3@Mlig000785.g7	Up_in_I
0.257145	1.42235	3.5249	0.403514	0.68657	NA	Maclig_37v3@Mlig000786.g1	Up_in_O
46.9814	0.408018	0.464865	0.877713	0.3801	0.620841	Maclig_37v3@Mlig000786.g3	Up_in_O
840.956	-0.670019	0.157634	-4.25047	2.13324e-05	0.00050042	Maclig_37v3@Mlig000787.g7	Up_in_I
83.3779	0.148292	0.247148	0.600014	0.548497	0.755337	Maclig_37v3@Mlig000788.g3	Up_in_O
5.49682	0.646484	0.889379	0.726894	0.467291	NA	Maclig_37v3@Mlig000788.g7	Up_in_O
37.2195	-0.209509	0.321361	-0.651943	0.514438	0.730917	Maclig_37v3@Mlig000789.g4	Up_in_I
160.952	-0.00679215	0.194014	-0.0350086	0.972073	0.98851	Maclig_37v3@Mlig000789.g6	Up_in_I
348.395	0.141059	0.151681	0.92997	0.352386	0.594764	Maclig_37v3@Mlig000789.g7	Up_in_O
21.5794	1.12514	0.490336	2.29464	0.0217539	0.101611	Maclig_37v3@Mlig000791.g1	Up_in_O
58.6711	0.146167	0.341585	0.427908	0.668718	0.832037	Maclig_37v3@Mlig000791.g18	Up_in_O
33.8979	0.239159	0.431	0.554894	0.578968	0.775379	Maclig_37v3@Mlig000791.g2	Up_in_O
5.21414	-0.650441	0.779558	-0.834371	0.404072	NA	Maclig_37v3@Mlig000791.g7	Up_in_I
0.597123	-0.770316	3.27305	-0.235351	0.813936	NA	Maclig_37v3@Mlig000791.g9	Up_in_I
10.3948	0.15591	0.636522	0.24494	0.806503	0.90825	Maclig_37v3@Mlig000792.g4	Up_in_O
22.6674	-0.703726	0.704009	-0.999598	0.317505	0.561522	Maclig_37v3@Mlig000793.g1	Up_in_I
44.1677	0.0914224	0.344094	0.26569	0.790478	0.89996	Maclig_37v3@Mlig000793.g2	Up_in_O
12.9258	-0.108726	0.605318	-0.179619	0.857452	0.935165	Maclig_37v3@Mlig000794.g1	Up_in_I
16.7873	0.887019	0.542457	1.63519	0.102009	0.283721	Maclig_37v3@Mlig000794.g2	Up_in_O
1.04162	1.70245	2.86109	0.595035	0.55182	NA	Maclig_37v3@Mlig000794.g4	Up_in_O
52.4804	-0.19101	0.259934	-0.734842	0.462436	0.691307	Maclig_37v3@Mlig000795.g3	Up_in_I
32.3824	-0.272419	0.468017	-0.582069	0.56052	0.763215	Maclig_37v3@Mlig000796.g6	Up_in_I
40.3067	-0.0213116	0.31657	-0.0673204	0.946327	0.976643	Maclig_37v3@Mlig000796.g7	Up_in_I
39.51	-0.0882411	0.404478	-0.21816	0.827304	0.919192	Maclig_37v3@Mlig000797.g1	Up_in_I
21.5168	-0.0439684	0.564995	-0.0778209	0.937971	0.972519	Maclig_37v3@Mlig000797.g3	Up_in_I
17.1665	-0.810353	0.645289	-1.2558	0.209189	0.439765	Maclig_37v3@Mlig000798.g1	Up_in_I
1.22125	0.459466	1.61603	0.284317	0.776167	NA	Maclig_37v3@Mlig000799.g4	Up_in_O
3.76041	-1.31104	0.915757	-1.43164	0.152246	NA	Maclig_37v3@Mlig000799.g7	Up_in_I
390.543	0.130476	0.166077	0.785636	0.432081	0.665893	Maclig_37v3@Mlig000800.g1	Up_in_O
2.74823	1.34648	1.44574	0.931343	0.351676	NA	Maclig_37v3@Mlig000800.g4	Up_in_O
250.816	-0.644853	0.170977	-3.77158	0.000162215	0.0025452	Maclig_37v3@Mlig000801.g1	Up_in_I
4.22664	0.0633467	1.24695	0.0508011	0.959484	NA	Maclig_37v3@Mlig000802.g4	Up_in_O
219.826	0.0325414	0.166869	0.195011	0.845384	0.929051	Maclig_37v3@Mlig000803.g1	Up_in_O
149.543	0.0196751	0.212139	0.0927463	0.926105	0.967373	Maclig_37v3@Mlig000803.g2	Up_in_O
73.6257	-0.170211	0.261285	-0.651438	0.514764	0.731217	Maclig_37v3@Mlig000805.g11	Up_in_I
3.3244	-1.35669	1.02185	-1.32768	0.184285	NA	Maclig_37v3@Mlig000805.g14	Up_in_I
1.02662	-1.63981	2.86628	-0.572103	0.567252	NA	Maclig_37v3@Mlig000805.g15	Up_in_I
1.09821	0.883295	1.83501	0.481358	0.630262	NA	Maclig_37v3@Mlig000805.g16	Up_in_O
112.199	0.174742	0.201625	0.866668	0.386124	0.626427	Maclig_37v3@Mlig000805.g17	Up_in_O
0.612644	-1.76998	2.7211	-0.650465	0.515392	NA	Maclig_37v3@Mlig000805.g7	Up_in_I
13.8615	-0.0237139	0.48585	-0.048809	0.961072	0.983478	Maclig_37v3@Mlig000806.g1	Up_in_I
23.7935	0.259657	0.412771	0.629058	0.529311	0.74184	Maclig_37v3@Mlig000807.g12	Up_in_O
7.95529	-0.933447	0.609978	-1.5303	0.125943	0.3231	Maclig_37v3@Mlig000807.g14	Up_in_I
2.3151	-0.23604	1.38592	-0.170313	0.864764	NA	Maclig_37v3@Mlig000807.g15	Up_in_I
22.539	-2.80321	0.831558	-3.37103	0.000748865	0.00850117	Maclig_37v3@Mlig000808.g2	Up_in_I
54.8649	-1.24517	0.348022	-3.57786	0.000346422	0.0046543	Maclig_37v3@Mlig000808.g3	Up_in_I
2.40052	0.402516	1.80158	0.223424	0.823206	NA	Maclig_37v3@Mlig000808.g7	Up_in_O
3.5766	-0.414273	0.865468	-0.47867	0.632174	NA	Maclig_37v3@Mlig000809.g1	Up_in_I
1.01414	-0.824836	2.1061	-0.391641	0.695324	NA	Maclig_37v3@Mlig000810.g37	Up_in_I
9.62791	-0.498555	0.671163	-0.742822	0.457589	0.6873	Maclig_37v3@Mlig000810.g41	Up_in_I
3.68978	1.35977	1.78136	0.763331	0.445266	NA	Maclig_37v3@Mlig000810.g42	Up_in_O
44.6496	-0.246288	0.348484	-0.70674	0.479728	0.704945	Maclig_37v3@Mlig000811.g9	Up_in_I
0.74483	-3.09973	2.92419	-1.06003	0.289132	NA	Maclig_37v3@Mlig000813.g11	Up_in_I
271.962	0.00186113	0.203392	0.0091505	0.992699	0.996737	Maclig_37v3@Mlig000813.g2	Up_in_O
5.04902	-0.495567	1.00703	-0.492107	0.622644	NA	Maclig_37v3@Mlig000813.g5	Up_in_I
5.46612	-2.99065	0.976846	-3.06153	0.00220206	NA	Maclig_37v3@Mlig000813.g7	Up_in_I
195.407	0.121327	0.194667	0.623254	0.533118	0.744582	Maclig_37v3@Mlig000813.g8	Up_in_O
26.5436	-0.210456	0.34848	-0.603927	0.545892	0.753566	Maclig_37v3@Mlig000815.g1	Up_in_I
3.68412	-0.902014	0.930463	-0.969425	0.332333	NA	Maclig_37v3@Mlig000815.g8	Up_in_I
13.0932	-1.29111	0.584693	-2.20818	0.0272317	0.118654	Maclig_37v3@Mlig000816.g1	Up_in_I
13.8652	-1.49656	0.766154	-1.95334	0.050779	0.180914	Maclig_37v3@Mlig000816.g3	Up_in_I
35.2479	-0.694708	0.352243	-1.97224	0.0485822	0.175721	Maclig_37v3@Mlig000817.g1	Up_in_I
30.4564	-0.00690842	0.334177	-0.020673	0.983507	0.993061	Maclig_37v3@Mlig000818.g2	Up_in_I
19.5987	-0.458328	0.4572	-1.00247	0.316118	0.560145	Maclig_37v3@Mlig000819.g3	Up_in_I
15.2777	-0.0509962	0.49017	-0.104038	0.917139	0.962776	Maclig_37v3@Mlig000819.g6	Up_in_I
92.1493	-0.0882715	0.227088	-0.388711	0.69749	0.84811	Maclig_37v3@Mlig000820.g1	Up_in_I
0.385718	2.03647	3.4775	0.585614	0.558135	NA	Maclig_37v3@Mlig000821.g1	Up_in_O
22.2968	-0.776832	0.484475	-1.60345	0.108835	0.295424	Maclig_37v3@Mlig000821.g2	Up_in_I
26.4411	0.0169831	0.395853	0.0429025	0.965779	0.985366	Maclig_37v3@Mlig000821.g3	Up_in_O
18.0534	-0.290949	0.434808	-0.669144	0.503404	0.72301	Maclig_37v3@Mlig000821.g5	Up_in_I
0.814992	-1.42237	2.57443	-0.5525	0.580606	NA	Maclig_37v3@Mlig000823.g10	Up_in_I
1.81226	0.0237816	1.64378	0.0144676	0.988457	NA	Maclig_37v3@Mlig000823.g11	Up_in_O
22.7001	0.890035	0.384989	2.31184	0.0207864	0.0984913	Maclig_37v3@Mlig000823.g5	Up_in_O
0.22401	-0.0981366	3.53381	-0.0277708	0.977845	NA	Maclig_37v3@Mlig000823.g8	Up_in_I
12.2382	-0.54874	0.802529	-0.683763	0.494125	0.716543	Maclig_37v3@Mlig000823.g9	Up_in_I
8.44166	0.544632	0.619068	0.879761	0.378989	0.619914	Maclig_37v3@Mlig000826.g1	Up_in_O
3.60309	1.12284	0.961395	1.16793	0.242835	NA	Maclig_37v3@Mlig000826.g6	Up_in_O
60.5565	-0.463797	0.287131	-1.61528	0.106251	0.290893	Maclig_37v3@Mlig000827.g14	Up_in_I
70.9575	-0.20892	0.288889	-0.723186	0.469566	0.697129	Maclig_37v3@Mlig000827.g3	Up_in_I
0.983483	-0.813466	1.8779	-0.433178	0.664885	NA	Maclig_37v3@Mlig000828.g1	Up_in_I
25.4113	-0.730059	0.519838	-1.4044	0.1602	0.375662	Maclig_37v3@Mlig000828.g15	Up_in_I
136.097	-0.496153	0.244587	-2.02853	0.0425057	0.160429	Maclig_37v3@Mlig000828.g23	Up_in_I
7.46192	-3.18334	3.28318	-0.969593	0.33225	0.575914	Maclig_37v3@Mlig000828.g8	Up_in_I
126.918	0.221965	0.236878	0.937042	0.348737	0.591719	Maclig_37v3@Mlig000830.g1	Up_in_O
61.3195	-0.440654	0.367216	-1.19999	0.230145	0.466913	Maclig_37v3@Mlig000831.g5	Up_in_I
4.82986	-1.24323	1.1386	-1.09189	0.274881	NA	Maclig_37v3@Mlig000831.g7	Up_in_I
4.78577	-0.473693	0.731906	-0.647205	0.5175	NA	Maclig_37v3@Mlig000832.g4	Up_in_I
67.3289	0.194384	0.396546	0.490194	0.623997	0.803765	Maclig_37v3@Mlig000833.g1	Up_in_O
254.608	0.279153	0.197062	1.41658	0.156607	0.370409	Maclig_37v3@Mlig000833.g2	Up_in_O
31.136	-0.303353	1.10849	-0.273663	0.784344	0.896747	Maclig_37v3@Mlig000833.g3	Up_in_I
61.6802	0.603601	0.314815	1.91732	0.055197	0.190774	Maclig_37v3@Mlig000833.g4	Up_in_O
12.5437	-0.0316064	0.703376	-0.0449353	0.964159	0.98463	Maclig_37v3@Mlig000833.g5	Up_in_I
0.516353	-1.42742	2.49215	-0.572766	0.566803	NA	Maclig_37v3@Mlig000833.g7	Up_in_I
0.77451	-2.16643	2.53437	-0.854819	0.392651	NA	Maclig_37v3@Mlig000833.g8	Up_in_I
20.5078	-0.0183179	0.380423	-0.0481513	0.961596	0.983671	Maclig_37v3@Mlig000834.g12	Up_in_I
7.80086	-0.219022	0.638733	-0.342901	0.731673	0.866996	Maclig_37v3@Mlig000834.g5	Up_in_I
18.7366	0.223035	0.655334	0.340338	0.733602	0.86819	Maclig_37v3@Mlig000834.g6	Up_in_O
369.263	-0.237275	0.153379	-1.54699	0.121867	0.31656	Maclig_37v3@Mlig000835.g1	Up_in_I
0.643776	-1.84589	2.66118	-0.693636	0.48791	NA	Maclig_37v3@Mlig000835.g8	Up_in_I
0.513308	-1.42835	3.38938	-0.421419	0.673449	NA	Maclig_37v3@Mlig000835.g9	Up_in_I
83.9668	0.285931	0.20344	1.40548	0.159878	0.375091	Maclig_37v3@Mlig000836.g1	Up_in_O
69.9253	0.252916	0.285584	0.88561	0.375827	0.616939	Maclig_37v3@Mlig000836.g5	Up_in_O
0.772753	-2.16888	3.03406	-0.714843	0.474706	NA	Maclig_37v3@Mlig000837.g11	Up_in_I
3.04674	0.560792	1.26675	0.442703	0.657981	NA	Maclig_37v3@Mlig000837.g12	Up_in_O
27.3958	-0.653242	0.367372	-1.77815	0.0753797	0.2337	Maclig_37v3@Mlig000837.g15	Up_in_I
0.487657	-0.114928	3.46762	-0.0331432	0.97356	NA	Maclig_37v3@Mlig000837.g18	Up_in_I
15.6594	-0.25406	0.439991	-0.577422	0.563654	0.765472	Maclig_37v3@Mlig000837.g5	Up_in_I
14.0914	-1.10638	0.5217	-2.12072	0.0339455	0.138037	Maclig_37v3@Mlig000837.g7	Up_in_I
28.8752	-0.00125188	0.362856	-0.00345007	0.997247	0.998766	Maclig_37v3@Mlig000839.g1	Up_in_I
30.5342	-0.978905	0.373122	-2.62355	0.00870185	0.0530816	Maclig_37v3@Mlig000839.g4	Up_in_I
31.2808	-0.334992	0.32953	-1.01658	0.309355	0.553354	Maclig_37v3@Mlig000839.g5	Up_in_I
3.10821	-2.1181	1.14018	-1.85768	0.0632139	NA	Maclig_37v3@Mlig000839.g7	Up_in_I
1.7037	0.299967	1.30881	0.22919	0.818721	NA	Maclig_37v3@Mlig000839.g8	Up_in_O
58.9734	-0.198164	0.264183	-0.7501	0.453195	0.684114	Maclig_37v3@Mlig000840.g1	Up_in_I
72.7801	0.160205	0.254793	0.628764	0.529503	0.741915	Maclig_37v3@Mlig000840.g2	Up_in_O
14.4614	-0.207863	0.509924	-0.407634	0.683542	0.840366	Maclig_37v3@Mlig000841.g11	Up_in_I
0.258924	-1.56457	3.531	-0.443095	0.657697	NA	Maclig_37v3@Mlig000841.g14	Up_in_I
0.609025	-0.695689	2.18294	-0.318694	0.749958	NA	Maclig_37v3@Mlig000841.g16	Up_in_I
1.86891	-0.689005	1.22458	-0.562646	0.573676	NA	Maclig_37v3@Mlig000841.g18	Up_in_I
2.86987	0.670862	1.29631	0.517516	0.604796	NA	Maclig_37v3@Mlig000841.g20	Up_in_O
2.06057	0.412921	1.21307	0.340393	0.733561	NA	Maclig_37v3@Mlig000841.g25	Up_in_O
1.03215	-3.56661	3.2774	-1.08824	0.276487	NA	Maclig_37v3@Mlig000841.g7	Up_in_I
112.613	-0.237739	0.208818	-1.1385	0.254912	0.494411	Maclig_37v3@Mlig000842.g3	Up_in_I
107.679	-0.136648	0.22371	-0.610825	0.541315	0.750492	Maclig_37v3@Mlig000842.g4	Up_in_I
70.0813	0.296846	0.256509	1.15726	0.247168	0.485571	Maclig_37v3@Mlig000843.g2	Up_in_O
104.706	0.691205	0.227729	3.0352	0.00240375	0.0206454	Maclig_37v3@Mlig000844.g2	Up_in_O
19.8895	0.36189	0.477499	0.757888	0.448518	0.680178	Maclig_37v3@Mlig000846.g1	Up_in_O
24.7952	0.631699	0.433175	1.4583	0.144759	0.352926	Maclig_37v3@Mlig000846.g6	Up_in_O
5.27506	1.15684	1.36576	0.847028	0.39698	NA	Maclig_37v3@Mlig000846.g7	Up_in_O
15.6005	-0.576511	0.878146	-0.65651	0.511496	0.729012	Maclig_37v3@Mlig000847.g11	Up_in_I
41.748	1.38605	0.363029	3.81801	0.000134531	0.00218451	Maclig_37v3@Mlig000848.g2	Up_in_O
58.3923	-0.730233	0.238429	-3.06268	0.00219365	0.0192873	Maclig_37v3@Mlig000849.g3	Up_in_I
10.1448	-0.395496	0.624326	-0.633477	0.526422	0.739843	Maclig_37v3@Mlig000850.g1	Up_in_I
167.635	-0.144986	0.164238	-0.882777	0.377357	0.618278	Maclig_37v3@Mlig000851.g1	Up_in_I
134.674	-0.167952	0.190618	-0.88109	0.378269	0.619119	Maclig_37v3@Mlig000851.g2	Up_in_I
202.276	-0.0445214	0.201955	-0.220452	0.825519	0.918466	Maclig_37v3@Mlig000851.g3	Up_in_I
6.39361	0.146144	0.84613	0.172721	0.862871	0.937597	Maclig_37v3@Mlig000851.g8	Up_in_O
17.3979	-0.860802	0.499598	-1.72299	0.0848904	0.252671	Maclig_37v3@Mlig000852.g14	Up_in_I
8.72986	0.130793	0.575072	0.227437	0.820084	0.915624	Maclig_37v3@Mlig000853.g9	Up_in_O
334.108	-0.427839	0.195297	-2.19071	0.0284725	0.1223	Maclig_37v3@Mlig000854.g1	Up_in_I
160.289	-0.788997	0.225453	-3.4996	0.000465953	0.00585596	Maclig_37v3@Mlig000854.g3	Up_in_I
58.0878	-0.49591	0.280743	-1.76642	0.0773254	0.237665	Maclig_37v3@Mlig000855.g1	Up_in_I
17.9417	0.061781	0.467429	0.132172	0.894848	0.952828	Maclig_37v3@Mlig000856.g3	Up_in_O
21.3233	-0.382056	0.499163	-0.765392	0.444038	0.676206	Maclig_37v3@Mlig000857.g1	Up_in_I
11.587	-0.99284	0.533157	-1.86219	0.0625761	0.207607	Maclig_37v3@Mlig000857.g3	Up_in_I
21.7418	0.320756	0.490337	0.654155	0.513012	0.729905	Maclig_37v3@Mlig000857.g4	Up_in_O
119.369	0.101525	0.175827	0.577413	0.563661	0.765472	Maclig_37v3@Mlig000858.g5	Up_in_O
16.0535	-0.567202	0.514169	-1.10314	0.269964	0.51071	Maclig_37v3@Mlig000859.g15	Up_in_I
4.0175	-0.46119	1.05373	-0.437674	0.661623	NA	Maclig_37v3@Mlig000860.g3	Up_in_I
21.203	0.450998	0.425149	1.0608	0.288781	0.531304	Maclig_37v3@Mlig000860.g7	Up_in_O
74.4753	0.202694	0.256266	0.790953	0.428972	0.663286	Maclig_37v3@Mlig000861.g12	Up_in_O
24.5469	0.510722	0.406163	1.25743	0.208597	0.438957	Maclig_37v3@Mlig000861.g6	Up_in_O
28.3096	0.453825	0.421454	1.07681	0.281566	0.523738	Maclig_37v3@Mlig000862.g1	Up_in_O
15.9119	-0.39249	0.546848	-0.717731	0.472923	0.699745	Maclig_37v3@Mlig000862.g3	Up_in_I
79.1561	0.647707	0.234161	2.76608	0.0056735	0.0388448	Maclig_37v3@Mlig000863.g1	Up_in_O
117.629	0.767387	0.289975	2.64639	0.00813554	0.0504576	Maclig_37v3@Mlig000863.g3	Up_in_O
7.21064	1.32133	0.815946	1.61938	0.105365	0.289532	Maclig_37v3@Mlig000863.g6	Up_in_O
28.2608	0.648892	0.377387	1.71943	0.0855357	0.253819	Maclig_37v3@Mlig000864.g5	Up_in_O
16.152	-0.368547	0.658945	-0.559299	0.575958	0.773473	Maclig_37v3@Mlig000866.g1	Up_in_I
1.68609	-1.03208	1.65481	-0.623684	0.532835	NA	Maclig_37v3@Mlig000867.g2	Up_in_I
5.51319	0.0964245	0.735996	0.131012	0.895766	NA	Maclig_37v3@Mlig000868.g3	Up_in_O
27.3863	-0.379916	0.404636	-0.938908	0.347778	0.590596	Maclig_37v3@Mlig000869.g1	Up_in_I
32.0315	-0.408335	0.32366	-1.26162	0.207086	0.437175	Maclig_37v3@Mlig000870.g4	Up_in_I
58.396	-0.738517	0.256032	-2.88448	0.00392066	0.0296757	Maclig_37v3@Mlig000871.g2	Up_in_I
43.7952	-0.316678	0.338411	-0.935779	0.349387	0.592344	Maclig_37v3@Mlig000872.g1	Up_in_I
19.1733	-1.68086	0.445963	-3.76905	0.000163871	0.00256696	Maclig_37v3@Mlig000872.g2	Up_in_I
29.7355	-1.35023	0.377521	-3.57658	0.000348122	0.00466766	Maclig_37v3@Mlig000872.g4	Up_in_I
20.5218	-0.118764	0.568465	-0.208921	0.83451	0.922683	Maclig_37v3@Mlig000873.g2	Up_in_I
25.6657	-0.717012	0.450357	-1.5921	0.111363	0.299599	Maclig_37v3@Mlig000874.g8	Up_in_I
72.7809	-0.736999	0.23224	-3.17343	0.00150649	0.0145732	Maclig_37v3@Mlig000875.g2	Up_in_I
21.7407	0.497125	0.412546	1.20502	0.228197	0.464591	Maclig_37v3@Mlig000876.g2	Up_in_O
16.6566	-0.894672	0.449969	-1.9883	0.0467791	0.171032	Maclig_37v3@Mlig000877.g2	Up_in_I
0.593825	0.522122	2.78523	0.187461	0.851299	NA	Maclig_37v3@Mlig000877.g4	Up_in_O
32.0492	-0.370154	0.391679	-0.945046	0.344635	0.587827	Maclig_37v3@Mlig000878.g3	Up_in_I
82.5256	0.125385	0.210383	0.595985	0.551185	0.757125	Maclig_37v3@Mlig000880.g1	Up_in_O
307.268	0.383138	0.13055	2.93481	0.00333754	0.0263079	Maclig_37v3@Mlig000881.g14	Up_in_O
286.699	0.235803	0.14513	1.62477	0.104211	0.287767	Maclig_37v3@Mlig000881.g16	Up_in_O
96.1165	0.397953	0.243279	1.63579	0.101884	0.283559	Maclig_37v3@Mlig000881.g2	Up_in_O
23.0289	0.023498	0.380408	0.0617705	0.950746	0.978688	Maclig_37v3@Mlig000881.g23	Up_in_O
141.506	0.0299139	0.190423	0.157092	0.875172	0.943497	Maclig_37v3@Mlig000881.g6	Up_in_O
41.0753	0.378402	0.408085	0.927263	0.35379	0.595868	Maclig_37v3@Mlig000881.g7	Up_in_O
125.277	-0.0147818	0.181292	-0.081536	0.935016	0.971013	Maclig_37v3@Mlig000881.g9	Up_in_I
40.7702	-0.450769	0.407643	-1.10579	0.268815	0.509514	Maclig_37v3@Mlig000882.g3	Up_in_I
15.3968	-0.710846	0.492524	-1.44327	0.148944	0.358932	Maclig_37v3@Mlig000883.g1	Up_in_I
2.10733	-2.97415	1.49805	-1.98535	0.0471057	NA	Maclig_37v3@Mlig000883.g4	Up_in_I
4.40241	0.237731	1.13427	0.209589	0.833989	NA	Maclig_37v3@Mlig000883.g5	Up_in_O
1.26233	-1.33562	1.79221	-0.745236	0.456129	NA	Maclig_37v3@Mlig000883.g6	Up_in_I
44.3851	-0.819614	0.410455	-1.99684	0.0458421	0.168666	Maclig_37v3@Mlig000884.g7	Up_in_I
12.3265	-0.747032	0.84125	-0.888003	0.374539	0.615778	Maclig_37v3@Mlig000885.g2	Up_in_I
18.6543	0.718111	0.645335	1.11277	0.265806	0.506275	Maclig_37v3@Mlig000885.g3	Up_in_O
48.2235	-0.112361	0.271007	-0.414604	0.678432	0.837293	Maclig_37v3@Mlig000886.g2	Up_in_I
61.965	0.647765	0.271318	2.38747	0.0169647	0.0851987	Maclig_37v3@Mlig000887.g1	Up_in_O
2.38092	-2.09814	1.78922	-1.17266	0.240933	NA	Maclig_37v3@Mlig000887.g10	Up_in_I
5.75565	0.888744	1.20264	0.738992	0.459912	NA	Maclig_37v3@Mlig000887.g11	Up_in_O
9.89993	-1.89254	0.83293	-2.27214	0.0230779	0.105864	Maclig_37v3@Mlig000887.g15	Up_in_I
41.1912	-0.169539	0.273953	-0.618861	0.536008	0.746941	Maclig_37v3@Mlig000887.g2	Up_in_I
120.292	0.939613	0.21281	4.41527	1.00882e-05	0.000267589	Maclig_37v3@Mlig000887.g5	Up_in_O
89.7235	0.907229	0.22885	3.9643	7.36118e-05	0.00134408	Maclig_37v3@Mlig000887.g6	Up_in_O
205.884	-0.27708	0.154335	-1.79531	0.0726036	0.227965	Maclig_37v3@Mlig000888.g1	Up_in_I
93.5685	-0.738763	0.234857	-3.14559	0.00165754	0.0156224	Maclig_37v3@Mlig000889.g7	Up_in_I
146.749	2.47437	0.35733	6.92461	4.3719e-12	6.67823e-10	Maclig_37v3@Mlig000890.g30	Up_in_O
626.273	2.69497	0.300159	8.97847	2.74554e-19	9.97365e-17	Maclig_37v3@Mlig000890.g6	Up_in_O
63.9974	-0.261739	0.230406	-1.13599	0.255959	0.49546	Maclig_37v3@Mlig000891.g1	Up_in_I
52.774	-0.354687	0.244444	-1.45099	0.146782	0.355609	Maclig_37v3@Mlig000892.g1	Up_in_I
11.985	0.0630531	0.637839	0.0988544	0.921254	0.964573	Maclig_37v3@Mlig000893.g2	Up_in_O
25.0623	-0.241004	0.378291	-0.637085	0.52407	0.738359	Maclig_37v3@Mlig000893.g3	Up_in_I
59.5467	-0.430104	0.328512	-1.30925	0.19045	0.416402	Maclig_37v3@Mlig000895.g4	Up_in_I
8.97676	2.04453	0.730314	2.79953	0.00511775	0.0361213	Maclig_37v3@Mlig000897.g1	Up_in_O
6.33442	0.443208	0.711739	0.622712	0.533474	0.744895	Maclig_37v3@Mlig000897.g12	Up_in_O
3.98833	3.87112	1.61814	2.39232	0.0167421	NA	Maclig_37v3@Mlig000897.g2	Up_in_O
2.56306	0.932709	1.0998	0.848072	0.396398	NA	Maclig_37v3@Mlig000897.g5	Up_in_O
1.84524	-0.744479	1.47478	-0.504807	0.613695	NA	Maclig_37v3@Mlig000897.g6	Up_in_I
13.4181	3.00224	0.801664	3.74501	0.000180387	0.00277551	Maclig_37v3@Mlig000897.g8	Up_in_O
102.631	-1.21095	0.271821	-4.45495	8.39109e-06	0.000228779	Maclig_37v3@Mlig000898.g1	Up_in_I
46.2455	0.510254	0.299762	1.7022	0.0887185	0.259686	Maclig_37v3@Mlig000899.g1	Up_in_O
19.8067	0.592373	0.576812	1.02698	0.304431	0.548313	Maclig_37v3@Mlig000899.g2	Up_in_O
9.46635	0.264899	0.701286	0.377733	0.705629	0.852258	Maclig_37v3@Mlig000900.g2	Up_in_O
12.4009	0.448267	0.541614	0.827651	0.407868	0.645612	Maclig_37v3@Mlig000900.g3	Up_in_O
61.2216	0.756625	0.338791	2.23331	0.0255283	0.11374	Maclig_37v3@Mlig000901.g1	Up_in_O
34.1603	0.39396	1.05117	0.374782	0.707823	0.853489	Maclig_37v3@Mlig000901.g2	Up_in_O
63.4266	0.243323	0.317052	0.767456	0.44281	0.675011	Maclig_37v3@Mlig000901.g5	Up_in_O
62.3208	-0.0365276	0.296349	-0.123259	0.901902	0.95623	Maclig_37v3@Mlig000902.g6	Up_in_I
7.20564	-0.236312	0.770648	-0.306641	0.759117	0.882505	Maclig_37v3@Mlig000902.g7	Up_in_I
187.433	-0.212741	0.157756	-1.34855	0.177482	0.398734	Maclig_37v3@Mlig000903.g1	Up_in_I
110.913	-0.934095	0.251966	-3.70723	0.000209541	0.00311004	Maclig_37v3@Mlig000904.g17	Up_in_I
106.335	-0.547822	0.28053	-1.95281	0.0508419	0.181045	Maclig_37v3@Mlig000904.g31	Up_in_I
240.224	0.323282	0.140412	2.30239	0.0213132	0.100105	Maclig_37v3@Mlig000904.g33	Up_in_O
21.1893	-0.7224	0.401554	-1.79901	0.0720172	0.226659	Maclig_37v3@Mlig000904.g38	Up_in_I
1.09052	-0.390773	1.68096	-0.23247	0.816173	NA	Maclig_37v3@Mlig000907.g10	Up_in_I
124.014	0.0210831	0.229138	0.0920105	0.92669	0.967556	Maclig_37v3@Mlig000907.g13	Up_in_O
44.6147	-0.205692	1.10371	-0.186365	0.852159	0.932493	Maclig_37v3@Mlig000907.g2	Up_in_I
85.0833	0.969773	0.265429	3.6536	0.000258584	0.00367207	Maclig_37v3@Mlig000907.g3	Up_in_O
0.129019	-0.819475	3.53381	-0.231896	0.816619	NA	Maclig_37v3@Mlig000907.g7	Up_in_I
2.9218	-0.413488	1.34582	-0.307238	0.758662	NA	Maclig_37v3@Mlig000907.g8	Up_in_I
0.258762	-1.56457	3.531	-0.443095	0.657697	NA	Maclig_37v3@Mlig000907.g9	Up_in_I
63.1414	0.531491	0.292304	1.81828	0.069021	0.220796	Maclig_37v3@Mlig000908.g1	Up_in_O
92.8752	0.698913	0.299903	2.33046	0.0197817	0.0949457	Maclig_37v3@Mlig000908.g4	Up_in_O
25.3444	-0.435491	0.375358	-1.1602	0.245966	0.484331	Maclig_37v3@Mlig000908.g5	Up_in_I
73.877	-0.100743	0.246463	-0.408755	0.68272	0.839947	Maclig_37v3@Mlig000910.g1	Up_in_I
43.8109	0.0811635	0.34097	0.238037	0.811852	0.911405	Maclig_37v3@Mlig000910.g3	Up_in_O
156.437	-1.17932	0.386454	-3.05164	0.00227592	0.0197836	Maclig_37v3@Mlig000911.g1	Up_in_I
227.953	-1.78135	0.701009	-2.54112	0.0110499	0.0632449	Maclig_37v3@Mlig000911.g10	Up_in_I
1.18349	0.470075	1.6177	0.290582	0.771371	NA	Maclig_37v3@Mlig000911.g11	Up_in_O
3.09681	-1.74831	1.08853	-1.60611	0.108249	NA	Maclig_37v3@Mlig000911.g16	Up_in_I
3.76162	1.26999	1.38601	0.916292	0.359514	NA	Maclig_37v3@Mlig000911.g17	Up_in_O
83.6339	-1.42388	0.308462	-4.61605	3.91116e-06	0.000122181	Maclig_37v3@Mlig000911.g5	Up_in_I
0.257145	1.42235	3.5249	0.403514	0.68657	NA	Maclig_37v3@Mlig000911.g6	Up_in_O
1.45089	-2.44397	1.90453	-1.28324	0.199408	NA	Maclig_37v3@Mlig000911.g8	Up_in_I
40.6587	-0.386826	0.349644	-1.10634	0.268579	0.509368	Maclig_37v3@Mlig000912.g1	Up_in_I
48.4472	-0.713051	0.28061	-2.54107	0.0110514	0.0632449	Maclig_37v3@Mlig000913.g10	Up_in_I
127.094	-0.401212	0.21072	-1.904	0.0569096	0.194909	Maclig_37v3@Mlig000913.g8	Up_in_I
62.0479	0.153943	0.329375	0.46738	0.640228	0.813953	Maclig_37v3@Mlig000914.g3	Up_in_O
143.031	0.116368	0.196339	0.592689	0.553389	0.758268	Maclig_37v3@Mlig000914.g4	Up_in_O
55.4699	0.732095	0.26294	2.78427	0.00536489	0.0373903	Maclig_37v3@Mlig000915.g1	Up_in_O
102.74	-0.110656	0.208131	-0.531664	0.594959	0.785319	Maclig_37v3@Mlig000916.g1	Up_in_I
9.92014	0.483372	2.71092	0.178306	0.858483	0.935601	Maclig_37v3@Mlig000916.g3	Up_in_O
0.485334	1.21171	2.90509	0.417099	0.676606	NA	Maclig_37v3@Mlig000916.g5	Up_in_O
175.562	-0.187284	0.194783	-0.961504	0.336299	0.580117	Maclig_37v3@Mlig000917.g2	Up_in_I
147.378	-0.613282	0.165527	-3.70502	0.000211371	0.003131	Maclig_37v3@Mlig000918.g1	Up_in_I
123.693	-0.235953	0.180396	-1.30797	0.190883	0.416932	Maclig_37v3@Mlig000918.g2	Up_in_I
0.126252	0.623197	3.53381	0.176353	0.860017	NA	Maclig_37v3@Mlig000918.g4	Up_in_O
2.27889	0.0108916	1.16955	0.00931262	0.99257	NA	Maclig_37v3@Mlig000919.g1	Up_in_O
76.5583	-0.547096	0.293988	-1.86095	0.0627519	0.208011	Maclig_37v3@Mlig000919.g2	Up_in_I
51.4081	-1.16566	0.293524	-3.97126	7.14939e-05	0.00131421	Maclig_37v3@Mlig000919.g5	Up_in_I
243.22	0.330869	0.148231	2.23212	0.0256069	0.113979	Maclig_37v3@Mlig000920.g5	Up_in_O
151.654	-0.176607	0.160456	-1.10066	0.271046	0.511909	Maclig_37v3@Mlig000921.g1	Up_in_I
16.0719	-0.602622	0.505128	-1.19301	0.232866	0.469809	Maclig_37v3@Mlig000921.g3	Up_in_I
65.9105	0.763081	0.247726	3.08034	0.00206766	0.0184813	Maclig_37v3@Mlig000922.g3	Up_in_O
72.3448	0.390173	0.250683	1.55644	0.119604	0.312964	Maclig_37v3@Mlig000922.g6	Up_in_O
124.132	0.108841	0.177633	0.612728	0.540056	0.749845	Maclig_37v3@Mlig000923.g2	Up_in_O
12.7974	-0.317969	0.473576	-0.671421	0.501952	0.721935	Maclig_37v3@Mlig000924.g2	Up_in_I
82.492	0.0152455	0.245601	0.0620744	0.950504	0.978561	Maclig_37v3@Mlig000925.g1	Up_in_O
58.9478	0.118585	0.3486	0.340177	0.733724	0.868254	Maclig_37v3@Mlig000926.g10	Up_in_O
67.8582	0.160155	0.281146	0.569649	0.568916	0.768637	Maclig_37v3@Mlig000926.g16	Up_in_O
113.23	-0.046574	0.219168	-0.212504	0.831714	0.921173	Maclig_37v3@Mlig000926.g25	Up_in_I
81.9166	-0.214858	0.390339	-0.55044	0.582018	0.777444	Maclig_37v3@Mlig000926.g5	Up_in_I
93.378	0.383132	0.204504	1.87347	0.0610042	0.204256	Maclig_37v3@Mlig000927.g1	Up_in_O
4.55357	2.98563	1.24039	2.40701	0.0160839	NA	Maclig_37v3@Mlig000927.g2	Up_in_O
0.1293	-0.819475	3.53381	-0.231896	0.816619	NA	Maclig_37v3@Mlig000927.g4	Up_in_I
259.036	-0.157937	0.193124	-0.817801	0.413471	0.650217	Maclig_37v3@Mlig000929.g2	Up_in_I
43.0548	-0.148826	0.320288	-0.464663	0.642173	0.815176	Maclig_37v3@Mlig000929.g3	Up_in_I
49.8422	0.312356	0.297886	1.04858	0.294372	0.537622	Maclig_37v3@Mlig000929.g4	Up_in_O
6.8911	-0.368008	0.940553	-0.391267	0.6956	0.84684	Maclig_37v3@Mlig000930.g5	Up_in_I
26.3946	0.253172	0.446185	0.567414	0.570433	0.769755	Maclig_37v3@Mlig000931.g1	Up_in_O
50.5639	-0.203759	0.263087	-0.774492	0.43864	0.671531	Maclig_37v3@Mlig000932.g1	Up_in_I
94.9973	0.196654	0.248293	0.792022	0.428348	0.66255	Maclig_37v3@Mlig000932.g2	Up_in_O
65.7901	0.426905	0.276398	1.54453	0.12246	0.317539	Maclig_37v3@Mlig000932.g3	Up_in_O
94.4004	0.180099	0.250558	0.718791	0.47227	0.699104	Maclig_37v3@Mlig000932.g4	Up_in_O
4.24273	-2.86952	3.25002	-0.882925	0.377277	NA	Maclig_37v3@Mlig000934.g11	Up_in_I
8.07278	-1.94306	1.13595	-1.71051	0.087171	0.256893	Maclig_37v3@Mlig000934.g3	Up_in_I
4.81114	-0.75823	1.0897	-0.695818	0.486543	NA	Maclig_37v3@Mlig000934.g4	Up_in_I
4.94688	-1.11532	0.980881	-1.13706	0.255513	NA	Maclig_37v3@Mlig000934.g9	Up_in_I
68.5976	-2.19507	0.431942	-5.08187	3.73746e-07	1.62737e-05	Maclig_37v3@Mlig000935.g7	Up_in_I
83.3222	-0.125043	0.20486	-0.610385	0.541607	0.750622	Maclig_37v3@Mlig000936.g2	Up_in_I
5.30258	0.990964	1.07649	0.920555	0.357283	NA	Maclig_37v3@Mlig000937.g2	Up_in_O
15.0013	-0.300796	0.469886	-0.640147	0.522077	0.737049	Maclig_37v3@Mlig000937.g4	Up_in_I
71.9075	-0.219721	0.213894	-1.02724	0.304306	0.548204	Maclig_37v3@Mlig000938.g1	Up_in_I
77.1724	-0.612643	0.203003	-3.0179	0.00254536	0.0215607	Maclig_37v3@Mlig000938.g8	Up_in_I
421.37	1.0802	0.155611	6.94165	3.87536e-12	5.96039e-10	Maclig_37v3@Mlig000939.g1	Up_in_O
26.3937	1.0425	0.413249	2.5227	0.0116459	0.0655466	Maclig_37v3@Mlig000939.g2	Up_in_O
1.26948	-3.0066	2.34454	-1.28238	0.199708	NA	Maclig_37v3@Mlig000939.g4	Up_in_I
51.2298	-0.0679964	0.286141	-0.237632	0.812167	0.911582	Maclig_37v3@Mlig000940.g3	Up_in_I
112.619	0.536162	0.190379	2.81629	0.00485819	0.0347797	Maclig_37v3@Mlig000941.g8	Up_in_O
5.96281	-0.0519118	0.679272	-0.0764227	0.939083	0.973227	Maclig_37v3@Mlig000942.g1	Up_in_I
4.07742	1.42648	1.34048	1.06416	0.287257	NA	Maclig_37v3@Mlig000942.g3	Up_in_O
2.31393	-1.85905	2.04369	-0.909654	0.363005	NA	Maclig_37v3@Mlig000942.g4	Up_in_I
26.1742	-0.0750311	0.444039	-0.168974	0.865817	0.939327	Maclig_37v3@Mlig000943.g1	Up_in_I
21.186	0.248802	0.441396	0.56367	0.572979	0.771475	Maclig_37v3@Mlig000943.g10	Up_in_O
35.7899	-1.09155	0.324043	-3.36854	0.00075567	0.00855805	Maclig_37v3@Mlig000943.g13	Up_in_I
110.354	-0.438408	0.212535	-2.06276	0.0391356	0.151872	Maclig_37v3@Mlig000944.g2	Up_in_I
5.63792	-0.885054	0.817822	-1.08221	0.27916	NA	Maclig_37v3@Mlig000946.g3	Up_in_I
5.62045	-0.135471	0.846905	-0.15996	0.872913	NA	Maclig_37v3@Mlig000946.g5	Up_in_I
287.53	-0.459418	0.171482	-2.6791	0.00738198	0.047123	Maclig_37v3@Mlig000947.g1	Up_in_I
106.129	-0.551521	0.214325	-2.57329	0.0100735	0.0592075	Maclig_37v3@Mlig000947.g10	Up_in_I
18.6438	-1.76941	0.683924	-2.58715	0.00967744	0.0574575	Maclig_37v3@Mlig000947.g13	Up_in_I
46.5058	0.462777	0.370578	1.2488	0.211739	0.442904	Maclig_37v3@Mlig000947.g18	Up_in_O
83.6188	-0.147301	0.2097	-0.702439	0.482406	0.707004	Maclig_37v3@Mlig000947.g4	Up_in_I
34.8467	-1.94322	0.350134	-5.54992	2.85807e-08	1.74984e-06	Maclig_37v3@Mlig000947.g5	Up_in_I
18.777	-1.17962	0.743601	-1.58636	0.112658	0.301616	Maclig_37v3@Mlig000947.g7	Up_in_I
8.08848	0.171917	0.594141	0.289353	0.772311	0.890416	Maclig_37v3@Mlig000947.g9	Up_in_O
30.5671	-0.353233	0.375811	-0.939921	0.347258	0.59019	Maclig_37v3@Mlig000948.g3	Up_in_I
20.6871	0.735839	0.429952	1.71144	0.086999	0.256584	Maclig_37v3@Mlig000949.g14	Up_in_O
16.5482	-0.893173	0.752443	-1.18703	0.235216	0.4725	Maclig_37v3@Mlig000949.g19	Up_in_I
0.118976	-0.819475	3.53381	-0.231896	0.816619	NA	Maclig_37v3@Mlig000949.g29	Up_in_I
21.4881	-0.920716	0.553989	-1.66198	0.0965174	0.273747	Maclig_37v3@Mlig000949.g3	Up_in_I
36.5156	1.03601	0.368298	2.81297	0.00490855	0.0350677	Maclig_37v3@Mlig000950.g4	Up_in_O
1.37288	-2.26784	1.72389	-1.31553	0.188331	NA	Maclig_37v3@Mlig000950.g5	Up_in_I
36.1504	-0.237627	0.335837	-0.707567	0.479214	0.704543	Maclig_37v3@Mlig000951.g1	Up_in_I
14.2754	0.254892	0.491824	0.518258	0.604278	0.790974	Maclig_37v3@Mlig000951.g2	Up_in_O
63.6316	-0.512821	0.248898	-2.06036	0.0393637	0.152385	Maclig_37v3@Mlig000952.g1	Up_in_I
50.1401	-0.0552479	0.307702	-0.17955	0.857506	0.935165	Maclig_37v3@Mlig000953.g4	Up_in_I
11.2854	-0.990576	1.03976	-0.952693	0.340746	0.58422	Maclig_37v3@Mlig000954.g3	Up_in_I
82.5857	-0.199368	0.197863	-1.00761	0.313643	0.557796	Maclig_37v3@Mlig000955.g1	Up_in_I
301.415	0.245528	0.225145	1.09053	0.275478	0.516698	Maclig_37v3@Mlig000957.g3	Up_in_O
8.3348	1.39397	0.627515	2.22142	0.0263229	0.115904	Maclig_37v3@Mlig000957.g6	Up_in_O
91.3484	0.753759	0.228213	3.30288	0.000956982	0.0103084	Maclig_37v3@Mlig000957.g7	Up_in_O
13.2566	-0.152807	0.525173	-0.290964	0.771079	0.889606	Maclig_37v3@Mlig000960.g1	Up_in_I
149.935	0.657104	0.235138	2.79455	0.00519726	0.0365216	Maclig_37v3@Mlig000961.g2	Up_in_O
6.05962	0.843317	0.708343	1.19055	0.233831	0.47108	Maclig_37v3@Mlig000961.g3	Up_in_O
15.7027	0.80794	0.536301	1.50651	0.131937	0.332638	Maclig_37v3@Mlig000961.g5	Up_in_O
74.8336	-0.812139	0.261319	-3.10784	0.00188458	0.01728	Maclig_37v3@Mlig000962.g1	Up_in_I
2.07802	1.30465	2.07959	0.627359	0.530424	NA	Maclig_37v3@Mlig000965.g15	Up_in_O
0.254825	1.42235	3.5249	0.403514	0.68657	NA	Maclig_37v3@Mlig000965.g16	Up_in_O
4.9923	0.563177	1.17405	0.479687	0.63145	NA	Maclig_37v3@Mlig000965.g21	Up_in_O
13.7751	-0.148219	0.611754	-0.242286	0.808559	0.90956	Maclig_37v3@Mlig000965.g3	Up_in_I
20.5904	0.312206	0.432156	0.722439	0.470024	0.697375	Maclig_37v3@Mlig000965.g9	Up_in_O
7.2207	-1.5744	0.77313	-2.0364	0.0417105	0.158368	Maclig_37v3@Mlig000966.g2	Up_in_I
11.1244	-0.196263	0.524306	-0.374329	0.70816	0.853709	Maclig_37v3@Mlig000967.g5	Up_in_I
1.82292	-2.09039	1.80956	-1.1552	0.24801	NA	Maclig_37v3@Mlig000968.g1	Up_in_I
0.885028	3.2575	2.42812	1.34157	0.179735	NA	Maclig_37v3@Mlig000968.g10	Up_in_O
0.77289	0.986692	3.06784	0.321624	0.747737	NA	Maclig_37v3@Mlig000968.g11	Up_in_O
20.1461	0.389572	0.433792	0.89806	0.369153	0.610766	Maclig_37v3@Mlig000968.g13	Up_in_O
2.42388	-2.44733	1.70983	-1.43133	0.152336	NA	Maclig_37v3@Mlig000968.g2	Up_in_I
7.18254	-0.520115	0.899552	-0.578193	0.563134	0.765025	Maclig_37v3@Mlig000968.g3	Up_in_I
16.1656	-1.11691	0.518701	-2.15328	0.0312965	0.130521	Maclig_37v3@Mlig000968.g6	Up_in_I
1.92636	-4.46644	2.00676	-2.2257	0.0260342	NA	Maclig_37v3@Mlig000968.g7	Up_in_I
13.0001	-0.462465	0.809673	-0.571175	0.567881	0.768012	Maclig_37v3@Mlig000968.g8	Up_in_I
6.16972	-3.24411	1.25829	-2.57819	0.00993199	0.058598	Maclig_37v3@Mlig000968.g9	Up_in_I
31.8323	1.49552	0.361685	4.13487	3.55153e-05	0.000750208	Maclig_37v3@Mlig000969.g2	Up_in_O
25.8627	0.571834	0.599142	0.954422	0.33987	0.583265	Maclig_37v3@Mlig000969.g3	Up_in_O
86.6055	0.696048	0.215635	3.22789	0.00124705	0.0126273	Maclig_37v3@Mlig000969.g4	Up_in_O
1.98058	1.20238	1.82563	0.658614	0.510144	NA	Maclig_37v3@Mlig000970.g3	Up_in_O
26.499	-0.265191	0.394801	-0.671708	0.50177	0.721846	Maclig_37v3@Mlig000972.g2	Up_in_I
1.98262	-2.08603	2.0879	-0.999105	0.317744	NA	Maclig_37v3@Mlig000974.g2	Up_in_I
50.0391	-0.430216	0.261716	-1.64383	0.100212	0.280562	Maclig_37v3@Mlig000975.g10	Up_in_I
96.2145	-0.616601	0.219955	-2.80331	0.00505807	0.0358806	Maclig_37v3@Mlig000975.g4	Up_in_I
13.87	0.0923281	0.467848	0.197346	0.843557	0.927982	Maclig_37v3@Mlig000975.g6	Up_in_O
14.2102	0.530015	0.554628	0.955623	0.339263	0.582595	Maclig_37v3@Mlig000976.g1	Up_in_O
39.8845	0.255097	0.328422	0.776736	0.437315	0.670392	Maclig_37v3@Mlig000977.g2	Up_in_O
9.25329	-0.267914	0.559111	-0.479178	0.631812	0.808522	Maclig_37v3@Mlig000978.g34	Up_in_I
8.60938	-0.652966	0.634988	-1.02831	0.303803	0.547712	Maclig_37v3@Mlig000978.g55	Up_in_I
2.45698	-0.0444278	1.51396	-0.0293454	0.976589	NA	Maclig_37v3@Mlig000978.g64	Up_in_I
0.76079	-2.16655	2.5474	-0.850496	0.395049	NA	Maclig_37v3@Mlig000978.g65	Up_in_I
7.98607	0.525635	0.607189	0.865685	0.386663	0.626878	Maclig_37v3@Mlig000978.g66	Up_in_O
137.571	0.0771015	0.15186	0.507715	0.611653	0.795574	Maclig_37v3@Mlig000979.g1	Up_in_O
36.4196	-0.590865	0.343984	-1.71771	0.0858491	0.254412	Maclig_37v3@Mlig000979.g2	Up_in_I
91.0048	-0.0454274	0.260819	-0.174172	0.86173	0.936972	Maclig_37v3@Mlig000979.g3	Up_in_I
3.16737	2.36227	2.36002	1.00095	0.31685	NA	Maclig_37v3@Mlig000980.g1	Up_in_O
709.732	-0.297039	0.126182	-2.35406	0.0185696	0.0908658	Maclig_37v3@Mlig000980.g2	Up_in_I
33.8254	-0.120429	0.452278	-0.266271	0.79003	0.899715	Maclig_37v3@Mlig000980.g3	Up_in_I
24.9952	-0.429575	0.460907	-0.932022	0.351325	0.593972	Maclig_37v3@Mlig000980.g4	Up_in_I
271.11	-0.0764792	0.158016	-0.483997	0.628388	0.806735	Maclig_37v3@Mlig000980.g5	Up_in_I
25.314	0.296032	0.798266	0.370844	0.710754	0.855167	Maclig_37v3@Mlig000980.g6	Up_in_O
54.2712	-0.0183083	0.25192	-0.0726749	0.942065	0.974618	Maclig_37v3@Mlig000981.g1	Up_in_I
13.8798	-0.0115988	0.695065	-0.0166874	0.986686	0.994438	Maclig_37v3@Mlig000982.g1	Up_in_I
5.61167	-1.47483	1.19479	-1.23438	0.21706	NA	Maclig_37v3@Mlig000982.g2	Up_in_I
178.676	0.474861	0.238578	1.99038	0.0465487	0.170394	Maclig_37v3@Mlig000984.g1	Up_in_O
1.75729	-3.50662	1.80607	-1.94158	0.0521882	NA	Maclig_37v3@Mlig000985.g10	Up_in_I
0.367415	-2.08338	3.4874	-0.597401	0.55024	NA	Maclig_37v3@Mlig000985.g11	Up_in_I
50.8002	0.109525	0.424094	0.258256	0.796209	0.903164	Maclig_37v3@Mlig000985.g13	Up_in_O
126.828	-0.0596547	0.182751	-0.326426	0.744102	0.874303	Maclig_37v3@Mlig000985.g4	Up_in_I
2.37759	-0.82215	1.31697	-0.624273	0.532448	NA	Maclig_37v3@Mlig000985.g7	Up_in_I
10.3015	0.476648	0.565536	0.842826	0.399326	0.637848	Maclig_37v3@Mlig000985.g9	Up_in_O
5.52426	-1.36046	0.887826	-1.53235	0.125436	NA	Maclig_37v3@Mlig000986.g1	Up_in_I
2.91778	1.47732	1.06867	1.38239	0.166854	NA	Maclig_37v3@Mlig000986.g22	Up_in_O
0.243829	-0.0981366	3.53381	-0.0277708	0.977845	NA	Maclig_37v3@Mlig000986.g23	Up_in_I
1.46867	1.4859	1.73897	0.854473	0.392843	NA	Maclig_37v3@Mlig000986.g24	Up_in_O
3.43588	0.763463	1.08144	0.705972	0.480206	NA	Maclig_37v3@Mlig000986.g25	Up_in_O
1.6994	1.79972	1.5731	1.14406	0.2526	NA	Maclig_37v3@Mlig000986.g26	Up_in_O
0.11481	0.623197	3.53381	0.176353	0.860017	NA	Maclig_37v3@Mlig000986.g29	Up_in_O
0.234334	-0.0981366	3.53381	-0.0277708	0.977845	NA	Maclig_37v3@Mlig000986.g31	Up_in_I
25.341	-0.344214	0.386017	-0.891706	0.372551	0.613929	Maclig_37v3@Mlig000986.g33	Up_in_I
6.98622	1.07033	0.743661	1.43927	0.150075	0.360655	Maclig_37v3@Mlig000986.g35	Up_in_O
1.73361	1.8529	1.47646	1.25496	0.209493	NA	Maclig_37v3@Mlig000986.g38	Up_in_O
9.39906	-0.789819	0.753896	-1.04765	0.2948	0.538086	Maclig_37v3@Mlig000986.g39	Up_in_I
0.388224	-2.15371	3.48253	-0.618433	0.53629	NA	Maclig_37v3@Mlig000986.g40	Up_in_I
5.17225	-0.464484	0.85914	-0.540639	0.588757	NA	Maclig_37v3@Mlig000986.g44	Up_in_I
0.90313	-3.3739	3.40095	-0.992047	0.321175	NA	Maclig_37v3@Mlig000986.g46	Up_in_I
1.1845	-0.768461	1.75539	-0.437772	0.661551	NA	Maclig_37v3@Mlig000986.g47	Up_in_I
4.64186	-1.94711	0.869104	-2.24036	0.0250676	NA	Maclig_37v3@Mlig000986.g48	Up_in_I
16.2942	-1.35769	0.676465	-2.00704	0.044745	0.166022	Maclig_37v3@Mlig000986.g9	Up_in_I
41.5477	0.280605	0.33926	0.827109	0.408175	0.645937	Maclig_37v3@Mlig000987.g3	Up_in_O
35.9338	0.659304	0.37211	1.7718	0.0764282	0.235877	Maclig_37v3@Mlig000987.g5	Up_in_O
30.4934	-0.396244	0.381446	-1.03879	0.298901	0.542722	Maclig_37v3@Mlig000988.g5	Up_in_I
6.40042	-0.908354	0.725978	-1.25122	0.210856	0.441832	Maclig_37v3@Mlig000989.g3	Up_in_I
8.70846	0.134265	0.673559	0.199337	0.841999	0.927148	Maclig_37v3@Mlig000989.g4	Up_in_O
105.088	0.00978942	0.205023	0.047748	0.961917	0.983745	Maclig_37v3@Mlig000990.g1	Up_in_O
39.8276	-0.205636	0.400489	-0.513463	0.607628	0.793181	Maclig_37v3@Mlig000991.g2	Up_in_I
40.498	0.163477	0.307996	0.530778	0.595573	0.785618	Maclig_37v3@Mlig000991.g8	Up_in_O
9.26825	-0.370998	0.921994	-0.402387	0.687399	0.841987	Maclig_37v3@Mlig000992.g3	Up_in_I
2.96792	2.25572	1.61492	1.3968	0.162474	NA	Maclig_37v3@Mlig000992.g4	Up_in_O
331.531	-1.11509	0.171164	-6.51472	7.28238e-11	8.44291e-09	Maclig_37v3@Mlig000993.g1	Up_in_I
337.096	-0.272094	0.135835	-2.00311	0.045165	0.167012	Maclig_37v3@Mlig000993.g2	Up_in_I
155.769	-1.34817	0.266458	-5.0596	4.2013e-07	1.79986e-05	Maclig_37v3@Mlig000993.g4	Up_in_I
1.18056	1.13044	1.62901	0.693945	0.487716	NA	Maclig_37v3@Mlig000993.g6	Up_in_O
30.587	-0.491257	0.322568	-1.52296	0.12777	0.326219	Maclig_37v3@Mlig000994.g109	Up_in_I
41.9073	-0.162903	0.317207	-0.513554	0.607564	0.793125	Maclig_37v3@Mlig000994.g32	Up_in_I
18.1026	-1.02236	0.631434	-1.6191	0.105425	0.289609	Maclig_37v3@Mlig000994.g65	Up_in_I
0.22962	1.35134	3.52823	0.383008	0.701714	NA	Maclig_37v3@Mlig000994.g77	Up_in_O
13.0991	0.0407542	0.51971	0.0784171	0.937496	0.972251	Maclig_37v3@Mlig000994.g79	Up_in_O
3.00673	-2.34193	1.60212	-1.46177	0.143805	NA	Maclig_37v3@Mlig000994.g80	Up_in_I
0.563097	0.361787	2.84087	0.127351	0.898663	NA	Maclig_37v3@Mlig000994.g87	Up_in_O
59.7657	0.328276	0.315245	1.04134	0.29772	0.541232	Maclig_37v3@Mlig000994.g91	Up_in_O
7.145	1.21156	0.672661	1.80115	0.0716795	0.225919	Maclig_37v3@Mlig000994.g93	Up_in_O
1.13326	-1.11668	1.82527	-0.611789	0.540677	NA	Maclig_37v3@Mlig000994.g94	Up_in_I
10.5998	-0.366399	0.517709	-0.707731	0.479112	0.704511	Maclig_37v3@Mlig000994.g95	Up_in_I
5.89172	-1.27175	0.798285	-1.59311	0.111136	0.299327	Maclig_37v3@Mlig000994.g97	Up_in_I
19.7597	-0.359298	0.388047	-0.925913	0.354491	0.59654	Maclig_37v3@Mlig000994.g99	Up_in_I
5.70492	-6.03421	1.30968	-4.60738	4.07769e-06	NA	Maclig_37v3@Mlig000995.g11	Up_in_I
23.8037	0.00278335	0.524696	0.00530468	0.995767	0.998096	Maclig_37v3@Mlig000995.g18	Up_in_O
12.7723	0.254685	0.538691	0.472785	0.636367	0.811329	Maclig_37v3@Mlig000995.g9	Up_in_O
38.3467	0.140165	0.417129	0.336022	0.736854	0.870042	Maclig_37v3@Mlig000997.g3	Up_in_O
21.5156	1.18207	0.548129	2.15655	0.0310406	0.12983	Maclig_37v3@Mlig000998.g12	Up_in_O
20.309	0.380215	0.441523	0.861146	0.389158	0.629155	Maclig_37v3@Mlig000998.g5	Up_in_O
62.1211	0.370259	0.275004	1.34637	0.178182	0.399576	Maclig_37v3@Mlig000998.g9	Up_in_O
65.4315	-0.362907	0.242376	-1.49729	0.134319	0.336353	Maclig_37v3@Mlig000999.g2	Up_in_I
18.5748	0.849712	0.534056	1.59105	0.111597	0.299997	Maclig_37v3@Mlig001000.g3	Up_in_O
12.6309	0.2183	0.50031	0.43633	0.662598	0.828421	Maclig_37v3@Mlig001000.g4	Up_in_O
23.9913	-1.1574	0.491283	-2.35587	0.0184794	0.0905409	Maclig_37v3@Mlig001001.g3	Up_in_I
2.24182	-1.14961	1.55101	-0.741202	0.458571	NA	Maclig_37v3@Mlig001002.g4	Up_in_I
21.8045	-0.656742	0.387206	-1.6961	0.0898661	0.261761	Maclig_37v3@Mlig001002.g6	Up_in_I
65.2926	-0.697703	0.231288	-3.0166	0.00255628	0.02161	Maclig_37v3@Mlig001003.g2	Up_in_I
7.20317	-0.795674	0.698263	-1.1395	0.254493	0.494027	Maclig_37v3@Mlig001004.g1	Up_in_I
546.569	0.215661	0.182569	1.18126	0.237501	0.47519	Maclig_37v3@Mlig001005.g1	Up_in_O
117.864	0.0942171	0.221109	0.426112	0.670026	0.832497	Maclig_37v3@Mlig001005.g2	Up_in_O
454.702	0.282863	0.173629	1.62912	0.103287	0.286086	Maclig_37v3@Mlig001005.g3	Up_in_O
93.1362	-0.395123	0.207681	-1.90255	0.0570994	0.195353	Maclig_37v3@Mlig001005.g5	Up_in_I
36.2525	0.0333583	0.314681	0.106007	0.915577	0.962115	Maclig_37v3@Mlig001006.g2	Up_in_O
10.2632	0.41275	0.651227	0.633803	0.526209	0.739658	Maclig_37v3@Mlig001006.g9	Up_in_O
96.9847	-0.551859	0.244888	-2.25351	0.0242269	0.109765	Maclig_37v3@Mlig001007.g10	Up_in_I
73.6806	0.185899	0.236019	0.787643	0.430906	0.664942	Maclig_37v3@Mlig001008.g15	Up_in_O
0.129019	-0.819475	3.53381	-0.231896	0.816619	NA	Maclig_37v3@Mlig001008.g5	Up_in_I
32.2598	0.461751	0.405406	1.13899	0.254709	0.494203	Maclig_37v3@Mlig001008.g8	Up_in_O
91.3301	-0.691481	0.276803	-2.4981	0.0124861	0.0688629	Maclig_37v3@Mlig001009.g14	Up_in_I
67.0025	-0.498537	0.527356	-0.945354	0.344478	0.587743	Maclig_37v3@Mlig001010.g1	Up_in_I
24.1905	-0.353689	0.747335	-0.473267	0.636023	0.811175	Maclig_37v3@Mlig001010.g12	Up_in_I
70.2548	-0.0578925	0.236947	-0.244327	0.806977	0.90849	Maclig_37v3@Mlig001010.g5	Up_in_I
24.1136	-0.200809	0.4053	-0.495457	0.620277	0.801221	Maclig_37v3@Mlig001011.g1	Up_in_I
221.4	0.872113	0.133667	6.52451	6.8224e-11	7.95801e-09	Maclig_37v3@Mlig001012.g1	Up_in_O
81.2584	-0.94982	0.344288	-2.75879	0.00580154	0.0394805	Maclig_37v3@Mlig001013.g1	Up_in_I
104.998	-0.894411	0.207793	-4.30434	1.67482e-05	0.000411085	Maclig_37v3@Mlig001013.g4	Up_in_I
1.3472	-0.423526	1.93154	-0.219269	0.82644	NA	Maclig_37v3@Mlig001013.g6	Up_in_I
0.1293	-0.819475	3.53381	-0.231896	0.816619	NA	Maclig_37v3@Mlig001013.g7	Up_in_I
1.34695	2.16942	2.25512	0.961997	0.336051	NA	Maclig_37v3@Mlig001013.g9	Up_in_O
18.5283	1.34246	0.547345	2.45268	0.0141795	0.0752539	Maclig_37v3@Mlig001014.g3	Up_in_O
4.31208	1.05241	0.883822	1.19075	0.233751	NA	Maclig_37v3@Mlig001014.g6	Up_in_O
6.67804	1.32118	0.76407	1.72914	0.083784	0.250811	Maclig_37v3@Mlig001014.g8	Up_in_O
52.3579	0.754256	0.255867	2.94784	0.00320003	0.0255567	Maclig_37v3@Mlig001015.g1	Up_in_O
82.0432	0.223817	0.198629	1.12681	0.259823	0.499216	Maclig_37v3@Mlig001016.g1	Up_in_O
47.2286	-0.399834	0.282479	-1.41545	0.156938	0.370857	Maclig_37v3@Mlig001016.g2	Up_in_I
207.872	-0.551429	0.165242	-3.3371	0.000846587	0.0093571	Maclig_37v3@Mlig001018.g12	Up_in_I
294.205	-0.218163	0.167263	-1.30431	0.192127	0.418665	Maclig_37v3@Mlig001018.g13	Up_in_I
517.166	-0.0229973	0.128384	-0.179129	0.857836	0.935271	Maclig_37v3@Mlig001018.g2	Up_in_I
598.901	-0.240923	0.142458	-1.69118	0.0908018	0.26332	Maclig_37v3@Mlig001018.g4	Up_in_I
115.019	-0.43864	0.247997	-1.76873	0.0769388	0.237001	Maclig_37v3@Mlig001018.g7	Up_in_I
15.1345	-0.535596	0.4564	-1.17352	0.240586	0.478526	Maclig_37v3@Mlig001019.g10	Up_in_I
122.462	0.206595	0.181398	1.13891	0.254742	0.494209	Maclig_37v3@Mlig001019.g5	Up_in_O
29.048	-0.50976	0.391078	-1.30347	0.192413	0.419096	Maclig_37v3@Mlig001020.g1	Up_in_I
14.1373	-1.31867	0.665413	-1.98173	0.0475099	0.172901	Maclig_37v3@Mlig001020.g2	Up_in_I
48.8046	1.48841	0.326889	4.55325	5.28243e-06	0.000156192	Maclig_37v3@Mlig001021.g1	Up_in_O
32.0859	1.07471	0.354171	3.03445	0.00240973	0.0206828	Maclig_37v3@Mlig001021.g4	Up_in_O
50.7699	1.95689	0.964143	2.02967	0.0423901	0.160093	Maclig_37v3@Mlig001021.g5	Up_in_O
19.1049	0.935358	0.412553	2.26724	0.0233753	0.106971	Maclig_37v3@Mlig001022.g1	Up_in_O
11.0669	0.786129	0.557043	1.41125	0.15817	0.372756	Maclig_37v3@Mlig001022.g3	Up_in_O
57.0572	0.269614	0.2366	1.13954	0.25448	0.494026	Maclig_37v3@Mlig001023.g4	Up_in_O
0.87611	-0.478218	1.80255	-0.265301	0.790778	NA	Maclig_37v3@Mlig001023.g5	Up_in_I
33.0961	-0.39913	0.385721	-1.03476	0.300779	0.544732	Maclig_37v3@Mlig001024.g3	Up_in_I
40.5516	-0.178491	0.27705	-0.644255	0.51941	0.735225	Maclig_37v3@Mlig001024.g6	Up_in_I
16.8937	0.262973	0.437093	0.601641	0.547413	0.754525	Maclig_37v3@Mlig001024.g7	Up_in_O
15.8408	-0.280477	0.497967	-0.563245	0.573268	0.771595	Maclig_37v3@Mlig001025.g3	Up_in_I
84.6562	0.162359	0.294076	0.5521	0.58088	0.776742	Maclig_37v3@Mlig001026.g1	Up_in_O
17.704	0.41821	0.488678	0.855799	0.392109	0.632008	Maclig_37v3@Mlig001027.g1	Up_in_O
2.04449	0.849206	1.84928	0.459208	0.646085	NA	Maclig_37v3@Mlig001027.g10	Up_in_O
0.258037	-1.56457	3.531	-0.443095	0.657697	NA	Maclig_37v3@Mlig001027.g12	Up_in_I
12.0922	-0.0936682	0.59656	-0.157014	0.875234	0.943497	Maclig_37v3@Mlig001027.g5	Up_in_I
34.4519	0.303569	0.313719	0.967647	0.333221	0.577047	Maclig_37v3@Mlig001027.g9	Up_in_O
535.518	0.434314	0.162389	2.67453	0.00748348	0.0475984	Maclig_37v3@Mlig001028.g1	Up_in_O
11.2293	-0.00458223	0.59707	-0.00767452	0.993877	0.997125	Maclig_37v3@Mlig001029.g1	Up_in_I
23.1003	-0.774145	0.38351	-2.01858	0.0435309	0.162896	Maclig_37v3@Mlig001029.g3	Up_in_I
60.067	-0.273617	0.237737	-1.15092	0.249764	0.488651	Maclig_37v3@Mlig001029.g5	Up_in_I
17.4367	0.595922	0.491682	1.21201	0.22551	0.460842	Maclig_37v3@Mlig001030.g2	Up_in_O
14.1778	0.512643	0.758309	0.676035	0.499018	0.720332	Maclig_37v3@Mlig001031.g3	Up_in_O
33.7832	-0.150659	0.405473	-0.371563	0.710218	0.854974	Maclig_37v3@Mlig001031.g4	Up_in_I
56.4677	-0.338446	0.272737	-1.24092	0.214634	0.446422	Maclig_37v3@Mlig001032.g1	Up_in_I
69.4161	0.16111	0.239245	0.67341	0.500687	0.721304	Maclig_37v3@Mlig001032.g3	Up_in_O
10.3209	-1.15779	0.711814	-1.62653	0.103837	0.287066	Maclig_37v3@Mlig001033.g4	Up_in_I
22.3525	-0.055972	0.461029	-0.121407	0.903369	0.957057	Maclig_37v3@Mlig001034.g2	Up_in_I
5.76238	-1.08963	0.868659	-1.25438	0.209705	NA	Maclig_37v3@Mlig001035.g14	Up_in_I
19.8752	0.0877379	0.400472	0.219086	0.826583	0.91907	Maclig_37v3@Mlig001036.g1	Up_in_O
81.0102	0.0904659	0.276089	0.32767	0.743161	0.873899	Maclig_37v3@Mlig001037.g2	Up_in_O
121.015	-0.0700497	0.214433	-0.326674	0.743914	0.874237	Maclig_37v3@Mlig001037.g4	Up_in_I
65.5579	0.165949	0.249728	0.664517	0.50636	0.725337	Maclig_37v3@Mlig001038.g2	Up_in_O
9.01112	-0.27617	0.604331	-0.456985	0.647682	0.818378	Maclig_37v3@Mlig001038.g3	Up_in_I
35.8154	-0.192831	0.302894	-0.636627	0.524368	0.738607	Maclig_37v3@Mlig001038.g5	Up_in_I
26.8207	0.344056	0.399415	0.8614	0.389018	0.629062	Maclig_37v3@Mlig001039.g1	Up_in_O
21.2344	-0.824717	0.441343	-1.86865	0.0616712	0.205731	Maclig_37v3@Mlig001039.g2	Up_in_I
17.8422	-0.0381981	0.507169	-0.0753164	0.939963	0.973579	Maclig_37v3@Mlig001040.g3	Up_in_I
26.2178	-0.0610572	0.376636	-0.162112	0.871218	0.941624	Maclig_37v3@Mlig001041.g3	Up_in_I
16.0996	-0.720369	0.519186	-1.3875	0.16529	0.382356	Maclig_37v3@Mlig001042.g11	Up_in_I
1.27533	-0.62312	1.61043	-0.386928	0.698809	NA	Maclig_37v3@Mlig001042.g17	Up_in_I
1.19318	-0.674275	2.32518	-0.289989	0.771825	NA	Maclig_37v3@Mlig001042.g19	Up_in_I
0.342987	-0.785354	3.53241	-0.222328	0.824059	NA	Maclig_37v3@Mlig001042.g20	Up_in_I
3.89669	-0.499669	1.0073	-0.496049	0.61986	NA	Maclig_37v3@Mlig001042.g21	Up_in_I
0.759011	-0.0656504	2.62248	-0.0250337	0.980028	NA	Maclig_37v3@Mlig001042.g22	Up_in_I
8.36226	0.699114	0.622834	1.12247	0.261661	0.501258	Maclig_37v3@Mlig001042.g24	Up_in_O
4.27987	0.283627	0.916053	0.309619	0.756851	NA	Maclig_37v3@Mlig001042.g27	Up_in_O
1.00396	-0.0938912	2.15452	-0.0435788	0.96524	NA	Maclig_37v3@Mlig001042.g29	Up_in_I
3.20963	-1.8564	1.05304	-1.76289	0.0779185	NA	Maclig_37v3@Mlig001042.g31	Up_in_I
22.6334	-0.410251	0.422367	-0.971316	0.331391	0.575203	Maclig_37v3@Mlig001042.g4	Up_in_I
2.84315	-0.169466	1.51889	-0.111572	0.911163	NA	Maclig_37v3@Mlig001043.g1	Up_in_I
1852.78	0.557416	0.14889	3.7438	0.00018126	0.00278446	Maclig_37v3@Mlig001044.g1	Up_in_O
147.777	-0.0732419	0.160578	-0.456114	0.648308	0.818812	Maclig_37v3@Mlig001045.g5	Up_in_I
121.484	-0.412537	0.239096	-1.7254	0.084455	0.252024	Maclig_37v3@Mlig001046.g1	Up_in_I
75.251	-0.158408	0.240124	-0.659693	0.509451	0.727436	Maclig_37v3@Mlig001047.g11	Up_in_I
111.949	0.673711	0.21468	3.13821	0.00169982	0.0159213	Maclig_37v3@Mlig001047.g2	Up_in_O
36.7184	0.0424279	0.288251	0.14719	0.882982	0.947814	Maclig_37v3@Mlig001048.g2	Up_in_O
49.3342	-0.295627	0.251345	-1.17618	0.239523	0.477276	Maclig_37v3@Mlig001050.g5	Up_in_I
61.3952	-0.488418	0.306619	-1.59291	0.11118	0.299359	Maclig_37v3@Mlig001051.g2	Up_in_I
4.01441	-2.93041	1.2784	-2.29225	0.0218913	NA	Maclig_37v3@Mlig001052.g13	Up_in_I
0.490752	2.39181	3.38423	0.70675	0.479722	NA	Maclig_37v3@Mlig001052.g15	Up_in_O
115.285	-1.70642	0.388745	-4.38957	1.13576e-05	0.000294814	Maclig_37v3@Mlig001052.g16	Up_in_I
21.5598	-1.65683	0.497474	-3.33049	0.000866923	0.0095404	Maclig_37v3@Mlig001052.g3	Up_in_I
12.5889	-1.6705	0.643429	-2.59625	0.0094247	0.0563723	Maclig_37v3@Mlig001052.g6	Up_in_I
35.2657	-0.595909	0.303936	-1.96064	0.0499214	0.178802	Maclig_37v3@Mlig001053.g3	Up_in_I
4.53002	-0.43625	1.11425	-0.391518	0.695414	NA	Maclig_37v3@Mlig001054.g3	Up_in_I
2.73841	-0.276204	1.40602	-0.196444	0.844263	NA	Maclig_37v3@Mlig001054.g4	Up_in_I
39.2973	0.476473	0.316397	1.50593	0.132085	0.332851	Maclig_37v3@Mlig001055.g2	Up_in_O
226.632	-0.178463	0.159199	-1.12101	0.262285	0.502099	Maclig_37v3@Mlig001056.g1	Up_in_I
43.4479	-0.270283	0.318565	-0.848438	0.396194	0.634959	Maclig_37v3@Mlig001057.g2	Up_in_I
21.4802	0.44617	0.535728	0.83283	0.404941	0.642725	Maclig_37v3@Mlig001058.g2	Up_in_O
0.51429	2.45459	3.45407	0.710637	0.477309	NA	Maclig_37v3@Mlig001059.g3	Up_in_O
17.9213	-0.280332	0.45435	-0.616995	0.537238	0.747714	Maclig_37v3@Mlig001059.g5	Up_in_I
16.4885	0.0555717	0.468739	0.118556	0.905627	0.95818	Maclig_37v3@Mlig001060.g1	Up_in_O
8.23027	1.27559	0.758223	1.68234	0.0925026	0.26645	Maclig_37v3@Mlig001061.g10	Up_in_O
0.353029	-0.804994	3.20541	-0.251136	0.801709	NA	Maclig_37v3@Mlig001061.g13	Up_in_I
21.6418	0.0253193	0.442198	0.0572578	0.95434	0.980377	Maclig_37v3@Mlig001061.g2	Up_in_O
32.402	-0.800179	0.362284	-2.2087	0.0271952	0.118563	Maclig_37v3@Mlig001061.g5	Up_in_I
2.0796	1.60333	1.8345	0.873988	0.382125	NA	Maclig_37v3@Mlig001061.g6	Up_in_O
40.5143	-0.0712212	0.373966	-0.190448	0.848958	0.931156	Maclig_37v3@Mlig001061.g8	Up_in_I
12.3826	0.546397	0.504067	1.08398	0.278375	0.520263	Maclig_37v3@Mlig001061.g9	Up_in_O
25.3915	-0.171305	0.358754	-0.4775	0.633006	0.808977	Maclig_37v3@Mlig001062.g13	Up_in_I
20.225	1.22437	0.660481	1.85376	0.0637732	0.210115	Maclig_37v3@Mlig001062.g2	Up_in_O
17.5481	-1.99041	0.49857	-3.99223	6.54546e-05	0.00122458	Maclig_37v3@Mlig001062.g9	Up_in_I
63.7558	-1.06705	0.442379	-2.41207	0.0158622	0.0813651	Maclig_37v3@Mlig001063.g1	Up_in_I
133.99	0.377258	0.191402	1.97102	0.0487215	0.176064	Maclig_37v3@Mlig001064.g1	Up_in_O
1.10655	-0.485761	2.81061	-0.172831	0.862784	NA	Maclig_37v3@Mlig001067.g2	Up_in_I
32.4324	-0.441388	0.437605	-1.00865	0.313145	0.557285	Maclig_37v3@Mlig001067.g3	Up_in_I
3.54978	0.245963	1.25433	0.196092	0.844538	NA	Maclig_37v3@Mlig001067.g4	Up_in_O
17.8637	0.0891585	0.511215	0.174405	0.861547	0.93696	Maclig_37v3@Mlig001068.g2	Up_in_O
9.70777	-0.0846706	0.822303	-0.102968	0.917989	0.963006	Maclig_37v3@Mlig001069.g2	Up_in_I
4.975	0.971775	0.922238	1.05371	0.292014	NA	Maclig_37v3@Mlig001069.g4	Up_in_O
9.17367	0.246785	0.635652	0.38824	0.697839	0.848271	Maclig_37v3@Mlig001069.g7	Up_in_O
89.8027	0.551643	0.300048	1.83851	0.0659868	0.214609	Maclig_37v3@Mlig001070.g2	Up_in_O
300.664	1.12423	0.168412	6.67547	2.46436e-11	3.16491e-09	Maclig_37v3@Mlig001071.g3	Up_in_O
31.1854	0.374618	0.375432	0.997831	0.318361	0.562396	Maclig_37v3@Mlig001072.g1	Up_in_O
58.3831	0.0812025	0.242939	0.33425	0.738191	0.870983	Maclig_37v3@Mlig001072.g2	Up_in_O
11.9197	-0.336893	0.781159	-0.431273	0.66627	0.830592	Maclig_37v3@Mlig001072.g20	Up_in_I
19.5044	-0.0635707	0.859803	-0.0739364	0.941061	0.974116	Maclig_37v3@Mlig001073.g2	Up_in_I
6.56449	-0.497477	0.880857	-0.564765	0.572233	0.770887	Maclig_37v3@Mlig001073.g3	Up_in_I
43.2684	-0.261234	0.374941	-0.696735	0.485969	0.710062	Maclig_37v3@Mlig001073.g5	Up_in_I
154.718	0.203156	0.169088	1.20148	0.229565	0.46633	Maclig_37v3@Mlig001074.g4	Up_in_O
47.5085	-0.316109	0.322066	-0.981503	0.326345	0.570005	Maclig_37v3@Mlig001075.g12	Up_in_I
1427.96	0.272626	0.193615	1.40808	0.159106	0.373954	Maclig_37v3@Mlig001075.g18	Up_in_O
1.13521	3.61092	2.60102	1.38827	0.165055	NA	Maclig_37v3@Mlig001075.g40	Up_in_O
76.2386	0.234163	0.384183	0.609508	0.542188	0.751096	Maclig_37v3@Mlig001075.g44	Up_in_O
223.035	-0.291173	0.204059	-1.42691	0.153607	0.365869	Maclig_37v3@Mlig001075.g54	Up_in_I
0.614796	0.46978	2.76091	0.170154	0.864889	NA	Maclig_37v3@Mlig001075.g57	Up_in_O
9.83947	-0.969397	0.780576	-1.2419	0.214274	0.446043	Maclig_37v3@Mlig001075.g59	Up_in_I
64.3922	-0.747303	0.239857	-3.11561	0.00183563	0.0169408	Maclig_37v3@Mlig001075.g8	Up_in_I
1958.37	0.00422048	0.241204	0.0174975	0.98604	0.994239	Maclig_37v3@Mlig001076.g1	Up_in_O
273.597	-0.0326826	0.246832	-0.132409	0.894661	0.952771	Maclig_37v3@Mlig001076.g4	Up_in_I
88.5572	-1.31148	0.465357	-2.81822	0.00482904	0.0346295	Maclig_37v3@Mlig001077.g1	Up_in_I
19.3146	-0.0486612	0.440481	-0.110473	0.912034	0.960891	Maclig_37v3@Mlig001078.g1	Up_in_I
40.6058	-0.374706	1.06006	-0.353475	0.723733	0.862738	Maclig_37v3@Mlig001080.g2	Up_in_I
263.761	-0.0442701	0.180553	-0.245191	0.806308	0.908058	Maclig_37v3@Mlig001081.g1	Up_in_I
10.4737	-0.315797	0.633512	-0.498485	0.618142	0.799816	Maclig_37v3@Mlig001082.g7	Up_in_I
10.8254	-1.38176	0.589812	-2.34271	0.0191441	0.0928436	Maclig_37v3@Mlig001082.g8	Up_in_I
27.9294	0.896802	0.492736	1.82004	0.0687524	0.220205	Maclig_37v3@Mlig001083.g6	Up_in_O
80.2209	-0.568532	0.296773	-1.91571	0.0554019	0.191153	Maclig_37v3@Mlig001084.g4	Up_in_I
67.6948	0.296358	0.256792	1.15407	0.24847	0.486862	Maclig_37v3@Mlig001086.g1	Up_in_O
15.2417	0.396154	0.50294	0.787676	0.430886	0.664939	Maclig_37v3@Mlig001086.g2	Up_in_O
9.82738	-1.71945	0.7114	-2.41699	0.0156495	0.0806716	Maclig_37v3@Mlig001087.g19	Up_in_I
1.06524	0.168681	1.57262	0.107261	0.914582	NA	Maclig_37v3@Mlig001087.g20	Up_in_O
10.6501	0.696596	0.538284	1.29411	0.195629	0.422736	Maclig_37v3@Mlig001088.g1	Up_in_O
188.226	0.403193	0.156427	2.57752	0.00995122	0.0586842	Maclig_37v3@Mlig001089.g15	Up_in_O
1.6756	-3.43013	2.14292	-1.60068	0.109447	NA	Maclig_37v3@Mlig001089.g19	Up_in_I
116.37	-0.383333	0.21576	-1.77667	0.0756228	0.234229	Maclig_37v3@Mlig001090.g1	Up_in_I
0.377577	-2.11806	3.48497	-0.60777	0.54334	NA	Maclig_37v3@Mlig001090.g27	Up_in_I
17.3469	-0.114277	0.44478	-0.256929	0.797234	0.903774	Maclig_37v3@Mlig001091.g1	Up_in_I
26.1657	1.17787	0.381063	3.09102	0.00199472	0.0180095	Maclig_37v3@Mlig001092.g3	Up_in_O
432.721	0.84718	0.132876	6.37572	1.8211e-10	1.87894e-08	Maclig_37v3@Mlig001092.g5	Up_in_O
11.8432	-1.36725	0.674399	-2.02736	0.0426255	0.160732	Maclig_37v3@Mlig001092.g6	Up_in_I
30.9726	0.223145	0.394142	0.566153	0.571289	0.770343	Maclig_37v3@Mlig001094.g1	Up_in_O
23.1351	0.0663777	0.42533	0.156062	0.875984	0.943814	Maclig_37v3@Mlig001094.g8	Up_in_O
145.711	0.316905	0.188816	1.67838	0.0932729	0.26796	Maclig_37v3@Mlig001095.g3	Up_in_O
44.424	0.291955	0.267257	1.09241	0.274651	0.515857	Maclig_37v3@Mlig001095.g7	Up_in_O
52.1007	-0.732391	0.273408	-2.67875	0.00738977	0.0471509	Maclig_37v3@Mlig001096.g1	Up_in_I
98.2937	0.142603	0.206722	0.689828	0.490303	0.713366	Maclig_37v3@Mlig001096.g10	Up_in_O
9.81589	-1.77743	0.672452	-2.64321	0.00821253	0.0508111	Maclig_37v3@Mlig001096.g7	Up_in_I
0.1293	-0.819475	3.53381	-0.231896	0.816619	NA	Maclig_37v3@Mlig001096.g8	Up_in_I
6.12839	-0.625178	0.73212	-0.853929	0.393144	0.632775	Maclig_37v3@Mlig001097.g2	Up_in_I
2.93767	0.195713	1.14102	0.171525	0.863811	NA	Maclig_37v3@Mlig001097.g6	Up_in_O
7.2541	-0.419385	0.920968	-0.455374	0.64884	0.819109	Maclig_37v3@Mlig001097.g7	Up_in_I
3.89231	-0.153841	1.08004	-0.14244	0.886732	NA	Maclig_37v3@Mlig001097.g9	Up_in_I
46.9564	0.0721526	0.326323	0.221108	0.825009	0.918193	Maclig_37v3@Mlig001099.g2	Up_in_O
101.833	-0.474554	0.261883	-1.81209	0.0699728	0.222879	Maclig_37v3@Mlig001100.g4	Up_in_I
9.86238	0.0481599	0.899948	0.0535141	0.957322	0.981804	Maclig_37v3@Mlig001101.g12	Up_in_O
42.8909	0.330328	0.285752	1.156	0.247683	0.486051	Maclig_37v3@Mlig001101.g8	Up_in_O
29.8732	0.0164304	0.34038	0.0482709	0.9615	0.983626	Maclig_37v3@Mlig001101.g9	Up_in_O
46.1555	-0.189917	0.297122	-0.639188	0.522701	0.737449	Maclig_37v3@Mlig001102.g11	Up_in_I
3.43116	5.20524	1.83241	2.84065	0.00450211	NA	Maclig_37v3@Mlig001102.g2	Up_in_O
177.039	0.282072	0.159665	1.76665	0.0772871	0.237586	Maclig_37v3@Mlig001103.g1	Up_in_O
[truncated: 54,916 more rows]
