# Supplementary material for: RNA-Seq of three free-living flatworm species suggests rapid evolution of reproduction-related genes
Source: BMC Genomics. 2020 Jul 6;21:462. doi: 10.1186/s12864-020-06862-x (PMC7336406; doi:10.1186/s12864-020-06862-x)
Supplement: Supplementary file 16 — Additional file 16: Table S10. Results of DE reanalysis of the social dataset OvP contrast. [file 12864_2020_6862_MOESM16_ESM.xls]

## Sheet: Legend
Tab. S10 Results of DE reanalysis of the social dataset OvP contrast.
baseMean	The mean expression of the transcript across all samples
log2FoldChange	The log2(fold change) in expression between Octets and Pairs
lfcSE	The SE of the log2(fold change) estimate
stat	The test statistic for comparing expression in Octets and Pairs.
pvalue	The p-value from statistical test of differential expression
padj	The Benjamini-Hochberg adjusted p-value from a statistical test of differential expression
gene_id	The ID of the transcript within the Mlig_37v3 transcriptome assembly
pat	Description of the pattern of expression based only on the log2FoldChange column

## Sheet: Ramm_2019_DE_OvP
baseMean	log2FoldChange	lfcSE	stat	pvalue	padj	gene_id	pat
104.835	0.243879	0.239381	1.01879	0.308302	0.623048	Maclig_37v3@Mlig000001.g1	Up_in_O
28.5791	0.486283	0.349254	1.39235	0.163817	NA	Maclig_37v3@Mlig000001.g4	Up_in_O
14.1314	-0.393003	0.468897	-0.838144	0.40195	NA	Maclig_37v3@Mlig000001.g6	Up_in_P
4.0471	-0.0825112	0.992313	-0.0831504	0.933732	NA	Maclig_37v3@Mlig000001.g8	Up_in_P
13.4427	-0.284229	0.538406	-0.527908	0.597563	NA	Maclig_37v3@Mlig000002.g5	Up_in_P
0.322355	-1.81198	3.49379	-0.518629	0.60402	NA	Maclig_37v3@Mlig000002.g6	Up_in_P
25.3759	-0.559276	0.738659	-0.757151	0.44896	NA	Maclig_37v3@Mlig000003.g2	Up_in_P
42.8545	0.213469	0.297286	0.718059	0.472721	0.742037	Maclig_37v3@Mlig000004.g5	Up_in_O
14.7284	0.395566	0.484059	0.817187	0.413822	NA	Maclig_37v3@Mlig000004.g6	Up_in_O
12.214	-0.597615	0.534695	-1.11767	0.263706	NA	Maclig_37v3@Mlig000005.g2	Up_in_P
69.5923	0.426923	0.234733	1.81876	0.0689476	0.319422	Maclig_37v3@Mlig000006.g1	Up_in_O
14.5335	-0.408816	0.542522	-0.753548	0.451121	NA	Maclig_37v3@Mlig000006.g2	Up_in_P
14.2678	-2.42936	1.00989	-2.40556	0.0161477	NA	Maclig_37v3@Mlig000006.g6	Up_in_P
50.1139	0.301017	0.31064	0.96902	0.332535	0.64044	Maclig_37v3@Mlig000006.g7	Up_in_O
1.2566	-1.91827	2.28512	-0.839461	0.401211	NA	Maclig_37v3@Mlig000007.g1	Up_in_P
1.4176	0.274694	1.54873	0.177367	0.85922	NA	Maclig_37v3@Mlig000008.g5	Up_in_O
1.02921	-2.57574	1.80177	-1.42956	0.152843	NA	Maclig_37v3@Mlig000008.g7	Up_in_P
66.3723	-0.130439	0.262812	-0.49632	0.619668	0.833137	Maclig_37v3@Mlig000009.g1	Up_in_P
4.14732	0.168779	1.76944	0.0953854	0.924009	NA	Maclig_37v3@Mlig000010.g2	Up_in_O
106.406	0.234441	0.203822	1.15023	0.25005	0.565444	Maclig_37v3@Mlig000010.g4	Up_in_O
0.111607	0.814753	3.53381	0.230559	0.817657	NA	Maclig_37v3@Mlig000011.g1	Up_in_O
1.60022	-0.232681	1.48212	-0.156992	0.875251	NA	Maclig_37v3@Mlig000011.g5	Up_in_P
0.885641	1.38377	1.92504	0.718825	0.472249	NA	Maclig_37v3@Mlig000012.g1	Up_in_O
8.88377	-2.93794	0.795778	-3.69191	0.000222579	NA	Maclig_37v3@Mlig000012.g13	Up_in_P
3.10351	-0.951218	1.14495	-0.830793	0.40609	NA	Maclig_37v3@Mlig000012.g2	Up_in_P
25.3345	0.612773	0.387786	1.58018	0.114066	NA	Maclig_37v3@Mlig000013.g4	Up_in_O
65.063	0.257483	0.254814	1.01048	0.312268	0.626062	Maclig_37v3@Mlig000014.g15	Up_in_O
15.5824	0.0301039	0.562386	0.053529	0.95731	NA	Maclig_37v3@Mlig000014.g5	Up_in_O
307.978	-0.555861	0.175371	-3.16963	0.00152633	0.0476019	Maclig_37v3@Mlig000015.g2	Up_in_P
4.00514	0.354029	1.24479	0.284408	0.776098	NA	Maclig_37v3@Mlig000016.g1	Up_in_O
84.1453	-0.366495	0.242109	-1.51376	0.130087	0.427185	Maclig_37v3@Mlig000016.g3	Up_in_P
13.8026	-1.37496	0.533659	-2.57648	0.00998117	NA	Maclig_37v3@Mlig000017.g1	Up_in_P
38.3697	-0.495694	0.412118	-1.2028	0.229055	0.543769	Maclig_37v3@Mlig000018.g3	Up_in_P
104.311	-0.338231	0.228444	-1.48058	0.138718	0.438774	Maclig_37v3@Mlig000019.g2	Up_in_P
49.6141	-0.00195483	0.246729	-0.00792296	0.993678	0.997336	Maclig_37v3@Mlig000019.g4	Up_in_P
73.0909	0.216128	0.236499	0.913864	0.360788	0.662229	Maclig_37v3@Mlig000020.g1	Up_in_O
13.0222	0.539456	0.516567	1.04431	0.296342	NA	Maclig_37v3@Mlig000020.g3	Up_in_O
36.8086	0.0613287	0.314889	0.194763	0.845578	NA	Maclig_37v3@Mlig000020.g4	Up_in_O
0.475726	0.0856806	3.48416	0.0245915	0.980381	NA	Maclig_37v3@Mlig000021.g18	Up_in_O
181.537	-0.573407	0.267773	-2.14139	0.0322425	0.224879	Maclig_37v3@Mlig000021.g7	Up_in_P
7.54326	-0.709105	0.608086	-1.16612	0.243564	NA	Maclig_37v3@Mlig000023.g4	Up_in_P
24.9347	0.106801	0.429536	0.248642	0.803638	NA	Maclig_37v3@Mlig000023.g9	Up_in_O
6.96424	-0.410113	0.717188	-0.571835	0.567434	NA	Maclig_37v3@Mlig000024.g1	Up_in_P
2.62425	0.191505	1.0666	0.179547	0.857508	NA	Maclig_37v3@Mlig000024.g3	Up_in_O
143.062	-0.649961	0.322692	-2.01418	0.0439902	0.261162	Maclig_37v3@Mlig000025.g11	Up_in_P
137.354	-0.319541	0.260464	-1.22682	0.219892	0.534344	Maclig_37v3@Mlig000025.g21	Up_in_P
12.2638	-0.180538	0.544826	-0.331369	0.740366	NA	Maclig_37v3@Mlig000026.g5	Up_in_P
7.18796	-0.642194	0.656213	-0.978636	0.32776	NA	Maclig_37v3@Mlig000027.g2	Up_in_P
126.587	-0.156086	0.189451	-0.823888	0.410003	0.698084	Maclig_37v3@Mlig000027.g3	Up_in_P
95.4594	-0.00172124	0.190958	-0.00901369	0.992808	0.997245	Maclig_37v3@Mlig000027.g8	Up_in_P
53.9852	-0.832419	0.274721	-3.03005	0.00244511	0.061624	Maclig_37v3@Mlig000028.g1	Up_in_P
28.0096	0.206951	0.551002	0.37559	0.707222	NA	Maclig_37v3@Mlig000028.g3	Up_in_O
19.9546	-0.739235	0.462752	-1.59747	0.11016	NA	Maclig_37v3@Mlig000029.g2	Up_in_P
41.6342	-0.126791	0.283093	-0.447877	0.654242	0.854773	Maclig_37v3@Mlig000031.g2	Up_in_P
229.278	0.20745	0.171425	1.21015	0.226221	0.541566	Maclig_37v3@Mlig000031.g5	Up_in_O
124.897	-0.190975	0.214315	-0.891096	0.372878	0.671023	Maclig_37v3@Mlig000032.g1	Up_in_P
73.0453	0.0581587	0.265642	0.218936	0.8267	0.932227	Maclig_37v3@Mlig000033.g1	Up_in_O
49.8182	-0.632857	0.304414	-2.07893	0.0376234	0.242499	Maclig_37v3@Mlig000034.g2	Up_in_P
49.4779	-0.667836	0.359702	-1.85664	0.0633626	0.307581	Maclig_37v3@Mlig000035.g1	Up_in_P
51.8694	-0.992837	0.442333	-2.24454	0.0247974	0.19755	Maclig_37v3@Mlig000035.g5	Up_in_P
36.6121	0.00914596	0.37589	0.0243315	0.980588	NA	Maclig_37v3@Mlig000036.g3	Up_in_O
21.0422	-0.536561	0.454419	-1.18076	0.237697	NA	Maclig_37v3@Mlig000037.g3	Up_in_P
19.7158	-1.3533	0.451371	-2.99821	0.0027157	NA	Maclig_37v3@Mlig000038.g1	Up_in_P
61.0298	-0.714187	0.448803	-1.59131	0.111539	0.398649	Maclig_37v3@Mlig000040.g2	Up_in_P
49.1366	-1.21673	0.641073	-1.89796	0.0577007	0.297132	Maclig_37v3@Mlig000040.g3	Up_in_P
6.80364	-0.307217	0.665237	-0.461816	0.644213	NA	Maclig_37v3@Mlig000040.g7	Up_in_P
40.022	-0.461488	0.443843	-1.03976	0.298454	0.612214	Maclig_37v3@Mlig000040.g9	Up_in_P
58.88	0.208335	0.352497	0.591026	0.554503	0.794656	Maclig_37v3@Mlig000041.g1	Up_in_O
109.322	0.196582	0.23214	0.846824	0.397093	0.688164	Maclig_37v3@Mlig000041.g2	Up_in_O
92.3246	0.373402	0.223719	1.66907	0.0951043	0.370825	Maclig_37v3@Mlig000041.g4	Up_in_O
39.94	-0.102235	0.456681	-0.223866	0.822861	0.930396	Maclig_37v3@Mlig000042.g11	Up_in_P
31.2336	0.117781	0.373817	0.315075	0.752705	NA	Maclig_37v3@Mlig000042.g2	Up_in_O
35.7138	-0.80837	0.399953	-2.02116	0.0432627	NA	Maclig_37v3@Mlig000042.g3	Up_in_P
6.26281	-0.712023	0.681807	-1.04432	0.296339	NA	Maclig_37v3@Mlig000043.g5	Up_in_P
32.3837	0.23357	0.327003	0.714275	0.475057	NA	Maclig_37v3@Mlig000046.g3	Up_in_O
53.3177	0.737344	0.31048	2.37485	0.0175562	0.166367	Maclig_37v3@Mlig000047.g4	Up_in_O
10.412	-1.31247	1.08244	-1.2125	0.225319	NA	Maclig_37v3@Mlig000048.g10	Up_in_P
33.5572	0.665205	0.34197	1.94522	0.0517491	NA	Maclig_37v3@Mlig000048.g13	Up_in_O
8.84361	0.387456	0.653192	0.593173	0.553065	NA	Maclig_37v3@Mlig000048.g9	Up_in_O
14.1328	-0.0641169	0.485575	-0.132043	0.89495	NA	Maclig_37v3@Mlig000049.g1	Up_in_P
57.3878	-0.323888	0.318455	-1.01706	0.309125	0.623324	Maclig_37v3@Mlig000049.g2	Up_in_P
21.2902	-0.385775	0.450393	-0.856528	0.391706	NA	Maclig_37v3@Mlig000049.g3	Up_in_P
22.5127	-1.20871	0.594475	-2.03324	0.0420285	NA	Maclig_37v3@Mlig000051.g3	Up_in_P
40.5484	-0.498317	0.304856	-1.6346	0.102134	0.384691	Maclig_37v3@Mlig000051.g5	Up_in_P
36.3484	-0.889773	0.382285	-2.32751	0.019938	NA	Maclig_37v3@Mlig000051.g6	Up_in_P
30.7874	-0.13216	0.384101	-0.344076	0.730789	NA	Maclig_37v3@Mlig000052.g2	Up_in_P
6.43381	0.752046	1.35481	0.555093	0.578831	NA	Maclig_37v3@Mlig000052.g6	Up_in_O
1.53475	1.43572	1.91999	0.747777	0.454595	NA	Maclig_37v3@Mlig000052.g8	Up_in_O
74.0574	-0.906554	0.311718	-2.90825	0.00363454	0.0747708	Maclig_37v3@Mlig000053.g1	Up_in_P
12.6953	0.54233	0.535539	1.01268	0.311213	NA	Maclig_37v3@Mlig000053.g2	Up_in_O
157.676	-0.354518	0.22398	-1.58281	0.113465	0.401449	Maclig_37v3@Mlig000053.g3	Up_in_P
38.5568	-0.123748	0.33002	-0.37497	0.707682	0.880409	Maclig_37v3@Mlig000053.g4	Up_in_P
42.364	0.552579	0.361551	1.52836	0.126424	0.421277	Maclig_37v3@Mlig000054.g3	Up_in_O
33.5078	-0.646019	0.429554	-1.50393	0.1326	NA	Maclig_37v3@Mlig000056.g2	Up_in_P
224.309	0.146782	0.149563	0.981407	0.326392	0.636496	Maclig_37v3@Mlig000056.g3	Up_in_O
7.3311	1.2788	0.799612	1.59927	0.10976	NA	Maclig_37v3@Mlig000056.g6	Up_in_O
1208.7	0.510459	0.235	2.17216	0.0298434	0.217535	Maclig_37v3@Mlig000057.g1	Up_in_O
7.45319	0.436756	0.782457	0.558185	0.576718	NA	Maclig_37v3@Mlig000057.g14	Up_in_O
130.416	0.223213	0.193993	1.15062	0.249888	0.565372	Maclig_37v3@Mlig000057.g2	Up_in_O
45.6712	0.581561	0.28725	2.02458	0.0429103	0.257991	Maclig_37v3@Mlig000057.g7	Up_in_O
76.181	0.210436	0.249532	0.843324	0.399047	0.689358	Maclig_37v3@Mlig000058.g12	Up_in_O
40.801	0.019208	0.316328	0.0607218	0.951581	0.983902	Maclig_37v3@Mlig000058.g3	Up_in_O
43.7804	-1.48053	0.456917	-3.24026	0.00119422	0.0419795	Maclig_37v3@Mlig000058.g8	Up_in_P
27.2563	-0.422605	0.350412	-1.20602	0.227809	NA	Maclig_37v3@Mlig000059.g22	Up_in_P
18.1929	-0.0123987	0.511217	-0.0242532	0.980651	NA	Maclig_37v3@Mlig000059.g5	Up_in_P
145.019	0.03849	0.164769	0.2336	0.815296	0.926446	Maclig_37v3@Mlig000060.g1	Up_in_O
74.1431	-0.268047	0.23933	-1.11999	0.262718	0.578392	Maclig_37v3@Mlig000061.g3	Up_in_P
1.13324	-0.94491	1.80004	-0.524939	0.599625	NA	Maclig_37v3@Mlig000061.g9	Up_in_P
11.1152	-1.18558	0.605944	-1.95658	0.050397	NA	Maclig_37v3@Mlig000062.g2	Up_in_P
8.2918	1.04045	0.65637	1.58516	0.112929	NA	Maclig_37v3@Mlig000063.g5	Up_in_O
26.2847	0.141358	0.362307	0.390161	0.696418	NA	Maclig_37v3@Mlig000064.g4	Up_in_O
85.3229	-0.00438041	0.191294	-0.0228989	0.981731	0.993674	Maclig_37v3@Mlig000065.g1	Up_in_P
29.1244	-0.511463	0.431361	-1.1857	0.235742	NA	Maclig_37v3@Mlig000065.g5	Up_in_P
26.7794	-0.89488	0.602842	-1.48444	0.137694	NA	Maclig_37v3@Mlig000066.g1	Up_in_P
0.670443	0.095168	2.27924	0.0417544	0.966695	NA	Maclig_37v3@Mlig000066.g11	Up_in_O
1.90319	-0.922299	1.27114	-0.725566	0.468105	NA	Maclig_37v3@Mlig000066.g4	Up_in_P
61.0956	-0.251651	0.347979	-0.723179	0.46957	0.739886	Maclig_37v3@Mlig000067.g1	Up_in_P
11.2149	-0.787374	0.909561	-0.865664	0.386675	NA	Maclig_37v3@Mlig000067.g2	Up_in_P
90.4612	-0.0170942	0.209289	-0.0816778	0.934903	0.977345	Maclig_37v3@Mlig000068.g2	Up_in_P
74.8785	-0.200765	0.297974	-0.673768	0.500459	0.760768	Maclig_37v3@Mlig000068.g8	Up_in_P
91.6001	-0.023725	0.190131	-0.124782	0.900696	0.962455	Maclig_37v3@Mlig000069.g1	Up_in_P
66.1736	-0.45208	0.285984	-1.58079	0.113926	0.402266	Maclig_37v3@Mlig000069.g4	Up_in_P
0.566043	-1.50713	2.73576	-0.5509	0.581702	NA	Maclig_37v3@Mlig000070.g8	Up_in_P
65.7746	-0.245539	0.267083	-0.919338	0.357919	0.659892	Maclig_37v3@Mlig000072.g1	Up_in_P
57.0075	0.401534	0.324547	1.23721	0.216009	0.53038	Maclig_37v3@Mlig000072.g2	Up_in_O
71.3594	0.409333	0.287156	1.42547	0.154021	0.458787	Maclig_37v3@Mlig000072.g3	Up_in_O
42.07	0.327119	0.4159	0.786534	0.431555	0.713321	Maclig_37v3@Mlig000072.g4	Up_in_O
26.547	1.17384	0.560869	2.09289	0.0363586	NA	Maclig_37v3@Mlig000072.g5	Up_in_O
34.0581	0.303984	0.457526	0.664409	0.506428	NA	Maclig_37v3@Mlig000072.g6	Up_in_O
30.7058	-0.123978	0.334356	-0.370796	0.71079	NA	Maclig_37v3@Mlig000073.g5	Up_in_P
14.8994	-0.290136	0.535399	-0.541906	0.587884	NA	Maclig_37v3@Mlig000075.g137	Up_in_P
4.87249	-0.939662	0.878684	-1.0694	0.284891	NA	Maclig_37v3@Mlig000075.g161	Up_in_P
0.82355	-1.24264	1.98229	-0.626872	0.530743	NA	Maclig_37v3@Mlig000075.g162	Up_in_P
0.290058	-1.51735	3.51511	-0.431665	0.665985	NA	Maclig_37v3@Mlig000075.g163	Up_in_P
3.1638	0.858301	1.00558	0.853539	0.39336	NA	Maclig_37v3@Mlig000075.g165	Up_in_O
0.760622	0.0594271	2.24292	0.0264955	0.978862	NA	Maclig_37v3@Mlig000075.g170	Up_in_O
3.7874	-0.320839	1.00792	-0.318319	0.750243	NA	Maclig_37v3@Mlig000075.g172	Up_in_P
3.01498	1.25794	1.30797	0.961749	0.336176	NA	Maclig_37v3@Mlig000075.g174	Up_in_O
14.2647	-0.624517	0.519534	-1.20207	0.229336	NA	Maclig_37v3@Mlig000075.g179	Up_in_P
24.8166	-0.208355	0.417816	-0.498676	0.618008	NA	Maclig_37v3@Mlig000075.g196	Up_in_P
4.56529	-1.65436	1.18357	-1.39777	0.162182	NA	Maclig_37v3@Mlig000075.g198	Up_in_P
3.52729	-0.471278	0.87262	-0.540073	0.589147	NA	Maclig_37v3@Mlig000075.g199	Up_in_P
4.93912	-0.109312	0.807202	-0.135421	0.892279	NA	Maclig_37v3@Mlig000075.g204	Up_in_P
10.5259	-0.433833	1.18788	-0.365217	0.71495	NA	Maclig_37v3@Mlig000075.g206	Up_in_P
2.08328	-1.31206	1.56295	-0.839473	0.401204	NA	Maclig_37v3@Mlig000075.g207	Up_in_P
12.5413	0.196636	3.23858	0.0607167	0.951585	NA	Maclig_37v3@Mlig000075.g50	Up_in_O
27.0068	-0.0693435	0.36536	-0.189795	0.84947	NA	Maclig_37v3@Mlig000075.g58	Up_in_P
0.593449	-0.322222	2.74447	-0.117408	0.906537	NA	Maclig_37v3@Mlig000075.g63	Up_in_P
2.434	0.460117	1.17784	0.390645	0.696059	NA	Maclig_37v3@Mlig000075.g7	Up_in_O
0.332632	-0.561197	3.53104	-0.158933	0.873722	NA	Maclig_37v3@Mlig000075.g73	Up_in_P
47.842	-0.76425	0.488506	-1.56447	0.117708	0.408655	Maclig_37v3@Mlig000077.g5	Up_in_P
6.58497	0.980589	0.668473	1.46691	0.142401	NA	Maclig_37v3@Mlig000078.g1	Up_in_O
9.36414	0.962621	1.08879	0.884123	0.37663	NA	Maclig_37v3@Mlig000079.g1	Up_in_O
24.202	-0.123431	0.494769	-0.249472	0.802996	NA	Maclig_37v3@Mlig000079.g3	Up_in_P
19.4509	-0.300271	0.419493	-0.715796	0.474118	NA	Maclig_37v3@Mlig000079.g6	Up_in_P
33.8752	-0.45988	0.396117	-1.16097	0.245655	NA	Maclig_37v3@Mlig000080.g1	Up_in_P
98.5099	0.133588	0.205572	0.649838	0.515797	0.76952	Maclig_37v3@Mlig000081.g1	Up_in_O
1.94815	-4.39139	2.91372	-1.50714	0.131774	NA	Maclig_37v3@Mlig000081.g11	Up_in_P
3.00181	-0.274827	0.937324	-0.293204	0.769366	NA	Maclig_37v3@Mlig000081.g12	Up_in_P
7.30983	-0.508907	0.939304	-0.541792	0.587962	NA	Maclig_37v3@Mlig000081.g15	Up_in_P
206.704	-0.13221	0.168362	-0.78527	0.432295	0.713527	Maclig_37v3@Mlig000081.g18	Up_in_P
53.3983	-0.387034	0.259139	-1.49353	0.135297	0.434249	Maclig_37v3@Mlig000081.g2	Up_in_P
3.14796	1.06753	1.24389	0.858213	0.390775	NA	Maclig_37v3@Mlig000081.g7	Up_in_O
204.225	-0.298667	0.18942	-1.57675	0.114854	0.403841	Maclig_37v3@Mlig000082.g1	Up_in_P
132.217	-0.34	0.204154	-1.66541	0.0958304	0.372037	Maclig_37v3@Mlig000082.g5	Up_in_P
199.107	-0.55088	0.218702	-2.51885	0.0117737	0.136296	Maclig_37v3@Mlig000082.g6	Up_in_P
30.6564	-0.973556	0.357184	-2.72564	0.00641761	NA	Maclig_37v3@Mlig000084.g6	Up_in_P
106.913	0.166541	0.237148	0.702265	0.482514	0.748218	Maclig_37v3@Mlig000085.g2	Up_in_O
37.3073	-0.0945593	0.30761	-0.3074	0.758539	0.903002	Maclig_37v3@Mlig000085.g3	Up_in_P
47.0152	-0.115753	0.335284	-0.345239	0.729915	0.890188	Maclig_37v3@Mlig000086.g4	Up_in_P
18.1908	-0.301227	0.666136	-0.4522	0.651125	NA	Maclig_37v3@Mlig000086.g7	Up_in_P
9.10468	-0.50424	0.537615	-0.93792	0.348286	NA	Maclig_37v3@Mlig000086.g8	Up_in_P
94.0802	-0.151753	0.225609	-0.672638	0.501178	0.760902	Maclig_37v3@Mlig000087.g10	Up_in_P
8.59988	-0.200692	0.638461	-0.314337	0.753265	NA	Maclig_37v3@Mlig000088.g4	Up_in_P
82.8373	0.291437	0.268444	1.08565	0.277633	0.592264	Maclig_37v3@Mlig000089.g1	Up_in_O
40.9884	-0.719113	0.43527	-1.65211	0.0985124	0.377612	Maclig_37v3@Mlig000090.g6	Up_in_P
61.9802	-0.331128	0.303927	-1.0895	0.275935	0.59086	Maclig_37v3@Mlig000091.g1	Up_in_P
24.2491	-0.213774	0.427374	-0.500204	0.616931	NA	Maclig_37v3@Mlig000091.g3	Up_in_P
116.809	-0.441545	0.476607	-0.926435	0.35422	0.656839	Maclig_37v3@Mlig000093.g2	Up_in_P
35.9144	-0.699316	0.593084	-1.17912	0.238351	NA	Maclig_37v3@Mlig000093.g5	Up_in_P
72.0821	-0.417812	0.54245	-0.77023	0.441163	0.720446	Maclig_37v3@Mlig000093.g7	Up_in_P
26.7814	0.0477913	0.397047	0.120367	0.904193	NA	Maclig_37v3@Mlig000094.g10	Up_in_O
7.49422	-1.29974	1.04178	-1.24761	0.212174	NA	Maclig_37v3@Mlig000095.g1	Up_in_P
11.1158	-0.040631	0.826765	-0.0491445	0.960804	NA	Maclig_37v3@Mlig000095.g2	Up_in_P
21.3414	-0.601771	0.400741	-1.50165	0.133189	NA	Maclig_37v3@Mlig000097.g1	Up_in_P
41.4332	0.0768699	0.310892	0.247256	0.80471	0.921604	Maclig_37v3@Mlig000098.g1	Up_in_O
18.8558	0.473229	0.456817	1.03593	0.300236	NA	Maclig_37v3@Mlig000098.g13	Up_in_O
10.8352	-0.149495	0.536374	-0.278714	0.780464	NA	Maclig_37v3@Mlig000098.g9	Up_in_P
52.557	-0.07202	0.360632	-0.199705	0.841711	0.938645	Maclig_37v3@Mlig000099.g1	Up_in_P
5.40941	-1.90815	0.808124	-2.36121	0.0182154	NA	Maclig_37v3@Mlig000099.g7	Up_in_P
0.33482	1.96467	3.49604	0.561969	0.574137	NA	Maclig_37v3@Mlig000100.g4	Up_in_O
30.8563	-0.0754983	0.610172	-0.123733	0.901527	NA	Maclig_37v3@Mlig000102.g6	Up_in_P
34.662	0.286961	0.35005	0.81977	0.412347	NA	Maclig_37v3@Mlig000103.g3	Up_in_O
25.8968	-0.139267	0.357366	-0.389705	0.696754	NA	Maclig_37v3@Mlig000104.g2	Up_in_P
360.366	-0.0195551	0.200385	-0.0975875	0.92226	0.971695	Maclig_37v3@Mlig000105.g4	Up_in_P
389.477	-0.283106	0.197981	-1.42996	0.152727	0.457324	Maclig_37v3@Mlig000108.g1	Up_in_P
25.1165	0.0795469	0.461472	0.172377	0.863142	NA	Maclig_37v3@Mlig000108.g4	Up_in_O
130.13	-0.352045	0.234775	-1.4995	0.133744	0.432796	Maclig_37v3@Mlig000109.g6	Up_in_P
50.0725	0.314125	0.248916	1.26197	0.20696	0.518979	Maclig_37v3@Mlig000110.g1	Up_in_O
1.73483	0.93085	1.27571	0.729675	0.465589	NA	Maclig_37v3@Mlig000110.g8	Up_in_O
153.75	0.111846	0.227236	0.492204	0.622575	0.835017	Maclig_37v3@Mlig000112.g3	Up_in_O
105.239	0.0419867	0.239662	0.175191	0.860929	0.946762	Maclig_37v3@Mlig000112.g8	Up_in_O
8.25003	-1.32062	0.866046	-1.52489	0.127287	NA	Maclig_37v3@Mlig000113.g11	Up_in_P
153.204	0.157609	0.209617	0.75189	0.452117	0.727036	Maclig_37v3@Mlig000113.g5	Up_in_O
32.6551	-0.137147	0.314806	-0.435657	0.663086	NA	Maclig_37v3@Mlig000114.g3	Up_in_P
30.3953	0.349407	0.370152	0.943955	0.345193	NA	Maclig_37v3@Mlig000117.g4	Up_in_O
43.8324	-0.300688	0.326845	-0.919969	0.357589	0.659881	Maclig_37v3@Mlig000119.g5	Up_in_P
287.634	-1.65113	0.421494	-3.91732	8.95376e-05	0.00950583	Maclig_37v3@Mlig000120.g3	Up_in_P
33.1638	-0.705553	0.403838	-1.74712	0.0806163	NA	Maclig_37v3@Mlig000121.g5	Up_in_P
84.5782	0.115137	0.216184	0.532587	0.59432	0.8196	Maclig_37v3@Mlig000122.g1	Up_in_O
25.5657	-0.305444	0.39731	-0.768779	0.442024	NA	Maclig_37v3@Mlig000122.g10	Up_in_P
2.47108	-0.552757	1.14539	-0.482593	0.629385	NA	Maclig_37v3@Mlig000122.g11	Up_in_P
52.5006	-0.0543198	0.332767	-0.163237	0.870332	0.950896	Maclig_37v3@Mlig000122.g5	Up_in_P
37.8606	0.358123	0.317088	1.12941	0.258724	0.573853	Maclig_37v3@Mlig000122.g6	Up_in_O
2.21317	1.98783	1.59649	1.24513	0.213085	NA	Maclig_37v3@Mlig000122.g7	Up_in_O
1.54569	-0.939325	1.85965	-0.505108	0.613483	NA	Maclig_37v3@Mlig000122.g8	Up_in_P
65.8672	-0.522892	0.314411	-1.66308	0.0962959	0.372776	Maclig_37v3@Mlig000123.g11	Up_in_P
29.4975	-0.384917	0.339869	-1.13255	0.257405	NA	Maclig_37v3@Mlig000123.g18	Up_in_P
45.8058	-0.434446	0.255152	-1.7027	0.0886247	0.359375	Maclig_37v3@Mlig000123.g6	Up_in_P
62.9555	-0.0139148	0.230299	-0.0604208	0.95182	0.983902	Maclig_37v3@Mlig000124.g15	Up_in_P
20.2207	0.282451	0.541283	0.521817	0.601798	NA	Maclig_37v3@Mlig000124.g30	Up_in_O
28.5215	0.287447	0.447349	0.642557	0.520512	NA	Maclig_37v3@Mlig000125.g1	Up_in_O
44.3636	-0.513735	0.294231	-1.74602	0.080807	0.343812	Maclig_37v3@Mlig000125.g2	Up_in_P
88.4038	-0.0775412	0.343589	-0.22568	0.82145	0.929712	Maclig_37v3@Mlig000128.g2	Up_in_P
204.946	-0.639744	0.317021	-2.01798	0.043593	0.260035	Maclig_37v3@Mlig000129.g2	Up_in_P
41.5526	0.247465	0.316728	0.781319	0.434615	0.715211	Maclig_37v3@Mlig000129.g7	Up_in_O
64.7569	-0.569074	0.390804	-1.45616	0.145348	0.446636	Maclig_37v3@Mlig000132.g5	Up_in_P
50.7784	-0.266342	0.336166	-0.792293	0.42819	0.711393	Maclig_37v3@Mlig000133.g1	Up_in_P
1.7935	0.377966	1.66355	0.227204	0.820265	NA	Maclig_37v3@Mlig000133.g2	Up_in_O
12.7548	-0.365404	0.538124	-0.679034	0.497117	NA	Maclig_37v3@Mlig000133.g3	Up_in_P
106.857	-0.182094	0.255857	-0.711701	0.47665	0.744444	Maclig_37v3@Mlig000133.g6	Up_in_P
30.1364	-0.674924	0.37348	-1.80712	0.0707435	NA	Maclig_37v3@Mlig000134.g4	Up_in_P
50.5393	-1.40357	0.419369	-3.34687	0.000817281	0.0338029	Maclig_37v3@Mlig000135.g10	Up_in_P
24.8141	-0.926337	0.359923	-2.57371	0.0100615	NA	Maclig_37v3@Mlig000136.g1	Up_in_P
19.5173	-0.41164	0.484048	-0.850411	0.395096	NA	Maclig_37v3@Mlig000137.g1	Up_in_P
258.427	-1.14929	0.345489	-3.32656	0.000879244	0.0353886	Maclig_37v3@Mlig000138.g1	Up_in_P
10.1537	0.38291	0.648502	0.590453	0.554887	NA	Maclig_37v3@Mlig000139.g1	Up_in_O
18.1363	-0.716635	0.677871	-1.05718	0.290427	NA	Maclig_37v3@Mlig000140.g14	Up_in_P
45.5557	-0.649871	0.350453	-1.85437	0.0636859	0.308175	Maclig_37v3@Mlig000140.g31	Up_in_P
0.932096	-2.38712	2.39535	-0.996567	0.318975	NA	Maclig_37v3@Mlig000140.g42	Up_in_P
3.18595	0.729771	1.3975	0.522196	0.601534	NA	Maclig_37v3@Mlig000140.g43	Up_in_O
17.6305	0.0473654	0.478261	0.0990366	0.921109	NA	Maclig_37v3@Mlig000140.g44	Up_in_O
16.2964	-1.87599	0.70446	-2.66301	0.00774448	NA	Maclig_37v3@Mlig000140.g45	Up_in_P
0.694714	-2.88133	3.07727	-0.936328	0.349104	NA	Maclig_37v3@Mlig000140.g9	Up_in_P
1.55614	-0.224831	1.45671	-0.154341	0.87734	NA	Maclig_37v3@Mlig000141.g10	Up_in_P
2.47896	0.84351	1.15828	0.728243	0.466465	NA	Maclig_37v3@Mlig000141.g21	Up_in_O
9.84987	-0.983829	0.604926	-1.62636	0.103872	NA	Maclig_37v3@Mlig000141.g9	Up_in_P
9.50765	0.530847	0.784549	0.676628	0.498642	NA	Maclig_37v3@Mlig000142.g2	Up_in_O
42.0793	0.224608	0.51358	0.437339	0.661866	0.858059	Maclig_37v3@Mlig000142.g4	Up_in_O
30.9939	0.460299	0.419741	1.09663	0.272805	NA	Maclig_37v3@Mlig000143.g4	Up_in_O
2.53843	-1.5021	1.27757	-1.17575	0.239694	NA	Maclig_37v3@Mlig000143.g6	Up_in_P
30.7757	0.182571	0.358351	0.509474	0.61042	NA	Maclig_37v3@Mlig000144.g2	Up_in_O
141.33	-0.630895	0.253831	-2.4855	0.012937	0.1436	Maclig_37v3@Mlig000145.g7	Up_in_P
223.675	0.165882	0.191694	0.865346	0.386849	0.68244	Maclig_37v3@Mlig000147.g6	Up_in_O
202.055	-0.161824	0.20039	-0.807544	0.419353	0.706392	Maclig_37v3@Mlig000147.g7	Up_in_P
90.7733	-0.0736819	0.22989	-0.320509	0.748582	0.899063	Maclig_37v3@Mlig000147.g8	Up_in_P
68.1469	0.0208157	0.246453	0.0844611	0.93269	0.976343	Maclig_37v3@Mlig000148.g1	Up_in_O
33.8152	-0.0844494	0.339642	-0.248642	0.803638	NA	Maclig_37v3@Mlig000148.g3	Up_in_P
0.48284	-0.0183729	2.92364	-0.00628426	0.994986	NA	Maclig_37v3@Mlig000148.g4	Up_in_P
168.202	0.0124415	0.15301	0.0813116	0.935194	0.97756	Maclig_37v3@Mlig000149.g1	Up_in_O
6.65731	-1.4751	0.754729	-1.95447	0.0506455	NA	Maclig_37v3@Mlig000149.g5	Up_in_P
4.7082	0.364257	0.782136	0.465721	0.641416	NA	Maclig_37v3@Mlig000150.g3	Up_in_O
11.6475	-0.507294	0.898639	-0.564514	0.572404	NA	Maclig_37v3@Mlig000151.g4	Up_in_P
47.5581	-0.3601	0.397437	-0.906054	0.364907	0.666102	Maclig_37v3@Mlig000152.g1	Up_in_P
201.737	0.0766513	0.18789	0.407959	0.683304	0.869459	Maclig_37v3@Mlig000153.g1	Up_in_O
84.2304	-0.438985	0.232409	-1.88885	0.0589123	0.299582	Maclig_37v3@Mlig000154.g3	Up_in_P
65.2633	-0.105827	0.299331	-0.353543	0.723681	0.887668	Maclig_37v3@Mlig000154.g5	Up_in_P
88.5316	-0.0878356	0.245164	-0.358273	0.720139	0.886463	Maclig_37v3@Mlig000154.g6	Up_in_P
93.3823	-0.137072	0.189483	-0.723399	0.469435	0.739731	Maclig_37v3@Mlig000155.g3	Up_in_P
2.80194	1.34563	1.47221	0.914015	0.360709	NA	Maclig_37v3@Mlig000156.g1	Up_in_O
23.6323	-0.579192	0.338387	-1.71163	0.0869658	NA	Maclig_37v3@Mlig000156.g6	Up_in_P
59.7847	-0.725518	0.363065	-1.99832	0.0456822	0.266069	Maclig_37v3@Mlig000157.g1	Up_in_P
5.34769	-0.595782	0.953786	-0.62465	0.532201	NA	Maclig_37v3@Mlig000158.g2	Up_in_P
63.0012	-0.237405	0.347765	-0.682659	0.494822	0.757324	Maclig_37v3@Mlig000159.g2	Up_in_P
16.3157	-0.598878	0.606844	-0.986873	0.323705	NA	Maclig_37v3@Mlig000160.g6	Up_in_P
33.4494	0.591887	0.333685	1.77379	0.0760981	NA	Maclig_37v3@Mlig000161.g1	Up_in_O
69.464	0.300357	0.259198	1.15879	0.24654	0.561447	Maclig_37v3@Mlig000161.g2	Up_in_O
194.543	-0.0669744	0.249949	-0.267953	0.788736	0.915736	Maclig_37v3@Mlig000162.g11	Up_in_P
5.00946	-1.08172	0.84743	-1.27647	0.201789	NA	Maclig_37v3@Mlig000162.g20	Up_in_P
33.9045	0.35687	0.416951	0.855903	0.392052	NA	Maclig_37v3@Mlig000163.g2	Up_in_O
156.076	-0.490674	0.274517	-1.78741	0.0738711	0.329752	Maclig_37v3@Mlig000164.g2	Up_in_P
21.4076	3.86383	0.624452	6.18756	6.11031e-10	NA	Maclig_37v3@Mlig000164.g4	Up_in_O
29.1078	-0.164695	0.315466	-0.522069	0.601622	NA	Maclig_37v3@Mlig000166.g2	Up_in_P
38.7516	-0.188417	0.323955	-0.581615	0.560826	0.798079	Maclig_37v3@Mlig000167.g9	Up_in_P
52.3211	0.426199	0.238058	1.79032	0.073403	0.328512	Maclig_37v3@Mlig000168.g1	Up_in_O
14.8205	0.128123	0.457111	0.280289	0.779256	NA	Maclig_37v3@Mlig000168.g4	Up_in_O
42.4062	-0.649971	0.398131	-1.63255	0.102563	0.385575	Maclig_37v3@Mlig000169.g1	Up_in_P
0.114597	-0.627919	3.53381	-0.177689	0.858967	NA	Maclig_37v3@Mlig000169.g6	Up_in_P
29.5523	-0.497054	0.423603	-1.1734	0.240637	NA	Maclig_37v3@Mlig000171.g4	Up_in_P
3.35808	-1.80107	1.25075	-1.43999	0.14987	NA	Maclig_37v3@Mlig000171.g7	Up_in_P
1.02091	-2.56114	2.04385	-1.25309	0.210172	NA	Maclig_37v3@Mlig000171.g8	Up_in_P
23.8532	-0.224733	0.397949	-0.564728	0.572259	NA	Maclig_37v3@Mlig000171.g9	Up_in_P
37.5574	0.135041	0.34565	0.390688	0.696028	0.875365	Maclig_37v3@Mlig000172.g5	Up_in_O
3.56865	0.190601	1.16493	0.163616	0.870034	NA	Maclig_37v3@Mlig000173.g3	Up_in_O
88.7088	-0.454836	0.319354	-1.42424	0.154377	0.45908	Maclig_37v3@Mlig000174.g4	Up_in_P
0.112988	-0.627919	3.53381	-0.177689	0.858967	NA	Maclig_37v3@Mlig000175.g18	Up_in_P
12.5301	-1.14403	0.506741	-2.25763	0.0239685	NA	Maclig_37v3@Mlig000175.g19	Up_in_P
0.686979	2.97075	3.43995	0.863602	0.387806	NA	Maclig_37v3@Mlig000175.g20	Up_in_O
5.00625	-0.175624	0.738767	-0.237725	0.812094	NA	Maclig_37v3@Mlig000175.g21	Up_in_P
0.223214	1.46887	3.53105	0.415988	0.677419	NA	Maclig_37v3@Mlig000175.g24	Up_in_O
22.3426	0.193068	0.362821	0.532129	0.594636	NA	Maclig_37v3@Mlig000177.g1	Up_in_O
2.89345	0.291582	1.07642	0.270881	0.786483	NA	Maclig_37v3@Mlig000177.g10	Up_in_O
10.9783	0.335786	0.506724	0.662661	0.507547	NA	Maclig_37v3@Mlig000177.g11	Up_in_O
1.61544	-0.531845	1.429	-0.372181	0.709758	NA	Maclig_37v3@Mlig000177.g13	Up_in_P
0.537264	-0.405008	3.36577	-0.120331	0.904221	NA	Maclig_37v3@Mlig000177.g4	Up_in_P
5.47622	0.592269	0.79892	0.741337	0.458489	NA	Maclig_37v3@Mlig000177.g5	Up_in_O
0.332269	-1.85322	3.12872	-0.592326	0.553632	NA	Maclig_37v3@Mlig000177.g7	Up_in_P
0.475544	0.0506132	2.92229	0.0173197	0.986182	NA	Maclig_37v3@Mlig000177.g9	Up_in_O
17.7218	-1.05833	0.473942	-2.23303	0.0255471	NA	Maclig_37v3@Mlig000178.g1	Up_in_P
5.79465	-0.366231	0.821495	-0.445811	0.655734	NA	Maclig_37v3@Mlig000178.g2	Up_in_P
6.78843	0.328335	0.789193	0.416039	0.677381	NA	Maclig_37v3@Mlig000178.g6	Up_in_O
1.13481	-2.73103	2.33326	-1.17048	0.241809	NA	Maclig_37v3@Mlig000179.g7	Up_in_P
5.4005	0.300511	0.959688	0.313134	0.754179	NA	Maclig_37v3@Mlig000179.g9	Up_in_O
16.5341	0.547514	0.798907	0.685328	0.493137	NA	Maclig_37v3@Mlig000180.g1	Up_in_O
6.71096	-0.256977	0.627744	-0.409367	0.682271	NA	Maclig_37v3@Mlig000181.g4	Up_in_P
131.249	-1.36802	0.379522	-3.60458	0.000312663	0.0192609	Maclig_37v3@Mlig000182.g4	Up_in_P
105.874	0.23827	0.229596	1.03778	0.299372	0.613349	Maclig_37v3@Mlig000183.g1	Up_in_O
66.5015	-0.213671	0.272061	-0.785379	0.432231	0.71352	Maclig_37v3@Mlig000184.g12	Up_in_P
34.6161	0.278303	0.306348	0.908453	0.363639	NA	Maclig_37v3@Mlig000184.g7	Up_in_O
72.6225	0.439837	0.299418	1.46897	0.141841	0.442623	Maclig_37v3@Mlig000185.g1	Up_in_O
10.3593	0.37029	0.524675	0.705751	0.480343	NA	Maclig_37v3@Mlig000185.g2	Up_in_O
39.9545	0.223653	0.369177	0.605815	0.544637	0.787782	Maclig_37v3@Mlig000185.g4	Up_in_O
54.2365	-0.318953	0.289606	-1.10134	0.27075	0.585923	Maclig_37v3@Mlig000186.g11	Up_in_P
37.521	0.0451451	0.367785	0.122748	0.902306	0.963096	Maclig_37v3@Mlig000186.g8	Up_in_O
70.2575	-1.34942	0.61444	-2.19618	0.0280791	0.21089	Maclig_37v3@Mlig000187.g2	Up_in_P
10.8877	-1.30884	0.573201	-2.28339	0.0224072	NA	Maclig_37v3@Mlig000187.g3	Up_in_P
10.1899	0.242721	0.59085	0.410799	0.68122	NA	Maclig_37v3@Mlig000187.g6	Up_in_O
53.1739	0.229012	0.308432	0.742505	0.457782	0.730877	Maclig_37v3@Mlig000188.g4	Up_in_O
49.4849	0.104176	0.290818	0.358218	0.72018	0.886463	Maclig_37v3@Mlig000188.g6	Up_in_O
47.9931	0.220301	0.266838	0.825598	0.409032	0.697434	Maclig_37v3@Mlig000188.g8	Up_in_O
0.338965	-1.87569	3.4891	-0.537586	0.590863	NA	Maclig_37v3@Mlig000189.g3	Up_in_P
25.1397	-0.964942	0.48533	-1.98822	0.0467877	NA	Maclig_37v3@Mlig000190.g1	Up_in_P
34.6384	-0.553394	0.376883	-1.46835	0.14201	NA	Maclig_37v3@Mlig000190.g2	Up_in_P
32.8312	-0.514236	0.305461	-1.68347	0.0922834	NA	Maclig_37v3@Mlig000190.g6	Up_in_P
95.3086	0.215551	0.249718	0.863176	0.38804	0.68308	Maclig_37v3@Mlig000191.g8	Up_in_O
5.69843	-0.347458	0.721134	-0.481821	0.629933	NA	Maclig_37v3@Mlig000192.g1	Up_in_P
23.1893	0.832852	0.387113	2.15145	0.031441	NA	Maclig_37v3@Mlig000193.g11	Up_in_O
12.2937	-0.683701	0.692667	-0.987056	0.323615	NA	Maclig_37v3@Mlig000193.g14	Up_in_P
55.4357	0.495985	0.27353	1.81327	0.0697898	0.320914	Maclig_37v3@Mlig000193.g3	Up_in_O
15.1593	0.115407	0.627592	0.183888	0.854101	NA	Maclig_37v3@Mlig000193.g7	Up_in_O
15.6227	0.00421405	0.434977	0.00968799	0.99227	NA	Maclig_37v3@Mlig000194.g1	Up_in_O
4.69605	-0.429505	0.775524	-0.553825	0.579699	NA	Maclig_37v3@Mlig000195.g13	Up_in_P
4.18308	-1.4724	0.918016	-1.6039	0.108737	NA	Maclig_37v3@Mlig000196.g21	Up_in_P
3.22393	0.456953	1.19036	0.383877	0.70107	NA	Maclig_37v3@Mlig000196.g27	Up_in_O
0.722257	1.04413	3.12293	0.334344	0.73812	NA	Maclig_37v3@Mlig000197.g5	Up_in_O
42.6914	0.18988	0.379209	0.500726	0.616564	0.831877	Maclig_37v3@Mlig000198.g2	Up_in_O
56.253	0.123826	0.244551	0.506338	0.612619	0.828994	Maclig_37v3@Mlig000198.g3	Up_in_O
53.2707	-1.09664	0.373778	-2.93395	0.00334683	0.0715948	Maclig_37v3@Mlig000199.g1	Up_in_P
0.653995	-1.73809	2.63067	-0.660704	0.508802	NA	Maclig_37v3@Mlig000199.g12	Up_in_P
4.45714	-0.296667	0.887021	-0.334453	0.738038	NA	Maclig_37v3@Mlig000199.g14	Up_in_P
10.2397	0.441686	0.540157	0.8177	0.413529	NA	Maclig_37v3@Mlig000199.g15	Up_in_O
50.9716	-0.501811	0.299997	-1.67272	0.0943823	0.370265	Maclig_37v3@Mlig000199.g16	Up_in_P
0.507193	2.54098	3.33273	0.762433	0.445802	NA	Maclig_37v3@Mlig000199.g18	Up_in_O
59.6168	0.399487	0.260719	1.53225	0.125461	0.419779	Maclig_37v3@Mlig000199.g2	Up_in_O
5.74686	-2.00282	1.27868	-1.56632	0.117274	NA	Maclig_37v3@Mlig000199.g21	Up_in_P
98.9003	0.889348	0.287149	3.09717	0.0019538	0.0550533	Maclig_37v3@Mlig000199.g4	Up_in_O
11.1166	-0.910806	0.51287	-1.7759	0.0757494	NA	Maclig_37v3@Mlig000199.g5	Up_in_P
0.959192	0.841489	1.69185	0.497379	0.618922	NA	Maclig_37v3@Mlig000199.g7	Up_in_O
38.6134	0.450304	0.411565	1.09413	0.273899	0.589455	Maclig_37v3@Mlig000199.g8	Up_in_O
1.64133	-1.12913	1.35429	-0.833747	0.404424	NA	Maclig_37v3@Mlig000200.g1	Up_in_P
31.1856	-1.20229	0.598448	-2.00902	0.0445355	NA	Maclig_37v3@Mlig000201.g10	Up_in_P
11.2578	-0.544258	0.576088	-0.944747	0.344788	NA	Maclig_37v3@Mlig000203.g2	Up_in_P
1.33512	-0.09338	1.93574	-0.0482398	0.961525	NA	Maclig_37v3@Mlig000203.g4	Up_in_P
113.29	0.108911	0.20537	0.530316	0.595893	0.820499	Maclig_37v3@Mlig000204.g1	Up_in_O
103.456	-0.157444	0.218095	-0.721903	0.470354	0.740155	Maclig_37v3@Mlig000204.g2	Up_in_P
72.0462	-0.511071	0.439181	-1.16369	0.244549	0.559216	Maclig_37v3@Mlig000204.g4	Up_in_P
96.1991	-0.461806	0.370552	-1.24626	0.212668	0.526014	Maclig_37v3@Mlig000205.g2	Up_in_P
476.059	-0.447818	0.183843	-2.43588	0.0148556	0.153712	Maclig_37v3@Mlig000206.g2	Up_in_P
13.4873	-0.101147	0.518421	-0.195105	0.845311	NA	Maclig_37v3@Mlig000206.g4	Up_in_P
0.217672	-1.31705	3.52897	-0.37321	0.708992	NA	Maclig_37v3@Mlig000206.g5	Up_in_P
1.55368	-0.0201956	1.46945	-0.0137437	0.989034	NA	Maclig_37v3@Mlig000208.g2	Up_in_P
4.89893	-0.263675	0.764983	-0.34468	0.730335	NA	Maclig_37v3@Mlig000209.g18	Up_in_P
8.90516	-0.454671	0.613284	-0.74137	0.458469	NA	Maclig_37v3@Mlig000209.g9	Up_in_P
2.85013	-0.492297	1.5332	-0.321091	0.748141	NA	Maclig_37v3@Mlig000210.g1	Up_in_P
4.77332	-0.0397042	0.932886	-0.0425606	0.966052	NA	Maclig_37v3@Mlig000210.g11	Up_in_P
7.26291	-0.569684	0.740377	-0.769451	0.441625	NA	Maclig_37v3@Mlig000210.g16	Up_in_P
102.915	-0.235879	0.218954	-1.0773	0.281345	0.596334	Maclig_37v3@Mlig000211.g5	Up_in_P
113.748	0.536086	0.247381	2.16705	0.0302312	0.21896	Maclig_37v3@Mlig000212.g1	Up_in_O
2.97892	-1.7552	2.4635	-0.712483	0.476165	NA	Maclig_37v3@Mlig000212.g10	Up_in_P
45.9304	-0.574639	0.374347	-1.53504	0.124773	0.418579	Maclig_37v3@Mlig000212.g3	Up_in_P
39.8247	-0.737255	0.351105	-2.09981	0.0357454	0.235979	Maclig_37v3@Mlig000212.g9	Up_in_P
83.2257	-0.311478	0.218887	-1.42301	0.154733	0.45939	Maclig_37v3@Mlig000213.g5	Up_in_P
44.0711	-1.39613	0.417062	-3.34754	0.000815334	0.0338029	Maclig_37v3@Mlig000214.g3	Up_in_P
713.504	-0.764516	0.229964	-3.32451	0.000885743	0.0353886	Maclig_37v3@Mlig000215.g18	Up_in_P
2.15792	1.65997	1.5568	1.06628	0.286299	NA	Maclig_37v3@Mlig000215.g23	Up_in_O
0.209367	-1.28253	3.53104	-0.363217	0.716443	NA	Maclig_37v3@Mlig000215.g24	Up_in_P
2220.97	-0.922901	0.311082	-2.96674	0.00300971	0.0674714	Maclig_37v3@Mlig000215.g26	Up_in_P
57.875	-0.236969	0.278746	-0.850127	0.395254	0.687527	Maclig_37v3@Mlig000217.g5	Up_in_P
2.56294	-0.644362	1.14575	-0.562394	0.573848	NA	Maclig_37v3@Mlig000218.g6	Up_in_P
9.35922	-0.154885	0.743945	-0.208195	0.835077	NA	Maclig_37v3@Mlig000220.g1	Up_in_P
4.42764	-0.956238	0.806726	-1.18533	0.235887	NA	Maclig_37v3@Mlig000220.g3	Up_in_P
0.356676	-0.603865	3.12141	-0.193459	0.846599	NA	Maclig_37v3@Mlig000220.g4	Up_in_P
15.2033	-0.556032	0.549728	-1.01147	0.311793	NA	Maclig_37v3@Mlig000221.g1	Up_in_P
33.0818	-0.693104	0.426224	-1.62615	0.103917	NA	Maclig_37v3@Mlig000221.g3	Up_in_P
47.8514	-0.480889	0.254224	-1.89159	0.0585452	0.298869	Maclig_37v3@Mlig000222.g2	Up_in_P
13.8917	-0.55998	0.552631	-1.0133	0.310918	NA	Maclig_37v3@Mlig000224.g1	Up_in_P
16.8542	-0.378639	0.599733	-0.631346	0.527814	NA	Maclig_37v3@Mlig000226.g1	Up_in_P
2.70987	0.0168723	1.73217	0.00974061	0.992228	NA	Maclig_37v3@Mlig000226.g3	Up_in_O
69.6058	-0.363344	0.277739	-1.30822	0.190798	0.500013	Maclig_37v3@Mlig000227.g1	Up_in_P
80.1407	0.024194	0.199731	0.121133	0.903586	0.963643	Maclig_37v3@Mlig000227.g2	Up_in_O
65.867	0.529827	0.249402	2.12439	0.0336373	0.229645	Maclig_37v3@Mlig000227.g3	Up_in_O
4.22857	0.0803674	0.962386	0.0835085	0.933447	NA	Maclig_37v3@Mlig000227.g4	Up_in_O
41.3657	-0.338342	0.367862	-0.919754	0.357701	0.659881	Maclig_37v3@Mlig000228.g4	Up_in_P
42.4985	0.108678	0.286423	0.379431	0.704368	0.878772	Maclig_37v3@Mlig000228.g6	Up_in_O
104.476	-0.352881	0.21768	-1.6211	0.104996	0.38902	Maclig_37v3@Mlig000228.g7	Up_in_P
166.262	-0.323239	0.20016	-1.61491	0.106331	0.391081	Maclig_37v3@Mlig000228.g9	Up_in_P
6.37189	-0.304965	1.34496	-0.226746	0.820621	NA	Maclig_37v3@Mlig000229.g13	Up_in_P
242.859	-0.376538	0.138744	-2.7139	0.00664967	0.101227	Maclig_37v3@Mlig000229.g3	Up_in_P
39.0975	0.23765	0.33396	0.711613	0.476704	0.744444	Maclig_37v3@Mlig000229.g8	Up_in_O
16.7674	-0.236286	0.554782	-0.425907	0.670175	NA	Maclig_37v3@Mlig000229.g9	Up_in_P
2.59107	-0.642987	2.10556	-0.305375	0.76008	NA	Maclig_37v3@Mlig000230.g2	Up_in_P
38.9704	-0.884592	0.410042	-2.15732	0.0309808	0.221368	Maclig_37v3@Mlig000231.g2	Up_in_P
106.433	0.162258	0.172445	0.940926	0.346743	0.650409	Maclig_37v3@Mlig000232.g5	Up_in_O
383.34	-0.0191955	0.158333	-0.121235	0.903505	0.963639	Maclig_37v3@Mlig000234.g4	Up_in_P
56.5726	-0.256813	0.425562	-0.603467	0.546198	0.788554	Maclig_37v3@Mlig000235.g1	Up_in_P
23.7841	-1.00815	0.593237	-1.69941	0.0892415	NA	Maclig_37v3@Mlig000236.g1	Up_in_P
10.3932	-0.0551707	1.01703	-0.054247	0.956738	NA	Maclig_37v3@Mlig000236.g11	Up_in_P
1.53053	-0.118388	1.91069	-0.061961	0.950594	NA	Maclig_37v3@Mlig000236.g6	Up_in_P
21.0238	-0.376142	0.56942	-0.66057	0.508888	NA	Maclig_37v3@Mlig000237.g1	Up_in_P
12.7558	0.0662725	0.528466	0.125405	0.900203	NA	Maclig_37v3@Mlig000238.g1	Up_in_O
76.5126	-0.0589353	0.250558	-0.235216	0.814041	0.925978	Maclig_37v3@Mlig000238.g3	Up_in_P
1047.18	-0.777455	0.304827	-2.55048	0.0107576	0.130811	Maclig_37v3@Mlig000239.g3	Up_in_P
0.797354	-3.10592	2.87793	-1.07922	0.280489	NA	Maclig_37v3@Mlig000240.g7	Up_in_P
95.6681	-0.135342	0.251479	-0.538183	0.590451	0.817566	Maclig_37v3@Mlig000240.g8	Up_in_P
31.8796	0.126639	0.41698	0.303704	0.761354	NA	Maclig_37v3@Mlig000241.g1	Up_in_O
101.327	-0.00758958	0.18815	-0.040338	0.967824	0.988828	Maclig_37v3@Mlig000241.g3	Up_in_P
86.2231	-0.440587	0.299959	-1.46882	0.141881	0.442623	Maclig_37v3@Mlig000242.g5	Up_in_P
269.593	-0.147498	0.15555	-0.948236	0.343009	0.647504	Maclig_37v3@Mlig000243.g1	Up_in_P
68.925	-0.74386	0.420558	-1.76875	0.0769362	0.335403	Maclig_37v3@Mlig000244.g3	Up_in_P
125.908	-0.348782	0.313159	-1.11375	0.265386	0.581516	Maclig_37v3@Mlig000245.g1	Up_in_P
52.4569	0.0271661	0.243518	0.111557	0.911175	0.966746	Maclig_37v3@Mlig000246.g1	Up_in_O
50.8098	-0.197719	0.258269	-0.765554	0.443942	0.722106	Maclig_37v3@Mlig000247.g2	Up_in_P
15.2128	-0.0254162	0.422943	-0.0600936	0.952081	NA	Maclig_37v3@Mlig000248.g3	Up_in_P
0.340574	-1.88168	3.48867	-0.539371	0.589631	NA	Maclig_37v3@Mlig000249.g2	Up_in_P
14.4215	-0.88164	0.596689	-1.47755	0.139527	NA	Maclig_37v3@Mlig000250.g1	Up_in_P
31.8346	-0.527611	0.327376	-1.61164	0.107041	NA	Maclig_37v3@Mlig000250.g5	Up_in_P
52.8446	-0.864464	0.336882	-2.56608	0.0102856	0.128435	Maclig_37v3@Mlig000252.g1	Up_in_P
20.3102	-0.214822	0.777571	-0.276274	0.782338	NA	Maclig_37v3@Mlig000253.g19	Up_in_P
11.9559	-0.479517	0.602059	-0.796462	0.425763	NA	Maclig_37v3@Mlig000253.g23	Up_in_P
20.4833	-0.893333	0.633545	-1.41005	0.158524	NA	Maclig_37v3@Mlig000253.g24	Up_in_P
63.439	-0.686774	0.268158	-2.56108	0.0104349	0.128945	Maclig_37v3@Mlig000254.g8	Up_in_P
616.281	0.000711444	0.15146	0.00469723	0.996252	0.998745	Maclig_37v3@Mlig000255.g2	Up_in_O
33.316	0.0109708	0.347713	0.0315512	0.97483	NA	Maclig_37v3@Mlig000256.g2	Up_in_O
45.0342	0.186973	0.304806	0.613414	0.539602	0.785747	Maclig_37v3@Mlig000256.g3	Up_in_O
59.4429	0.517719	0.292601	1.76937	0.0768326	0.335238	Maclig_37v3@Mlig000258.g2	Up_in_O
13.5935	-0.386762	0.532556	-0.726237	0.467693	NA	Maclig_37v3@Mlig000258.g4	Up_in_P
17.0122	-0.846087	0.439505	-1.92509	0.0542177	NA	Maclig_37v3@Mlig000259.g3	Up_in_P
24.6255	-0.545155	0.431808	-1.2625	0.206771	NA	Maclig_37v3@Mlig000260.g1	Up_in_P
18.3503	-0.00598206	0.502455	-0.0119057	0.990501	NA	Maclig_37v3@Mlig000261.g2	Up_in_P
15.9264	-0.722556	0.570064	-1.2675	0.204977	NA	Maclig_37v3@Mlig000261.g8	Up_in_P
112.008	-0.478407	0.331209	-1.44443	0.148619	0.450874	Maclig_37v3@Mlig000262.g9	Up_in_P
5.71677	-0.0209588	0.975401	-0.0214874	0.982857	NA	Maclig_37v3@Mlig000263.g14	Up_in_P
130.938	-1.90614	0.920411	-2.07096	0.0383623	0.243826	Maclig_37v3@Mlig000263.g16	Up_in_P
52.6983	-0.268225	0.381798	-0.702531	0.482348	0.748218	Maclig_37v3@Mlig000263.g2	Up_in_P
93.4336	-0.250244	0.283115	-0.883895	0.376753	0.674742	Maclig_37v3@Mlig000263.g21	Up_in_P
34.9264	-0.216893	0.403543	-0.537471	0.590942	NA	Maclig_37v3@Mlig000263.g4	Up_in_P
4.10414	-1.23369	0.977475	-1.26212	0.206904	NA	Maclig_37v3@Mlig000263.g7	Up_in_P
122.165	-0.77238	0.427315	-1.80752	0.0706815	0.322985	Maclig_37v3@Mlig000264.g1	Up_in_P
30.892	0.471697	0.342194	1.37845	0.168065	NA	Maclig_37v3@Mlig000265.g4	Up_in_O
0.111607	0.814753	3.53381	0.230559	0.817657	NA	Maclig_37v3@Mlig000265.g5	Up_in_O
88.9556	0.404964	0.295681	1.3696	0.170813	0.477589	Maclig_37v3@Mlig000266.g4	Up_in_O
7.46503	-0.85787	0.761762	-1.12616	0.260096	NA	Maclig_37v3@Mlig000267.g5	Up_in_P
48.063	0.160855	0.270076	0.595594	0.551447	0.792524	Maclig_37v3@Mlig000268.g3	Up_in_O
60.0944	0.228405	0.247799	0.921734	0.356667	0.659214	Maclig_37v3@Mlig000270.g1	Up_in_O
146.316	-0.182045	0.270737	-0.672405	0.501326	0.760935	Maclig_37v3@Mlig000271.g1	Up_in_P
16.7429	-0.477605	0.427941	-1.11605	0.264399	NA	Maclig_37v3@Mlig000271.g3	Up_in_P
0.227949	0.0934147	3.53381	0.0264345	0.978911	NA	Maclig_37v3@Mlig000272.g4	Up_in_O
150.986	-0.104068	0.180189	-0.577548	0.56357	0.799841	Maclig_37v3@Mlig000272.g5	Up_in_P
40.8932	-0.126945	0.296774	-0.427751	0.668833	0.861694	Maclig_37v3@Mlig000272.g6	Up_in_P
122.326	0.212157	0.265765	0.798288	0.424703	0.709223	Maclig_37v3@Mlig000273.g1	Up_in_O
322.279	0.338667	0.211642	1.60019	0.109557	0.395574	Maclig_37v3@Mlig000273.g2	Up_in_O
38.0286	-0.360066	0.377988	-0.952585	0.3408	0.645694	Maclig_37v3@Mlig000274.g15	Up_in_P
57.8997	-0.162648	0.232323	-0.700095	0.483868	0.748996	Maclig_37v3@Mlig000275.g5	Up_in_P
68.515	0.0411878	0.282506	0.145794	0.884084	0.956309	Maclig_37v3@Mlig000275.g7	Up_in_O
11.2841	-0.287898	0.771791	-0.373026	0.709129	NA	Maclig_37v3@Mlig000275.g8	Up_in_P
8.00268	0.675307	0.603169	1.1196	0.262885	NA	Maclig_37v3@Mlig000275.g9	Up_in_O
61.6496	0.260609	0.303118	0.859761	0.389921	0.684296	Maclig_37v3@Mlig000276.g1	Up_in_O
69.5711	0.0166878	0.238231	0.0700487	0.944155	0.981419	Maclig_37v3@Mlig000277.g2	Up_in_O
60.7994	-0.0924929	0.243715	-0.379513	0.704307	0.878772	Maclig_37v3@Mlig000277.g3	Up_in_P
47.1086	0.0708248	0.299238	0.236684	0.812902	0.925347	Maclig_37v3@Mlig000280.g19	Up_in_O
17.0672	-0.0819894	0.433317	-0.189213	0.849926	NA	Maclig_37v3@Mlig000280.g21	Up_in_P
54.4293	0.15149	0.265801	0.569938	0.56872	0.804084	Maclig_37v3@Mlig000280.g7	Up_in_O
242.916	0.0208522	0.17571	0.118674	0.905534	0.96469	Maclig_37v3@Mlig000282.g3	Up_in_O
71.863	-0.262707	0.47497	-0.553103	0.580193	0.811811	Maclig_37v3@Mlig000283.g1	Up_in_P
15.7208	-0.203666	0.510212	-0.39918	0.689761	NA	Maclig_37v3@Mlig000284.g18	Up_in_P
5.65791	-0.967166	0.767508	-1.26014	0.20762	NA	Maclig_37v3@Mlig000284.g23	Up_in_P
12.7098	-0.348879	0.525005	-0.664524	0.506355	NA	Maclig_37v3@Mlig000284.g24	Up_in_P
3.19978	-0.603819	0.98678	-0.611909	0.540598	NA	Maclig_37v3@Mlig000284.g26	Up_in_P
0.748447	-3.00229	2.95673	-1.01541	0.30991	NA	Maclig_37v3@Mlig000284.g27	Up_in_P
2.1629	-0.479457	1.78378	-0.268788	0.788093	NA	Maclig_37v3@Mlig000284.g28	Up_in_P
823.651	0.200067	0.156469	1.27864	0.201026	0.511806	Maclig_37v3@Mlig000285.g6	Up_in_O
696.815	0.160079	0.177897	0.899841	0.368205	0.667953	Maclig_37v3@Mlig000285.g8	Up_in_O
27.8616	0.218767	0.40953	0.534189	0.59321	NA	Maclig_37v3@Mlig000286.g2	Up_in_O
5141.32	-0.993784	0.667276	-1.48931	0.136405	0.435551	Maclig_37v3@Mlig000287.g21	Up_in_P
4351.39	-1.10697	0.687339	-1.61051	0.107287	0.392414	Maclig_37v3@Mlig000287.g66	Up_in_P
12.2898	-1.219	0.55192	-2.20865	0.0271989	NA	Maclig_37v3@Mlig000288.g10	Up_in_P
7.73495	-0.0478927	0.665305	-0.071986	0.942613	NA	Maclig_37v3@Mlig000288.g9	Up_in_P
11.0524	-0.900892	0.635689	-1.41719	0.156427	NA	Maclig_37v3@Mlig000289.g3	Up_in_P
115.51	-0.30499	0.326636	-0.933731	0.350443	0.653283	Maclig_37v3@Mlig000290.g1	Up_in_P
92.7173	0.155925	0.228786	0.68153	0.495536	0.757614	Maclig_37v3@Mlig000290.g2	Up_in_O
2.49849	-0.638358	1.22911	-0.519365	0.603506	NA	Maclig_37v3@Mlig000290.g3	Up_in_P
50.247	-0.295671	0.280799	-1.05296	0.292358	0.60732	Maclig_37v3@Mlig000291.g3	Up_in_P
39.7705	-0.340179	0.341207	-0.996987	0.318771	0.631065	Maclig_37v3@Mlig000292.g5	Up_in_P
42.5513	-0.281853	0.386148	-0.729909	0.465446	0.737016	Maclig_37v3@Mlig000293.g3	Up_in_P
13.6445	-0.800341	0.601802	-1.32991	0.183549	NA	Maclig_37v3@Mlig000294.g4	Up_in_P
5.84983	-0.513594	0.866782	-0.59253	0.553496	NA	Maclig_37v3@Mlig000294.g6	Up_in_P
63.5722	-0.350864	0.278455	-1.26004	0.207655	0.519422	Maclig_37v3@Mlig000294.g7	Up_in_P
91.7533	-0.245444	0.254238	-0.965409	0.33434	0.641816	Maclig_37v3@Mlig000295.g14	Up_in_P
77.0016	-0.0307726	0.29784	-0.103319	0.91771	0.970013	Maclig_37v3@Mlig000295.g17	Up_in_P
71.3133	0.169697	0.271979	0.623933	0.532672	0.782229	Maclig_37v3@Mlig000295.g7	Up_in_O
49.5489	0.0464068	0.301044	0.154153	0.877489	0.954222	Maclig_37v3@Mlig000296.g3	Up_in_O
41.6205	-0.0612511	0.380846	-0.160829	0.872228	0.951723	Maclig_37v3@Mlig000296.g7	Up_in_P
3.82954	-0.118896	1.21291	-0.0980249	0.921913	NA	Maclig_37v3@Mlig000296.g8	Up_in_P
0.455898	0.171353	3.52525	0.0486074	0.961232	NA	Maclig_37v3@Mlig000296.g9	Up_in_O
60.2721	0.157293	0.255776	0.614963	0.538579	0.785491	Maclig_37v3@Mlig000297.g1	Up_in_O
47.8813	0.3019	0.250238	1.20645	0.227644	0.542501	Maclig_37v3@Mlig000298.g1	Up_in_O
448.44	-0.362694	0.267754	-1.35458	0.175551	0.483084	Maclig_37v3@Mlig000299.g1	Up_in_P
298.084	-0.519088	0.312429	-1.66146	0.0966215	0.373472	Maclig_37v3@Mlig000299.g3	Up_in_P
3.48501	-1.65085	1.70454	-0.968502	0.332793	NA	Maclig_37v3@Mlig000300.g3	Up_in_P
117.526	0.0377125	0.175719	0.214619	0.830065	0.933433	Maclig_37v3@Mlig000301.g1	Up_in_O
28.6022	-0.177029	0.417436	-0.424086	0.671503	NA	Maclig_37v3@Mlig000302.g6	Up_in_P
110.642	0.0430669	0.190759	0.225766	0.821384	0.929697	Maclig_37v3@Mlig000303.g1	Up_in_O
33.7163	0.00858464	0.413495	0.0207612	0.983436	NA	Maclig_37v3@Mlig000304.g2	Up_in_O
28.0312	-0.334216	0.49358	-0.677126	0.498326	NA	Maclig_37v3@Mlig000304.g3	Up_in_P
31.2809	0.0477619	0.457747	0.104341	0.916899	NA	Maclig_37v3@Mlig000304.g4	Up_in_O
34.7147	-0.403889	0.336544	-1.20011	0.230098	NA	Maclig_37v3@Mlig000305.g1	Up_in_P
2.23212	2.46292	1.52777	1.6121	0.106941	NA	Maclig_37v3@Mlig000305.g11	Up_in_O
505.978	0.344376	0.202623	1.69959	0.0892073	0.360524	Maclig_37v3@Mlig000305.g2	Up_in_O
24.4932	-1.24984	0.494238	-2.52883	0.0114444	NA	Maclig_37v3@Mlig000305.g3	Up_in_P
3.96015	-0.0643369	1.15672	-0.05562	0.955644	NA	Maclig_37v3@Mlig000305.g6	Up_in_P
82.7232	0.468203	0.231416	2.02321	0.0430513	0.258156	Maclig_37v3@Mlig000305.g9	Up_in_O
5.70719	0.891838	0.698501	1.27679	0.201677	NA	Maclig_37v3@Mlig000306.g3	Up_in_O
64.1665	0.193605	0.222867	0.8687	0.385011	0.681064	Maclig_37v3@Mlig000306.g4	Up_in_O
0.112988	-0.627919	3.53381	-0.177689	0.858967	NA	Maclig_37v3@Mlig000306.g6	Up_in_P
0.566778	-1.58057	2.71149	-0.582917	0.559949	NA	Maclig_37v3@Mlig000306.g7	Up_in_P
500.577	-0.279583	0.212085	-1.31826	0.187417	0.496208	Maclig_37v3@Mlig000307.g1	Up_in_P
0.730343	-0.95111	2.29136	-0.415086	0.678079	NA	Maclig_37v3@Mlig000307.g2	Up_in_P
17.7243	-0.464618	0.510146	-0.910754	0.362425	NA	Maclig_37v3@Mlig000307.g6	Up_in_P
34.2574	-0.16542	0.29927	-0.552744	0.580439	NA	Maclig_37v3@Mlig000308.g3	Up_in_P
150.417	-0.565687	0.213032	-2.65541	0.00792121	0.111344	Maclig_37v3@Mlig000309.g2	Up_in_P
66.6105	-0.257766	0.291261	-0.885	0.376157	0.674213	Maclig_37v3@Mlig000310.g2	Up_in_P
228.741	-0.237597	0.166883	-1.42373	0.154524	0.459134	Maclig_37v3@Mlig000311.g13	Up_in_P
2.09068	0.951773	1.17771	0.808158	0.418999	NA	Maclig_37v3@Mlig000311.g23	Up_in_O
149.296	-0.127126	0.179586	-0.707883	0.479018	0.746129	Maclig_37v3@Mlig000311.g5	Up_in_P
24.837	-0.295237	0.360604	-0.81873	0.412941	NA	Maclig_37v3@Mlig000312.g3	Up_in_P
586.434	-0.938041	0.277993	-3.37434	0.00073994	0.0321215	Maclig_37v3@Mlig000313.g3	Up_in_P
26.4115	-0.731141	0.370047	-1.9758	0.0481769	NA	Maclig_37v3@Mlig000315.g3	Up_in_P
192.389	-0.0551551	0.187976	-0.293417	0.769204	0.908508	Maclig_37v3@Mlig000319.g1	Up_in_P
14.6126	0.487082	0.599954	0.811866	0.416869	NA	Maclig_37v3@Mlig000319.g2	Up_in_O
25.6258	0.709147	0.470067	1.50861	0.131398	NA	Maclig_37v3@Mlig000320.g1	Up_in_O
1806.77	-0.112336	0.246635	-0.455473	0.648769	0.85198	Maclig_37v3@Mlig000320.g3	Up_in_P
978.937	-0.354612	0.274666	-1.29107	0.196679	0.506448	Maclig_37v3@Mlig000320.g4	Up_in_P
2.14176	-0.696718	1.57283	-0.442972	0.657786	NA	Maclig_37v3@Mlig000321.g1	Up_in_P
33.2853	0.770854	0.338641	2.27632	0.0228271	NA	Maclig_37v3@Mlig000321.g2	Up_in_O
125.739	0.360214	0.218404	1.6493	0.0990855	0.378568	Maclig_37v3@Mlig000321.g3	Up_in_O
5.11707	0.0372667	0.818395	0.0455363	0.96368	NA	Maclig_37v3@Mlig000322.g1	Up_in_O
20.1819	-0.251386	0.489953	-0.513083	0.607893	NA	Maclig_37v3@Mlig000323.g1	Up_in_P
66.5274	0.0859961	0.206497	0.416452	0.677079	0.866629	Maclig_37v3@Mlig000324.g1	Up_in_O
70.3801	-0.125725	0.273555	-0.459598	0.645805	0.850202	Maclig_37v3@Mlig000324.g3	Up_in_P
0.114597	-0.627919	3.53381	-0.177689	0.858967	NA	Maclig_37v3@Mlig000324.g5	Up_in_P
0.239426	0.0934147	3.53381	0.0264345	0.978911	NA	Maclig_37v3@Mlig000324.g6	Up_in_O
90.6446	-0.429537	0.251566	-1.70745	0.0877382	0.35762	Maclig_37v3@Mlig000325.g19	Up_in_P
79.8655	-0.154989	0.257447	-0.602025	0.547158	0.789025	Maclig_37v3@Mlig000325.g9	Up_in_P
101.358	-0.245403	0.192578	-1.27431	0.202555	0.513429	Maclig_37v3@Mlig000326.g14	Up_in_P
117.69	0.121538	0.198989	0.610774	0.541349	0.786103	Maclig_37v3@Mlig000327.g2	Up_in_O
318.863	-1.05836	0.333146	-3.17685	0.00148882	0.0472229	Maclig_37v3@Mlig000327.g3	Up_in_P
2.07192	-2.11131	1.43435	-1.47196	0.141031	NA	Maclig_37v3@Mlig000328.g15	Up_in_P
27.496	-0.116841	0.328192	-0.356013	0.721831	NA	Maclig_37v3@Mlig000328.g22	Up_in_P
7.32112	-0.910298	0.815277	-1.11655	0.264186	NA	Maclig_37v3@Mlig000328.g32	Up_in_P
45.8549	-1.27814	0.423704	-3.01659	0.00255635	0.0629863	Maclig_37v3@Mlig000329.g3	Up_in_P
75.3525	-0.0776421	0.20555	-0.377728	0.705632	0.879144	Maclig_37v3@Mlig000330.g5	Up_in_P
49.6203	-0.427261	0.307458	-1.38966	0.164633	0.47105	Maclig_37v3@Mlig000331.g3	Up_in_P
8.73525	-0.241821	0.642863	-0.376162	0.706797	NA	Maclig_37v3@Mlig000333.g2	Up_in_P
8.27874	-0.20326	0.798762	-0.254469	0.799134	NA	Maclig_37v3@Mlig000334.g11	Up_in_P
232.133	-0.261398	0.363837	-0.718448	0.472481	0.741736	Maclig_37v3@Mlig000334.g13	Up_in_P
12.4916	-0.0848205	0.886775	-0.0956506	0.923798	NA	Maclig_37v3@Mlig000334.g15	Up_in_P
119.889	-0.536318	0.441689	-1.21424	0.224655	0.539532	Maclig_37v3@Mlig000334.g4	Up_in_P
37.1335	-0.417392	0.492731	-0.847099	0.39694	NA	Maclig_37v3@Mlig000334.g5	Up_in_P
4.38614	0.663269	0.982906	0.674804	0.4998	NA	Maclig_37v3@Mlig000334.g6	Up_in_O
12.8433	-2.62374	0.844105	-3.10831	0.0018816	NA	Maclig_37v3@Mlig000335.g1	Up_in_P
13.6923	0.87063	0.990809	0.878706	0.379561	NA	Maclig_37v3@Mlig000335.g7	Up_in_O
137.974	-0.150464	0.240186	-0.626447	0.531022	0.781094	Maclig_37v3@Mlig000336.g1	Up_in_P
155.67	-0.325429	0.254077	-1.28083	0.200253	0.510894	Maclig_37v3@Mlig000336.g3	Up_in_P
168.171	0.220528	0.199552	1.10511	0.269111	0.584553	Maclig_37v3@Mlig000337.g1	Up_in_O
25.6404	-0.132969	0.42368	-0.313843	0.753641	NA	Maclig_37v3@Mlig000338.g4	Up_in_P
78.5873	-0.0382156	0.249505	-0.153165	0.878268	0.954234	Maclig_37v3@Mlig000338.g9	Up_in_P
270.2	0.120278	0.15177	0.792503	0.428067	0.711305	Maclig_37v3@Mlig000339.g3	Up_in_O
59.8094	0.14754	0.240106	0.614478	0.538899	0.785631	Maclig_37v3@Mlig000340.g2	Up_in_O
106.323	0.321371	0.211346	1.52059	0.128362	0.42479	Maclig_37v3@Mlig000340.g4	Up_in_O
7.96582	0.851141	0.733982	1.15962	0.246203	NA	Maclig_37v3@Mlig000341.g10	Up_in_O
1.73336	-0.891098	1.4776	-0.60307	0.546462	NA	Maclig_37v3@Mlig000341.g12	Up_in_P
0.226204	0.0934147	3.53381	0.0264345	0.978911	NA	Maclig_37v3@Mlig000341.g14	Up_in_O
14.4207	-0.559379	0.56687	-0.986785	0.323748	NA	Maclig_37v3@Mlig000341.g2	Up_in_P
1.47686	0.507104	1.45406	0.348751	0.727276	NA	Maclig_37v3@Mlig000341.g8	Up_in_O
21.5061	0.493099	0.441311	1.11735	0.263844	NA	Maclig_37v3@Mlig000341.g9	Up_in_O
117.988	-0.770043	0.307349	-2.50543	0.0122301	0.139781	Maclig_37v3@Mlig000343.g7	Up_in_P
16.1232	-0.722002	0.483936	-1.49194	0.135715	NA	Maclig_37v3@Mlig000345.g1	Up_in_P
36.8407	0.144566	0.32769	0.441168	0.659092	NA	Maclig_37v3@Mlig000345.g3	Up_in_O
87.5989	-0.189147	0.230052	-0.822196	0.410966	0.69901	Maclig_37v3@Mlig000346.g2	Up_in_P
77.741	0.441559	0.282828	1.56123	0.11847	0.409902	Maclig_37v3@Mlig000347.g2	Up_in_O
45.1084	-0.66001	0.362387	-1.82128	0.0685639	0.31857	Maclig_37v3@Mlig000347.g7	Up_in_P
12.1225	0.158631	0.535192	0.296401	0.766924	NA	Maclig_37v3@Mlig000348.g12	Up_in_O
0.572456	0.569954	2.76028	0.206484	0.836413	NA	Maclig_37v3@Mlig000348.g4	Up_in_O
5.65872	-0.955039	0.843957	-1.13162	0.257794	NA	Maclig_37v3@Mlig000348.g5	Up_in_P
41.2253	-0.0153413	0.308607	-0.0497114	0.960352	0.986693	Maclig_37v3@Mlig000349.g1	Up_in_P
125.729	0.349809	0.183724	1.904	0.0569108	0.295141	Maclig_37v3@Mlig000349.g4	Up_in_O
25.7411	-0.0777583	0.434734	-0.178864	0.858044	NA	Maclig_37v3@Mlig000349.g5	Up_in_P
25.953	0.488526	0.353874	1.38051	0.167431	NA	Maclig_37v3@Mlig000350.g2	Up_in_O
57.2147	-0.534875	0.401797	-1.33121	0.18312	0.491989	Maclig_37v3@Mlig000352.g1	Up_in_P
3.67624	0.799659	0.954485	0.837792	0.402148	NA	Maclig_37v3@Mlig000353.g2	Up_in_O
53.5915	-0.522067	0.336516	-1.55139	0.120808	0.412903	Maclig_37v3@Mlig000354.g2	Up_in_P
3.27493	-0.522983	1.1691	-0.44734	0.65463	NA	Maclig_37v3@Mlig000355.g8	Up_in_P
18.7105	-0.617718	0.442378	-1.39636	0.162607	NA	Maclig_37v3@Mlig000356.g1	Up_in_P
7.48495	-0.966171	1.09894	-0.879188	0.379299	NA	Maclig_37v3@Mlig000356.g10	Up_in_P
9.42451	-0.108924	0.848153	-0.128425	0.897813	NA	Maclig_37v3@Mlig000356.g16	Up_in_P
21.4521	-0.172057	0.384629	-0.447331	0.654636	NA	Maclig_37v3@Mlig000357.g3	Up_in_P
5.50548	0.370324	0.796589	0.464887	0.642013	NA	Maclig_37v3@Mlig000357.g4	Up_in_O
31.2857	-0.289643	0.336501	-0.860749	0.389376	NA	Maclig_37v3@Mlig000357.g5	Up_in_P
2.9348	0.0389312	1.07115	0.0363451	0.971007	NA	Maclig_37v3@Mlig000358.g11	Up_in_O
0.756317	-2.0915	2.51891	-0.830322	0.406357	NA	Maclig_37v3@Mlig000358.g3	Up_in_P
2.71337	-0.910409	1.27158	-0.715967	0.474012	NA	Maclig_37v3@Mlig000358.g33	Up_in_P
11.6168	-0.356	0.524291	-0.679012	0.49713	NA	Maclig_37v3@Mlig000358.g36	Up_in_P
8.59312	0.234362	0.571651	0.409974	0.681825	NA	Maclig_37v3@Mlig000358.g49	Up_in_O
2.27093	-0.527746	1.22803	-0.42975	0.667377	NA	Maclig_37v3@Mlig000358.g50	Up_in_P
6.87408	-0.0999783	0.746475	-0.133934	0.893455	NA	Maclig_37v3@Mlig000359.g4	Up_in_P
39.1182	0.257538	0.314062	0.820024	0.412203	0.700102	Maclig_37v3@Mlig000360.g2	Up_in_O
35.7181	0.0950734	0.454389	0.209234	0.834266	NA	Maclig_37v3@Mlig000360.g3	Up_in_O
13.6862	-0.402034	0.474937	-0.846499	0.397274	NA	Maclig_37v3@Mlig000361.g1	Up_in_P
70.2077	0.300326	0.223851	1.34163	0.179714	0.487341	Maclig_37v3@Mlig000361.g10	Up_in_O
4.46601	0.244741	0.746066	0.328041	0.74288	NA	Maclig_37v3@Mlig000361.g36	Up_in_O
4.41167	-0.154642	0.887522	-0.17424	0.861677	NA	Maclig_37v3@Mlig000361.g38	Up_in_P
0.137396	0.814753	3.53381	0.230559	0.817657	NA	Maclig_37v3@Mlig000361.g39	Up_in_O
3.00727	0.536426	1.27967	0.419192	0.675076	NA	Maclig_37v3@Mlig000361.g9	Up_in_O
43.7235	0.125242	0.288723	0.43378	0.664448	0.859353	Maclig_37v3@Mlig000362.g3	Up_in_O
41.3824	0.235308	0.305996	0.76899	0.441899	0.720843	Maclig_37v3@Mlig000362.g5	Up_in_O
0.570686	-1.58669	2.74281	-0.578492	0.562932	NA	Maclig_37v3@Mlig000363.g3	Up_in_P
0.975404	0.192938	1.68529	0.114483	0.908855	NA	Maclig_37v3@Mlig000364.g15	Up_in_O
16.9045	-0.0222185	0.508391	-0.0437035	0.965141	NA	Maclig_37v3@Mlig000364.g7	Up_in_P
33.6557	0.0627597	0.310532	0.202104	0.839835	NA	Maclig_37v3@Mlig000364.g8	Up_in_O
1.26576	0.282244	2.36032	0.119579	0.904817	NA	Maclig_37v3@Mlig000365.g3	Up_in_O
38.3875	-0.847446	0.387051	-2.1895	0.0285608	0.212649	Maclig_37v3@Mlig000365.g5	Up_in_P
7.56622	-0.0351663	1.09005	-0.0322613	0.974264	NA	Maclig_37v3@Mlig000366.g5	Up_in_P
41.6767	-0.533967	0.415324	-1.28566	0.19856	0.508254	Maclig_37v3@Mlig000367.g1	Up_in_P
26.9409	-0.527179	0.395244	-1.33381	0.182267	NA	Maclig_37v3@Mlig000367.g5	Up_in_P
10.6738	0.413794	0.534302	0.774458	0.43866	NA	Maclig_37v3@Mlig000368.g12	Up_in_O
10.0309	2.12878	1.23789	1.71968	0.0854907	NA	Maclig_37v3@Mlig000368.g13	Up_in_O
32.6465	0.0919781	0.488978	0.188103	0.850796	NA	Maclig_37v3@Mlig000368.g2	Up_in_O
10.3883	-1.05034	0.8498	-1.23599	0.216462	NA	Maclig_37v3@Mlig000368.g3	Up_in_P
12.2686	-1.5187	0.761329	-1.99479	0.0460653	NA	Maclig_37v3@Mlig000368.g4	Up_in_P
1.57324	0.278824	1.42461	0.19572	0.844829	NA	Maclig_37v3@Mlig000368.g7	Up_in_O
0.359338	0.788644	3.11441	0.253224	0.800095	NA	Maclig_37v3@Mlig000368.g9	Up_in_O
18.6981	0.208134	0.800677	0.259948	0.794904	NA	Maclig_37v3@Mlig000369.g1	Up_in_O
104.311	0.65727	0.26803	2.45222	0.0141976	0.15062	Maclig_37v3@Mlig000369.g2	Up_in_O
55.2043	-0.298408	0.375601	-0.794481	0.426915	0.710308	Maclig_37v3@Mlig000369.g3	Up_in_P
17.3298	-0.445919	0.463332	-0.962418	0.33584	NA	Maclig_37v3@Mlig000369.g4	Up_in_P
61.5174	-0.954752	0.336101	-2.84067	0.00450185	0.0826023	Maclig_37v3@Mlig000371.g5	Up_in_P
225.064	-0.266049	0.210847	-1.26181	0.207017	0.518979	Maclig_37v3@Mlig000372.g14	Up_in_P
85.8181	-0.538146	0.273103	-1.97049	0.0487823	0.274451	Maclig_37v3@Mlig000372.g28	Up_in_P
5.66687	-0.403543	0.858419	-0.4701	0.638284	NA	Maclig_37v3@Mlig000372.g8	Up_in_P
27.471	-0.705323	0.386245	-1.82611	0.0678344	NA	Maclig_37v3@Mlig000372.g9	Up_in_P
56.895	0.114997	0.261987	0.438944	0.660702	0.857833	Maclig_37v3@Mlig000373.g1	Up_in_O
64.0208	0.359803	0.283475	1.26926	0.204349	0.516333	Maclig_37v3@Mlig000373.g3	Up_in_O
26.7861	0.101502	0.35437	0.28643	0.774549	NA	Maclig_37v3@Mlig000373.g4	Up_in_O
91.7883	0.153535	0.195657	0.784715	0.432621	0.713834	Maclig_37v3@Mlig000373.g5	Up_in_O
141.756	0.0195633	0.196209	0.0997064	0.920577	0.971173	Maclig_37v3@Mlig000374.g4	Up_in_O
3.57268	0.0724981	1.34495	0.0539038	0.957012	NA	Maclig_37v3@Mlig000374.g6	Up_in_O
97.7923	-0.329658	0.193099	-1.70719	0.0877858	0.357623	Maclig_37v3@Mlig000374.g9	Up_in_P
56.0927	-0.460955	0.363068	-1.26961	0.204223	0.516162	Maclig_37v3@Mlig000376.g4	Up_in_P
22.1552	-0.859143	0.380937	-2.25534	0.0241118	NA	Maclig_37v3@Mlig000377.g2	Up_in_P
2.19279	-0.881023	1.47417	-0.597639	0.550081	NA	Maclig_37v3@Mlig000377.g4	Up_in_P
7.17669	1.02078	1.34104	0.761184	0.446547	NA	Maclig_37v3@Mlig000378.g1	Up_in_O
6.11926	-0.474715	0.701905	-0.676324	0.498835	NA	Maclig_37v3@Mlig000378.g12	Up_in_P
1.39594	-3.91133	2.10894	-1.85464	0.0636473	NA	Maclig_37v3@Mlig000378.g5	Up_in_P
0.523417	-2.508	3.45199	-0.726535	0.467511	NA	Maclig_37v3@Mlig000378.g8	Up_in_P
118.257	0.108564	0.170212	0.637817	0.523593	0.776155	Maclig_37v3@Mlig000379.g6	Up_in_O
23.3715	-0.278725	0.432458	-0.644513	0.519243	NA	Maclig_37v3@Mlig000380.g1	Up_in_P
3.65841	-0.990554	0.941817	-1.05175	0.292915	NA	Maclig_37v3@Mlig000380.g11	Up_in_P
2.82237	0.771649	1.24577	0.619414	0.535644	NA	Maclig_37v3@Mlig000380.g4	Up_in_O
3.13624	1.0686	1.26911	0.842013	0.399781	NA	Maclig_37v3@Mlig000380.g9	Up_in_O
46.1321	0.11011	0.353754	0.31126	0.755603	0.901601	Maclig_37v3@Mlig000381.g1	Up_in_O
16.3075	0.401056	0.71451	0.561302	0.574592	NA	Maclig_37v3@Mlig000381.g3	Up_in_O
47.4827	-0.27975	0.570375	-0.490467	0.623804	0.835636	Maclig_37v3@Mlig000382.g2	Up_in_P
77.2406	-0.13357	0.44099	-0.302887	0.761976	0.904951	Maclig_37v3@Mlig000382.g3	Up_in_P
15.6454	-0.496053	0.506252	-0.979854	0.327158	NA	Maclig_37v3@Mlig000386.g2	Up_in_P
76.8428	-0.106457	0.236051	-0.450992	0.651995	0.852926	Maclig_37v3@Mlig000388.g2	Up_in_P
36.6568	0.139515	0.30852	0.452206	0.651121	NA	Maclig_37v3@Mlig000389.g3	Up_in_O
35.9778	-0.345809	0.430935	-0.802462	0.422286	NA	Maclig_37v3@Mlig000389.g5	Up_in_P
19.9813	0.204005	0.776375	0.262765	0.792731	NA	Maclig_37v3@Mlig000390.g2	Up_in_O
62.2902	-0.268472	0.344991	-0.778201	0.436451	0.716565	Maclig_37v3@Mlig000391.g4	Up_in_P
30.7427	-0.379724	0.410517	-0.924991	0.354971	NA	Maclig_37v3@Mlig000392.g2	Up_in_P
58.0257	-0.872964	0.409706	-2.13071	0.0331132	0.227744	Maclig_37v3@Mlig000393.g3	Up_in_P
19.6001	-0.840926	0.40329	-2.08517	0.0370542	NA	Maclig_37v3@Mlig000394.g2	Up_in_P
74.662	-0.362451	0.219481	-1.6514	0.0986564	0.377703	Maclig_37v3@Mlig000395.g5	Up_in_P
56.943	-0.187511	0.250167	-0.749542	0.453531	0.728127	Maclig_37v3@Mlig000398.g2	Up_in_P
41.0105	-0.0836349	0.338107	-0.247362	0.804628	0.921604	Maclig_37v3@Mlig000398.g3	Up_in_P
66.0636	-0.336419	0.264439	-1.2722	0.203303	0.514598	Maclig_37v3@Mlig000398.g4	Up_in_P
4.27358	-0.166476	1.09553	-0.15196	0.879218	NA	Maclig_37v3@Mlig000398.g5	Up_in_P
0.658301	-0.813579	3.21844	-0.252787	0.800433	NA	Maclig_37v3@Mlig000399.g1	Up_in_P
8.41264	0.0121896	0.879312	0.0138626	0.98894	NA	Maclig_37v3@Mlig000400.g2	Up_in_O
60.9671	-0.604567	0.339525	-1.78063	0.0749731	0.331522	Maclig_37v3@Mlig000401.g1	Up_in_P
7.33016	-0.424878	0.657629	-0.646076	0.51823	NA	Maclig_37v3@Mlig000401.g3	Up_in_P
93.406	-0.0116791	0.24707	-0.0472707	0.962298	0.986892	Maclig_37v3@Mlig000402.g3	Up_in_P
11.432	-0.0431754	0.531313	-0.0812617	0.935234	NA	Maclig_37v3@Mlig000403.g10	Up_in_P
4.3779	-1.50626	0.865044	-1.74125	0.081639	NA	Maclig_37v3@Mlig000404.g17	Up_in_P
51.0819	-0.225227	0.283776	-0.793678	0.427383	0.710513	Maclig_37v3@Mlig000404.g21	Up_in_P
35.8724	-0.639028	0.488655	-1.30773	0.190965	NA	Maclig_37v3@Mlig000404.g33	Up_in_P
49.8643	-0.743713	0.314989	-2.36108	0.0182218	0.16948	Maclig_37v3@Mlig000404.g7	Up_in_P
25.8781	-0.207017	0.463026	-0.447096	0.654806	NA	Maclig_37v3@Mlig000405.g2	Up_in_P
39.3995	0.268681	0.334589	0.80302	0.421963	0.707794	Maclig_37v3@Mlig000406.g1	Up_in_O
143.009	-0.140614	0.180733	-0.778019	0.436558	0.716565	Maclig_37v3@Mlig000406.g3	Up_in_P
40.5987	-0.498978	0.399139	-1.25014	0.21125	0.52416	Maclig_37v3@Mlig000407.g1	Up_in_P
42.3076	-0.300503	0.370498	-0.811079	0.41732	0.705022	Maclig_37v3@Mlig000408.g2	Up_in_P
76.2342	-0.308248	0.215554	-1.43002	0.15271	0.457324	Maclig_37v3@Mlig000408.g4	Up_in_P
3.11668	-0.811463	1.12354	-0.722237	0.470149	NA	Maclig_37v3@Mlig000409.g13	Up_in_P
2.63471	-1.26124	1.5245	-0.827315	0.408058	NA	Maclig_37v3@Mlig000409.g14	Up_in_P
38.3349	-0.281075	0.644226	-0.436299	0.66262	0.858469	Maclig_37v3@Mlig000409.g20	Up_in_P
2393.13	0.253444	0.194917	1.30027	0.193509	0.503556	Maclig_37v3@Mlig000409.g4	Up_in_O
940.54	0.312359	0.201508	1.55011	0.121116	0.413679	Maclig_37v3@Mlig000409.g6	Up_in_O
22.4745	-0.663134	0.360944	-1.83722	0.0661772	NA	Maclig_37v3@Mlig000410.g7	Up_in_P
29.1098	-0.222906	0.396986	-0.561497	0.574459	NA	Maclig_37v3@Mlig000411.g2	Up_in_P
77.3216	-0.0934341	0.272823	-0.342472	0.731996	0.89097	Maclig_37v3@Mlig000412.g11	Up_in_P
43.602	-0.272973	0.348972	-0.782221	0.434085	0.71516	Maclig_37v3@Mlig000412.g16	Up_in_P
0.34947	0.785882	3.14223	0.250103	0.802508	NA	Maclig_37v3@Mlig000412.g17	Up_in_O
1.45216	1.53673	2.3485	0.654348	0.512888	NA	Maclig_37v3@Mlig000412.g19	Up_in_O
1.92613	-0.0204389	1.36935	-0.014926	0.988091	NA	Maclig_37v3@Mlig000412.g23	Up_in_P
66.6442	0.434491	0.241754	1.79724	0.0722969	0.326579	Maclig_37v3@Mlig000412.g7	Up_in_O
260.485	-0.169546	0.157692	-1.07517	0.282296	0.597107	Maclig_37v3@Mlig000413.g2	Up_in_P
1.22284	0.723182	1.54937	0.466759	0.640673	NA	Maclig_37v3@Mlig000413.g6	Up_in_O
63.4916	-0.139903	0.253772	-0.551295	0.581432	0.812205	Maclig_37v3@Mlig000414.g10	Up_in_P
1.68547	-1.90702	1.57831	-1.20826	0.226946	NA	Maclig_37v3@Mlig000414.g11	Up_in_P
126.795	-0.442845	0.205661	-2.15327	0.0312973	0.222128	Maclig_37v3@Mlig000414.g18	Up_in_P
63.3757	0.134171	0.255935	0.524239	0.600113	0.822756	Maclig_37v3@Mlig000415.g4	Up_in_O
43.5562	-0.728246	0.326959	-2.22733	0.0259254	0.202443	Maclig_37v3@Mlig000416.g2	Up_in_P
2.87621	0.715651	1.42181	0.503338	0.614727	NA	Maclig_37v3@Mlig000417.g18	Up_in_O
2.82653	0.868452	1.19693	0.725566	0.468105	NA	Maclig_37v3@Mlig000417.g25	Up_in_O
5.7426	-1.80399	0.849513	-2.12356	0.0337068	NA	Maclig_37v3@Mlig000417.g26	Up_in_P
1.48446	0.0259348	1.42828	0.018158	0.985513	NA	Maclig_37v3@Mlig000417.g27	Up_in_O
2.90851	1.13554	0.994749	1.14154	0.253647	NA	Maclig_37v3@Mlig000417.g29	Up_in_O
7.47509	-0.354241	0.681913	-0.519481	0.603426	NA	Maclig_37v3@Mlig000417.g3	Up_in_P
0.942328	-1.38279	2.10179	-0.657912	0.510595	NA	Maclig_37v3@Mlig000417.g8	Up_in_P
8.33006	0.0169959	0.71672	0.0237135	0.981081	NA	Maclig_37v3@Mlig000418.g10	Up_in_O
36.891	0.14524	0.402493	0.360851	0.718211	NA	Maclig_37v3@Mlig000418.g6	Up_in_O
3.10586	-0.220717	1.4408	-0.15319	0.878248	NA	Maclig_37v3@Mlig000418.g9	Up_in_P
234.988	-0.0285187	0.175583	-0.162423	0.870973	0.951267	Maclig_37v3@Mlig000421.g13	Up_in_P
89.6067	-0.039776	0.211162	-0.188367	0.850589	0.942462	Maclig_37v3@Mlig000421.g2	Up_in_P
63.9321	0.315363	0.29165	1.08131	0.279561	0.594211	Maclig_37v3@Mlig000421.g7	Up_in_O
99.8933	-0.495433	0.451779	-1.09663	0.272805	0.588239	Maclig_37v3@Mlig000423.g19	Up_in_P
169.092	-0.68125	0.234211	-2.9087	0.0036293	0.0747708	Maclig_37v3@Mlig000423.g5	Up_in_P
17.1943	-0.131908	0.611959	-0.21555	0.829339	NA	Maclig_37v3@Mlig000423.g9	Up_in_P
6.59889	-1.03124	0.65303	-1.57916	0.1143	NA	Maclig_37v3@Mlig000424.g2	Up_in_P
91.1103	0.214214	0.310829	0.68917	0.490716	0.75462	Maclig_37v3@Mlig000425.g1	Up_in_O
4322.56	0.496023	0.17556	2.82538	0.00472249	0.084289	Maclig_37v3@Mlig000426.g1	Up_in_O
220.778	-0.0135846	0.140494	-0.0966922	0.922971	0.972023	Maclig_37v3@Mlig000426.g2	Up_in_P
18.7568	-0.234302	0.462461	-0.506641	0.612407	NA	Maclig_37v3@Mlig000427.g1	Up_in_P
46.1645	-0.547166	0.335616	-1.63033	0.103031	0.386507	Maclig_37v3@Mlig000427.g2	Up_in_P
47.566	-0.481018	0.331383	-1.45155	0.146628	0.448017	Maclig_37v3@Mlig000428.g1	Up_in_P
43.2848	0.134321	0.344774	0.38959	0.696839	0.875858	Maclig_37v3@Mlig000429.g5	Up_in_O
27.4639	0.34117	0.378486	0.901407	0.367372	NA	Maclig_37v3@Mlig000430.g4	Up_in_O
96.1349	-0.00756112	0.263336	-0.0287128	0.977094	0.992131	Maclig_37v3@Mlig000431.g13	Up_in_P
51.9207	-0.387503	0.34859	-1.11163	0.266298	0.582393	Maclig_37v3@Mlig000431.g7	Up_in_P
24.9016	-0.553868	0.346074	-1.60043	0.109503	NA	Maclig_37v3@Mlig000431.g9	Up_in_P
15.276	-0.68513	0.461387	-1.48493	0.137561	NA	Maclig_37v3@Mlig000432.g2	Up_in_P
32.8261	0.512743	0.34434	1.48906	0.136471	NA	Maclig_37v3@Mlig000433.g1	Up_in_O
4.25069	0.446795	1.22777	0.363907	0.715927	NA	Maclig_37v3@Mlig000433.g5	Up_in_O
49.6084	0.380999	0.27511	1.38489	0.166085	0.47269	Maclig_37v3@Mlig000434.g2	Up_in_O
77.6448	-0.0140646	0.218053	-0.0645008	0.948571	0.982859	Maclig_37v3@Mlig000434.g8	Up_in_P
38.2651	-0.0566353	0.311642	-0.181732	0.855793	0.94491	Maclig_37v3@Mlig000435.g4	Up_in_P
32.428	0.115164	0.333753	0.345059	0.73005	NA	Maclig_37v3@Mlig000437.g1	Up_in_O
78.4036	0.20864	0.272231	0.766407	0.443434	0.721623	Maclig_37v3@Mlig000437.g3	Up_in_O
0.412187	2.22876	3.47746	0.640916	0.521577	NA	Maclig_37v3@Mlig000438.g12	Up_in_O
2.17512	0.812606	1.5061	0.539544	0.589511	NA	Maclig_37v3@Mlig000438.g16	Up_in_O
9.32921	0.734816	0.620375	1.18447	0.236227	NA	Maclig_37v3@Mlig000438.g2	Up_in_O
0.31405	-1.77929	3.49627	-0.508912	0.610814	NA	Maclig_37v3@Mlig000438.g20	Up_in_P
6.08845	-1.29262	1.36571	-0.946483	0.343902	NA	Maclig_37v3@Mlig000438.g21	Up_in_P
275.917	-0.137663	0.205631	-0.669468	0.503197	0.761736	Maclig_37v3@Mlig000438.g3	Up_in_P
93.8422	0.318667	0.399257	0.798151	0.424783	0.709287	Maclig_37v3@Mlig000438.g6	Up_in_O
54.174	0.722213	0.428504	1.68543	0.0919054	0.365426	Maclig_37v3@Mlig000438.g7	Up_in_O
95.575	-0.00366601	0.200479	-0.0182863	0.98541	0.994683	Maclig_37v3@Mlig000438.g9	Up_in_P
71.1304	-0.195423	0.229404	-0.851871	0.394286	0.687146	Maclig_37v3@Mlig000439.g1	Up_in_P
141.272	0.106539	0.321725	0.33115	0.740531	0.895264	Maclig_37v3@Mlig000440.g3	Up_in_O
36.3602	0.336327	0.422012	0.796961	0.425474	NA	Maclig_37v3@Mlig000440.g7	Up_in_O
171.161	0.132084	0.164127	0.804767	0.420954	0.707591	Maclig_37v3@Mlig000441.g1	Up_in_O
10.2352	-2.26188	1.21725	-1.85818	0.0631436	NA	Maclig_37v3@Mlig000442.g3	Up_in_P
15.3112	0.67595	0.520041	1.2998	0.193669	NA	Maclig_37v3@Mlig000443.g1	Up_in_O
13.1017	0.107692	0.528959	0.203592	0.838673	NA	Maclig_37v3@Mlig000443.g4	Up_in_O
19.2243	-0.22792	0.501038	-0.454896	0.649184	NA	Maclig_37v3@Mlig000443.g5	Up_in_P
0.728581	0.149548	2.25455	0.0663319	0.947114	NA	Maclig_37v3@Mlig000444.g12	Up_in_O
83.6145	-0.0553294	0.237925	-0.23255	0.816111	0.926704	Maclig_37v3@Mlig000444.g2	Up_in_P
291.682	0.219689	0.183558	1.19684	0.231368	0.546357	Maclig_37v3@Mlig000445.g1	Up_in_O
9.55064	0.959893	1.3394	0.716661	0.473583	NA	Maclig_37v3@Mlig000446.g4	Up_in_O
51.0906	0.0317714	0.266528	0.119205	0.905113	0.964418	Maclig_37v3@Mlig000447.g1	Up_in_O
28.785	-0.114888	0.411922	-0.278906	0.780317	NA	Maclig_37v3@Mlig000448.g1	Up_in_P
3.38318	-1.99179	1.79904	-1.10714	0.268235	NA	Maclig_37v3@Mlig000448.g6	Up_in_P
173.209	-0.123572	0.204114	-0.605405	0.54491	0.787782	Maclig_37v3@Mlig000451.g1	Up_in_P
75.9463	-0.190273	0.238732	-0.797015	0.425442	0.709461	Maclig_37v3@Mlig000451.g4	Up_in_P
52.5023	0.142245	0.364292	0.39047	0.696189	0.875417	Maclig_37v3@Mlig000452.g7	Up_in_O
16.3529	-1.18821	0.471237	-2.52147	0.0116866	NA	Maclig_37v3@Mlig000453.g7	Up_in_P
16.1954	-0.00746165	0.588934	-0.0126698	0.989891	NA	Maclig_37v3@Mlig000454.g1	Up_in_P
33.0142	-0.450943	0.387417	-1.16397	0.244435	NA	Maclig_37v3@Mlig000455.g1	Up_in_P
9.89348	-0.690173	0.587339	-1.17509	0.239961	NA	Maclig_37v3@Mlig000455.g12	Up_in_P
3.34523	-1.74251	1.36342	-1.27805	0.201232	NA	Maclig_37v3@Mlig000455.g14	Up_in_P
18.808	-0.209705	1.51774	-0.138169	0.890107	NA	Maclig_37v3@Mlig000455.g8	Up_in_P
41.9623	-0.533395	0.386928	-1.37854	0.168037	0.474579	Maclig_37v3@Mlig000456.g1	Up_in_P
21.1903	-0.192839	0.380451	-0.50687	0.612246	NA	Maclig_37v3@Mlig000457.g1	Up_in_P
13.4986	-0.552517	0.448548	-1.23179	0.218027	NA	Maclig_37v3@Mlig000458.g10	Up_in_P
92.3136	0.0751578	0.2224	0.33794	0.735408	0.892848	Maclig_37v3@Mlig000459.g1	Up_in_O
81.7947	-0.0737871	0.204473	-0.360865	0.718201	0.88579	Maclig_37v3@Mlig000459.g2	Up_in_P
0.559416	1.65522	3.30289	0.501143	0.61627	NA	Maclig_37v3@Mlig000459.g6	Up_in_O
23.2611	-0.243789	0.494226	-0.493274	0.621819	NA	Maclig_37v3@Mlig000460.g5	Up_in_P
17.0943	0.662906	0.493679	1.34279	0.179341	NA	Maclig_37v3@Mlig000461.g1	Up_in_O
6.32509	-1.26959	1.29019	-0.984031	0.3251	NA	Maclig_37v3@Mlig000461.g3	Up_in_P
148.817	-0.0122064	0.2181	-0.0559669	0.955368	0.98497	Maclig_37v3@Mlig000462.g5	Up_in_P
1105.99	0.326141	0.165837	1.96663	0.0492258	0.275208	Maclig_37v3@Mlig000463.g2	Up_in_O
119.766	-0.0203535	0.212805	-0.0956438	0.923803	0.972291	Maclig_37v3@Mlig000463.g4	Up_in_P
203.969	0.00224737	0.14035	0.0160127	0.987224	0.995607	Maclig_37v3@Mlig000463.g5	Up_in_O
8.49209	-1.46401	1.28011	-1.14365	0.252767	NA	Maclig_37v3@Mlig000464.g4	Up_in_P
52.5247	0.119279	0.311309	0.383152	0.701607	0.87763	Maclig_37v3@Mlig000465.g11	Up_in_O
46.1244	-0.70876	0.296456	-2.39078	0.0168128	0.164333	Maclig_37v3@Mlig000465.g5	Up_in_P
32.4434	-0.237438	0.326324	-0.727614	0.46685	NA	Maclig_37v3@Mlig000466.g1	Up_in_P
136.801	-0.988732	0.305058	-3.24113	0.00119059	0.0419795	Maclig_37v3@Mlig000467.g5	Up_in_P
228.25	-0.0798547	0.164777	-0.484623	0.627944	0.837504	Maclig_37v3@Mlig000468.g1	Up_in_P
100.884	-0.183221	0.198757	-0.921835	0.356615	0.659214	Maclig_37v3@Mlig000469.g6	Up_in_P
7.87854	-0.511656	0.622222	-0.822305	0.410903	NA	Maclig_37v3@Mlig000470.g1	Up_in_P
20.8483	-1.39898	0.494099	-2.83137	0.00463493	NA	Maclig_37v3@Mlig000470.g9	Up_in_P
51.7141	-0.536139	0.465268	-1.15232	0.249188	0.564996	Maclig_37v3@Mlig000471.g1	Up_in_P
39.3028	0.403164	0.36629	1.10067	0.271042	0.586226	Maclig_37v3@Mlig000471.g3	Up_in_O
77.7922	-0.18968	0.282642	-0.671096	0.50216	0.761179	Maclig_37v3@Mlig000472.g1	Up_in_P
71.0279	-0.872034	0.235309	-3.70592	0.000210629	0.0148529	Maclig_37v3@Mlig000472.g2	Up_in_P
17.2235	-0.565224	0.535962	-1.0546	0.29161	NA	Maclig_37v3@Mlig000473.g1	Up_in_P
61.2502	-0.261142	0.297455	-0.877922	0.379986	0.677449	Maclig_37v3@Mlig000475.g16	Up_in_P
74.6734	-0.374773	0.329459	-1.13754	0.255313	0.570517	Maclig_37v3@Mlig000475.g6	Up_in_P
244.82	0.305737	0.140334	2.17864	0.0293583	0.215385	Maclig_37v3@Mlig000476.g1	Up_in_O
250.515	0.346648	0.164214	2.11095	0.0347762	0.233169	Maclig_37v3@Mlig000476.g5	Up_in_O
88.951	0.113799	0.221487	0.513795	0.607395	0.826862	Maclig_37v3@Mlig000477.g2	Up_in_O
3.54103	-0.266852	0.985751	-0.27071	0.786614	NA	Maclig_37v3@Mlig000478.g3	Up_in_P
100.622	-0.0973517	0.263856	-0.368957	0.71216	0.882874	Maclig_37v3@Mlig000480.g2	Up_in_P
35.6248	0.542742	0.354876	1.52938	0.12617	NA	Maclig_37v3@Mlig000482.g2	Up_in_O
113.416	-0.464995	0.209715	-2.21727	0.0266048	0.205323	Maclig_37v3@Mlig000483.g11	Up_in_P
66.3607	-0.184752	0.280084	-0.659631	0.50949	0.765688	Maclig_37v3@Mlig000483.g4	Up_in_P
70.2333	-0.00331974	0.548198	-0.00605574	0.995168	0.998176	Maclig_37v3@Mlig000484.g1	Up_in_P
111.554	-0.429093	0.290249	-1.47836	0.13931	0.43927	Maclig_37v3@Mlig000484.g3	Up_in_P
5.25756	-1.53381	0.847509	-1.80978	0.0703299	NA	Maclig_37v3@Mlig000485.g5	Up_in_P
4.293	-0.494661	3.26396	-0.151552	0.87954	NA	Maclig_37v3@Mlig000485.g6	Up_in_P
0.623936	-2.73452	2.58008	-1.05986	0.289209	NA	Maclig_37v3@Mlig000485.g7	Up_in_P
0.485957	1.40702	2.85589	0.492675	0.622242	NA	Maclig_37v3@Mlig000485.g8	Up_in_O
71.8137	0.223265	0.269934	0.82711	0.408175	0.696784	Maclig_37v3@Mlig000486.g4	Up_in_O
140.97	0.0334157	0.224444	0.148882	0.881647	0.955169	Maclig_37v3@Mlig000487.g1	Up_in_O
51.5368	-0.119959	0.273945	-0.437896	0.661462	0.858006	Maclig_37v3@Mlig000488.g4	Up_in_P
63.9848	-0.373179	0.311723	-1.19715	0.231248	0.546207	Maclig_37v3@Mlig000488.g7	Up_in_P
201.729	0.00785786	0.14289	0.0549923	0.956145	0.985334	Maclig_37v3@Mlig000490.g2	Up_in_O
0.502377	0.148658	2.89559	0.0513394	0.959055	NA	Maclig_37v3@Mlig000490.g6	Up_in_O
4.42821	0.720714	1.15481	0.624099	0.532563	NA	Maclig_37v3@Mlig000490.g7	Up_in_O
17.5766	-0.308805	0.568751	-0.542954	0.587162	NA	Maclig_37v3@Mlig000491.g3	Up_in_P
26.5594	-0.487068	0.414078	-1.17627	0.239487	NA	Maclig_37v3@Mlig000491.g5	Up_in_P
35.6482	0.209063	0.316478	0.660593	0.508873	NA	Maclig_37v3@Mlig000493.g1	Up_in_O
239.408	0.275841	0.183049	1.50692	0.131831	0.429417	Maclig_37v3@Mlig000493.g2	Up_in_O
190.519	0.306367	0.162034	1.89076	0.0586568	0.299198	Maclig_37v3@Mlig000493.g3	Up_in_O
38.2848	-0.00748088	0.409052	-0.0182883	0.985409	0.994683	Maclig_37v3@Mlig000493.g4	Up_in_P
1.46885	-3.98501	3.0938	-1.28806	0.197724	NA	Maclig_37v3@Mlig000493.g8	Up_in_P
96.9529	-0.440691	0.225226	-1.95667	0.0503866	0.277757	Maclig_37v3@Mlig000494.g1	Up_in_P
80.1396	0.43835	0.262492	1.66996	0.094928	0.370669	Maclig_37v3@Mlig000495.g1	Up_in_O
52.9293	0.197236	0.390493	0.505094	0.613493	0.82946	Maclig_37v3@Mlig000495.g2	Up_in_O
79.6063	0.316255	0.28579	1.1066	0.268466	0.583843	Maclig_37v3@Mlig000495.g4	Up_in_O
163.318	-0.169701	0.219936	-0.771592	0.440356	0.719644	Maclig_37v3@Mlig000496.g3	Up_in_P
39.4409	-0.726687	0.392962	-1.84926	0.0644209	0.30977	Maclig_37v3@Mlig000497.g10	Up_in_P
36.2272	-0.235763	0.461163	-0.511236	0.609186	NA	Maclig_37v3@Mlig000497.g2	Up_in_P
37.6199	-0.477888	0.507495	-0.941662	0.346366	0.650085	Maclig_37v3@Mlig000497.g4	Up_in_P
1.70407	-1.2089	1.34037	-0.901917	0.367101	NA	Maclig_37v3@Mlig000497.g5	Up_in_P
0.526312	-1.36142	2.81311	-0.483955	0.628418	NA	Maclig_37v3@Mlig000497.g6	Up_in_P
6.30913	-0.973521	0.724123	-1.34441	0.178814	NA	Maclig_37v3@Mlig000497.g7	Up_in_P
1779.49	0.444697	0.202198	2.19932	0.0278552	0.210101	Maclig_37v3@Mlig000498.g1	Up_in_O
4.36658	0.587026	0.903709	0.649575	0.515967	NA	Maclig_37v3@Mlig000498.g4	Up_in_O
92.7055	-0.502019	0.279244	-1.79778	0.0722123	0.326413	Maclig_37v3@Mlig000499.g3	Up_in_P
3.95712	1.76793	1.43233	1.23431	0.217088	NA	Maclig_37v3@Mlig000501.g1	Up_in_O
31.9126	0.152733	0.406545	0.375686	0.707151	NA	Maclig_37v3@Mlig000503.g11	Up_in_O
24.3552	-0.995885	0.617309	-1.61327	0.106686	NA	Maclig_37v3@Mlig000505.g2	Up_in_P
30.4585	0.0849623	0.584216	0.14543	0.884372	NA	Maclig_37v3@Mlig000505.g3	Up_in_O
96.7259	-0.246767	0.251017	-0.983069	0.325574	0.635939	Maclig_37v3@Mlig000506.g4	Up_in_P
53.496	-0.675198	0.487332	-1.3855	0.165899	0.472516	Maclig_37v3@Mlig000507.g1	Up_in_P
593.201	0.03335	0.215325	0.154882	0.876914	0.953999	Maclig_37v3@Mlig000508.g1	Up_in_O
688.021	0.0135833	0.237605	0.0571677	0.954412	0.984539	Maclig_37v3@Mlig000508.g11	Up_in_O
0.88545	3.3445	2.34626	1.42546	0.154024	NA	Maclig_37v3@Mlig000508.g9	Up_in_O
58.4726	-0.279949	0.514298	-0.544332	0.586213	0.815168	Maclig_37v3@Mlig000509.g1	Up_in_P
12.6795	-1.03919	1.09607	-0.948106	0.343076	NA	Maclig_37v3@Mlig000509.g3	Up_in_P
110.284	0.0875379	0.334042	0.262056	0.793278	0.917794	Maclig_37v3@Mlig000509.g5	Up_in_O
38.4959	-0.0916742	0.432763	-0.211835	0.832236	0.934544	Maclig_37v3@Mlig000510.g1	Up_in_P
26.2056	-0.466905	1.61107	-0.289811	0.771961	NA	Maclig_37v3@Mlig000510.g15	Up_in_P
124.627	0.150505	0.212705	0.707576	0.479209	0.746137	Maclig_37v3@Mlig000511.g10	Up_in_O
24.4005	-0.0317984	0.349648	-0.0909441	0.927537	NA	Maclig_37v3@Mlig000511.g12	Up_in_P
90.5914	-0.405701	0.222636	-1.82226	0.0684159	0.31836	Maclig_37v3@Mlig000511.g18	Up_in_P
132.34	-0.554938	0.196984	-2.81717	0.00484487	0.0860237	Maclig_37v3@Mlig000511.g5	Up_in_P
80.4452	-0.0499182	0.271328	-0.183977	0.854031	0.943907	Maclig_37v3@Mlig000512.g2	Up_in_P
129.864	-0.366004	0.181959	-2.01146	0.0442764	0.26193	Maclig_37v3@Mlig000513.g1	Up_in_P
5155.53	0.069554	0.0810591	0.858066	0.390856	0.685135	Maclig_37v3@Mlig000514.g1	Up_in_O
47.3265	0.374163	0.309271	1.20982	0.226348	0.541674	Maclig_37v3@Mlig000515.g2	Up_in_O
117.996	0.376821	0.204868	1.83934	0.0658655	0.313128	Maclig_37v3@Mlig000516.g1	Up_in_O
24.778	0.465505	0.465147	1.00077	0.316938	NA	Maclig_37v3@Mlig000518.g8	Up_in_O
38.2188	1.00046	0.296927	3.36939	0.00075335	0.0322423	Maclig_37v3@Mlig000520.g14	Up_in_O
24.6806	-1.48259	0.457293	-3.2421	0.00118654	NA	Maclig_37v3@Mlig000520.g15	Up_in_P
22.3671	-0.0439439	0.498769	-0.0881048	0.929793	NA	Maclig_37v3@Mlig000521.g3	Up_in_P
50.8564	0.228967	0.289542	0.790791	0.429066	0.711943	Maclig_37v3@Mlig000522.g6	Up_in_O
194.265	0.159152	0.149854	1.06205	0.288215	0.602796	Maclig_37v3@Mlig000523.g12	Up_in_O
148.654	0.160981	0.177758	0.90562	0.365137	0.666102	Maclig_37v3@Mlig000523.g26	Up_in_O
115.58	0.432908	0.181628	2.38349	0.0171492	0.165281	Maclig_37v3@Mlig000524.g1	Up_in_O
67.6227	-0.681964	0.253939	-2.68554	0.00724125	0.105981	Maclig_37v3@Mlig000524.g5	Up_in_P
41.5041	-0.692234	0.335393	-2.06395	0.0390224	0.245795	Maclig_37v3@Mlig000524.g6	Up_in_P
246.41	-0.242248	0.187216	-1.29395	0.195682	0.505104	Maclig_37v3@Mlig000526.g1	Up_in_P
8.02976	-0.494368	0.701153	-0.705078	0.480762	NA	Maclig_37v3@Mlig000527.g1	Up_in_P
324.802	-0.929604	0.244941	-3.79522	0.000147514	0.0118532	Maclig_37v3@Mlig000528.g10	Up_in_P
60.7597	0.520734	0.285314	1.82513	0.0679816	0.317371	Maclig_37v3@Mlig000528.g2	Up_in_O
56.9935	-0.0935847	0.268339	-0.348755	0.727273	0.889276	Maclig_37v3@Mlig000529.g2	Up_in_P
2.58732	1.51853	1.22165	1.24302	0.213861	NA	Maclig_37v3@Mlig000529.g3	Up_in_O
244.267	0.0447147	0.19567	0.228521	0.819241	0.928646	Maclig_37v3@Mlig000531.g1	Up_in_O
29.6151	-0.68362	0.348996	-1.95882	0.0501344	NA	Maclig_37v3@Mlig000532.g1	Up_in_P
9.32708	-0.492952	0.710177	-0.694125	0.487604	NA	Maclig_37v3@Mlig000532.g3	Up_in_P
50.0952	0.116453	0.320264	0.363616	0.716144	0.884497	Maclig_37v3@Mlig000532.g6	Up_in_O
21.2631	-0.695064	0.42291	-1.64353	0.100274	NA	Maclig_37v3@Mlig000533.g6	Up_in_P
85.2075	-0.648439	0.40494	-1.60132	0.109306	0.395425	Maclig_37v3@Mlig000533.g8	Up_in_P
29.0619	0.349823	0.333018	1.05046	0.293506	NA	Maclig_37v3@Mlig000534.g1	Up_in_O
4.49742	0.353904	0.863151	0.410014	0.681796	NA	Maclig_37v3@Mlig000534.g5	Up_in_O
5.77416	0.820728	0.802096	1.02323	0.306199	NA	Maclig_37v3@Mlig000534.g6	Up_in_O
73.0771	-0.0790487	0.288033	-0.274444	0.783744	0.914308	Maclig_37v3@Mlig000535.g1	Up_in_P
120.955	-0.494082	0.446421	-1.10676	0.268397	0.583843	Maclig_37v3@Mlig000535.g10	Up_in_P
1.28605	-0.2403	1.56059	-0.153981	0.877625	NA	Maclig_37v3@Mlig000535.g11	Up_in_P
13.1123	0.57759	0.472993	1.22114	0.222034	NA	Maclig_37v3@Mlig000535.g15	Up_in_O
207.154	0.553943	0.245136	2.25974	0.0238373	0.193897	Maclig_37v3@Mlig000535.g3	Up_in_O
84.8857	-0.0390079	0.231044	-0.168833	0.865928	0.948717	Maclig_37v3@Mlig000535.g6	Up_in_P
107.779	-0.0136065	0.264569	-0.0514288	0.958984	0.986146	Maclig_37v3@Mlig000535.g9	Up_in_P
7.44475	-0.0342618	0.650499	-0.0526701	0.957995	NA	Maclig_37v3@Mlig000536.g10	Up_in_P
3.97153	-0.106946	0.842112	-0.126997	0.898943	NA	Maclig_37v3@Mlig000536.g11	Up_in_P
2.65254	0.316814	1.01265	0.312856	0.75439	NA	Maclig_37v3@Mlig000536.g12	Up_in_O
0.853821	-3.1938	2.83535	-1.12642	0.259987	NA	Maclig_37v3@Mlig000536.g15	Up_in_P
4.24108	-0.167164	0.922603	-0.181188	0.85622	NA	Maclig_37v3@Mlig000536.g16	Up_in_P
696.988	0.287064	0.150209	1.9111	0.0559917	0.292416	Maclig_37v3@Mlig000536.g2	Up_in_O
48.1636	-1.33166	0.589516	-2.25891	0.0238892	0.194039	Maclig_37v3@Mlig000537.g11	Up_in_P
6.78256	-0.588815	1.14671	-0.513481	0.607615	NA	Maclig_37v3@Mlig000537.g14	Up_in_P
13.5397	-0.421526	0.660565	-0.638129	0.52339	NA	Maclig_37v3@Mlig000537.g8	Up_in_P
2.03964	0.403067	1.57465	0.255973	0.797972	NA	Maclig_37v3@Mlig000537.g9	Up_in_O
27.379	0.233095	0.421992	0.552368	0.580696	NA	Maclig_37v3@Mlig000538.g3	Up_in_O
32.1407	-0.464402	0.338168	-1.37329	0.169664	NA	Maclig_37v3@Mlig000539.g10	Up_in_P
10.9187	-0.785552	0.604459	-1.2996	0.19374	NA	Maclig_37v3@Mlig000539.g4	Up_in_P
9.73192	-1.42444	0.772082	-1.84494	0.0650466	NA	Maclig_37v3@Mlig000539.g7	Up_in_P
17.3998	-0.12827	0.498345	-0.257393	0.796876	NA	Maclig_37v3@Mlig000540.g4	Up_in_P
34.4898	0.520957	0.383758	1.35751	0.174618	NA	Maclig_37v3@Mlig000541.g1	Up_in_O
5.31587	0.137409	0.877313	0.156625	0.87554	NA	Maclig_37v3@Mlig000541.g2	Up_in_O
112.881	0.11428	0.182735	0.625388	0.531716	0.781442	Maclig_37v3@Mlig000541.g5	Up_in_O
38.2086	-0.159199	0.422029	-0.377223	0.706008	0.879321	Maclig_37v3@Mlig000541.g7	Up_in_P
250.328	0.415346	0.213316	1.94709	0.0515237	0.281055	Maclig_37v3@Mlig000542.g1	Up_in_O
1.01437	0.813646	1.57675	0.516028	0.605835	NA	Maclig_37v3@Mlig000542.g8	Up_in_O
27.6242	-0.374909	0.442356	-0.847527	0.396701	NA	Maclig_37v3@Mlig000543.g1	Up_in_P
3.01114	-0.297544	1.2004	-0.247871	0.804234	NA	Maclig_37v3@Mlig000543.g12	Up_in_P
0.104683	-0.627919	3.53381	-0.177689	0.858967	NA	Maclig_37v3@Mlig000543.g18	Up_in_P
66.0298	-0.150765	0.277559	-0.543181	0.587005	0.815827	Maclig_37v3@Mlig000543.g19	Up_in_P
0.227586	-1.36125	3.52576	-0.386087	0.699432	NA	Maclig_37v3@Mlig000543.g6	Up_in_P
47.416	-0.274542	0.24728	-1.11024	0.266894	0.582838	Maclig_37v3@Mlig000544.g2	Up_in_P
21.4203	0.698245	0.859839	0.812064	0.416755	NA	Maclig_37v3@Mlig000545.g1	Up_in_O
57.4913	-0.271753	0.59456	-0.457067	0.647623	0.85141	Maclig_37v3@Mlig000545.g11	Up_in_P
89.9722	-0.19955	0.221498	-0.900915	0.367634	0.667448	Maclig_37v3@Mlig000545.g4	Up_in_P
60.044	0.0885832	0.278844	0.31768	0.750728	0.899759	Maclig_37v3@Mlig000546.g1	Up_in_O
36.1403	-0.411293	0.33451	-1.22954	0.21887	NA	Maclig_37v3@Mlig000549.g1	Up_in_P
54.8838	-0.974966	0.580086	-1.68073	0.0928163	0.367078	Maclig_37v3@Mlig000549.g5	Up_in_P
5.3861	1.45675	0.819542	1.77752	0.0754832	NA	Maclig_37v3@Mlig000550.g5	Up_in_O
15.1455	0.188848	0.771164	0.244887	0.806544	NA	Maclig_37v3@Mlig000550.g7	Up_in_O
187.596	-0.286826	0.172699	-1.66085	0.0967445	0.373752	Maclig_37v3@Mlig000552.g1	Up_in_P
21.2842	-0.520271	0.373767	-1.39197	0.163932	NA	Maclig_37v3@Mlig000553.g1	Up_in_P
8.74952	-1.0429	0.856031	-1.21829	0.223113	NA	Maclig_37v3@Mlig000554.g1	Up_in_P
124.736	0.287405	0.213025	1.34916	0.177286	0.484504	Maclig_37v3@Mlig000554.g2	Up_in_O
10.4229	0.00462096	0.636661	0.00725812	0.994209	NA	Maclig_37v3@Mlig000555.g2	Up_in_O
4.15435	-1.34062	1.07068	-1.25212	0.210526	NA	Maclig_37v3@Mlig000556.g2	Up_in_P
72.365	-0.32642	0.25129	-1.29898	0.193952	0.503801	Maclig_37v3@Mlig000556.g9	Up_in_P
20.1608	-0.481876	0.39848	-1.20928	0.226554	NA	Maclig_37v3@Mlig000557.g3	Up_in_P
7.058	0.070957	0.850403	0.0834393	0.933502	NA	Maclig_37v3@Mlig000558.g1	Up_in_O
6.02595	-0.316647	1.09746	-0.288527	0.772944	NA	Maclig_37v3@Mlig000558.g4	Up_in_P
6.86431	0.18509	0.716596	0.258291	0.796182	NA	Maclig_37v3@Mlig000558.g5	Up_in_O
45.6508	0.42844	0.366188	1.17	0.242001	0.556842	Maclig_37v3@Mlig000559.g1	Up_in_O
34.1887	-0.421778	0.337699	-1.24898	0.211673	NA	Maclig_37v3@Mlig000559.g10	Up_in_P
1.02571	-0.893347	2.06271	-0.433093	0.664947	NA	Maclig_37v3@Mlig000559.g11	Up_in_P
145.33	0.229186	0.19792	1.15797	0.246875	0.56199	Maclig_37v3@Mlig000559.g15	Up_in_O
10.5931	-0.864611	0.923006	-0.936734	0.348895	NA	Maclig_37v3@Mlig000560.g1	Up_in_P
21.1828	-0.0578536	0.381521	-0.151639	0.879471	NA	Maclig_37v3@Mlig000561.g1	Up_in_P
46.6004	-0.144	0.327688	-0.439442	0.660342	0.857711	Maclig_37v3@Mlig000562.g4	Up_in_P
28.9341	-0.542194	0.427354	-1.26872	0.20454	NA	Maclig_37v3@Mlig000563.g1	Up_in_P
1.92351	-0.26107	1.263	-0.206707	0.836239	NA	Maclig_37v3@Mlig000563.g7	Up_in_P
7.38321	-1.85075	3.25791	-0.568081	0.56998	NA	Maclig_37v3@Mlig000564.g4	Up_in_P
8.28574	0.028136	0.688483	0.0408666	0.967402	NA	Maclig_37v3@Mlig000565.g3	Up_in_O
8.10452	0.151373	0.571846	0.264709	0.791234	NA	Maclig_37v3@Mlig000565.g5	Up_in_O
185.246	-0.417767	0.23513	-1.77675	0.0756095	0.332598	Maclig_37v3@Mlig000566.g1	Up_in_P
75.2931	-0.424238	0.288564	-1.47017	0.141516	0.442427	Maclig_37v3@Mlig000567.g5	Up_in_P
20.8792	-0.340981	0.38298	-0.890335	0.373286	NA	Maclig_37v3@Mlig000568.g1	Up_in_P
12.1545	0.85744	2.08273	0.411691	0.680566	NA	Maclig_37v3@Mlig000569.g12	Up_in_O
20.5915	-0.682496	1.03403	-0.660038	0.50923	NA	Maclig_37v3@Mlig000569.g17	Up_in_P
2.10135	-0.00183661	1.25021	-0.00146905	0.998828	NA	Maclig_37v3@Mlig000569.g21	Up_in_P
1.64378	-0.322902	1.51419	-0.21325	0.831132	NA	Maclig_37v3@Mlig000569.g22	Up_in_P
1.17499	0.0533087	1.57971	0.0337458	0.97308	NA	Maclig_37v3@Mlig000569.g24	Up_in_O
10.8338	1.79584	0.948233	1.89388	0.0582406	NA	Maclig_37v3@Mlig000569.g7	Up_in_O
0.493063	2.50427	3.4613	0.723507	0.469369	NA	Maclig_37v3@Mlig000569.g9	Up_in_O
2.67503	1.65996	1.51166	1.0981	0.27216	NA	Maclig_37v3@Mlig000570.g1	Up_in_O
17.2946	-1.53168	0.520329	-2.94367	0.00324347	NA	Maclig_37v3@Mlig000570.g12	Up_in_P
0.31405	-1.77929	3.49627	-0.508912	0.610814	NA	Maclig_37v3@Mlig000570.g2	Up_in_P
1.33231	0.445427	1.51602	0.293814	0.7689	NA	Maclig_37v3@Mlig000570.g7	Up_in_O
7.55623	-0.242841	0.639331	-0.379836	0.704067	NA	Maclig_37v3@Mlig000570.g8	Up_in_P
248.116	0.220401	0.204631	1.07707	0.281451	0.596373	Maclig_37v3@Mlig000571.g1	Up_in_O
124.796	-0.436623	0.224743	-1.94277	0.0520439	0.282247	Maclig_37v3@Mlig000572.g1	Up_in_P
155.249	-0.283917	0.249256	-1.13906	0.254678	0.570271	Maclig_37v3@Mlig000572.g3	Up_in_P
112.95	-0.98381	0.254082	-3.87202	0.000107937	0.0101575	Maclig_37v3@Mlig000572.g5	Up_in_P
63.915	-0.444198	0.243242	-1.82616	0.0678268	0.317258	Maclig_37v3@Mlig000573.g18	Up_in_P
77.562	-0.798229	0.312652	-2.55309	0.0106772	0.130803	Maclig_37v3@Mlig000574.g1	Up_in_P
56.6222	-0.730572	0.34682	-2.10649	0.0351621	0.234712	Maclig_37v3@Mlig000575.g1	Up_in_P
81.0573	-0.0299698	0.408714	-0.0733272	0.941546	0.980398	Maclig_37v3@Mlig000575.g2	Up_in_P
20.8443	-0.957273	0.673854	-1.42059	0.155435	NA	Maclig_37v3@Mlig000575.g3	Up_in_P
0.824375	3.23511	3.43055	0.943029	0.345666	NA	Maclig_37v3@Mlig000575.g5	Up_in_O
0.223214	1.46887	3.53105	0.415988	0.677419	NA	Maclig_37v3@Mlig000575.g8	Up_in_O
103.217	-0.208603	0.209359	-0.996388	0.319062	0.631162	Maclig_37v3@Mlig000575.g9	Up_in_P
202.177	0.233408	0.208134	1.12143	0.262103	0.577472	Maclig_37v3@Mlig000576.g1	Up_in_O
25.415	-0.553807	0.423019	-1.30918	0.190474	NA	Maclig_37v3@Mlig000577.g1	Up_in_P
38.0048	-0.0982063	0.332812	-0.29508	0.767932	0.907799	Maclig_37v3@Mlig000577.g2	Up_in_P
48.2203	-0.141217	0.292943	-0.482063	0.629761	0.838441	Maclig_37v3@Mlig000578.g12	Up_in_P
1.93933	-1.99951	1.60211	-1.24805	0.212014	NA	Maclig_37v3@Mlig000578.g3	Up_in_P
2.55499	1.52497	1.76046	0.866232	0.386363	NA	Maclig_37v3@Mlig000578.g4	Up_in_O
0.246349	1.50863	3.5299	0.427385	0.669099	NA	Maclig_37v3@Mlig000578.g5	Up_in_O
93.1249	-0.0332764	0.282896	-0.117628	0.906363	0.964725	Maclig_37v3@Mlig000579.g15	Up_in_P
18.6874	0.136955	0.480122	0.28525	0.775453	NA	Maclig_37v3@Mlig000579.g19	Up_in_O
98.093	-0.466801	0.369408	-1.26365	0.206357	0.518233	Maclig_37v3@Mlig000579.g9	Up_in_P
15.178	-0.404242	0.424148	-0.953069	0.340555	NA	Maclig_37v3@Mlig000580.g7	Up_in_P
17.2843	-0.333094	0.540803	-0.615924	0.537945	NA	Maclig_37v3@Mlig000581.g3	Up_in_P
51.762	-0.121064	0.357618	-0.338528	0.734966	0.892782	Maclig_37v3@Mlig000581.g4	Up_in_P
0.134743	0.814753	3.53381	0.230559	0.817657	NA	Maclig_37v3@Mlig000581.g6	Up_in_O
3.45422	0.451687	1.00472	0.449563	0.653025	NA	Maclig_37v3@Mlig000581.g9	Up_in_O
189.905	0.275488	0.27287	1.00959	0.312689	0.626541	Maclig_37v3@Mlig000582.g11	Up_in_O
213.91	0.324501	0.269984	1.20193	0.229391	0.544117	Maclig_37v3@Mlig000582.g7	Up_in_O
127.293	0.451699	0.230878	1.95644	0.0504135	0.27783	Maclig_37v3@Mlig000583.g12	Up_in_O
38.316	0.000867482	0.446107	0.00194456	0.998448	0.999438	Maclig_37v3@Mlig000583.g6	Up_in_O
4.89204	-4.9543	2.92174	-1.69567	0.0899483	NA	Maclig_37v3@Mlig000585.g13	Up_in_P
0.621945	0.703131	2.71834	0.258661	0.795896	NA	Maclig_37v3@Mlig000585.g16	Up_in_O
81.639	0.00539878	0.264929	0.0203782	0.983742	0.994124	Maclig_37v3@Mlig000585.g2	Up_in_O
98.0726	-0.307857	0.217883	-1.41295	0.157671	0.463238	Maclig_37v3@Mlig000586.g9	Up_in_P
124.23	-0.787839	0.227506	-3.46294	0.000534308	0.027042	Maclig_37v3@Mlig000587.g9	Up_in_P
5.91207	-1.26433	0.742091	-1.70374	0.0884302	NA	Maclig_37v3@Mlig000588.g2	Up_in_P
0.68409	-0.755764	2.70808	-0.279078	0.780185	NA	Maclig_37v3@Mlig000588.g5	Up_in_P
13.9738	0.377759	0.450347	0.838818	0.401571	NA	Maclig_37v3@Mlig000588.g6	Up_in_O
24.3817	0.776584	0.800189	0.970501	0.331797	NA	Maclig_37v3@Mlig000589.g1	Up_in_O
11.6252	0.142087	0.697644	0.203666	0.838614	NA	Maclig_37v3@Mlig000590.g10	Up_in_O
5.16113	0.63457	0.89052	0.712583	0.476104	NA	Maclig_37v3@Mlig000590.g14	Up_in_O
11.8127	-0.380375	0.584883	-0.650344	0.51547	NA	Maclig_37v3@Mlig000590.g18	Up_in_P
735.793	-0.0777033	0.219056	-0.354719	0.7228	0.887332	Maclig_37v3@Mlig000591.g1	Up_in_P
115.511	0.225237	0.28019	0.803871	0.421471	0.707591	Maclig_37v3@Mlig000592.g1	Up_in_O
10.7537	-0.726351	0.538157	-1.3497	0.177112	NA	Maclig_37v3@Mlig000592.g10	Up_in_P
52.7716	0.495143	0.288923	1.71375	0.0865739	0.355077	Maclig_37v3@Mlig000592.g3	Up_in_O
1.38786	-1.46305	1.60895	-0.909318	0.363182	NA	Maclig_37v3@Mlig000592.g9	Up_in_P
15.4938	0.250263	0.912345	0.274308	0.783848	NA	Maclig_37v3@Mlig000594.g1	Up_in_O
11.6898	0.754884	0.593032	1.27292	0.203045	NA	Maclig_37v3@Mlig000594.g2	Up_in_O
31.9921	-0.00843764	0.425042	-0.0198513	0.984162	NA	Maclig_37v3@Mlig000594.g4	Up_in_P
16.1079	1.05587	0.445568	2.36971	0.017802	NA	Maclig_37v3@Mlig000594.g5	Up_in_O
38.7578	-0.0512136	0.296602	-0.172668	0.862913	0.947438	Maclig_37v3@Mlig000594.g8	Up_in_P
4.41245	-0.322083	1.21892	-0.264237	0.791597	NA	Maclig_37v3@Mlig000595.g3	Up_in_P
16.0397	-0.000344248	0.489251	-0.000703622	0.999439	NA	Maclig_37v3@Mlig000596.g1	Up_in_P
122.715	0.0580669	0.278958	0.208156	0.835107	0.935607	Maclig_37v3@Mlig000597.g1	Up_in_O
91.1811	-0.175937	0.322471	-0.54559	0.585348	0.814739	Maclig_37v3@Mlig000597.g4	Up_in_P
15.8087	0.263546	0.559494	0.471043	0.63761	NA	Maclig_37v3@Mlig000598.g1	Up_in_O
77.8042	-0.139976	0.205495	-0.681163	0.495769	0.757856	Maclig_37v3@Mlig000599.g1	Up_in_P
22.2334	-0.721836	0.503036	-1.43496	0.151299	NA	Maclig_37v3@Mlig000600.g1	Up_in_P
64.5086	-0.289801	0.24144	-1.2003	0.230023	0.544749	Maclig_37v3@Mlig000600.g2	Up_in_P
11.9248	-1.44803	0.787171	-1.83954	0.0658355	NA	Maclig_37v3@Mlig000602.g2	Up_in_P
21.2005	-0.164349	0.51682	-0.318	0.750485	NA	Maclig_37v3@Mlig000602.g5	Up_in_P
0.722075	1.05038	2.25636	0.46552	0.641559	NA	Maclig_37v3@Mlig000603.g12	Up_in_O
33.7774	0.0902836	0.776675	0.116244	0.907459	NA	Maclig_37v3@Mlig000603.g3	Up_in_O
91.7441	0.127218	0.237544	0.535555	0.592266	0.818491	Maclig_37v3@Mlig000603.g4	Up_in_O
0.484585	0.0782354	2.52524	0.0309814	0.975284	NA	Maclig_37v3@Mlig000604.g2	Up_in_O
15.6173	0.289439	0.520012	0.556601	0.5778	NA	Maclig_37v3@Mlig000604.g5	Up_in_O
0.227586	-1.36125	3.52576	-0.386087	0.699432	NA	Maclig_37v3@Mlig000605.g13	Up_in_P
110.04	0.117974	0.190246	0.620113	0.535184	0.783528	Maclig_37v3@Mlig000605.g2	Up_in_O
447.547	-0.218859	0.376753	-0.580908	0.561302	0.798261	Maclig_37v3@Mlig000607.g14	Up_in_P
198.687	-0.162274	0.431077	-0.37644	0.70659	0.879739	Maclig_37v3@Mlig000607.g2	Up_in_P
327.725	-0.621609	0.393145	-1.58112	0.113851	0.40207	Maclig_37v3@Mlig000607.g8	Up_in_P
53.8469	-0.0106166	0.310973	-0.0341399	0.972766	0.990831	Maclig_37v3@Mlig000608.g4	Up_in_P
75.8807	0.199422	0.279681	0.713035	0.475824	0.743793	Maclig_37v3@Mlig000608.g5	Up_in_O
153.701	-0.815583	0.217848	-3.74381	0.000181249	0.0136509	Maclig_37v3@Mlig000609.g1	Up_in_P
50.6076	-0.47983	0.272723	-1.7594	0.0785094	0.33895	Maclig_37v3@Mlig000609.g12	Up_in_P
7.85313	-0.662595	0.649674	-1.01989	0.307781	NA	Maclig_37v3@Mlig000609.g13	Up_in_P
90.1746	-0.481292	0.239597	-2.00876	0.0445628	0.262511	Maclig_37v3@Mlig000609.g14	Up_in_P
239.207	0.0470361	0.161041	0.292076	0.770229	0.908813	Maclig_37v3@Mlig000609.g16	Up_in_O
21.1834	-0.719634	0.525371	-1.36976	0.170761	NA	Maclig_37v3@Mlig000609.g21	Up_in_P
53.3175	-0.233656	0.301565	-0.774813	0.43845	0.71812	Maclig_37v3@Mlig000610.g1	Up_in_P
73.6029	0.0860093	0.29995	0.286745	0.774308	0.91061	Maclig_37v3@Mlig000610.g2	Up_in_O
142.83	-0.0608142	0.177153	-0.343287	0.731382	0.890701	Maclig_37v3@Mlig000611.g2	Up_in_P
41.5751	-0.552618	0.34068	-1.6221	0.104781	0.388712	Maclig_37v3@Mlig000612.g1	Up_in_P
132.317	-0.352898	0.319031	-1.10615	0.26866	0.584129	Maclig_37v3@Mlig000612.g2	Up_in_P
474.991	-0.257894	0.254822	-1.01206	0.311511	0.625454	Maclig_37v3@Mlig000612.g3	Up_in_P
14.9414	-0.998713	0.680451	-1.46772	0.14218	NA	Maclig_37v3@Mlig000613.g13	Up_in_P
8.48566	0.0876243	2.79269	0.0313763	0.974969	NA	Maclig_37v3@Mlig000613.g3	Up_in_O
14.0988	-0.0836187	0.56411	-0.148231	0.88216	NA	Maclig_37v3@Mlig000613.g4	Up_in_P
428.731	0.157622	0.147773	1.06665	0.286129	0.601188	Maclig_37v3@Mlig000614.g2	Up_in_O
38.4649	-0.624165	0.449757	-1.38778	0.165204	0.471649	Maclig_37v3@Mlig000614.g6	Up_in_P
4.44584	0.521923	1.02665	0.508376	0.61119	NA	Maclig_37v3@Mlig000615.g11	Up_in_O
0.467057	-1.17231	3.48122	-0.336752	0.736304	NA	Maclig_37v3@Mlig000615.g3	Up_in_P
0.725629	-1.98824	2.19979	-0.90383	0.366086	NA	Maclig_37v3@Mlig000615.g4	Up_in_P
0.33482	1.96467	3.49604	0.561969	0.574137	NA	Maclig_37v3@Mlig000615.g5	Up_in_O
2.90183	5.05719	1.41473	3.57468	0.000350659	NA	Maclig_37v3@Mlig000615.g6	Up_in_O
53.0187	-0.0519729	0.25138	-0.20675	0.836205	0.935898	Maclig_37v3@Mlig000617.g2	Up_in_P
1.36687	0.780861	1.64999	0.473252	0.636034	NA	Maclig_37v3@Mlig000617.g4	Up_in_O
22.0587	0.219048	0.444525	0.492768	0.622176	NA	Maclig_37v3@Mlig000620.g1	Up_in_O
3.72452	-0.0207221	0.993471	-0.0208583	0.983359	NA	Maclig_37v3@Mlig000620.g8	Up_in_P
6.5556	-1.36899	0.71942	-1.9029	0.0570534	NA	Maclig_37v3@Mlig000621.g6	Up_in_P
10.1423	0.261081	0.669797	0.389791	0.696691	NA	Maclig_37v3@Mlig000622.g7	Up_in_O
13.4932	-0.599521	0.550401	-1.08924	0.276046	NA	Maclig_37v3@Mlig000622.g9	Up_in_P
53.6603	-0.637183	0.318379	-2.00133	0.0453563	0.265226	Maclig_37v3@Mlig000623.g16	Up_in_P
33.9649	-0.313893	0.433987	-0.723278	0.469509	NA	Maclig_37v3@Mlig000625.g3	Up_in_P
40.2087	-0.398953	0.493097	-0.809076	0.418472	0.705719	Maclig_37v3@Mlig000627.g1	Up_in_P
0.404228	2.20378	3.47908	0.633436	0.526449	NA	Maclig_37v3@Mlig000627.g11	Up_in_O
3.61902	-0.496282	1.77982	-0.278838	0.780369	NA	Maclig_37v3@Mlig000627.g3	Up_in_P
63.3425	-0.722794	0.263692	-2.74105	0.00612433	0.0969507	Maclig_37v3@Mlig000628.g1	Up_in_P
9.7573	-0.0728496	0.553335	-0.131655	0.895257	NA	Maclig_37v3@Mlig000628.g3	Up_in_P
16.7184	0.478685	0.767071	0.624042	0.5326	NA	Maclig_37v3@Mlig000629.g6	Up_in_O
19.8418	0.216064	0.680077	0.317705	0.750708	NA	Maclig_37v3@Mlig000630.g11	Up_in_O
119.262	0.121368	0.302918	0.400663	0.688668	0.872276	Maclig_37v3@Mlig000630.g13	Up_in_O
4.70328	-0.216251	1.40379	-0.154048	0.877572	NA	Maclig_37v3@Mlig000631.g10	Up_in_P
7.01875	-1.17932	0.657865	-1.79264	0.0730297	NA	Maclig_37v3@Mlig000631.g11	Up_in_P
3.32278	-0.0498739	1.22138	-0.040834	0.967428	NA	Maclig_37v3@Mlig000631.g12	Up_in_P
22.9057	-0.824339	0.379537	-2.17196	0.0298587	NA	Maclig_37v3@Mlig000631.g5	Up_in_P
0.424801	-0.796027	3.51511	-0.226458	0.820845	NA	Maclig_37v3@Mlig000631.g9	Up_in_P
78.7574	-0.513371	0.316048	-1.62435	0.104302	0.388078	Maclig_37v3@Mlig000632.g5	Up_in_P
11.3266	0.0759383	0.552406	0.137468	0.890661	NA	Maclig_37v3@Mlig000633.g18	Up_in_O
279.228	-0.0662949	0.188304	-0.352063	0.724791	0.888269	Maclig_37v3@Mlig000634.g1	Up_in_P
1.17173	0.172856	1.57945	0.10944	0.912853	NA	Maclig_37v3@Mlig000636.g6	Up_in_O
20.9742	0.483209	0.520108	0.929055	0.352861	NA	Maclig_37v3@Mlig000637.g3	Up_in_O
28.1691	-0.340837	0.404054	-0.843544	0.398924	NA	Maclig_37v3@Mlig000637.g5	Up_in_P
62.7505	-0.444966	0.36405	-1.22227	0.221607	0.536475	Maclig_37v3@Mlig000637.g6	Up_in_P
199.434	0.0159279	0.184146	0.0864959	0.931072	0.97594	Maclig_37v3@Mlig000638.g8	Up_in_O
37.0013	0.0299384	0.295818	0.101205	0.919388	NA	Maclig_37v3@Mlig000639.g2	Up_in_O
42.2625	-0.729856	0.368692	-1.97958	0.0477507	0.27163	Maclig_37v3@Mlig000640.g3	Up_in_P
0.256636	0.0934147	3.53381	0.0264345	0.978911	NA	Maclig_37v3@Mlig000640.g5	Up_in_O
26.2956	-0.109135	0.487079	-0.22406	0.822711	NA	Maclig_37v3@Mlig000641.g2	Up_in_P
13.2203	-0.33525	0.479237	-0.699549	0.484209	NA	Maclig_37v3@Mlig000644.g13	Up_in_P
96.4906	-0.541626	0.236087	-2.29418	0.02178	0.185792	Maclig_37v3@Mlig000644.g2	Up_in_P
4.21531	-0.957682	0.991271	-0.966116	0.333986	NA	Maclig_37v3@Mlig000644.g9	Up_in_P
57.3688	-0.452659	0.357567	-1.26594	0.205534	0.51745	Maclig_37v3@Mlig000646.g1	Up_in_P
95.1143	0.117857	0.263684	0.446962	0.654903	0.855121	Maclig_37v3@Mlig000646.g12	Up_in_O
123.042	0.127671	0.18825	0.678203	0.497643	0.759192	Maclig_37v3@Mlig000646.g6	Up_in_O
0.903906	-3.28541	3.42359	-0.959637	0.337238	NA	Maclig_37v3@Mlig000647.g3	Up_in_P
2.60773	0.766662	1.27837	0.599719	0.548694	NA	Maclig_37v3@Mlig000648.g4	Up_in_O
44.0807	-0.354336	0.262181	-1.35149	0.176538	0.48372	Maclig_37v3@Mlig000649.g12	Up_in_P
167.914	-0.565242	0.239704	-2.35808	0.0183698	0.170219	Maclig_37v3@Mlig000650.g4	Up_in_P
28.3323	-0.0164833	0.465985	-0.0353731	0.971782	NA	Maclig_37v3@Mlig000652.g3	Up_in_P
34.8222	0.0031437	0.296858	0.0105899	0.991551	NA	Maclig_37v3@Mlig000652.g4	Up_in_O
1.60605	1.88281	2.19456	0.857945	0.390923	NA	Maclig_37v3@Mlig000653.g13	Up_in_O
5.49831	-0.236723	0.77265	-0.306378	0.759317	NA	Maclig_37v3@Mlig000653.g14	Up_in_P
19.4226	-0.105624	0.75764	-0.139412	0.889124	NA	Maclig_37v3@Mlig000653.g5	Up_in_P
67.6063	-0.209595	0.373628	-0.560974	0.574815	0.807817	Maclig_37v3@Mlig000653.g6	Up_in_P
3.12175	-0.997244	1.51886	-0.656575	0.511454	NA	Maclig_37v3@Mlig000654.g4	Up_in_P
134.529	0.177174	0.208697	0.848954	0.395907	0.68754	Maclig_37v3@Mlig000655.g1	Up_in_O
57.6633	-0.0369685	0.249725	-0.148037	0.882314	0.955478	Maclig_37v3@Mlig000656.g1	Up_in_P
3.8552	0.549974	0.848101	0.648476	0.516677	NA	Maclig_37v3@Mlig000656.g2	Up_in_O
20.8697	1.05139	0.565813	1.85819	0.0631418	NA	Maclig_37v3@Mlig000656.g3	Up_in_O
0.795079	1.12024	2.26167	0.495313	0.620379	NA	Maclig_37v3@Mlig000656.g7	Up_in_O
95.9987	0.117326	0.244783	0.479309	0.631719	0.840024	Maclig_37v3@Mlig000657.g2	Up_in_O
5.03472	-0.180066	0.737674	-0.2441	0.807153	NA	Maclig_37v3@Mlig000658.g13	Up_in_P
3.28328	-1.73236	1.36488	-1.26924	0.204356	NA	Maclig_37v3@Mlig000658.g17	Up_in_P
73.905	0.192285	0.265982	0.722927	0.469725	0.739941	Maclig_37v3@Mlig000658.g18	Up_in_O
45.3611	-1.33331	0.525796	-2.5358	0.0112192	0.133501	Maclig_37v3@Mlig000660.g5	Up_in_P
1388.01	0.541353	0.138369	3.91239	9.13889e-05	0.00955542	Maclig_37v3@Mlig000661.g2	Up_in_O
2.49012	-1.86574	2.06699	-0.902633	0.36672	NA	Maclig_37v3@Mlig000661.g4	Up_in_P
34.3164	0.17809	0.317745	0.560483	0.57515	NA	Maclig_37v3@Mlig000663.g1	Up_in_O
108.024	-0.276958	0.232195	-1.19278	0.232955	0.54783	Maclig_37v3@Mlig000663.g2	Up_in_P
3.69892	-2.43126	1.60112	-1.51847	0.128896	NA	Maclig_37v3@Mlig000663.g4	Up_in_P
17.5921	-1.05044	0.560623	-1.8737	0.0609723	NA	Maclig_37v3@Mlig000664.g4	Up_in_P
65.9873	-0.251871	0.358775	-0.702031	0.48266	0.748218	Maclig_37v3@Mlig000665.g3	Up_in_P
134.764	0.037092	0.195159	0.190061	0.849262	0.94204	Maclig_37v3@Mlig000665.g8	Up_in_O
5.19485	0.102401	0.837667	0.122246	0.902704	NA	Maclig_37v3@Mlig000666.g2	Up_in_O
64.2224	0.25372	0.298791	0.849156	0.395795	0.68754	Maclig_37v3@Mlig000667.g1	Up_in_O
82.2091	-0.13831	0.220863	-0.626229	0.531165	0.781152	Maclig_37v3@Mlig000667.g3	Up_in_P
218.937	-0.0856497	0.139198	-0.615309	0.53835	0.785491	Maclig_37v3@Mlig000667.g4	Up_in_P
63.4142	0.00337008	0.244875	0.0137625	0.989019	0.996093	Maclig_37v3@Mlig000667.g6	Up_in_O
10.2294	-0.604638	0.71004	-0.851556	0.394461	NA	Maclig_37v3@Mlig000668.g3	Up_in_P
4.63935	-1.82259	0.951906	-1.91468	0.0555337	NA	Maclig_37v3@Mlig000668.g37	Up_in_P
5.70156	-1.32723	0.891556	-1.48867	0.136575	NA	Maclig_37v3@Mlig000668.g39	Up_in_P
88.2838	-0.766231	0.262399	-2.9201	0.00349915	0.0737629	Maclig_37v3@Mlig000668.g5	Up_in_P
4.71238	-1.29711	1.2033	-1.07796	0.28105	NA	Maclig_37v3@Mlig000669.g1	Up_in_P
5.2303	-0.728848	0.929315	-0.784285	0.432873	NA	Maclig_37v3@Mlig000669.g3	Up_in_P
55.1291	0.117002	0.284104	0.411829	0.680465	0.868264	Maclig_37v3@Mlig000671.g1	Up_in_O
62.7752	0.146157	0.27507	0.531343	0.595181	0.819926	Maclig_37v3@Mlig000671.g2	Up_in_O
53.2899	0.327236	0.281945	1.16064	0.24579	0.560291	Maclig_37v3@Mlig000671.g3	Up_in_O
56.7062	-0.0154351	0.291394	-0.0529699	0.957756	0.986146	Maclig_37v3@Mlig000672.g1	Up_in_P
7.19923	-0.284033	2.58289	-0.109967	0.912436	NA	Maclig_37v3@Mlig000672.g3	Up_in_P
3.53922	1.49544	1.20177	1.24436	0.213368	NA	Maclig_37v3@Mlig000673.g1	Up_in_O
11.4856	-0.0650613	0.718912	-0.0904996	0.92789	NA	Maclig_37v3@Mlig000673.g3	Up_in_P
31.3485	-0.383032	0.445578	-0.859628	0.389994	NA	Maclig_37v3@Mlig000674.g1	Up_in_P
2.83479	-2.63895	1.59657	-1.65289	0.0983536	NA	Maclig_37v3@Mlig000674.g17	Up_in_P
37.4131	0.311678	0.413413	0.753914	0.450901	0.726421	Maclig_37v3@Mlig000675.g2	Up_in_O
32.6721	-0.606111	0.396687	-1.52793	0.126529	NA	Maclig_37v3@Mlig000676.g3	Up_in_P
23.1917	0.105029	0.419429	0.25041	0.80227	NA	Maclig_37v3@Mlig000677.g1	Up_in_O
35.028	0.563842	0.340802	1.65446	0.0980348	NA	Maclig_37v3@Mlig000677.g3	Up_in_O
27.8152	-0.161459	0.399089	-0.404569	0.685795	NA	Maclig_37v3@Mlig000677.g4	Up_in_P
78.0216	0.170259	0.2318	0.73451	0.462638	0.734912	Maclig_37v3@Mlig000677.g6	Up_in_O
39.7895	0.246205	0.278558	0.883853	0.376776	0.674742	Maclig_37v3@Mlig000678.g1	Up_in_O
43.8274	-0.306899	0.365194	-0.840373	0.4007	0.690628	Maclig_37v3@Mlig000679.g1	Up_in_P
41.5683	-0.249233	0.569467	-0.437661	0.661632	0.858006	Maclig_37v3@Mlig000681.g6	Up_in_P
4.61707	0.0511238	0.953241	0.0536316	0.957229	NA	Maclig_37v3@Mlig000682.g3	Up_in_O
41.8798	0.229041	0.264741	0.865151	0.386956	0.68244	Maclig_37v3@Mlig000683.g3	Up_in_O
84.4858	-0.113367	0.259432	-0.436979	0.662126	0.858072	Maclig_37v3@Mlig000683.g4	Up_in_P
0.455399	-1.17228	3.48781	-0.336108	0.736789	NA	Maclig_37v3@Mlig000683.g7	Up_in_P
10.2508	-0.177054	0.566403	-0.312595	0.754589	NA	Maclig_37v3@Mlig000684.g1	Up_in_P
2.4845	-0.182145	1.27296	-0.143088	0.886221	NA	Maclig_37v3@Mlig000684.g3	Up_in_P
70.5628	-0.128118	0.237347	-0.539792	0.58934	0.817233	Maclig_37v3@Mlig000685.g2	Up_in_P
5.00026	2.14094	1.56025	1.37218	0.170007	NA	Maclig_37v3@Mlig000685.g4	Up_in_O
3.29459	-0.906642	0.948687	-0.955681	0.339233	NA	Maclig_37v3@Mlig000685.g6	Up_in_P
24.563	0.17409	0.337768	0.515414	0.606264	NA	Maclig_37v3@Mlig000687.g1	Up_in_O
30.1406	1.09653	0.332206	3.30075	0.000964276	NA	Maclig_37v3@Mlig000687.g10	Up_in_O
57.1418	0.475585	0.242125	1.96422	0.0495051	0.275793	Maclig_37v3@Mlig000687.g2	Up_in_O
4.45761	0.240354	0.893319	0.269058	0.787885	NA	Maclig_37v3@Mlig000687.g5	Up_in_O
10.0395	0.101362	0.526176	0.192639	0.847242	NA	Maclig_37v3@Mlig000687.g6	Up_in_O
21.1885	0.137321	0.448536	0.306153	0.759488	NA	Maclig_37v3@Mlig000687.g9	Up_in_O
102.371	0.0961645	0.270679	0.355272	0.722386	0.887332	Maclig_37v3@Mlig000688.g2	Up_in_O
50.4925	-0.233078	0.280063	-0.832235	0.405276	0.69453	Maclig_37v3@Mlig000689.g1	Up_in_P
9.90672	-0.598784	0.836723	-0.71563	0.47422	NA	Maclig_37v3@Mlig000690.g1	Up_in_P
0.217672	-1.31705	3.52897	-0.37321	0.708992	NA	Maclig_37v3@Mlig000690.g10	Up_in_P
1.65984	4.25096	2.40238	1.76948	0.0768137	NA	Maclig_37v3@Mlig000690.g7	Up_in_O
172.481	0.146692	0.209862	0.698995	0.484555	0.749833	Maclig_37v3@Mlig000691.g3	Up_in_O
95.2085	0.292582	0.265795	1.10078	0.270992	0.586215	Maclig_37v3@Mlig000693.g1	Up_in_O
41.557	-0.753839	0.316642	-2.38073	0.0172783	0.165697	Maclig_37v3@Mlig000694.g1	Up_in_P
34.8213	-0.00965183	0.411253	-0.0234693	0.981276	NA	Maclig_37v3@Mlig000694.g13	Up_in_P
46.389	-0.316293	0.39692	-0.796869	0.425527	0.709461	Maclig_37v3@Mlig000694.g6	Up_in_P
101.409	-0.350087	0.200214	-1.74857	0.0803655	0.343552	Maclig_37v3@Mlig000696.g3	Up_in_P
46.7861	0.323971	0.375259	0.863326	0.387959	0.68308	Maclig_37v3@Mlig000696.g5	Up_in_O
56.0769	-0.130467	0.313335	-0.416383	0.67713	0.866629	Maclig_37v3@Mlig000697.g13	Up_in_P
210.862	0.0329351	0.174522	0.188716	0.850316	0.942329	Maclig_37v3@Mlig000698.g3	Up_in_O
19.4827	-0.532252	0.424656	-1.25337	0.210071	NA	Maclig_37v3@Mlig000699.g1	Up_in_P
10.3283	-0.79487	0.659778	-1.20475	0.228299	NA	Maclig_37v3@Mlig000700.g13	Up_in_P
30.5113	-0.185679	0.322826	-0.575166	0.565179	NA	Maclig_37v3@Mlig000701.g2	Up_in_P
16.9465	0.108556	0.488449	0.222246	0.824122	NA	Maclig_37v3@Mlig000702.g5	Up_in_O
7.29134	-0.0274706	0.636113	-0.0431851	0.965554	NA	Maclig_37v3@Mlig000702.g8	Up_in_P
95.6201	0.299462	0.191784	1.56146	0.118416	0.409894	Maclig_37v3@Mlig000704.g1	Up_in_O
20.1663	0.374524	0.406549	0.921229	0.356931	NA	Maclig_37v3@Mlig000705.g4	Up_in_O
35.0358	0.0997569	0.296625	0.336306	0.73664	NA	Maclig_37v3@Mlig000706.g1	Up_in_O
13.5985	-0.607346	0.537199	-1.13058	0.258233	NA	Maclig_37v3@Mlig000706.g3	Up_in_P
55.0952	-0.110157	0.307261	-0.358514	0.719959	0.886463	Maclig_37v3@Mlig000707.g6	Up_in_P
70.1612	-0.200905	0.23245	-0.864292	0.387427	0.682461	Maclig_37v3@Mlig000708.g3	Up_in_P
23.5664	-0.830769	0.3701	-2.24471	0.0247867	NA	Maclig_37v3@Mlig000710.g5	Up_in_P
24.5818	-0.273978	0.358553	-0.764123	0.444794	NA	Maclig_37v3@Mlig000711.g1	Up_in_P
275.174	0.119602	0.218613	0.547095	0.584314	0.81424	Maclig_37v3@Mlig000712.g1	Up_in_O
25.432	0.067934	0.45907	0.147982	0.882357	NA	Maclig_37v3@Mlig000713.g1	Up_in_O
31.0395	-0.0164681	0.378979	-0.0434537	0.96534	NA	Maclig_37v3@Mlig000714.g3	Up_in_P
3.75524	-0.198059	1.11322	-0.177916	0.858789	NA	Maclig_37v3@Mlig000714.g4	Up_in_P
63.5632	0.104488	0.306598	0.340798	0.733256	0.891688	Maclig_37v3@Mlig000714.g7	Up_in_O
1.9035	-1.58623	1.48242	-1.07002	0.284608	NA	Maclig_37v3@Mlig000718.g1	Up_in_P
3.53952	-0.453541	1.03659	-0.437531	0.661726	NA	Maclig_37v3@Mlig000718.g4	Up_in_P
11.5623	0.63184	0.580751	1.08797	0.276608	NA	Maclig_37v3@Mlig000719.g4	Up_in_O
47.0949	-0.0738044	0.374131	-0.197269	0.843617	0.939441	Maclig_37v3@Mlig000719.g5	Up_in_P
21.7623	0.440422	0.575898	0.764758	0.444416	NA	Maclig_37v3@Mlig000720.g3	Up_in_O
98.5392	0.0182765	0.198039	0.0922873	0.92647	0.973306	Maclig_37v3@Mlig000721.g3	Up_in_O
4.50045	-0.741414	0.902293	-0.821699	0.411248	NA	Maclig_37v3@Mlig000721.g4	Up_in_P
12.7023	-1.4959	0.710609	-2.1051	0.0352828	NA	Maclig_37v3@Mlig000721.g5	Up_in_P
108.152	0.206874	0.195804	1.05653	0.290725	0.605627	Maclig_37v3@Mlig000722.g5	Up_in_O
18.1847	0.104942	0.408704	0.256767	0.797359	NA	Maclig_37v3@Mlig000722.g8	Up_in_O
26.9222	-0.40233	0.344814	-1.1668	0.243289	NA	Maclig_37v3@Mlig000723.g1	Up_in_P
0.343792	-1.89362	3.48781	-0.542924	0.587182	NA	Maclig_37v3@Mlig000723.g27	Up_in_P
31.3039	-0.391681	0.403467	-0.970788	0.331654	NA	Maclig_37v3@Mlig000723.g6	Up_in_P
10.0294	0.0578984	0.531068	0.109022	0.913185	NA	Maclig_37v3@Mlig000724.g1	Up_in_O
12.5181	0.495955	0.513813	0.965244	0.334423	NA	Maclig_37v3@Mlig000724.g12	Up_in_O
21.3295	0.498672	0.374919	1.33008	0.183491	NA	Maclig_37v3@Mlig000724.g4	Up_in_O
1.26353	-1.2752	1.92543	-0.662292	0.507784	NA	Maclig_37v3@Mlig000724.g5	Up_in_P
59.2384	-0.626605	0.304383	-2.05861	0.0395317	0.24733	Maclig_37v3@Mlig000725.g1	Up_in_P
27.101	-0.114966	0.358837	-0.320385	0.748676	NA	Maclig_37v3@Mlig000726.g8	Up_in_P
41.8143	-0.111112	0.308745	-0.359881	0.718936	0.88613	Maclig_37v3@Mlig000727.g1	Up_in_P
17.5167	0.113081	0.476381	0.237374	0.812366	NA	Maclig_37v3@Mlig000727.g2	Up_in_O
4.38358	-0.167166	0.943583	-0.177161	0.859382	NA	Maclig_37v3@Mlig000728.g4	Up_in_P
0.412187	2.22876	3.47746	0.640916	0.521577	NA	Maclig_37v3@Mlig000729.g2	Up_in_O
124.877	0.138395	0.202186	0.684495	0.493663	0.757056	Maclig_37v3@Mlig000730.g2	Up_in_O
29.4225	-0.0859098	0.40555	-0.211836	0.832235	NA	Maclig_37v3@Mlig000730.g3	Up_in_P
11.2314	-1.52733	0.532199	-2.86984	0.00410676	NA	Maclig_37v3@Mlig000731.g1	Up_in_P
135.356	-0.0848825	0.195208	-0.434831	0.663685	0.859059	Maclig_37v3@Mlig000732.g1	Up_in_P
0.621617	-0.554714	2.12381	-0.261188	0.793947	NA	Maclig_37v3@Mlig000732.g2	Up_in_P
211.583	0.033086	0.22521	0.146912	0.883201	0.956036	Maclig_37v3@Mlig000733.g1	Up_in_O
326.251	0.283511	0.265176	1.06914	0.285006	0.59975	Maclig_37v3@Mlig000733.g5	Up_in_O
1053.53	-0.0843652	0.112051	-0.752921	0.451497	0.726805	Maclig_37v3@Mlig000734.g1	Up_in_P
99.7957	0.0228677	0.229417	0.0996774	0.9206	0.971173	Maclig_37v3@Mlig000734.g4	Up_in_O
63.1453	0.165191	0.234073	0.705726	0.480358	0.746941	Maclig_37v3@Mlig000735.g1	Up_in_O
27.4618	-0.221954	0.420398	-0.527962	0.597526	NA	Maclig_37v3@Mlig000736.g12	Up_in_P
24.2811	-0.0417745	0.361593	-0.115529	0.908026	NA	Maclig_37v3@Mlig000736.g2	Up_in_P
126.217	-0.143988	0.198052	-0.72702	0.467213	0.738084	Maclig_37v3@Mlig000738.g2	Up_in_P
32.8898	0.181055	0.390962	0.463101	0.643292	NA	Maclig_37v3@Mlig000739.g2	Up_in_O
48.1707	-0.599869	0.298644	-2.00864	0.0445748	0.262511	Maclig_37v3@Mlig000739.g5	Up_in_P
84.284	-0.122242	0.21739	-0.562317	0.5739	0.807354	Maclig_37v3@Mlig000740.g15	Up_in_P
10.028	0.12605	0.822586	0.153236	0.878212	NA	Maclig_37v3@Mlig000740.g21	Up_in_O
41.9441	-0.376096	0.28825	-1.30476	0.191975	0.501668	Maclig_37v3@Mlig000740.g8	Up_in_P
39.8157	-0.667734	0.38155	-1.75006	0.0801088	0.342993	Maclig_37v3@Mlig000741.g3	Up_in_P
31.5278	0.511965	0.407343	1.25684	0.208811	NA	Maclig_37v3@Mlig000742.g1	Up_in_O
13.7027	0.543764	0.638549	0.851562	0.394457	NA	Maclig_37v3@Mlig000744.g1	Up_in_O
15.0576	0.731296	0.51117	1.43063	0.152536	NA	Maclig_37v3@Mlig000744.g3	Up_in_O
13.0694	-0.0381258	0.551399	-0.0691437	0.944875	NA	Maclig_37v3@Mlig000744.g5	Up_in_P
92.8681	-0.363535	0.243635	-1.49213	0.135665	0.434885	Maclig_37v3@Mlig000745.g7	Up_in_P
1.50071	-0.790012	2.27673	-0.346994	0.728595	NA	Maclig_37v3@Mlig000746.g3	Up_in_P
2.51065	-2.50395	1.20687	-2.07474	0.0380104	NA	Maclig_37v3@Mlig000747.g1	Up_in_P
4.10347	-2.83796	1.15401	-2.45922	0.013924	NA	Maclig_37v3@Mlig000747.g4	Up_in_P
26.4047	-0.589645	0.46503	-1.26797	0.204808	NA	Maclig_37v3@Mlig000747.g5	Up_in_P
122.169	0.594694	0.209573	2.83765	0.00454476	0.0830249	Maclig_37v3@Mlig000748.g2	Up_in_O
25.1888	0.149751	0.497406	0.301064	0.763366	NA	Maclig_37v3@Mlig000749.g3	Up_in_O
131.659	0.549885	0.266057	2.0668	0.0387534	0.244971	Maclig_37v3@Mlig000750.g1	Up_in_O
21.8937	0.800956	0.400012	2.00233	0.0452495	NA	Maclig_37v3@Mlig000750.g2	Up_in_O
114.832	-0.0322403	0.191552	-0.168311	0.866339	0.948911	Maclig_37v3@Mlig000751.g4	Up_in_P
52.9807	-5.59197e-05	0.300444	-0.000186123	0.999851	0.999949	Maclig_37v3@Mlig000752.g1	Up_in_P
7.17911	-0.443061	0.677913	-0.653566	0.513391	NA	Maclig_37v3@Mlig000752.g3	Up_in_P
7.78246	0.00297532	0.925027	0.00321646	0.997434	NA	Maclig_37v3@Mlig000752.g4	Up_in_O
8.15274	0.0290372	0.85731	0.0338701	0.972981	NA	Maclig_37v3@Mlig000752.g5	Up_in_O
41.2305	0.259344	0.264618	0.980068	0.327053	0.636853	Maclig_37v3@Mlig000754.g2	Up_in_O
117.224	-0.393934	0.232486	-1.69444	0.0901811	0.362174	Maclig_37v3@Mlig000755.g2	Up_in_P
48.2284	0.311866	0.291898	1.06841	0.285337	0.600324	Maclig_37v3@Mlig000756.g3	Up_in_O
25.8536	0.0888869	0.449633	0.197687	0.84329	NA	Maclig_37v3@Mlig000756.g4	Up_in_O
128.347	0.348313	0.209077	1.66595	0.0957225	0.372037	Maclig_37v3@Mlig000757.g1	Up_in_O
66.7417	0.259423	0.287121	0.903532	0.366243	0.666511	Maclig_37v3@Mlig000757.g3	Up_in_O
21.5334	-0.57092	0.412285	-1.38477	0.166122	NA	Maclig_37v3@Mlig000758.g3	Up_in_P
8.90282	-0.806471	0.607732	-1.32702	0.184503	NA	Maclig_37v3@Mlig000759.g3	Up_in_P
44.5073	0.0191369	0.267948	0.0714204	0.943063	0.980921	Maclig_37v3@Mlig000760.g6	Up_in_O
20.8082	-0.286664	0.37165	-0.77133	0.440512	NA	Maclig_37v3@Mlig000761.g2	Up_in_P
14.7369	0.338611	2.11129	0.160381	0.872581	NA	Maclig_37v3@Mlig000761.g6	Up_in_O
3.45993	0.285907	3.27172	0.0873874	0.930364	NA	Maclig_37v3@Mlig000762.g2	Up_in_O
50.3592	0.00783391	0.260281	0.0300979	0.975989	0.991621	Maclig_37v3@Mlig000764.g11	Up_in_O
15.8273	-0.800278	0.458821	-1.7442	0.0811236	NA	Maclig_37v3@Mlig000764.g9	Up_in_P
72.0015	-0.213105	0.273556	-0.779018	0.435969	0.716303	Maclig_37v3@Mlig000765.g3	Up_in_P
17.7595	-1.0013	0.399542	-2.50611	0.0122067	NA	Maclig_37v3@Mlig000766.g1	Up_in_P
194.845	-0.562206	0.314283	-1.78885	0.0736389	0.329278	Maclig_37v3@Mlig000767.g10	Up_in_P
1.92298	-1.57202	1.90716	-0.824273	0.409784	NA	Maclig_37v3@Mlig000768.g1	Up_in_P
31.0823	-0.744985	0.320278	-2.32606	0.0200154	NA	Maclig_37v3@Mlig000768.g6	Up_in_P
45.7148	-0.501293	0.357076	-1.40388	0.160353	0.465784	Maclig_37v3@Mlig000770.g2	Up_in_P
1.35055	-1.33195	1.59871	-0.833139	0.404766	NA	Maclig_37v3@Mlig000771.g2	Up_in_P
15.6699	0.142623	0.450162	0.316827	0.751375	NA	Maclig_37v3@Mlig000771.g3	Up_in_O
51.9878	0.0278862	0.326094	0.0855157	0.931851	0.97621	Maclig_37v3@Mlig000772.g1	Up_in_O
58.2053	-0.196096	0.2491	-0.787219	0.431154	0.713321	Maclig_37v3@Mlig000772.g2	Up_in_P
58.3509	-0.70193	0.286115	-2.45332	0.0141546	0.150429	Maclig_37v3@Mlig000773.g7	Up_in_P
31.2387	-0.633778	0.465095	-1.36268	0.172982	NA	Maclig_37v3@Mlig000774.g1	Up_in_P
31.128	0.604236	0.512422	1.17918	0.238328	NA	Maclig_37v3@Mlig000774.g3	Up_in_O
5.5	-0.534297	0.701673	-0.761462	0.446381	NA	Maclig_37v3@Mlig000775.g6	Up_in_P
120.58	0.192919	0.22761	0.847585	0.396669	0.687743	Maclig_37v3@Mlig000776.g1	Up_in_O
92.9833	-0.156654	0.268415	-0.583626	0.559472	0.797302	Maclig_37v3@Mlig000777.g1	Up_in_P
1045.24	-1.45342	0.626676	-2.31925	0.0203812	0.180005	Maclig_37v3@Mlig000778.g1	Up_in_P
601.821	-1.49516	0.666265	-2.24409	0.0248269	0.197708	Maclig_37v3@Mlig000778.g5	Up_in_P
0.499387	1.42127	2.8356	0.501223	0.616214	NA	Maclig_37v3@Mlig000778.g8	Up_in_O
6.89878	0.545776	0.722823	0.755062	0.450212	NA	Maclig_37v3@Mlig000779.g3	Up_in_O
6.58917	-0.0205019	0.804488	-0.0254844	0.979669	NA	Maclig_37v3@Mlig000779.g4	Up_in_P
61.9059	-0.345361	0.2717	-1.27111	0.203688	0.515193	Maclig_37v3@Mlig000780.g2	Up_in_P
56.1253	-0.0712058	0.247772	-0.287384	0.773818	0.910453	Maclig_37v3@Mlig000781.g19	Up_in_P
28.3712	-0.587354	0.511504	-1.14829	0.250849	NA	Maclig_37v3@Mlig000782.g2	Up_in_P
0.962519	-0.564494	2.09456	-0.269505	0.787541	NA	Maclig_37v3@Mlig000783.g10	Up_in_P
2418.49	0.494108	0.196358	2.51636	0.0118573	0.13686	Maclig_37v3@Mlig000783.g3	Up_in_O
2.11616	1.10348	1.2901	0.855344	0.392361	NA	Maclig_37v3@Mlig000783.g5	Up_in_O
2.46475	1.08002	1.36827	0.789329	0.429919	NA	Maclig_37v3@Mlig000784.g1	Up_in_O
91.5572	-0.237452	0.218008	-1.08919	0.276071	0.59086	Maclig_37v3@Mlig000784.g4	Up_in_P
55.405	0.418752	0.271466	1.54256	0.122938	0.416094	Maclig_37v3@Mlig000784.g8	Up_in_O
21.1834	0.245237	0.396099	0.619131	0.53583	NA	Maclig_37v3@Mlig000785.g7	Up_in_O
0.274792	1.61385	3.52491	0.457841	0.647067	NA	Maclig_37v3@Mlig000786.g1	Up_in_O
61.217	-0.197176	0.253101	-0.77904	0.435956	0.716303	Maclig_37v3@Mlig000786.g3	Up_in_P
766.185	-0.27604	0.165777	-1.66513	0.0958872	0.372037	Maclig_37v3@Mlig000787.g7	Up_in_P
96.7595	-0.0958477	0.246262	-0.38921	0.697121	0.876046	Maclig_37v3@Mlig000788.g3	Up_in_P
8.33524	-0.405467	0.731843	-0.554035	0.579555	NA	Maclig_37v3@Mlig000788.g7	Up_in_P
42.7793	-0.40783	0.352272	-1.15772	0.24698	0.562167	Maclig_37v3@Mlig000789.g4	Up_in_P
161.276	0.184233	0.202031	0.911904	0.361819	0.663178	Maclig_37v3@Mlig000789.g6	Up_in_O
373.611	0.129571	0.159872	0.810468	0.417671	0.705295	Maclig_37v3@Mlig000789.g7	Up_in_O
26.4316	0.5834	0.41847	1.39413	0.163279	NA	Maclig_37v3@Mlig000791.g1	Up_in_O
67.2719	-0.0560836	0.342086	-0.163946	0.869774	0.950641	Maclig_37v3@Mlig000791.g18	Up_in_P
35.5158	0.307903	0.480939	0.640213	0.522034	NA	Maclig_37v3@Mlig000791.g2	Up_in_O
5.26876	-0.532484	0.733926	-0.725529	0.468128	NA	Maclig_37v3@Mlig000791.g7	Up_in_P
0.513272	-0.137522	3.43358	-0.0400521	0.968052	NA	Maclig_37v3@Mlig000791.g9	Up_in_P
13.4507	-0.388428	0.672012	-0.578007	0.563259	NA	Maclig_37v3@Mlig000792.g4	Up_in_P
18.1574	0.0352405	0.766352	0.0459847	0.963322	NA	Maclig_37v3@Mlig000793.g1	Up_in_O
52.2592	-0.205254	0.314824	-0.651963	0.514425	0.76916	Maclig_37v3@Mlig000793.g2	Up_in_P
16.8058	-0.610318	0.511993	-1.19204	0.233244	NA	Maclig_37v3@Mlig000794.g1	Up_in_P
17.9023	0.881151	0.487097	1.80898	0.0704535	NA	Maclig_37v3@Mlig000794.g2	Up_in_O
1.28159	1.02055	2.76518	0.369071	0.712075	NA	Maclig_37v3@Mlig000794.g4	Up_in_O
57.9221	-0.280222	0.242773	-1.15425	0.248396	0.564073	Maclig_37v3@Mlig000795.g3	Up_in_P
34.6639	-0.273062	0.455247	-0.59981	0.548633	NA	Maclig_37v3@Mlig000796.g6	Up_in_P
51.6631	-0.504406	0.415195	-1.21487	0.224417	0.539292	Maclig_37v3@Mlig000796.g7	Up_in_P
44.2562	-0.223364	0.403222	-0.553948	0.579615	0.8115	Maclig_37v3@Mlig000797.g1	Up_in_P
22.2104	0.0442217	0.545492	0.0810676	0.935388	NA	Maclig_37v3@Mlig000797.g3	Up_in_O
16.1585	-0.518915	0.647156	-0.801839	0.422646	NA	Maclig_37v3@Mlig000798.g1	Up_in_P
1.4319	0.134514	1.42188	0.0946032	0.92463	NA	Maclig_37v3@Mlig000799.g4	Up_in_O
3.42505	-0.988241	1.01277	-0.975777	0.329175	NA	Maclig_37v3@Mlig000799.g7	Up_in_P
396.256	0.29012	0.161669	1.79453	0.0727291	0.327593	Maclig_37v3@Mlig000800.g1	Up_in_O
4.70241	-0.309227	1.16039	-0.266485	0.789865	NA	Maclig_37v3@Mlig000800.g4	Up_in_P
245.561	-0.431928	0.14264	-3.02809	0.00246101	0.061721	Maclig_37v3@Mlig000801.g1	Up_in_P
5.59338	-0.504677	0.795101	-0.634733	0.525602	NA	Maclig_37v3@Mlig000802.g4	Up_in_P
223.861	0.172458	0.162137	1.06366	0.287485	0.602491	Maclig_37v3@Mlig000803.g1	Up_in_O
153.885	0.125704	0.240891	0.521831	0.601788	0.823354	Maclig_37v3@Mlig000803.g2	Up_in_O
81.3341	-0.264934	0.355097	-0.746087	0.455615	0.72953	Maclig_37v3@Mlig000805.g11	Up_in_P
3.36756	-1.23016	1.07638	-1.14287	0.253091	NA	Maclig_37v3@Mlig000805.g14	Up_in_P
0.384083	0.892516	3.52491	0.253202	0.800112	NA	Maclig_37v3@Mlig000805.g15	Up_in_O
1.38769	0.296129	1.69041	0.175182	0.860937	NA	Maclig_37v3@Mlig000805.g16	Up_in_O
122.925	0.0929446	0.189276	0.491054	0.623388	0.835397	Maclig_37v3@Mlig000805.g17	Up_in_O
0.476925	-1.1698	2.8645	-0.408378	0.682996	NA	Maclig_37v3@Mlig000805.g7	Up_in_P
16.6226	-0.345234	0.45302	-0.762072	0.446017	NA	Maclig_37v3@Mlig000806.g1	Up_in_P
25.974	0.19146	0.372952	0.513363	0.607697	NA	Maclig_37v3@Mlig000807.g12	Up_in_O
8.92736	-1.03443	0.578742	-1.78738	0.073876	NA	Maclig_37v3@Mlig000807.g14	Up_in_P
1.92917	0.507864	1.41622	0.358606	0.71989	NA	Maclig_37v3@Mlig000807.g15	Up_in_O
24.3889	-2.83228	1.35344	-2.09266	0.0363797	NA	Maclig_37v3@Mlig000808.g2	Up_in_P
50.1478	-0.921504	0.391429	-2.35421	0.0185623	0.17094	Maclig_37v3@Mlig000808.g3	Up_in_P
2.26262	0.846686	1.53015	0.553335	0.580034	NA	Maclig_37v3@Mlig000808.g7	Up_in_O
3.16209	0.0942013	0.946045	0.0995738	0.920683	NA	Maclig_37v3@Mlig000809.g1	Up_in_O
0.392751	2.1667	3.48154	0.622339	0.533719	NA	Maclig_37v3@Mlig000810.g37	Up_in_O
8.9478	-0.136368	0.907851	-0.15021	0.880599	NA	Maclig_37v3@Mlig000810.g41	Up_in_P
4.6562	0.654374	1.82855	0.357865	0.720445	NA	Maclig_37v3@Mlig000810.g42	Up_in_O
50.1248	-0.37443	0.349401	-1.07163	0.283885	0.598834	Maclig_37v3@Mlig000811.g9	Up_in_P
290.584	-0.000646524	0.130859	-0.00494062	0.996058	0.998745	Maclig_37v3@Mlig000813.g2	Up_in_P
3.75305	0.531397	1.35153	0.393183	0.694185	NA	Maclig_37v3@Mlig000813.g5	Up_in_O
3.52433	-2.10527	1.14449	-1.83948	0.0658447	NA	Maclig_37v3@Mlig000813.g7	Up_in_P
201.675	0.226708	0.193553	1.1713	0.24148	0.556543	Maclig_37v3@Mlig000813.g8	Up_in_O
24.6671	0.198339	0.366832	0.540681	0.588728	NA	Maclig_37v3@Mlig000815.g1	Up_in_O
3.20565	-0.434091	0.957966	-0.453139	0.650449	NA	Maclig_37v3@Mlig000815.g8	Up_in_P
10.2454	-0.630054	0.640156	-0.98422	0.325008	NA	Maclig_37v3@Mlig000816.g1	Up_in_P
12.4177	-1.1351	1.12156	-1.01207	0.311507	NA	Maclig_37v3@Mlig000816.g3	Up_in_P
33.4153	-0.410138	0.40702	-1.00766	0.313618	NA	Maclig_37v3@Mlig000817.g1	Up_in_P
31.3799	0.092305	0.331988	0.278037	0.780984	NA	Maclig_37v3@Mlig000818.g2	Up_in_O
18.6704	-0.159801	0.454536	-0.351569	0.725162	NA	Maclig_37v3@Mlig000819.g3	Up_in_P
16.4474	-0.0870534	0.740409	-0.117575	0.906405	NA	Maclig_37v3@Mlig000819.g6	Up_in_P
95.5134	-0.00532245	0.223551	-0.0238087	0.981005	0.993564	Maclig_37v3@Mlig000820.g1	Up_in_P
0.412187	2.22876	3.47746	0.640916	0.521577	NA	Maclig_37v3@Mlig000821.g1	Up_in_O
17.198	0.0661175	0.469324	0.140878	0.887966	NA	Maclig_37v3@Mlig000821.g2	Up_in_O
31.0989	-0.252286	0.328073	-0.768993	0.441897	NA	Maclig_37v3@Mlig000821.g3	Up_in_P
16.1117	0.225187	0.429008	0.524901	0.599652	NA	Maclig_37v3@Mlig000821.g5	Up_in_O
0.43258	0.0929209	3.52827	0.0263361	0.978989	NA	Maclig_37v3@Mlig000823.g10	Up_in_O
5.08518	-2.05965	1.24352	-1.65631	0.097659	NA	Maclig_37v3@Mlig000823.g11	Up_in_P
27.8005	0.379743	0.346478	1.09601	0.273075	NA	Maclig_37v3@Mlig000823.g5	Up_in_O
0.651377	-1.78606	2.67649	-0.667314	0.504572	NA	Maclig_37v3@Mlig000823.g8	Up_in_P
9.10482	0.48079	0.903435	0.53218	0.594601	NA	Maclig_37v3@Mlig000823.g9	Up_in_O
11.1216	-0.0939932	0.69141	-0.135944	0.891865	NA	Maclig_37v3@Mlig000826.g1	Up_in_P
4.88555	0.23444	0.806946	0.290527	0.771413	NA	Maclig_37v3@Mlig000826.g6	Up_in_O
64.1473	-0.440672	0.274315	-1.60645	0.108176	0.3933	Maclig_37v3@Mlig000827.g14	Up_in_P
69.3867	0.0341591	0.245871	0.138931	0.889505	0.95837	Maclig_37v3@Mlig000827.g3	Up_in_O
0.488611	1.41506	2.85259	0.496063	0.61985	NA	Maclig_37v3@Mlig000828.g1	Up_in_O
30.848	-1.02023	0.548133	-1.86129	0.0627039	NA	Maclig_37v3@Mlig000828.g15	Up_in_P
149.828	-0.566369	0.262205	-2.16002	0.0307709	0.220685	Maclig_37v3@Mlig000828.g23	Up_in_P
0.781248	3.17509	3.43254	0.924998	0.354967	NA	Maclig_37v3@Mlig000828.g8	Up_in_O
131.79	0.311568	0.19635	1.5868	0.112559	0.400126	Maclig_37v3@Mlig000830.g1	Up_in_O
65.3959	-0.432866	0.339977	-1.27322	0.20294	0.514121	Maclig_37v3@Mlig000831.g5	Up_in_P
5.16966	-1.2497	1.02742	-1.21634	0.223854	NA	Maclig_37v3@Mlig000831.g7	Up_in_P
5.39062	-0.610317	0.769834	-0.792791	0.4279	NA	Maclig_37v3@Mlig000832.g4	Up_in_P
77.0349	-0.00722616	0.316004	-0.0228673	0.981756	0.993674	Maclig_37v3@Mlig000833.g1	Up_in_P
260.53	0.419917	0.189998	2.21012	0.027097	0.206838	Maclig_37v3@Mlig000833.g2	Up_in_O
31.844	-0.184182	0.794343	-0.231867	0.816641	NA	Maclig_37v3@Mlig000833.g3	Up_in_P
62.8197	0.785078	0.269183	2.91652	0.00353965	0.0740637	Maclig_37v3@Mlig000833.g4	Up_in_O
14.3556	-0.229727	0.683136	-0.336283	0.736657	NA	Maclig_37v3@Mlig000833.g5	Up_in_P
0.356676	-0.603865	3.12141	-0.193459	0.846599	NA	Maclig_37v3@Mlig000833.g7	Up_in_P
0.491792	-1.20594	2.84452	-0.423953	0.6716	NA	Maclig_37v3@Mlig000833.g8	Up_in_P
19.7455	0.301857	0.371252	0.813078	0.416173	NA	Maclig_37v3@Mlig000834.g12	Up_in_O
6.75044	0.422226	0.694619	0.607853	0.543285	NA	Maclig_37v3@Mlig000834.g5	Up_in_O
25.532	-0.453842	0.565287	-0.802852	0.42206	NA	Maclig_37v3@Mlig000834.g6	Up_in_P
375.803	-0.108409	0.169209	-0.640684	0.521728	0.774942	Maclig_37v3@Mlig000835.g1	Up_in_P
0.684427	-1.80923	2.64463	-0.684114	0.493903	NA	Maclig_37v3@Mlig000835.g8	Up_in_P
0.593822	-1.58679	2.7121	-0.585078	0.558495	NA	Maclig_37v3@Mlig000835.g9	Up_in_P
94.2749	0.127341	0.193208	0.659086	0.50984	0.765894	Maclig_37v3@Mlig000836.g1	Up_in_O
76.8666	0.165763	0.267175	0.62043	0.534975	0.783477	Maclig_37v3@Mlig000836.g5	Up_in_O
0.134743	0.814753	3.53381	0.230559	0.817657	NA	Maclig_37v3@Mlig000837.g11	Up_in_O
4.02355	-0.0822471	1.0756	-0.0764664	0.939048	NA	Maclig_37v3@Mlig000837.g12	Up_in_P
22.9174	-0.00916378	0.374098	-0.0244957	0.980457	NA	Maclig_37v3@Mlig000837.g15	Up_in_P
0.810294	-1.15562	2.56344	-0.450806	0.652129	NA	Maclig_37v3@Mlig000837.g18	Up_in_P
20.4846	-0.761204	0.419227	-1.81573	0.0694115	NA	Maclig_37v3@Mlig000837.g5	Up_in_P
11.6651	-0.521607	0.55981	-0.931756	0.351463	NA	Maclig_37v3@Mlig000837.g7	Up_in_P
28.3529	0.255376	0.450921	0.566344	0.57116	NA	Maclig_37v3@Mlig000839.g1	Up_in_O
29.6532	-0.772851	0.38364	-2.01452	0.043955	NA	Maclig_37v3@Mlig000839.g4	Up_in_P
34.3705	-0.406963	0.391709	-1.03894	0.298831	NA	Maclig_37v3@Mlig000839.g5	Up_in_P
1.80502	-0.929792	1.30877	-0.71043	0.477437	NA	Maclig_37v3@Mlig000839.g7	Up_in_P
1.51027	1.04067	1.36069	0.764813	0.444383	NA	Maclig_37v3@Mlig000839.g8	Up_in_O
62.1528	-0.164736	0.279856	-0.588644	0.5561	0.79515	Maclig_37v3@Mlig000840.g1	Up_in_P
74.3815	0.30295	0.268882	1.1267	0.259868	0.574711	Maclig_37v3@Mlig000840.g2	Up_in_O
15.9635	-0.298979	0.418599	-0.714237	0.475081	NA	Maclig_37v3@Mlig000841.g11	Up_in_P
0.374224	-1.99966	3.48053	-0.574528	0.565611	NA	Maclig_37v3@Mlig000841.g14	Up_in_P
0.723647	-0.927176	1.8687	-0.49616	0.619782	NA	Maclig_37v3@Mlig000841.g16	Up_in_P
2.39476	-1.10304	1.09558	-1.00681	0.314027	NA	Maclig_37v3@Mlig000841.g18	Up_in_P
3.27001	0.436927	0.957277	0.456427	0.648083	NA	Maclig_37v3@Mlig000841.g20	Up_in_O
0.374224	-1.99966	3.48053	-0.574528	0.565611	NA	Maclig_37v3@Mlig000841.g22	Up_in_P
2.79448	-0.284089	0.951093	-0.298697	0.765171	NA	Maclig_37v3@Mlig000841.g25	Up_in_P
114.039	-0.0872555	0.26724	-0.326506	0.744042	0.897547	Maclig_37v3@Mlig000842.g3	Up_in_P
105.883	0.0955126	0.218085	0.437961	0.661414	0.858006	Maclig_37v3@Mlig000842.g4	Up_in_O
82.6023	-0.00104197	0.257795	-0.00404184	0.996775	0.998848	Maclig_37v3@Mlig000843.g2	Up_in_P
114.2	0.61504	0.222295	2.76677	0.00566149	0.0932819	Maclig_37v3@Mlig000844.g2	Up_in_O
22.1433	0.23238	0.358845	0.647578	0.517258	NA	Maclig_37v3@Mlig000846.g1	Up_in_O
24.009	1.02571	0.419722	2.4438	0.0145336	NA	Maclig_37v3@Mlig000846.g6	Up_in_O
6.88477	0.373099	0.94529	0.394692	0.69307	NA	Maclig_37v3@Mlig000846.g7	Up_in_O
20.8061	-1.07654	0.572932	-1.879	0.0602447	NA	Maclig_37v3@Mlig000847.g11	Up_in_P
49.6166	0.878105	0.387844	2.26407	0.0235701	0.193189	Maclig_37v3@Mlig000848.g2	Up_in_O
55.6426	-0.461997	0.273999	-1.68613	0.0917712	0.365106	Maclig_37v3@Mlig000849.g3	Up_in_P
12.3432	-0.71528	0.564904	-1.2662	0.205442	NA	Maclig_37v3@Mlig000850.g1	Up_in_P
175.375	-0.0848674	0.172014	-0.493374	0.621748	0.834509	Maclig_37v3@Mlig000851.g1	Up_in_P
144.724	-0.182067	0.194591	-0.935638	0.34946	0.65261	Maclig_37v3@Mlig000851.g2	Up_in_P
209.29	0.0502522	0.172753	0.29089	0.771135	0.909019	Maclig_37v3@Mlig000851.g3	Up_in_O
6.69211	0.18513	0.765989	0.241687	0.809023	NA	Maclig_37v3@Mlig000851.g8	Up_in_O
17.0015	-0.658696	0.458638	-1.4362	0.150945	NA	Maclig_37v3@Mlig000852.g14	Up_in_P
9.18537	0.172463	0.61269	0.281485	0.778339	NA	Maclig_37v3@Mlig000853.g9	Up_in_O
301.115	0.027491	0.211341	0.130079	0.896504	0.960741	Maclig_37v3@Mlig000854.g1	Up_in_O
152.45	-0.518464	0.22438	-2.31065	0.0208522	0.18181	Maclig_37v3@Mlig000854.g3	Up_in_P
62.2639	-0.508387	0.264549	-1.92171	0.0546421	0.288041	Maclig_37v3@Mlig000855.g1	Up_in_P
19.9646	-0.0731154	0.45862	-0.159425	0.873334	NA	Maclig_37v3@Mlig000856.g3	Up_in_P
21.1962	-0.181071	0.461039	-0.392745	0.694508	NA	Maclig_37v3@Mlig000857.g1	Up_in_P
10.0768	-0.531656	0.63097	-0.842601	0.399452	NA	Maclig_37v3@Mlig000857.g3	Up_in_P
23.1712	0.330369	0.492823	0.67036	0.502628	NA	Maclig_37v3@Mlig000857.g4	Up_in_O
119.719	0.291794	0.199939	1.45941	0.144451	0.445419	Maclig_37v3@Mlig000858.g5	Up_in_O
13.8446	-0.00822453	0.518378	-0.0158659	0.987341	NA	Maclig_37v3@Mlig000859.g15	Up_in_P
3.58807	0.0121373	0.873181	0.0139	0.98891	NA	Maclig_37v3@Mlig000860.g3	Up_in_O
23.0227	0.409547	0.402098	1.01853	0.308428	NA	Maclig_37v3@Mlig000860.g7	Up_in_O
83.6768	0.0507935	0.271346	0.187191	0.851511	0.942632	Maclig_37v3@Mlig000861.g12	Up_in_O
37.7336	-0.529408	0.321818	-1.64505	0.0999591	0.380644	Maclig_37v3@Mlig000861.g6	Up_in_P
34.1746	0.0657319	0.358333	0.183438	0.854454	NA	Maclig_37v3@Mlig000862.g1	Up_in_O
20.059	-0.785388	0.485901	-1.61635	0.106018	NA	Maclig_37v3@Mlig000862.g3	Up_in_P
81.2983	0.795307	0.363383	2.18862	0.0286245	0.212814	Maclig_37v3@Mlig000863.g1	Up_in_O
139.916	0.3806	0.233088	1.63286	0.102498	0.385575	Maclig_37v3@Mlig000863.g3	Up_in_O
10.3501	0.155344	0.594418	0.261339	0.793831	NA	Maclig_37v3@Mlig000863.g6	Up_in_O
34.8606	0.156512	0.469088	0.333653	0.738642	NA	Maclig_37v3@Mlig000864.g5	Up_in_O
15.3016	-0.0552577	0.70251	-0.0786575	0.937305	NA	Maclig_37v3@Mlig000866.g1	Up_in_P
2.05173	-1.27205	1.5809	-0.804639	0.421028	NA	Maclig_37v3@Mlig000867.g2	Up_in_P
6.22217	-0.0626318	0.680766	-0.0920019	0.926697	NA	Maclig_37v3@Mlig000868.g3	Up_in_P
29.6319	-0.414701	0.391659	-1.05883	0.289677	NA	Maclig_37v3@Mlig000869.g1	Up_in_P
33.0632	-0.325746	0.407411	-0.799552	0.423971	NA	Maclig_37v3@Mlig000870.g4	Up_in_P
57.9661	-0.569971	0.283153	-2.01294	0.0441209	0.261585	Maclig_37v3@Mlig000871.g2	Up_in_P
42.3693	-0.0473378	0.344846	-0.137272	0.890816	0.958908	Maclig_37v3@Mlig000872.g1	Up_in_P
13.6288	-0.864512	0.63789	-1.35527	0.175332	NA	Maclig_37v3@Mlig000872.g2	Up_in_P
25.975	-0.937453	0.460723	-2.03474	0.0418769	NA	Maclig_37v3@Mlig000872.g4	Up_in_P
14.3576	1.45338	0.637958	2.27818	0.0227159	NA	Maclig_37v3@Mlig000873.g2	Up_in_O
27.2082	-0.704854	0.369507	-1.90755	0.0564494	NA	Maclig_37v3@Mlig000874.g8	Up_in_P
69.6355	-0.475467	0.240228	-1.97923	0.0477903	0.27178	Maclig_37v3@Mlig000875.g2	Up_in_P
24.4225	0.316814	0.412057	0.768859	0.441977	NA	Maclig_37v3@Mlig000876.g2	Up_in_O
14.4311	-0.402655	0.463335	-0.869037	0.384827	NA	Maclig_37v3@Mlig000877.g2	Up_in_P
0.600555	0.706071	2.3807	0.296582	0.766786	NA	Maclig_37v3@Mlig000877.g4	Up_in_O
0.342183	-1.88766	3.48824	-0.54115	0.588404	NA	Maclig_37v3@Mlig000877.g5	Up_in_P
29.509	0.0316075	0.427929	0.0738615	0.941121	NA	Maclig_37v3@Mlig000878.g3	Up_in_O
91.8354	0.0128799	0.232669	0.055357	0.955854	0.985214	Maclig_37v3@Mlig000880.g1	Up_in_O
340.313	0.268394	0.180202	1.48941	0.136379	0.435551	Maclig_37v3@Mlig000881.g14	Up_in_O
297.79	0.326212	0.149136	2.18735	0.0287173	0.213272	Maclig_37v3@Mlig000881.g16	Up_in_O
109.12	0.204202	0.300076	0.680501	0.496187	0.758043	Maclig_37v3@Mlig000881.g2	Up_in_O
23.3769	0.170823	0.368575	0.46347	0.643027	NA	Maclig_37v3@Mlig000881.g23	Up_in_O
145.385	0.145055	0.198489	0.730796	0.464904	0.736784	Maclig_37v3@Mlig000881.g6	Up_in_O
42.2325	0.516562	0.338081	1.52792	0.126532	0.421292	Maclig_37v3@Mlig000881.g7	Up_in_O
129.278	0.0798058	0.232731	0.34291	0.731666	0.890701	Maclig_37v3@Mlig000881.g9	Up_in_O
42.4278	-0.386108	0.366138	-1.05454	0.291635	0.606437	Maclig_37v3@Mlig000882.g3	Up_in_P
16.0095	-0.655318	0.524226	-1.25007	0.211274	NA	Maclig_37v3@Mlig000883.g1	Up_in_P
1.67999	-2.47798	1.47884	-1.67562	0.0938128	NA	Maclig_37v3@Mlig000883.g4	Up_in_P
4.95275	0.0886299	1.11473	0.0795083	0.936628	NA	Maclig_37v3@Mlig000883.g5	Up_in_O
0.613122	0.676439	2.72521	0.248216	0.803967	NA	Maclig_37v3@Mlig000883.g6	Up_in_O
40.0207	-0.41907	0.462153	-0.906779	0.364524	0.665754	Maclig_37v3@Mlig000884.g7	Up_in_P
13.7355	-0.854941	0.68191	-1.25375	0.209935	NA	Maclig_37v3@Mlig000885.g2	Up_in_P
17.9644	1.14715	0.984918	1.16471	0.244135	NA	Maclig_37v3@Mlig000885.g3	Up_in_O
46.4601	0.196531	0.261516	0.751505	0.452348	0.727179	Maclig_37v3@Mlig000886.g2	Up_in_O
73.8014	0.281307	0.29414	0.956373	0.338884	0.644088	Maclig_37v3@Mlig000887.g1	Up_in_O
2.70833	-2.19487	1.47084	-1.49225	0.135633	NA	Maclig_37v3@Mlig000887.g10	Up_in_P
6.56781	0.630616	1.36295	0.462685	0.64359	NA	Maclig_37v3@Mlig000887.g11	Up_in_O
7.02456	-1.09546	1.00089	-1.09449	0.27374	NA	Maclig_37v3@Mlig000887.g15	Up_in_P
45.1763	-0.240312	0.291766	-0.823646	0.410141	0.698221	Maclig_37v3@Mlig000887.g2	Up_in_P
138.626	0.645481	0.223636	2.8863	0.003898	0.0768773	Maclig_37v3@Mlig000887.g5	Up_in_O
101.789	0.67421	0.266505	2.52982	0.0114121	0.134213	Maclig_37v3@Mlig000887.g6	Up_in_O
204.523	-0.0843451	0.167185	-0.504502	0.613909	0.829804	Maclig_37v3@Mlig000888.g1	Up_in_P
90.7013	-0.512504	0.416474	-1.23058	0.218481	0.533381	Maclig_37v3@Mlig000889.g7	Up_in_P
325.179	-0.532863	0.376671	-1.41466	0.157168	0.462497	Maclig_37v3@Mlig000890.g30	Up_in_P
1161.15	-0.0052719	0.239888	-0.0219765	0.982467	0.993914	Maclig_37v3@Mlig000890.g6	Up_in_P
65.7243	-0.162857	0.287979	-0.565517	0.571722	0.806401	Maclig_37v3@Mlig000891.g1	Up_in_P
58.7665	-0.464833	0.2537	-1.83222	0.0669188	0.315428	Maclig_37v3@Mlig000892.g1	Up_in_P
14.4105	-0.276301	0.659468	-0.418975	0.675235	NA	Maclig_37v3@Mlig000893.g2	Up_in_P
23.941	0.0786965	0.394605	0.199431	0.841925	NA	Maclig_37v3@Mlig000893.g3	Up_in_O
61.981	-0.372137	0.295453	-1.25955	0.207833	0.519599	Maclig_37v3@Mlig000895.g4	Up_in_P
11.3344	1.10985	0.583576	1.90181	0.0571954	NA	Maclig_37v3@Mlig000897.g1	Up_in_O
6.06676	0.883075	0.789102	1.11909	0.263102	NA	Maclig_37v3@Mlig000897.g12	Up_in_O
4.63186	2.67411	1.27392	2.09912	0.0358062	NA	Maclig_37v3@Mlig000897.g2	Up_in_O
2.94319	0.70028	1.00118	0.699455	0.484268	NA	Maclig_37v3@Mlig000897.g5	Up_in_O
1.57015	-0.135532	1.7283	-0.0784193	0.937494	NA	Maclig_37v3@Mlig000897.g6	Up_in_P
14.9944	2.53944	0.696358	3.64675	0.000265577	NA	Maclig_37v3@Mlig000897.g8	Up_in_O
94.036	-0.887329	0.388322	-2.28503	0.0223108	0.187837	Maclig_37v3@Mlig000898.g1	Up_in_P
57.3509	0.0459774	0.321764	0.142892	0.886376	0.957347	Maclig_37v3@Mlig000899.g1	Up_in_O
27.0756	-0.18144	0.483062	-0.375604	0.707211	NA	Maclig_37v3@Mlig000899.g2	Up_in_P
10.9907	0.00917216	0.537274	0.0170717	0.986379	NA	Maclig_37v3@Mlig000900.g2	Up_in_O
15.0764	0.0176401	0.528112	0.0334021	0.973354	NA	Maclig_37v3@Mlig000900.g3	Up_in_O
59.5191	1.15646	0.33439	3.45842	0.000543352	0.027042	Maclig_37v3@Mlig000901.g1	Up_in_O
47.4863	-0.367196	0.366087	-1.00303	0.315847	0.62866	Maclig_37v3@Mlig000901.g2	Up_in_P
73.8184	-0.0138285	0.262813	-0.0526172	0.958037	0.986146	Maclig_37v3@Mlig000901.g5	Up_in_P
66.8388	-0.0519489	0.24647	-0.210772	0.833065	0.934694	Maclig_37v3@Mlig000902.g6	Up_in_P
8.9174	-0.605116	0.639573	-0.946125	0.344085	NA	Maclig_37v3@Mlig000902.g7	Up_in_P
193.451	-0.121247	0.141062	-0.859526	0.390051	0.684333	Maclig_37v3@Mlig000903.g1	Up_in_P
106.156	-0.688414	0.301443	-2.28373	0.0223875	0.188147	Maclig_37v3@Mlig000904.g17	Up_in_P
113.153	-0.540628	0.336941	-1.60452	0.1086	0.394121	Maclig_37v3@Mlig000904.g31	Up_in_P
265.152	0.222773	0.180057	1.23724	0.215999	0.53038	Maclig_37v3@Mlig000904.g33	Up_in_O
24.9691	-0.947121	0.383468	-2.46988	0.0135158	NA	Maclig_37v3@Mlig000904.g38	Up_in_P
0.9827	0.0956396	1.57097	0.0608795	0.951455	NA	Maclig_37v3@Mlig000907.g10	Up_in_O
138.73	-0.112086	0.235991	-0.474959	0.634816	0.842338	Maclig_37v3@Mlig000907.g13	Up_in_P
31.0269	1.30957	2.21513	0.591191	0.554393	NA	Maclig_37v3@Mlig000907.g2	Up_in_O
107.645	0.3388	0.326343	1.03817	0.299189	0.613209	Maclig_37v3@Mlig000907.g3	Up_in_O
3.80799	-0.897865	1.31847	-0.680991	0.495877	NA	Maclig_37v3@Mlig000907.g8	Up_in_P
0.112988	-0.627919	3.53381	-0.177689	0.858967	NA	Maclig_37v3@Mlig000907.g9	Up_in_P
78.843	0.0374418	0.275842	0.135737	0.89203	0.959033	Maclig_37v3@Mlig000908.g1	Up_in_O
117.973	0.119386	0.300117	0.397798	0.690779	0.873169	Maclig_37v3@Mlig000908.g4	Up_in_O
19.3859	0.54084	0.400762	1.34953	0.177167	NA	Maclig_37v3@Mlig000908.g5	Up_in_O
67.6573	0.355126	0.270813	1.31133	0.189746	0.498959	Maclig_37v3@Mlig000910.g1	Up_in_O
47.4916	0.0328075	0.283001	0.115927	0.90771	0.965028	Maclig_37v3@Mlig000910.g3	Up_in_O
173.461	-1.25638	0.396103	-3.17186	0.00151464	0.0475111	Maclig_37v3@Mlig000911.g1	Up_in_P
232.028	-1.68837	0.735003	-2.29709	0.0216137	0.185211	Maclig_37v3@Mlig000911.g10	Up_in_P
1.51201	-0.102294	1.42244	-0.0719147	0.94267	NA	Maclig_37v3@Mlig000911.g11	Up_in_P
3.04325	-1.59637	1.09904	-1.45251	0.146358	NA	Maclig_37v3@Mlig000911.g16	Up_in_P
4.10593	1.20452	1.20618	0.998624	0.317977	NA	Maclig_37v3@Mlig000911.g17	Up_in_O
87.0712	-1.37661	0.421766	-3.26392	0.00109882	0.0402431	Maclig_37v3@Mlig000911.g5	Up_in_P
0.274792	1.61385	3.52491	0.457841	0.647067	NA	Maclig_37v3@Mlig000911.g6	Up_in_O
1.60045	-2.50594	2.21821	-1.12971	0.258597	NA	Maclig_37v3@Mlig000911.g8	Up_in_P
42.7763	-0.3572	0.420275	-0.849919	0.39537	0.687527	Maclig_37v3@Mlig000912.g1	Up_in_P
60.9154	-1.07654	0.324363	-3.31892	0.000903663	0.0356617	Maclig_37v3@Mlig000913.g10	Up_in_P
152.118	-0.681312	0.283272	-2.40515	0.0161658	0.160951	Maclig_37v3@Mlig000913.g8	Up_in_P
66.0566	0.165867	0.330573	0.501754	0.61584	0.831427	Maclig_37v3@Mlig000914.g3	Up_in_O
150.584	0.161698	0.186297	0.867959	0.385417	0.681223	Maclig_37v3@Mlig000914.g4	Up_in_O
67.8485	0.258028	0.235515	1.09559	0.273258	0.588692	Maclig_37v3@Mlig000915.g1	Up_in_O
109.209	-0.0916562	0.247696	-0.370035	0.711356	0.882293	Maclig_37v3@Mlig000916.g1	Up_in_P
14.3283	-0.405203	1.08876	-0.372168	0.709768	NA	Maclig_37v3@Mlig000916.g3	Up_in_P
1.41521	-1.45331	1.55588	-0.934082	0.350262	NA	Maclig_37v3@Mlig000916.g5	Up_in_P
172.788	0.0484983	0.244749	0.198155	0.842924	0.93906	Maclig_37v3@Mlig000917.g2	Up_in_O
139.243	-0.313971	0.216957	-1.44716	0.147852	0.449821	Maclig_37v3@Mlig000918.g1	Up_in_P
115.882	0.133017	0.172317	0.771934	0.440154	0.719485	Maclig_37v3@Mlig000918.g2	Up_in_O
0.134743	0.814753	3.53381	0.230559	0.817657	NA	Maclig_37v3@Mlig000918.g4	Up_in_O
2.34247	0.162639	1.60064	0.101609	0.919067	NA	Maclig_37v3@Mlig000919.g1	Up_in_O
80.4432	-0.509564	0.315154	-1.61687	0.105906	0.39029	Maclig_37v3@Mlig000919.g2	Up_in_P
44.8346	-0.726457	0.420526	-1.7275	0.0840784	0.350425	Maclig_37v3@Mlig000919.g5	Up_in_P
254.801	0.390821	0.158334	2.46833	0.0135746	0.146623	Maclig_37v3@Mlig000920.g5	Up_in_O
154.222	-0.040622	0.159446	-0.254769	0.798902	0.919325	Maclig_37v3@Mlig000921.g1	Up_in_P
16.8053	-0.562886	0.443418	-1.26943	0.204289	NA	Maclig_37v3@Mlig000921.g3	Up_in_P
73.2925	0.602947	0.247319	2.43793	0.0147715	0.153273	Maclig_37v3@Mlig000922.g3	Up_in_O
82.8907	0.171586	0.220044	0.779783	0.435519	0.715964	Maclig_37v3@Mlig000922.g6	Up_in_O
137.11	0.00813417	0.180145	0.0451534	0.963985	0.987415	Maclig_37v3@Mlig000923.g2	Up_in_O
15.9133	-0.695274	0.433948	-1.60221	0.10911	NA	Maclig_37v3@Mlig000924.g2	Up_in_P
80.8671	0.281372	0.227629	1.2361	0.216421	0.530629	Maclig_37v3@Mlig000925.g1	Up_in_O
71.2295	-0.227167	0.230607	-0.985085	0.324582	0.634886	Maclig_37v3@Mlig000926.g10	Up_in_P
82.9409	-0.229117	0.322492	-0.71046	0.477419	0.745036	Maclig_37v3@Mlig000926.g16	Up_in_P
137.534	-0.392923	0.199676	-1.96781	0.0490902	0.274975	Maclig_37v3@Mlig000926.g25	Up_in_P
84.972	-0.136083	0.294136	-0.462653	0.643613	0.848538	Maclig_37v3@Mlig000926.g5	Up_in_P
108.251	0.121452	0.233405	0.520349	0.60282	0.823892	Maclig_37v3@Mlig000927.g1	Up_in_O
8.22616	0.141372	0.678603	0.208328	0.834973	NA	Maclig_37v3@Mlig000927.g2	Up_in_O
258.33	0.0371114	0.177498	0.209081	0.834385	0.935157	Maclig_37v3@Mlig000929.g2	Up_in_O
43.3556	0.0229675	0.308076	0.0745513	0.940572	0.980134	Maclig_37v3@Mlig000929.g3	Up_in_O
47.563	0.711622	0.319778	2.22536	0.0260568	0.203005	Maclig_37v3@Mlig000929.g4	Up_in_O
8.26792	-0.667686	0.686639	-0.972398	0.330853	NA	Maclig_37v3@Mlig000930.g5	Up_in_P
25.8391	0.556464	0.403251	1.37994	0.167604	NA	Maclig_37v3@Mlig000931.g1	Up_in_O
49.6912	0.0250792	0.251454	0.0997367	0.920553	0.971173	Maclig_37v3@Mlig000932.g1	Up_in_O
94.0034	0.446151	0.313536	1.42297	0.154746	0.45939	Maclig_37v3@Mlig000932.g2	Up_in_O
72.003	0.353369	0.250786	1.40905	0.158821	0.463965	Maclig_37v3@Mlig000932.g3	Up_in_O
97.9527	0.267709	0.233954	1.14428	0.252507	0.568144	Maclig_37v3@Mlig000932.g4	Up_in_O
0.549583	2.6469	3.45404	0.766318	0.443487	NA	Maclig_37v3@Mlig000934.g11	Up_in_O
4.11235	-0.39718	1.18119	-0.336254	0.73668	NA	Maclig_37v3@Mlig000934.g3	Up_in_P
8.22096	-1.72332	1.25872	-1.36911	0.170966	NA	Maclig_37v3@Mlig000934.g4	Up_in_P
4.89745	-0.961559	1.05821	-0.908662	0.363528	NA	Maclig_37v3@Mlig000934.g9	Up_in_P
73.1789	-2.19265	0.468232	-4.68282	2.8295e-06	0.000950433	Maclig_37v3@Mlig000935.g7	Up_in_P
84.4668	0.0184444	0.216289	0.0852765	0.932042	0.97621	Maclig_37v3@Mlig000936.g2	Up_in_O
7.53156	0.0339501	0.656714	0.051697	0.95877	NA	Maclig_37v3@Mlig000937.g2	Up_in_O
15.6183	-0.225273	0.447634	-0.503253	0.614786	NA	Maclig_37v3@Mlig000937.g4	Up_in_P
73.4114	-0.0890961	0.219839	-0.405278	0.685273	0.870619	Maclig_37v3@Mlig000938.g1	Up_in_P
69.4686	-0.179202	0.211115	-0.848833	0.395974	0.68754	Maclig_37v3@Mlig000938.g8	Up_in_P
529.366	0.450984	0.193851	2.32644	0.019995	0.17816	Maclig_37v3@Mlig000939.g1	Up_in_O
29.9243	0.799731	0.409119	1.95477	0.0506108	NA	Maclig_37v3@Mlig000939.g2	Up_in_O
1.29139	-2.94529	2.28173	-1.29082	0.196767	NA	Maclig_37v3@Mlig000939.g4	Up_in_P
55.7353	-0.122183	0.25149	-0.485837	0.627082	0.837009	Maclig_37v3@Mlig000940.g3	Up_in_P
138.864	0.0744884	0.173652	0.428953	0.667958	0.860946	Maclig_37v3@Mlig000941.g8	Up_in_O
5.16145	0.600607	0.905467	0.663312	0.507131	NA	Maclig_37v3@Mlig000942.g1	Up_in_O
4.71522	1.05709	1.40966	0.749886	0.453324	NA	Maclig_37v3@Mlig000942.g3	Up_in_O
2.1235	-1.57916	2.16195	-0.730434	0.465125	NA	Maclig_37v3@Mlig000942.g4	Up_in_P
32.0154	-0.436214	0.504585	-0.864499	0.387314	NA	Maclig_37v3@Mlig000943.g1	Up_in_P
23.6705	0.109167	0.420663	0.259512	0.79524	NA	Maclig_37v3@Mlig000943.g10	Up_in_O
25.8502	-0.155768	0.457638	-0.340374	0.733575	NA	Maclig_37v3@Mlig000943.g13	Up_in_P
111.798	-0.298494	0.237877	-1.25483	0.209542	0.521563	Maclig_37v3@Mlig000944.g2	Up_in_P
5.22367	-0.563516	0.802101	-0.70255	0.482336	NA	Maclig_37v3@Mlig000946.g3	Up_in_P
7.31593	-0.642746	0.802226	-0.801203	0.423014	NA	Maclig_37v3@Mlig000946.g5	Up_in_P
274.377	-0.169041	0.255249	-0.662258	0.507806	0.764508	Maclig_37v3@Mlig000947.g1	Up_in_P
107.998	-0.433411	0.329714	-1.3145	0.188676	0.497767	Maclig_37v3@Mlig000947.g10	Up_in_P
13.5496	-1.00637	0.954244	-1.05462	0.291597	NA	Maclig_37v3@Mlig000947.g13	Up_in_P
59.7303	-0.105979	0.371086	-0.285591	0.775192	0.91074	Maclig_37v3@Mlig000947.g18	Up_in_P
90.6557	-0.188483	0.196802	-0.95773	0.338199	0.643929	Maclig_37v3@Mlig000947.g4	Up_in_P
24.5134	-1.14854	0.424404	-2.70623	0.00680516	NA	Maclig_37v3@Mlig000947.g5	Up_in_P
20.8279	-1.26242	0.715918	-1.76335	0.0778413	NA	Maclig_37v3@Mlig000947.g7	Up_in_P
11.0375	-0.484975	0.564066	-0.859784	0.389908	NA	Maclig_37v3@Mlig000947.g9	Up_in_P
33.2298	-0.401921	0.340801	-1.17934	0.238262	NA	Maclig_37v3@Mlig000948.g3	Up_in_P
24.9269	0.322538	0.400998	0.804336	0.421203	NA	Maclig_37v3@Mlig000949.g14	Up_in_O
18.5043	-0.987901	0.757429	-1.30428	0.192138	NA	Maclig_37v3@Mlig000949.g19	Up_in_P
0.332269	-1.85322	3.12872	-0.592326	0.553632	NA	Maclig_37v3@Mlig000949.g29	Up_in_P
19.5527	-0.555436	0.554304	-1.00204	0.316323	NA	Maclig_37v3@Mlig000949.g3	Up_in_P
49.1665	0.196137	0.301245	0.651088	0.51499	0.769346	Maclig_37v3@Mlig000950.g4	Up_in_O
1.77641	-2.5916	1.59823	-1.62154	0.104902	NA	Maclig_37v3@Mlig000950.g5	Up_in_P
38.7182	-0.247232	0.307942	-0.802853	0.42206	0.707867	Maclig_37v3@Mlig000951.g1	Up_in_P
15.1083	0.29767	0.47134	0.631539	0.527688	NA	Maclig_37v3@Mlig000951.g2	Up_in_O
59.1533	-0.150844	0.254968	-0.591618	0.554106	0.794638	Maclig_37v3@Mlig000952.g1	Up_in_P
49.1518	0.197116	0.272875	0.722366	0.47007	0.740029	Maclig_37v3@Mlig000953.g4	Up_in_O
15.0027	-1.44325	0.874151	-1.65103	0.0987326	NA	Maclig_37v3@Mlig000954.g3	Up_in_P
87.0793	-0.162242	0.227494	-0.713169	0.475741	0.743777	Maclig_37v3@Mlig000955.g1	Up_in_P
318.532	0.28093	0.193708	1.45028	0.146981	0.448563	Maclig_37v3@Mlig000957.g3	Up_in_O
12.3583	0.141271	0.53871	0.262239	0.793137	NA	Maclig_37v3@Mlig000957.g6	Up_in_O
112.344	0.260264	0.225164	1.15589	0.247727	0.563013	Maclig_37v3@Mlig000957.g7	Up_in_O
14.1351	-0.149762	0.569878	-0.262796	0.792708	NA	Maclig_37v3@Mlig000960.g1	Up_in_P
181.604	0.233567	0.275133	0.848924	0.395924	0.68754	Maclig_37v3@Mlig000961.g2	Up_in_O
8.33821	-0.0196618	0.591302	-0.0332517	0.973474	NA	Maclig_37v3@Mlig000961.g3	Up_in_P
20.8674	0.0815362	0.453997	0.179596	0.85747	NA	Maclig_37v3@Mlig000961.g5	Up_in_O
81.9525	-0.871136	0.29124	-2.99113	0.00277946	0.0654435	Maclig_37v3@Mlig000962.g1	Up_in_P
4.09423	-0.648366	1.74812	-0.370893	0.710717	NA	Maclig_37v3@Mlig000965.g15	Up_in_P
0.272138	1.61385	3.52491	0.457841	0.647067	NA	Maclig_37v3@Mlig000965.g16	Up_in_O
7.43254	-0.407998	1.02384	-0.398499	0.690262	NA	Maclig_37v3@Mlig000965.g21	Up_in_P
16.1361	-0.404444	0.526653	-0.767951	0.442516	NA	Maclig_37v3@Mlig000965.g3	Up_in_P
20.5651	0.526117	0.438664	1.19936	0.230387	NA	Maclig_37v3@Mlig000965.g9	Up_in_O
5.20272	-0.77636	0.921535	-0.842464	0.399528	NA	Maclig_37v3@Mlig000966.g2	Up_in_P
11.073	0.00346907	0.508716	0.00681927	0.994559	NA	Maclig_37v3@Mlig000967.g5	Up_in_O
1.17037	-1.11223	2.39234	-0.464913	0.641994	NA	Maclig_37v3@Mlig000968.g1	Up_in_P
1.17097	1.99211	2.07149	0.961682	0.336209	NA	Maclig_37v3@Mlig000968.g10	Up_in_O
3.71828	-2.56185	1.93457	-1.32425	0.18542	NA	Maclig_37v3@Mlig000968.g11	Up_in_P
23.2936	0.132936	0.386463	0.34398	0.730861	NA	Maclig_37v3@Mlig000968.g13	Up_in_O
2.39859	-2.30679	1.71174	-1.34763	0.177778	NA	Maclig_37v3@Mlig000968.g2	Up_in_P
9.2034	-0.934127	0.784403	-1.19088	0.233702	NA	Maclig_37v3@Mlig000968.g3	Up_in_P
16.7947	-1.05564	0.510583	-2.06753	0.0386844	NA	Maclig_37v3@Mlig000968.g6	Up_in_P
3.22927	-5.12533	1.75617	-2.91846	0.00351763	NA	Maclig_37v3@Mlig000968.g7	Up_in_P
13.2598	-0.348118	0.621747	-0.559904	0.575545	NA	Maclig_37v3@Mlig000968.g8	Up_in_P
5.83901	-3.06	1.00116	-3.05646	0.00223967	NA	Maclig_37v3@Mlig000968.g9	Up_in_P
43.1235	0.482554	0.31906	1.51242	0.130426	0.42766	Maclig_37v3@Mlig000969.g2	Up_in_O
30.335	0.251356	0.598483	0.419989	0.674494	NA	Maclig_37v3@Mlig000969.g3	Up_in_O
105.599	0.248106	0.220411	1.12565	0.260313	0.575182	Maclig_37v3@Mlig000969.g4	Up_in_O
3.50286	-0.455951	1.53385	-0.29726	0.766268	NA	Maclig_37v3@Mlig000970.g3	Up_in_P
28.9	-0.331982	0.41194	-0.8059	0.420301	NA	Maclig_37v3@Mlig000972.g2	Up_in_P
1.64141	-1.60921	1.85155	-0.869118	0.384783	NA	Maclig_37v3@Mlig000974.g2	Up_in_P
64.0017	-0.860608	0.297718	-2.89068	0.00384407	0.0765506	Maclig_37v3@Mlig000975.g10	Up_in_P
123.871	-1.03864	0.285692	-3.63552	0.000277421	0.0177083	Maclig_37v3@Mlig000975.g4	Up_in_P
14.4893	0.168341	0.538847	0.312409	0.75473	NA	Maclig_37v3@Mlig000975.g6	Up_in_O
19.9511	-0.29641	0.460181	-0.644116	0.5195	NA	Maclig_37v3@Mlig000976.g1	Up_in_P
41.7966	0.321759	0.303408	1.06048	0.288925	0.603412	Maclig_37v3@Mlig000977.g2	Up_in_O
8.98429	-0.00180496	0.546509	-0.0033027	0.997365	NA	Maclig_37v3@Mlig000978.g34	Up_in_P
0.104683	-0.627919	3.53381	-0.177689	0.858967	NA	Maclig_37v3@Mlig000978.g43	Up_in_P
9.38307	-0.703771	0.548919	-1.2821	0.199806	NA	Maclig_37v3@Mlig000978.g55	Up_in_P
1.29659	3.8923	2.55558	1.52306	0.127743	NA	Maclig_37v3@Mlig000978.g64	Up_in_O
0.236254	0.0934147	3.53381	0.0264345	0.978911	NA	Maclig_37v3@Mlig000978.g65	Up_in_O
7.79293	0.85573	0.610874	1.40083	0.161265	NA	Maclig_37v3@Mlig000978.g66	Up_in_O
142.825	0.157512	0.200115	0.78711	0.431217	0.713321	Maclig_37v3@Mlig000979.g1	Up_in_O
31.593	-0.0596657	0.507622	-0.11754	0.906432	NA	Maclig_37v3@Mlig000979.g2	Up_in_P
83.6409	0.410589	0.230407	1.78201	0.074747	0.331256	Maclig_37v3@Mlig000979.g3	Up_in_O
2.8296	5.01874	2.71412	1.84912	0.0644399	NA	Maclig_37v3@Mlig000980.g1	Up_in_O
692.606	-0.0509163	0.130851	-0.389117	0.69719	0.876046	Maclig_37v3@Mlig000980.g2	Up_in_P
32.6647	0.174593	0.416003	0.419691	0.674711	NA	Maclig_37v3@Mlig000980.g3	Up_in_O
27.9624	-0.554576	0.536188	-1.03429	0.300999	NA	Maclig_37v3@Mlig000980.g4	Up_in_P
276.733	0.0526095	0.14429	0.364609	0.715403	0.884178	Maclig_37v3@Mlig000980.g5	Up_in_O
38.0004	-0.631869	0.734665	-0.860077	0.389746	0.684238	Maclig_37v3@Mlig000980.g6	Up_in_P
60.7145	-0.15343	0.270185	-0.56787	0.570124	0.805332	Maclig_37v3@Mlig000981.g1	Up_in_P
13.7601	0.221097	0.612804	0.360795	0.718252	NA	Maclig_37v3@Mlig000982.g1	Up_in_O
4.55683	-0.908961	1.03323	-0.879724	0.379009	NA	Maclig_37v3@Mlig000982.g2	Up_in_P
206.132	0.219538	0.273208	0.803556	0.421654	0.707591	Maclig_37v3@Mlig000984.g1	Up_in_O
0.469665	-1.141	2.47579	-0.460861	0.644899	NA	Maclig_37v3@Mlig000985.g10	Up_in_P
0.258017	-1.393	3.52351	-0.395343	0.692589	NA	Maclig_37v3@Mlig000985.g11	Up_in_P
54.7704	0.0859374	0.476683	0.180282	0.856931	0.94543	Maclig_37v3@Mlig000985.g13	Up_in_O
123.345	0.217476	0.198706	1.09446	0.273754	0.589258	Maclig_37v3@Mlig000985.g4	Up_in_O
2.67228	-0.915649	1.12206	-0.816044	0.414475	NA	Maclig_37v3@Mlig000985.g7	Up_in_P
11.5807	0.324848	0.694307	0.467873	0.639875	NA	Maclig_37v3@Mlig000985.g9	Up_in_O
3.36899	-0.0729496	0.90196	-0.0808789	0.935538	NA	Maclig_37v3@Mlig000986.g1	Up_in_P
4.83887	-0.14657	0.88821	-0.165017	0.86893	NA	Maclig_37v3@Mlig000986.g22	Up_in_P
0.123266	0.814753	3.53381	0.230559	0.817657	NA	Maclig_37v3@Mlig000986.g23	Up_in_O
1.94647	0.519832	1.32018	0.39376	0.693758	NA	Maclig_37v3@Mlig000986.g24	Up_in_O
3.78794	0.618531	0.950916	0.650458	0.515396	NA	Maclig_37v3@Mlig000986.g25	Up_in_O
2.9598	-0.131314	1.07585	-0.122056	0.902854	NA	Maclig_37v3@Mlig000986.g26	Up_in_P
0.123266	0.814753	3.53381	0.230559	0.817657	NA	Maclig_37v3@Mlig000986.g29	Up_in_O
0.80632	-2.14974	2.56305	-0.838743	0.401614	NA	Maclig_37v3@Mlig000986.g31	Up_in_P
24.7156	-0.099923	0.351871	-0.283976	0.776429	NA	Maclig_37v3@Mlig000986.g33	Up_in_P
8.75558	0.479385	0.593008	0.808395	0.418863	NA	Maclig_37v3@Mlig000986.g35	Up_in_O
2.01931	1.32999	1.56195	0.851489	0.394498	NA	Maclig_37v3@Mlig000986.g38	Up_in_O
6.7397	0.265505	0.842172	0.315262	0.752563	NA	Maclig_37v3@Mlig000986.g39	Up_in_O
0.225977	-1.35424	3.52626	-0.384043	0.700947	NA	Maclig_37v3@Mlig000986.g40	Up_in_P
4.66847	-0.01718	0.877391	-0.0195808	0.984378	NA	Maclig_37v3@Mlig000986.g44	Up_in_P
0.451953	-2.28873	3.46311	-0.660889	0.508684	NA	Maclig_37v3@Mlig000986.g46	Up_in_P
0.717712	0.944909	2.28871	0.412856	0.679712	NA	Maclig_37v3@Mlig000986.g47	Up_in_O
3.07603	-0.994746	1.0211	-0.974192	0.329961	NA	Maclig_37v3@Mlig000986.g48	Up_in_P
18.8264	-1.51219	0.678008	-2.23035	0.0257245	NA	Maclig_37v3@Mlig000986.g9	Up_in_P
37.7933	0.85716	0.335285	2.55651	0.0105728	0.129878	Maclig_37v3@Mlig000987.g3	Up_in_O
44.0551	0.190494	0.270118	0.705225	0.48067	0.747135	Maclig_37v3@Mlig000987.g5	Up_in_O
33.1964	-0.441818	0.320232	-1.37968	0.167685	NA	Maclig_37v3@Mlig000988.g5	Up_in_P
5.56944	-0.441437	0.718441	-0.614438	0.538926	NA	Maclig_37v3@Mlig000989.g3	Up_in_P
8.44942	0.432527	0.680909	0.63522	0.525285	NA	Maclig_37v3@Mlig000989.g4	Up_in_O
109.686	0.0716246	0.215289	0.33269	0.739368	0.894671	Maclig_37v3@Mlig000990.g1	Up_in_O
47.4444	-0.493662	0.361374	-1.36607	0.171917	0.478809	Maclig_37v3@Mlig000991.g2	Up_in_P
38.8864	0.524817	0.318835	1.64605	0.0997539	0.380271	Maclig_37v3@Mlig000991.g8	Up_in_O
9.5626	-0.276553	0.884793	-0.312563	0.754613	NA	Maclig_37v3@Mlig000992.g3	Up_in_P
3.28943	1.92896	1.61918	1.19132	0.233527	NA	Maclig_37v3@Mlig000992.g4	Up_in_O
290.343	-0.675623	0.210898	-3.20355	0.00135742	0.0449331	Maclig_37v3@Mlig000993.g1	Up_in_P
329.579	-0.0316015	0.147718	-0.213932	0.8306	0.933472	Maclig_37v3@Mlig000993.g2	Up_in_P
147.278	-1.09769	0.272033	-4.03515	5.45679e-05	0.00665534	Maclig_37v3@Mlig000993.g4	Up_in_P
1.95708	-0.264358	1.37266	-0.192588	0.847282	NA	Maclig_37v3@Mlig000993.g6	Up_in_P
29.841	-0.262046	0.33155	-0.790366	0.429314	NA	Maclig_37v3@Mlig000994.g109	Up_in_P
44.9281	-0.182299	0.313442	-0.581604	0.560834	0.798079	Maclig_37v3@Mlig000994.g32	Up_in_P
16.7534	-0.698192	0.582363	-1.1989	0.230569	NA	Maclig_37v3@Mlig000994.g65	Up_in_P
0.35952	0.825964	3.52803	0.234115	0.814896	NA	Maclig_37v3@Mlig000994.g77	Up_in_O
11.5818	0.680427	0.602368	1.12959	0.25865	NA	Maclig_37v3@Mlig000994.g79	Up_in_O
1.71607	-1.12973	2.19541	-0.514586	0.606842	NA	Maclig_37v3@Mlig000994.g80	Up_in_P
0.114597	-0.627919	3.53381	-0.177689	0.858967	NA	Maclig_37v3@Mlig000994.g86	Up_in_P
0.33482	1.96467	3.49604	0.561969	0.574137	NA	Maclig_37v3@Mlig000994.g87	Up_in_O
70.7092	0.0122492	0.296266	0.0413453	0.967021	0.988493	Maclig_37v3@Mlig000994.g91	Up_in_O
10.6767	0.0126193	0.566786	0.0222647	0.982237	NA	Maclig_37v3@Mlig000994.g93	Up_in_O
0.607069	0.679364	2.73078	0.24878	0.803531	NA	Maclig_37v3@Mlig000994.g94	Up_in_O
10.2878	-0.108564	0.536507	-0.202353	0.839641	NA	Maclig_37v3@Mlig000994.g95	Up_in_P
4.3409	-0.4505	1.12857	-0.399179	0.689761	NA	Maclig_37v3@Mlig000994.g97	Up_in_P
22.8061	-0.562079	0.429461	-1.3088	0.190602	NA	Maclig_37v3@Mlig000994.g99	Up_in_P
4.89197	-5.72054	1.2901	-4.43419	9.24212e-06	NA	Maclig_37v3@Mlig000995.g11	Up_in_P
29.152	-0.361512	0.411708	-0.878077	0.379902	NA	Maclig_37v3@Mlig000995.g18	Up_in_P
14.4541	0.0710556	0.480862	0.147767	0.882527	NA	Maclig_37v3@Mlig000995.g9	Up_in_O
45.1733	-0.14289	0.325887	-0.438464	0.66105	0.857833	Maclig_37v3@Mlig000997.g3	Up_in_P
23.518	1.0977	0.559545	1.96177	0.049789	NA	Maclig_37v3@Mlig000998.g12	Up_in_O
24.9106	-0.0479125	0.431098	-0.111141	0.911505	NA	Maclig_37v3@Mlig000998.g5	Up_in_P
76.8365	-0.0705621	0.21683	-0.325427	0.744858	0.897887	Maclig_37v3@Mlig000998.g9	Up_in_P
63.9131	-0.116239	0.276982	-0.419662	0.674732	0.865361	Maclig_37v3@Mlig000999.g2	Up_in_P
21.8556	0.48765	0.477077	1.02216	0.306705	NA	Maclig_37v3@Mlig001000.g3	Up_in_O
11.1005	0.884206	0.751072	1.17726	0.239092	NA	Maclig_37v3@Mlig001000.g4	Up_in_O
0.338965	-1.87569	3.4891	-0.537586	0.590863	NA	Maclig_37v3@Mlig001000.g9	Up_in_P
24.9408	-1.09739	0.459126	-2.39016	0.016841	NA	Maclig_37v3@Mlig001001.g3	Up_in_P
3.65606	-1.97861	1.29959	-1.52249	0.127886	NA	Maclig_37v3@Mlig001002.g4	Up_in_P
21.4339	-0.464292	0.445465	-1.04226	0.29729	NA	Maclig_37v3@Mlig001002.g6	Up_in_P
62.4688	-0.434909	0.244697	-1.77734	0.075512	0.332505	Maclig_37v3@Mlig001003.g2	Up_in_P
7.25117	-0.666787	0.900165	-0.740739	0.458852	NA	Maclig_37v3@Mlig001004.g1	Up_in_P
551.416	0.399222	0.205792	1.93994	0.0523876	0.282849	Maclig_37v3@Mlig001005.g1	Up_in_O
114.759	0.38829	0.245656	1.58063	0.113963	0.402328	Maclig_37v3@Mlig001005.g2	Up_in_O
455.34	0.497424	0.218698	2.27448	0.0229374	0.190804	Maclig_37v3@Mlig001005.g3	Up_in_O
80.5122	0.202352	0.252685	0.800809	0.423242	0.708306	Maclig_37v3@Mlig001005.g5	Up_in_O
39.854	-0.054422	0.310576	-0.175229	0.860899	0.946762	Maclig_37v3@Mlig001006.g2	Up_in_P
12.7463	-0.0304467	0.577409	-0.0527298	0.957947	NA	Maclig_37v3@Mlig001006.g9	Up_in_P
88.5747	-0.145837	0.223151	-0.653532	0.513413	0.76827	Maclig_37v3@Mlig001007.g10	Up_in_P
84.0676	-0.00798792	0.198694	-0.0402022	0.967932	0.988828	Maclig_37v3@Mlig001008.g15	Up_in_P
0.145029	-0.627919	3.53381	-0.177689	0.858967	NA	Maclig_37v3@Mlig001008.g5	Up_in_P
47.1293	-0.444324	0.254595	-1.74522	0.0809463	0.343945	Maclig_37v3@Mlig001008.g8	Up_in_P
88.7638	-0.464689	0.337652	-1.37624	0.168748	0.475377	Maclig_37v3@Mlig001009.g14	Up_in_P
67.3875	-0.349518	0.573756	-0.609174	0.542409	0.786841	Maclig_37v3@Mlig001010.g1	Up_in_P
25.3779	-0.304685	0.696327	-0.437559	0.661706	NA	Maclig_37v3@Mlig001010.g12	Up_in_P
87.3549	-0.466475	0.323386	-1.44247	0.149169	0.45154	Maclig_37v3@Mlig001010.g5	Up_in_P
22.8496	0.140786	0.435442	0.323318	0.746455	NA	Maclig_37v3@Mlig001011.g1	Up_in_O
262.813	0.480127	0.164944	2.91084	0.00360461	0.0746044	Maclig_37v3@Mlig001012.g1	Up_in_O
76.9633	-0.682057	0.330534	-2.0635	0.0390649	0.245908	Maclig_37v3@Mlig001013.g1	Up_in_P
97.0338	-0.563934	0.31853	-1.77042	0.0766566	0.334689	Maclig_37v3@Mlig001013.g4	Up_in_P
1.38205	-0.350652	1.89559	-0.184982	0.853243	NA	Maclig_37v3@Mlig001013.g6	Up_in_P
2.97027	-0.583149	1.37978	-0.422638	0.67256	NA	Maclig_37v3@Mlig001013.g9	Up_in_P
25.3233	0.342045	0.45018	0.759795	0.447377	NA	Maclig_37v3@Mlig001014.g3	Up_in_O
4.96362	0.727692	0.921935	0.78931	0.429931	NA	Maclig_37v3@Mlig001014.g6	Up_in_O
7.51407	1.08569	0.7036	1.54306	0.122817	NA	Maclig_37v3@Mlig001014.g8	Up_in_O
54.8515	0.844354	0.375511	2.24854	0.0245416	0.196416	Maclig_37v3@Mlig001015.g1	Up_in_O
88.2519	0.195706	0.204228	0.958275	0.337924	0.643929	Maclig_37v3@Mlig001016.g1	Up_in_O
51.7806	-0.466047	0.277634	-1.67864	0.093223	0.367688	Maclig_37v3@Mlig001016.g2	Up_in_P
204.989	-0.353752	0.18295	-1.9336	0.0531628	0.284414	Maclig_37v3@Mlig001018.g12	Up_in_P
303.15	-0.118466	0.177251	-0.668349	0.503911	0.762002	Maclig_37v3@Mlig001018.g13	Up_in_P
533.795	0.0772483	0.134714	0.573424	0.566358	0.802427	Maclig_37v3@Mlig001018.g2	Up_in_O
600.677	-0.0688275	0.16446	-0.418505	0.675578	0.865541	Maclig_37v3@Mlig001018.g4	Up_in_P
110.431	-0.161509	0.287787	-0.56121	0.574654	0.807701	Maclig_37v3@Mlig001018.g7	Up_in_P
14.5813	-0.288353	0.491708	-0.586431	0.557586	NA	Maclig_37v3@Mlig001019.g10	Up_in_P
151.518	-0.217531	0.168735	-1.28919	0.197331	0.506794	Maclig_37v3@Mlig001019.g5	Up_in_P
28.2992	-0.280498	0.342466	-0.819053	0.412756	NA	Maclig_37v3@Mlig001020.g1	Up_in_P
11.3865	-0.711541	0.795719	-0.894211	0.371209	NA	Maclig_37v3@Mlig001020.g2	Up_in_P
60.7577	0.789039	0.339085	2.32696	0.0199672	0.178159	Maclig_37v3@Mlig001021.g1	Up_in_O
38.9632	0.557023	0.315608	1.76492	0.0775771	0.336539	Maclig_37v3@Mlig001021.g4	Up_in_O
72.9688	0.520565	0.25114	2.07281	0.0381903	0.2437	Maclig_37v3@Mlig001021.g5	Up_in_O
23.0299	0.484827	0.349883	1.38569	0.165843	NA	Maclig_37v3@Mlig001022.g1	Up_in_O
14.0332	0.209403	0.544507	0.384574	0.700553	NA	Maclig_37v3@Mlig001022.g3	Up_in_O
60.3525	0.30105	0.260494	1.15569	0.247809	0.563052	Maclig_37v3@Mlig001023.g4	Up_in_O
1.35509	-1.30048	1.61772	-0.803898	0.421456	NA	Maclig_37v3@Mlig001023.g5	Up_in_P
33.7129	-0.282262	0.467507	-0.603761	0.546003	NA	Maclig_37v3@Mlig001024.g3	Up_in_P
43.703	-0.207182	0.29849	-0.6941	0.487619	0.752075	Maclig_37v3@Mlig001024.g6	Up_in_P
20.1435	-0.0695901	0.410811	-0.169397	0.865484	NA	Maclig_37v3@Mlig001024.g7	Up_in_P
17.3448	-0.357301	0.447194	-0.798984	0.4243	NA	Maclig_37v3@Mlig001025.g3	Up_in_P
96.035	-0.0203694	0.298137	-0.0683222	0.945529	0.981865	Maclig_37v3@Mlig001026.g1	Up_in_P
21.2987	0.0492987	0.379257	0.129988	0.896576	NA	Maclig_37v3@Mlig001027.g1	Up_in_O
3.83342	-0.795697	1.17616	-0.676524	0.498708	NA	Maclig_37v3@Mlig001027.g10	Up_in_P
0.774052	-3.04629	2.92161	-1.04267	0.2971	NA	Maclig_37v3@Mlig001027.g12	Up_in_P
12.7006	-0.0432564	0.586245	-0.0737855	0.941181	NA	Maclig_37v3@Mlig001027.g5	Up_in_P
41.469	-0.0650308	0.317735	-0.20467	0.83783	0.936377	Maclig_37v3@Mlig001027.g9	Up_in_P
594.898	0.305668	0.181281	1.68616	0.0917657	0.365106	Maclig_37v3@Mlig001028.g1	Up_in_O
11.1391	0.208752	0.518685	0.402464	0.687342	NA	Maclig_37v3@Mlig001029.g1	Up_in_O
20.7307	-0.364476	0.430503	-0.846628	0.397202	NA	Maclig_37v3@Mlig001029.g3	Up_in_P
58.2716	-0.00557457	0.24624	-0.0226388	0.981938	0.993674	Maclig_37v3@Mlig001029.g5	Up_in_P
22.2021	0.0179508	0.554776	0.0323568	0.974187	NA	Maclig_37v3@Mlig001030.g2	Up_in_O
16.056	0.32554	0.694961	0.46843	0.639477	NA	Maclig_37v3@Mlig001031.g3	Up_in_O
34.663	-0.0380238	0.362101	-0.105009	0.916369	NA	Maclig_37v3@Mlig001031.g4	Up_in_P
60.3169	-0.343269	0.282521	-1.21502	0.224358	0.539248	Maclig_37v3@Mlig001032.g1	Up_in_P
81.1536	-0.104042	0.215481	-0.482836	0.629212	0.838306	Maclig_37v3@Mlig001032.g3	Up_in_P
8.48722	-0.571366	0.696707	-0.820094	0.412162	NA	Maclig_37v3@Mlig001033.g4	Up_in_P
29.6526	-0.622059	0.361797	-1.71936	0.0855494	NA	Maclig_37v3@Mlig001034.g2	Up_in_P
4.82977	-0.549686	0.776277	-0.708105	0.47888	NA	Maclig_37v3@Mlig001035.g14	Up_in_P
18.9887	0.432834	0.538583	0.803653	0.421597	NA	Maclig_37v3@Mlig001036.g1	Up_in_O
77.3967	0.446221	0.286983	1.55487	0.119978	0.411576	Maclig_37v3@Mlig001037.g2	Up_in_O
129.928	-0.0792301	0.214069	-0.370115	0.711297	0.882293	Maclig_37v3@Mlig001037.g4	Up_in_P
66.6843	0.313626	0.242773	1.29185	0.196409	0.50609	Maclig_37v3@Mlig001038.g2	Up_in_O
8.86028	-0.0650969	0.649512	-0.100224	0.920166	NA	Maclig_37v3@Mlig001038.g3	Up_in_P
37.76	-0.145439	0.325688	-0.446558	0.655194	0.8552	Maclig_37v3@Mlig001038.g5	Up_in_P
32.3046	-0.0178987	0.369288	-0.048468	0.961343	NA	Maclig_37v3@Mlig001039.g1	Up_in_P
21.2882	-0.684553	0.426893	-1.60357	0.108809	NA	Maclig_37v3@Mlig001039.g2	Up_in_P
23.4044	-0.56886	0.431951	-1.31695	0.187854	NA	Maclig_37v3@Mlig001040.g3	Up_in_P
25.0496	0.293977	0.424608	0.692348	0.488719	NA	Maclig_37v3@Mlig001041.g3	Up_in_O
19.2484	-0.977156	0.471936	-2.07052	0.0384033	NA	Maclig_37v3@Mlig001042.g11	Up_in_P
1.70272	-1.1415	1.45663	-0.783657	0.433241	NA	Maclig_37v3@Mlig001042.g17	Up_in_P
1.28559	-0.685996	2.35766	-0.290964	0.771079	NA	Maclig_37v3@Mlig001042.g19	Up_in_P
0.256636	0.0934147	3.53381	0.0264345	0.978911	NA	Maclig_37v3@Mlig001042.g20	Up_in_O
3.94573	-0.369599	0.957668	-0.385936	0.699544	NA	Maclig_37v3@Mlig001042.g21	Up_in_P
1.10685	-0.850359	2.05112	-0.414583	0.678447	NA	Maclig_37v3@Mlig001042.g22	Up_in_P
10.0572	0.288464	0.596393	0.483681	0.628612	NA	Maclig_37v3@Mlig001042.g24	Up_in_O
4.97848	0.0194459	0.746566	0.0260471	0.97922	NA	Maclig_37v3@Mlig001042.g27	Up_in_O
0.623171	1.84282	2.30394	0.799856	0.423794	NA	Maclig_37v3@Mlig001042.g29	Up_in_O
2.12603	-0.913152	1.16118	-0.786396	0.431635	NA	Maclig_37v3@Mlig001042.g31	Up_in_P
19.0063	0.275076	0.442542	0.621582	0.534217	NA	Maclig_37v3@Mlig001042.g4	Up_in_O
3.27629	-0.356723	1.30034	-0.27433	0.783831	NA	Maclig_37v3@Mlig001043.g1	Up_in_P
1949.87	0.609767	0.177849	3.42857	0.000606777	0.0287774	Maclig_37v3@Mlig001044.g1	Up_in_O
151.784	0.0416447	0.169763	0.245311	0.806216	0.922274	Maclig_37v3@Mlig001045.g5	Up_in_O
113.381	-0.054139	0.220451	-0.245583	0.806005	0.922274	Maclig_37v3@Mlig001046.g1	Up_in_P
79.595	-0.125599	0.257673	-0.487434	0.625951	0.836472	Maclig_37v3@Mlig001047.g11	Up_in_P
135.814	0.243704	0.257035	0.948136	0.34306	0.647504	Maclig_37v3@Mlig001047.g2	Up_in_O
36.693	0.229112	0.349778	0.65502	0.512455	NA	Maclig_37v3@Mlig001048.g2	Up_in_O
50.7131	-0.189287	0.253343	-0.747155	0.45497	0.729174	Maclig_37v3@Mlig001050.g5	Up_in_P
66.8342	-0.539082	0.297521	-1.81191	0.0700001	0.321288	Maclig_37v3@Mlig001051.g2	Up_in_P
2.24121	-4.5827	2.28803	-2.0029	0.0451876	NA	Maclig_37v3@Mlig001052.g1	Up_in_P
3.35041	-2.51518	1.32764	-1.89448	0.0581618	NA	Maclig_37v3@Mlig001052.g13	Up_in_P
0.523794	2.5822	3.30456	0.781405	0.434565	NA	Maclig_37v3@Mlig001052.g15	Up_in_O
79.6921	-0.816558	0.314499	-2.59638	0.00942127	0.122912	Maclig_37v3@Mlig001052.g16	Up_in_P
15.6557	-0.871949	0.602725	-1.44668	0.147988	NA	Maclig_37v3@Mlig001052.g3	Up_in_P
12.5716	-1.53969	0.677018	-2.27423	0.0229524	NA	Maclig_37v3@Mlig001052.g6	Up_in_P
30.7525	-0.0706061	0.327144	-0.215826	0.829124	NA	Maclig_37v3@Mlig001053.g3	Up_in_P
4.38147	-0.153899	0.932193	-0.165094	0.86887	NA	Maclig_37v3@Mlig001054.g3	Up_in_P
2.55013	0.0952805	1.38229	0.0689295	0.945046	NA	Maclig_37v3@Mlig001054.g4	Up_in_O
48.7328	0.00500685	0.261729	0.0191299	0.984737	0.994498	Maclig_37v3@Mlig001055.g2	Up_in_O
235.869	-0.11047	0.191003	-0.578371	0.563014	0.799401	Maclig_37v3@Mlig001056.g1	Up_in_P
47.1063	-0.314004	0.307686	-1.02053	0.307475	0.621931	Maclig_37v3@Mlig001057.g2	Up_in_P
24.6888	0.216113	0.443742	0.487024	0.626241	NA	Maclig_37v3@Mlig001058.g2	Up_in_O
0.694612	1.92316	3.13087	0.614256	0.539046	NA	Maclig_37v3@Mlig001059.g3	Up_in_O
20.6988	-0.495507	0.434143	-1.14134	0.253727	NA	Maclig_37v3@Mlig001059.g5	Up_in_P
19.2298	-0.195686	0.403377	-0.485118	0.627593	NA	Maclig_37v3@Mlig001060.g1	Up_in_P
12.3702	0.00635395	0.518119	0.0122635	0.990215	NA	Maclig_37v3@Mlig001061.g10	Up_in_O
1.62606	-3.30842	1.54471	-2.14178	0.0322112	NA	Maclig_37v3@Mlig001061.g13	Up_in_P
26.1123	-0.308497	0.429761	-0.717833	0.47286	NA	Maclig_37v3@Mlig001061.g2	Up_in_P
32.2249	-0.632997	0.336589	-1.88062	0.0600235	NA	Maclig_37v3@Mlig001061.g5	Up_in_P
2.58242	0.853011	1.56093	0.546476	0.584739	NA	Maclig_37v3@Mlig001061.g6	Up_in_O
42.8887	-0.0427253	0.278798	-0.153248	0.878202	0.954234	Maclig_37v3@Mlig001061.g8	Up_in_P
14.6555	0.224973	0.456154	0.493195	0.621875	NA	Maclig_37v3@Mlig001061.g9	Up_in_O
24.1138	0.161934	0.456357	0.35484	0.72271	NA	Maclig_37v3@Mlig001062.g13	Up_in_O
26.3484	0.441001	0.427917	1.03058	0.302739	NA	Maclig_37v3@Mlig001062.g2	Up_in_O
10.3199	-0.810054	0.796328	-1.01724	0.309041	NA	Maclig_37v3@Mlig001062.g9	Up_in_P
63.3309	-0.906909	0.378194	-2.398	0.0164848	0.16241	Maclig_37v3@Mlig001063.g1	Up_in_P
160.014	0.0341962	0.19334	0.176871	0.85961	0.946727	Maclig_37v3@Mlig001064.g1	Up_in_O
0.493063	2.50427	3.4613	0.723507	0.469369	NA	Maclig_37v3@Mlig001067.g2	Up_in_O
34.504	-0.431631	0.344526	-1.25283	0.210269	NA	Maclig_37v3@Mlig001067.g3	Up_in_P
4.34393	-0.14741	1.01591	-0.145102	0.884631	NA	Maclig_37v3@Mlig001067.g4	Up_in_P
20.6693	-0.135171	0.492528	-0.274442	0.783745	NA	Maclig_37v3@Mlig001068.g2	Up_in_P
12.196	-0.49762	0.82761	-0.601273	0.547658	NA	Maclig_37v3@Mlig001069.g2	Up_in_P
5.55282	0.757372	0.802421	0.943858	0.345242	NA	Maclig_37v3@Mlig001069.g4	Up_in_O
9.23817	0.423916	0.533603	0.794441	0.426939	NA	Maclig_37v3@Mlig001069.g7	Up_in_O
104.606	0.255348	0.291361	0.876397	0.380814	0.678158	Maclig_37v3@Mlig001070.g2	Up_in_O
386.542	0.401358	0.211575	1.897	0.0578274	0.297635	Maclig_37v3@Mlig001071.g3	Up_in_O
35.5724	0.179471	0.346229	0.51836	0.604207	NA	Maclig_37v3@Mlig001072.g1	Up_in_O
60.7469	0.167654	0.250224	0.670015	0.502849	0.761709	Maclig_37v3@Mlig001072.g2	Up_in_O
11.712	-0.105985	0.80009	-0.132466	0.894616	NA	Maclig_37v3@Mlig001072.g20	Up_in_P
13.3671	1.64928	0.920274	1.79216	0.0731074	NA	Maclig_37v3@Mlig001073.g2	Up_in_O
8.64355	-0.972987	0.671397	-1.4492	0.147282	NA	Maclig_37v3@Mlig001073.g3	Up_in_P
55.5697	-0.720196	0.316498	-2.27552	0.0228749	0.190397	Maclig_37v3@Mlig001073.g5	Up_in_P
166.717	0.178211	0.180708	0.986183	0.324043	0.634436	Maclig_37v3@Mlig001074.g4	Up_in_O
39.6805	0.412368	0.387589	1.06393	0.28736	0.602428	Maclig_37v3@Mlig001075.g12	Up_in_O
1642.08	0.0476616	0.235795	0.202131	0.839814	0.937141	Maclig_37v3@Mlig001075.g18	Up_in_O
3.13416	-0.642813	1.42319	-0.45167	0.651506	NA	Maclig_37v3@Mlig001075.g40	Up_in_P
115.756	-0.705383	0.291707	-2.41812	0.0156009	0.158889	Maclig_37v3@Mlig001075.g44	Up_in_P
223.572	-0.117227	0.30591	-0.383207	0.701566	0.87763	Maclig_37v3@Mlig001075.g54	Up_in_P
0.639291	0.653191	2.35518	0.277343	0.781517	NA	Maclig_37v3@Mlig001075.g57	Up_in_O
10.4947	-0.966141	0.714179	-1.3528	0.17612	NA	Maclig_37v3@Mlig001075.g59	Up_in_P
56.7824	-0.272818	0.287636	-0.948483	0.342883	0.647452	Maclig_37v3@Mlig001075.g8	Up_in_P
2164.84	-0.0921912	0.297792	-0.309582	0.756879	0.902178	Maclig_37v3@Mlig001076.g1	Up_in_P
312.313	-0.21732	0.290816	-0.747276	0.454897	0.729174	Maclig_37v3@Mlig001076.g4	Up_in_P
53.5236	0.0363895	0.471396	0.0771951	0.938468	0.979384	Maclig_37v3@Mlig001077.g1	Up_in_O
19.6606	0.0869674	0.376106	0.231231	0.817135	NA	Maclig_37v3@Mlig001078.g1	Up_in_O
37.5811	0.0188779	1.08876	0.0173388	0.986166	0.995027	Maclig_37v3@Mlig001080.g2	Up_in_O
264.235	0.144992	0.170609	0.849848	0.39541	0.687527	Maclig_37v3@Mlig001081.g1	Up_in_O
8.17917	0.625557	0.690485	0.905968	0.364953	NA	Maclig_37v3@Mlig001082.g7	Up_in_O
8.89276	-0.809954	0.642598	-1.26044	0.207512	NA	Maclig_37v3@Mlig001082.g8	Up_in_P
29.667	0.908252	0.337063	2.6946	0.00704726	NA	Maclig_37v3@Mlig001083.g6	Up_in_O
77.1939	-0.307407	0.304263	-1.01033	0.312336	0.626077	Maclig_37v3@Mlig001084.g4	Up_in_P
74.3536	0.21499	0.250372	0.858684	0.390515	0.684897	Maclig_37v3@Mlig001086.g1	Up_in_O
17.3682	0.177104	0.474613	0.373155	0.709033	NA	Maclig_37v3@Mlig001086.g2	Up_in_O
7.26992	-0.951353	0.847267	-1.12285	0.261502	NA	Maclig_37v3@Mlig001087.g19	Up_in_P
1.65637	-0.795751	1.3025	-0.610941	0.541238	NA	Maclig_37v3@Mlig001087.g20	Up_in_P
11.4536	0.678792	0.51934	1.30703	0.191203	NA	Maclig_37v3@Mlig001088.g1	Up_in_O
214.436	0.19518	0.148299	1.31613	0.188131	0.497413	Maclig_37v3@Mlig001089.g15	Up_in_O
0.762843	-2.05091	3.0604	-0.670146	0.502765	NA	Maclig_37v3@Mlig001089.g19	Up_in_P
116.503	-0.216385	0.2132	-1.01494	0.310134	0.624529	Maclig_37v3@Mlig001090.g1	Up_in_P
19.0986	-0.189565	0.444521	-0.426447	0.669782	NA	Maclig_37v3@Mlig001091.g1	Up_in_P
30.4638	0.80507	0.312881	2.57309	0.0100796	NA	Maclig_37v3@Mlig001092.g3	Up_in_O
502.36	0.529139	0.163523	3.23587	0.00121273	0.0424041	Maclig_37v3@Mlig001092.g5	Up_in_O
6.87405	0.0629588	0.776417	0.0810889	0.935371	NA	Maclig_37v3@Mlig001092.g6	Up_in_O
34.9341	0.0621687	0.329339	0.188768	0.850275	NA	Maclig_37v3@Mlig001094.g1	Up_in_O
26.2551	-0.112779	0.432129	-0.260984	0.794105	NA	Maclig_37v3@Mlig001094.g8	Up_in_P
168.851	0.0599719	0.239469	0.250437	0.802249	0.92031	Maclig_37v3@Mlig001095.g3	Up_in_O
53.5437	-0.0778917	0.457399	-0.170292	0.86478	0.948273	Maclig_37v3@Mlig001095.g7	Up_in_P
53.5526	-0.646989	0.312477	-2.07051	0.0384042	0.243999	Maclig_37v3@Mlig001096.g1	Up_in_P
112.115	-0.0472095	0.181433	-0.260204	0.794706	0.91821	Maclig_37v3@Mlig001096.g10	Up_in_P
6.77287	-0.89856	0.842715	-1.06627	0.286303	NA	Maclig_37v3@Mlig001096.g7	Up_in_P
6.65812	-0.67481	1.03603	-0.65134	0.514827	NA	Maclig_37v3@Mlig001097.g2	Up_in_P
3.00256	0.354497	0.976168	0.363151	0.716492	NA	Maclig_37v3@Mlig001097.g6	Up_in_O
5.25469	0.766083	1.17518	0.651883	0.514476	NA	Maclig_37v3@Mlig001097.g7	Up_in_O
1.95598	4.49575	1.57311	2.85788	0.00426486	NA	Maclig_37v3@Mlig001097.g9	Up_in_O
56.7082	-0.260948	0.284309	-0.917832	0.358707	0.660453	Maclig_37v3@Mlig001099.g2	Up_in_P
94.4028	-0.105351	0.263977	-0.399091	0.689826	0.872788	Maclig_37v3@Mlig001100.g4	Up_in_P
9.72401	0.28962	0.700695	0.413332	0.679363	NA	Maclig_37v3@Mlig001101.g12	Up_in_O
48.8249	0.141727	0.301122	0.470661	0.637883	0.844708	Maclig_37v3@Mlig001101.g8	Up_in_O
29.8748	0.205109	0.34084	0.601776	0.547323	NA	Maclig_37v3@Mlig001101.g9	Up_in_O
45.5533	0.0271182	0.348913	0.077722	0.938049	0.979196	Maclig_37v3@Mlig001102.g11	Up_in_O
7.27254	0.0231794	1.24236	0.0186575	0.985114	NA	Maclig_37v3@Mlig001102.g2	Up_in_O
197.04	0.155446	0.166185	0.935375	0.349595	0.652784	Maclig_37v3@Mlig001103.g1	Up_in_O
71.8015	-0.018249	0.254302	-0.071761	0.942792	0.980865	Maclig_37v3@Mlig001104.g9	Up_in_P
34.1388	0.253924	0.290226	0.874916	0.381619	NA	Maclig_37v3@Mlig001105.g2	Up_in_O
988.351	-0.408336	0.166829	-2.44764	0.0143797	0.151486	Maclig_37v3@Mlig001106.g1	Up_in_P
2.84463	-4.92449	1.79096	-2.74964	0.00596608	NA	Maclig_37v3@Mlig001106.g5	Up_in_P
0.256636	0.0934147	3.53381	0.0264345	0.978911	NA	Maclig_37v3@Mlig001106.g6	Up_in_O
117.871	-0.0372148	0.211347	-0.176084	0.860228	0.946727	Maclig_37v3@Mlig001107.g3	Up_in_P
1.4996	-1.43518	1.87468	-0.765557	0.44394	NA	Maclig_37v3@Mlig001107.g4	Up_in_P
206.831	-0.101952	0.151301	-0.673833	0.500418	0.760763	Maclig_37v3@Mlig001107.g6	Up_in_P
6.9861	0.482426	0.961423	0.501783	0.61582	NA	Maclig_37v3@Mlig001107.g7	Up_in_O
58.0019	-1.12577	0.458031	-2.45784	0.0139775	0.149244	Maclig_37v3@Mlig001108.g6	Up_in_P
61.4235	0.316858	0.258099	1.22766	0.219575	0.534262	Maclig_37v3@Mlig001109.g1	Up_in_O
[truncated: 54,885 more rows]
