# Supplementary material for: RNA-Seq of three free-living flatworm species suggests rapid evolution of reproduction-related genes
Source: BMC Genomics. 2020 Jul 6;21:462. doi: 10.1186/s12864-020-06862-x (PMC7336406; doi:10.1186/s12864-020-06862-x)
Supplement: Supplementary file 18 — Additional file 18: Table S11. A table of information for each primer pair used in the current study to transfer ISH expression pattern annotations to the Mlig_37v3 transcriptome assembly. [file 12864_2020_6862_MOESM18_ESM.xls]

## Sheet: Legend
Table S11 A table of information for each primer pair used in the current study to transfer ISH expression pattern annotations to the Mlig_37v3 transcriptome assembly
Transcriptome	The name of the source transcriptome for each primer pair
SourceID	The ID of the original transcript from which the primer pair was produced
PrimerID	A unique ID for each primer pair
SourceName	The name of the original transcript from which the primer pair was produced
SourceLength	The length of the original transcript from which the primer pair was produced
ProbeLength	The predicted length of the probe produced from the primer pair
FW_primer	The sequence of the forward primer
RV_primer	The sequence of the reverse primer
Expression	A semicolon separated list of expression pattern descriptions for the primer pair
Reference	The reference (if available) for each primer pair, see reference list in main text for full reference.
Mlig_37 Transcript	The Mlig_37v3 transcript to which the annotation was mapped
Annotation Method	The method by which the annotation was mapped to the Mlig_37v3 transcriptome assembly

## Sheet: Data
Transcriptome	SourceID	PrimerID	SourceName	SourceLength	ProbeLength	FW_primer	RV_primer	Expression	Reference	Mlig_37 Transcript	Annotation Method
MLRNA110815	RNA815_6906.2	RNA815_6906.2.b		465	300	ACCTTCCTGTCGGTAGTTCTGG	GAGGTTCTTGCTTGCTAACGAAA	antrum	Lengerer et al., 2018	Maclig_37v3@Mlig034179.g1	blastn
MLRNA110815	RNA815_345.1	RNA815_345.1.a		5053	702	AGTTCAAACTTCATGTTCGTGTCC	AGTTATCAGCGTGCCATTATTTCC	antrum	Weber et al., 2018	Maclig_37v3@Mlig010673.g5	primer_mapping
MLRNA110815	RNA815_6906.2	RNA815_6906.2.a		465	416	ACCTTCCTGTCGGTAGTTCTGG	GAGGTTCTTGCTTGCTAACGAAA	antrum		Maclig_37v3@Mlig034179.g1	blastn
MLRNA110815	RNA815_1838.3	RNA815_1838.3		501	364	GCTACACAACTCAACCAAGAAAGC	ATCAAGGCGACTGAGTGATGG	gonads	Ramm et al., 2019	Maclig_37v3@Mlig001477.g4	blastn
MLRNA110815	RNA815_7293.1	RNA815_7293.1.a		1713	710	CTATCACGTGCTCATGGACCTC	TTGGTTATCAGCTGGTTCTGGTAG	gonads	Weber et al., 2018	Maclig_37v3@Mlig012343.g1	blastn
MLRNA110815	RNA815_8281.1	RNA815_8281.1.a		1600	251	CTCCGCGAGCTGCCAGAAGT	AACCGCTCCGGCTTGAGAACT	gonads	Weber et al., 2018	Maclig_37v3@Mlig025175.g4	primer_mapping
MLRNA110815	RNA815_14954	RNA815_14954		1115	897	AAACATGAGGGTCTCCAATACG	ATGGGAAAAACACTGAGAGAGG	gonads	Weber et al., 2018	Maclig_37v3@Mlig044905.g1	blastn
MLRNA110815	RNA815_22723	RNA815_22723		819	283	ATGAACAAGTCCAGCTACATCTGC	TGCAGTCGTAACTAGACGAAATGG	gonads;gut	Ramm et al., 2019	Maclig_37v3@Mlig025283.g1	primer_mapping
MLRNA110815	RNA815_52031	RNA815_52031		387	202	CTCTCGGCTGCTCAGAACAC	CACTTGATATTCAAGCGACGAAA	gonads;pharyngeal glands	Weber et al., 2018	Maclig_37v3@Mlig006166.g1	blastn
MLRNA110815	RNA815_16738	RNA815_16738.b		1028	601	AGCCGGTTGAGCAGATTG	ACGGGAACTCGTTGTTGAAG	ovaries	Arbore et al., 2015	Maclig_37v3@Mlig002706.g1	blastn
MLRNA110815	RNA815_2640	RNA815_2640		2604	667	TGATGACAAACAGCGACGAC	ACCTCGACAAAGTTGGCTTG	ovaries	Arbore et al., 2015	Maclig_37v3@Mlig007523.g1	primer_mapping
MLRNA110815	RNA815_7498	RNA815_7498		1687	606	CAACCACCGGATTGGAAG	GCTTAGCAGCCTCAGTGTCC	ovaries	Arbore et al., 2015	Maclig_37v3@Mlig034329.g1	primer_mapping
MLRNA110815	RNA815_80.4	RNA815_80.4.a	Mlig-pro5	969	557	TGATTATTCTCGTTGCTGCTC	ATATTGGGTCACCGCAGTTG	prostate	Arbore et al., 2015	FALSE	FALSE
MLRNA110815	RNA815_16008.1	RNA815_16008.1.b	Mlig-pro37	1062	619	CTGCGGTGATTCAAAAATTGC	GCAATGCGTTCCACTTATTACTCC	prostate	Weber et al., 2018	Maclig_37v3@Mlig021499.g3	primer_mapping
MLRNA110815	RNA815_2976	RNA815_2976.a	Mlig-pro17	2494	408	GCGACAAAGATAAAACACTGTGC	GAGAGGCGAAGCTACCAGAGG	prostate	Weber et al., 2018	Maclig_37v3@Mlig000890.g6	primer_mapping
MLRNA110815	RNA815_43684	RNA815_43684B	Mlig-pro76	469	222	GAGGTGGAGAAATCTCGTCAGG	AGCAAGTTGCTTCAGATTGA	prostate	Weber et al., 2018	FALSE	FALSE
MLRNA110815	RNA815_16008.1	RNA815_16008.1.c	Mlig-pro37	1062	667	CTGCGGTGATTCAAAAATTGC	GCAATGCGTTCCACTTATTACTCC	prostate		Maclig_37v3@Mlig021499.g3	primer_mapping
MLRNA110815	RNA815_29683.2	RNA815_29683.2		474	334	GCTATTATTGGAGCGCTTATAGCC	GGATTAACATTTTCGGTCAAGTCC	prostate;gonads	Weber et al., 2018	FALSE	FALSE
MLRNA110815	RNA815_5875.2	RNA815_5875.2		1073	653	CGACCGAGTTCTGTCTTCAGG	CTCGACTTCGTATTCGGTAGCC	prostate;pharingeal glands	Weber et al., 2018	Maclig_37v3@Mlig001203.g5	blastn
MLRNA110815	RNA815_15323.2	RNA815_15323.2		291	212	CCAAGGCTCTTGAGAAAATACG	CAGGTGGGAGGTCTATCTGTCC	antrum	Lengerer et al., 2018	FALSE	FALSE
MLRNA110815	RNA815_1900.2	RNA815_1900.2		2798	855	CAGCAAGGGACGAGTTTTTACC	GGAATACTCCAGGTCAGGTTGG	antrum	Lengerer et al., 2018	Maclig_37v3@Mlig018792.g3	primer_mapping
MLRNA110815	RNA815_2356	RNA815_2356		2706	753	GGACAAATTTGAACAGGATTTCG	TCACACACTCGTGTTCATCACC	antrum	Lengerer et al., 2018	Maclig_37v3@Mlig022826.g2	blastn
MLRNA110815	RNA815_24656.3	RNA815_24656.3		313	238	TCGTATCAGCGAATTGACAAGC	GCGTAGTCTTGCCGTATTGC	antrum	Lengerer et al., 2018	Maclig_37v3@Mlig012201.g13	blastn
MLRNA110815	RNA815_25433	RNA815_25433		749	551	AACACACCTGACTGGAAGATGC	AAACAGGCCGTTCATATGGATT	antrum	Lengerer et al., 2018	Maclig_37v3@Mlig024660.g1	blastn
MLRNA110815	RNA815_3548	RNA815_3548		2338	939	TGTTGTCGCTGTGAAGTCAAGA	TGGGTGTCAGGTAGAACTCCAA	antrum	Lengerer et al., 2018	Maclig_37v3@Mlig018231.g1	primer_mapping
MLRNA110815	RNA815_5110.2	RNA815_5110.2		1863	628	AATATGGCACCAGCTACGAAGG	GAGTTGCCGATGTCATAGTTGC	antrum	Weber et al., 2018	Maclig_37v3@Mlig025567.g1	primer_mapping
MLRNA110815	RNA815_11627	RNA815_11627		1321	830	CTACACTGACCGGGAGATTCG	TGCATCAAAAACTGCAAAAGTACC	antrum	Weber et al., 2018	Maclig_37v3@Mlig013672.g3	blastn
MLRNA110815	RNA815_3346.1	RNA815_3346.1.a		2395	610	CAGTATTTCAATGTGGCTCTTGC	CTGAACAAGGCTGCTATTCAGTGC	antrum	Weber et al., 2018	Maclig_37v3@Mlig010958.g1	primer_mapping
MLRNA110815	RNA815_11445	RNA815_11445		1334	737	GTTACATGCACTGGCAGCAG	AGTCTCCGGCTCTCAGGTC	antrum		Maclig_37v3@Mlig014210.g3	primer_mapping
MLRNA110815	RNA815_17946	RNA815_17946		977	333	TTAAGCGCACCATCGGAGAC	CCGGCACATCTCCTTCATCT	antrum		Maclig_37v3@Mlig004354.g1	primer_mapping
MLRNA110815	RNA815_1900.1	RNA815_1900.1		2891	900	CTGCTCAACGTGACCTATAAAACG	AGGTACCAATCCGTAGATGAGTCC	antrum		Maclig_37v3@Mlig022521.g3	primer_mapping
MLRNA110815	RNA815_3346.1	RNA815_3346.1.b		2395	658	CAGTATTTCAATGTGGCTCTTGC	CTGAACAAGGCTGCTATTCAGTGC	antrum		Maclig_37v3@Mlig010958.g1	primer_mapping
MLRNA110815	RNA815_345.1	RNA815_345.1.b		5053	750	AGTTCAAACTTCATGTTCGTGTCC	AGTTATCAGCGTGCCATTATTTCC	antrum		Maclig_37v3@Mlig010673.g5	primer_mapping
MLRNA110815	RNA815_35951	RNA815_35951		557	446	GAGTCGCAACCTTAAAATGAACTG	TGAGATACAGTTCCAGCTTTCACC	antrum		Maclig_37v3@Mlig019320.g1	blastn
MLRNA110815	RNA815_41486.1	RNA815_41486.1		490	293	GTACTCGCAAACCTAGGAGTAGCC	ACATCCTGTTCGTGTCACAATCC	antrum		Maclig_37v3@Mlig026411.g1	blastn
MLRNA110815	RNA815_43720.2	RNA815_43720.2		430	409	TGCAGACAATCTAGCTGTCAAATG	CAGGCCAGACAGAGAAAATAATTG	antrum		FALSE	FALSE
MLRNA110815	RNA815_5114	RNA815_5114		2020	770	CACTATTGCTGCGTCTACAACTGC	GCCTTTATTAGCCATTTTGTTTGC	antrum		Maclig_37v3@Mlig055830.g1	blastn
MLRNA110815	RNA815_32122	RNA815_32122.a		617	430	TATCTTGTTCAACTCCCATCAAGG	TGACATTATGAAGTTTTTGCAGACC	antrum;cement glands	Weber et al., 2018	Maclig_37v3@Mlig015065.g3	blastn
MLRNA110815	RNA815_27832	RNA815_27832		697	578	AAAGATTTAAGCGCACTTTTTGG	CCCCATACGGATTAAAATCACC	antrum;gonads	Weber et al., 2018	Maclig_37v3@Mlig025285.g1	blastn
MLRNA110815	RNA815_967.1	RNA815_967.1		3625	828	GACTACATCAAGGAGCCGAACC	CTTATTGCAGTCGGAGTTGTGC	cement glands;antrum;gonads	Weber et al., 2018	Maclig_37v3@Mlig005605.g1	primer_mapping
MLRNA110815	RNA815_8185	RNA815_8185.a		1611	644	TGGGACACAAACTTGGAGATGC	CTGCCAAGCATAGTTGGACTGC	cement glands;ovaries	Weber et al., 2018	Maclig_37v3@Mlig057292.g2	primer_mapping
MLRNA110815	RNA815_300	RNA815_300		5289	962	AAGACTACGGACGATTCACAAGC	CGAAGAACTCTCCGCACTTCC	gonads	Lengerer et al., 2018	Maclig_37v3@Mlig021174.g1	primer_mapping
MLRNA110815	RNA815_19305	RNA815_19305		926	269	GAGCGATGACGAAACTACATGG	CTGTGGCAGAAATTGAGAAACC	gonads	Ramm et al., 2019	Maclig_37v3@Mlig032695.g1	primer_mapping
MLRNA110815	RNA815_36754	RNA815_36754		546	292	AAAGAATCGATCCGCAGTCATAC	GGTCAAACAGCTCACAGTCCAC	gonads	Ramm et al., 2019	Maclig_37v3@Mlig002376.g4	primer_mapping
MLRNA110815	RNA815_21095	RNA815_21095		867	748	GCTGTCCATACGAGTACATGC	CATGCAGTCTCACCAAGTGC	gonads	Ramm et al., 2019	Maclig_37v3@Mlig026677.g1	blastn
MLRNA110815	RNA815_34074	RNA815_34074		585	450	AGAGCTTTGGATTCATTCTTGGTC	GCTGGATGTTTTGTTTATTTGCAG	gonads	Ramm et al., 2019	Maclig_37v3@Mlig012927.g2	blastn
MLRNA110815	RNA815_42823	RNA815_42823		477	477	GGATCGCCAGGACTTACTTGTTCTCTACC	TTGATGTCTTCTCATCTCTGATGG	gonads	Ramm et al., 2019	FALSE	FALSE
MLRNA110815	RNA815_12718	RNA815_12718		1245	408	CTCACCTTCAGGCAGACGTAGG	CTAGAGGAGCAGAGCTTCTTCG	gonads	Weber et al., 2018	Maclig_37v3@Mlig024106.g1	blastn
MLRNA110815	RNA815_22212	RNA815_22212		833	431	GCTCCGGTGTTAATGTTTCTCC	CATCAACCCTGAATCTGTCTGG	gonads	Weber et al., 2018	Maclig_37v3@Mlig024555.g1	primer_mapping
MLRNA110815	RNA815_59989	RNA815_59989.a		263	191	GAGAGAGCAGAAGAAGCGGAAG	AGCGCAGCTTCAGTCCAGTT	gonads	Weber et al., 2018	Maclig_37v3@Mlig034127.g1	blastn
MLRNA110815	RNA815_20725	RNA815_20725		879	802	AACAAGCCTTTTAAGCCTTTAAGC	CCTCAGACCCTTAAACTATGATGC	gonads	Weber et al., 2018	Maclig_37v3@Mlig019960.g1	blastn
MLRNA110815	RNA815_19007	RNA815_19007		936	688	TAAGATCCGGAGAAAGGAGTGG	TGACAGATTTCAGTGTCGTTGC	gonads	Weber et al., 2018	Maclig_37v3@Mlig025353.g1	blastn
MLRNA110815	RNA815_26811	RNA815_26811.a		719	342	TCGAGCTCAACAAGAAATCTGC	CTCGCTATGACGTCACTTGTCC	gonads	Weber et al., 2018	Maclig_37v3@Mlig018069.g1	blastn
MLRNA110815	RNA815_4733.1	RNA815_4733.1		2085	873	AGTCTTTGCGTTCTTCAGTAAAGG	AGATTAAGCGGGTTAAAGCTAACG	gonads		Maclig_37v3@Mlig017933.g1	primer_mapping
MLRNA110815	RNA815_9567	RNA815_9567		1479	706	AGGATCTGTCGTTCGCTGAG	ATACGCCTACGGATGGTGTC	gonads		Maclig_37v3@Mlig015634.g1	primer_mapping
MLRNA110815	RNA815_17676	RNA815_17676		989	336	ACCGACTACTGCGTGAACAACC	CTGGAGTTGGAGAAGAACACTTCC	gonads		Maclig_37v3@Mlig002341.g3	primer_mapping
MLRNA110815	RNA815_32744	RNA815_32744		607	350	GGGTCTCCTCTGACGAAGAGCTG	CACCTGTTCCTATCGAATCTCAGG	gonads		Maclig_37v3@Mlig002341.g3	primer_mapping
MLRNA110815	RNA815_53989	RNA815_53989		360	260	CGAATATCGCATTGGAAGTGTC	AGGGTTGTGCTCACTCGAAGTC	gonads		Maclig_37v3@Mlig042774.g1	primer_mapping
MLRNA110815	RNA815_35153	RNA815_35153.a		569	369	AGATTATCGGCGCTTCCTTACC	TACTGGAACTCAACTCTCAAAGAGC	gonads;cement glands;gut	Weber et al., 2018	Maclig_37v3@Mlig015065.g2	blastn
MLRNA110815	RNA815_26815.1	RNA815_26815.1		719	505	TCAGCCTCAGGAGGTCAAGG	GTGGAAACTCGTCCGAGAGG	gonads;developing eggs	Ramm et al., 2019	Maclig_37v3@Mlig007525.g4	primer_mapping
MLRNA110815	RNA815_20151	RNA815_20151		898	466	GCGACTCTTATGAGAACTTCAAAGC	CAGAACAAAGACCGCTTCTCC	gonads;developing eggs	Ramm et al., 2019	Maclig_37v3@Mlig007525.g2	primer_mapping
MLRNA110815	RNA815_16601.1	RNA815_16601.1		1035	425	GCAGAGTGCGGTTTTTATAGCC	GGATCTGAAGGGTTGTTGAGTAGC	gonads;developing eggs	Ramm et al., 2019	Maclig_37v3@Mlig015088.g2	primer_mapping
MLRNA110815	RNA815_20657	RNA815_20657		882	697	TGCCTACAAGTGTAAAGGTTCAGC	GATAGTTGACACAATTCGATCTTGG	gonads;developing eggs	Ramm et al., 2019	Maclig_37v3@Mlig016042.g1	primer_mapping
MLRNA110815	RNA815_23648	RNA815_23648		793	398	AAATTCGCTCTACCTGCTGTGC	GATCGATTTTAACAGCATCACTGC	gonads;developing eggs	Ramm et al., 2019	Maclig_37v3@Mlig034043.g1	primer_mapping
MLRNA110815	RNA815_17836	RNA815_17836		981	600	GACATGATTCTCACGACAGAGC	GATCCTGTAGGCGTCGTTGG	gonads;developing eggs	Ramm et al., 2019	Maclig_37v3@Mlig012299.g1	primer_mapping
MLRNA110815	RNA815_11451.3	RNA815_11451.3		425	226	GCCGTCACTGCTGACTCTGTATTTC	AGGTTGAAGCGAGCCAAGTTAATG	gonads;developing eggs		Maclig_37v3@Mlig009773.g14	primer_mapping
MLRNA110815	RNA815_2945.1	RNA815_2945.1		2505	920	CGACAGGTAATAGAGCAGAGTTGC	TAGCTTGTTTAGCGGATGAGTGC	gonads;developing eggs;postpharyngeal	Ramm et al., 2019	Maclig_37v3@Mlig003499.g2	blastn
MLRNA110815	RNA815_26830	RNA815_26830		718	538	TACTTCCAAGTGATTGCTCTACGC	TTGAAGCATTGATGAGTTATTAACAGG	gonads;pharyngeal glands	Ramm et al., 2019	Maclig_37v3@Mlig031762.g1	blastn
MLRNA110815	RNA815_21158.2	RNA815_21158.2		854	638	GATGATCAGCGACGAGAACG	TAGCAACATCAAGGTTGGTAAGG	gut;ovaries	Ramm et al., 2019	Maclig_37v3@Mlig031851.g1	blastn
MLRNA110815	RNA815_30011	RNA815_30011		655	570	GCAGAAGAGGACCTACCTGACTACC	CTAGGGTAAGTTGGGACCTACTGC	no pattern;prostate;ovary weak	Weber et al., 2018	Maclig_37v3@Mlig000897.g2	blastn
MLRNA110815	RNA815_1618.1	RNA815_1618.1		3065	622	GGCTGCCCAGTCTACTTGTG	CGTTGTCGTTTTGACAGGTG	ovaries	Arbore et al., 2015	Maclig_37v3@Mlig026406.g1	primer_mapping
MLRNA110815	RNA815_4558	RNA815_4558		2117	524	GCAGCAGATCCCTGAAGAAG	TTGTTCCTGTAGCCGTGTTG	ovaries	Arbore et al., 2015	Maclig_37v3@Mlig026162.g1	blastn
MLRNA110815	RNA815_7725.2	RNA815_7725.2		1590	697	GCTCAAGCAACAACAACTGC	AGGTAGTGAGCCTCGTCGTC	ovaries	Arbore et al., 2015	Maclig_37v3@Mlig016360.g1	primer_mapping
MLRNA110815	RNA815_23829	RNA815_23829.a		788	360	CAACTCATATCGGTGCTACAATGG	TTGATTACATTCTACAGTCGGTTACG	ovaries	Lengerer et al., 2018	Maclig_37v3@Mlig008010.g1	blastn
MLRNA110815	RNA815_1085	RNA815_1085		3507	886	AGATCAGAGAGAGCCAGAAGATGG	AGCATGTAGTAGGGCGTGTAACC	ovaries	Ramm et al., 2019	Maclig_37v3@Mlig019291.g1	primer_mapping
MLRNA110815	RNA815_170	RNA815_170		6450	918	CTGTATCTACGACAGTCCGAATGG	TTCTTGCATTTGACTTGACTCTCC	ovaries	Ramm et al., 2019	Maclig_37v3@Mlig016543.g1	primer_mapping
MLRNA110815	RNA815_27338	RNA815_27338		708	606	GAGCCTTCAAGTTCTAATTCATCG	TTCATAGCAAGCGACAATCTGG	ovaries	Ramm et al., 2019	FALSE	FALSE
MLRNA110815	RNA815_358.1	RNA815_358.1		5013	980	ACGAGATCAAGGACTACCTTCTGG	GGGAGCATCGATAAAGTACAGACC	ovaries	Ramm et al., 2019	Maclig_37v3@Mlig017274.g1	primer_mapping
MLRNA110815	RNA815_54	RNA815_54		9893	926	AGCCGGAAGTATTGATGTCG	CGGTGACAATGTTGGAGATG	ovaries	Ramm et al., 2019	Maclig_37v3@Mlig002161.g6	primer_mapping
MLRNA110815	RNA815_23829	RNA815_23829.b		788	385	CAACTCATATCGGTGCTACAATGG	TTGATTACATTCTACAGTCGGTTACG	ovaries		Maclig_37v3@Mlig008010.g1	blastn
MLRNA110815	RNA815_27093	RNA815_27093.b		713	722	CTAAACAACTACAGCCAGCTCACG	CGACGTTGTAATTGTATCTGTTCACC	ovaries		Maclig_37v3@Mlig019296.g1	primer_mapping
MLRNA110815	RNA815_10574	RNA815_10574		1400	859	GACGTATGTCTACTCGAAGGATGC	GGATTTAACAGAAGAACGGTCAGC	ovaries;developing eggs	Ramm et al., 2019	Maclig_37v3@Mlig030738.g4	primer_mapping
MLRNA110815	RNA815_10777.2	RNA815_10777.2		583	359	ACACTTACGACTACGGCTATGGTG	ACAATGCTACAAACAGTCCGAAAA	ovaries;developing eggs	Ramm et al., 2019	Maclig_37v3@Mlig019340.g1	blastn
MLRNA110815	RNA815_1214.1	RNA815_1214.1		3354	937	CTTTTATTCAAGAACCGGAATTGG	AACACGTATCTCACATAGGCATCC	ovaries;developing eggs	Ramm et al., 2019	Maclig_37v3@Mlig033461.g5	primer_mapping
MLRNA110815	RNA815_13829.2	RNA815_13829.2		951	511	TACGGCAAGCGTTACAGC	CGTTGTCGCTGTACTTATAGTTGC	ovaries;developing eggs	Ramm et al., 2019	Maclig_37v3@Mlig013858.g4	primer_mapping
MLRNA110815	RNA815_16539	RNA815_16539		1038	655	AGCGTCGACGAGAAAAATGC	CTGAAACAGTAGCAGCCTCTCG	ovaries;developing eggs	Ramm et al., 2019	Maclig_37v3@Mlig019261.g1	primer_mapping
MLRNA110815	RNA815_29287	RNA815_29287		669	325	CGACAGCGTTGTCCAGTCC	TGTAGAGACGGAGGCAGACG	ovaries;developing eggs	Ramm et al., 2019	Maclig_37v3@Mlig024284.g1	primer_mapping
MLRNA110815	RNA815_3206.2	RNA815_3206.2		773	581	GATGGATATCAGCAACCTTACAGC	TAACTGGGTTCATAGCCCTTGC	ovaries;developing eggs	Ramm et al., 2019	Maclig_37v3@Mlig013858.g4	primer_mapping
MLRNA110815	RNA815_35903	RNA815_35903		558	488	GGATCAACTTTCAACTTGGGACAACTAGC	AATACGGAACAAAACTCAAAATCG	ovaries;developing eggs	Ramm et al., 2019	Maclig_37v3@Mlig001781.g1	blastn
MLRNA110815	RNA815_2039	RNA815_2039		2828	906	GGATCGAATGTTGTATTTTATCGCACAGC	GCTGAAATGAGTTGATGGATAGC	ovaries;developing eggs	Ramm et al., 2019	Maclig_37v3@Mlig003758.g1	blastn
MLRNA110815	RNA815_2054.7	RNA815_2054.7		505	420	AAATCACACGAAGCAGTTATGACA	GTTGCTTGTTTGTTTGTACGCAAT	ovaries;developing eggs	Ramm et al., 2019	Maclig_37v3@Mlig008358.g1	blastn
MLRNA110815	RNA815_5351	RNA815_5351		1977	926	GGAACTAACCCTACTGGACATTGG	TGTTGTAGAAAATGGGATTGATGG	ovaries;developing eggs	Ramm et al., 2019	Maclig_37v3@Mlig014915.g10	primer_mapping
MLRNA110815	RNA815_2813.4	RNA815_2813.4		383	275	ACAAGAAGAGAGGGGAGAAGAGG	CTTCGATTGCGTATTCTTCAGC	ovaries;developing eggs	Weber et al., 2018	Maclig_37v3@Mlig004962.g1	blastn
MLRNA110815	RNA815_9521.2	RNA815_9521.2.b		1241	NA	GGACTTACCAGCGAACATTTCC	ATCGGCCCAAAATATGAAAGC	ovaries;developing eggs	Ramm et al., 2019	FALSE	FALSE
MLRNA110815	RNA815_9549.4	RNA815_9549.4.a	Mlig-pro39	828	602	CTGCTGAGGTGGTCTTCCAG	GTTGCATCTCGGTGAAAGTG	prostate	Arbore et al., 2015	Maclig_37v3@Mlig005727.g3	blastn
MLRNA110815	RNA815_22046	RNA815_22046.a	Mlig-pro27	838	612	TCAACCAGAGAAGCATGACG	CCTTGTTCTCCTTGGCGTAG	prostate	Arbore et al., 2015; Weber et al., 2018	Maclig_37v3@Mlig005059.g1	blastn
MLRNA110815	RNA815_14112	RNA815_14112.a		1160	521	TACAAGAATTCGGAGCAATTCG	GGCAAAGGTTTTCCGTAAGC	prostate	Lengerer et al., 2018	Maclig_37v3@Mlig031901.g2	primer_mapping
MLRNA110815	RNA815_18680	RNA815_18680.a		948	429	GACGTTGCCAAAGAGTTCAACC	CGGGGAGAAGAAAATCTGTGG	prostate	Lengerer et al., 2018	Maclig_37v3@Mlig025564.g4	primer_mapping
MLRNA110815	RNA815_324.2	RNA815_324.2		5051	866	ACGAGTTGAAAGCAGGACAACC	TCCGAACGTGTAGAAAGACAGG	prostate	Lengerer et al., 2018	Maclig_37v3@Mlig023775.g2	primer_mapping
MLRNA110815	RNA815_8030	RNA815_8030.b		1628	416	CAACATGGCTCTTTTGGAGTGG	AGACCAACAAGTAGGCAAACTGC	prostate	Lengerer et al., 2018	Maclig_37v3@Mlig003651.g1	primer_mapping
MLRNA110815	RNA815_22213	RNA815_22213		833	658	AAAAAGCAGAGAGAACACATGAGC	TCACAATCAGACTTCAGACAATGC	prostate	Ramm et al., 2019	Maclig_37v3@Mlig029306.g3	blastn
MLRNA110815	RNA815_2520.1	RNA815_2520.1.a	Mlig-pro20	2649	415	CAGATGCAATCAAAGATGTAGTGC	AACCCAATTACGAGCTAACTCTACC	prostate	Weber et al., 2018	FALSE	FALSE
MLRNA110815	RNA815_12565	RNA815_12565	Mlig-pro18	1255	502	TGCGCTAACACACTCAAAAAGG	TCCACCTAAGACACGCTTTTCC	prostate	Weber et al., 2018	Maclig_37v3@Mlig016293.g1	blastn
MLRNA110815	RNA815_14437.1	RNA815_14437.1.a	Mlig-pro24	1140	522	CCGCAACATTACCGATATTAAGC	AATTTCTCGCACTTTTCCATGC	prostate	Weber et al., 2018	Maclig_37v3@Mlig020308.g1	primer_mapping
MLRNA110815	RNA815_15018.1	RNA815_15018.1.a	Mlig-pro4	1111	332	AAAATCGACCGTTTCATGTCG	CGAGAGTTCTCCAGCTGATTCG	prostate	Weber et al., 2018	Maclig_37v3@Mlig027242.g2	primer_mapping
MLRNA110815	RNA815_15432.2	RNA815_15432.2.a	Mlig-pro11	981	290	CAAAATCTTGTGGTGGCAAAC	TTGGGCATTGCAATATTTCTTC	prostate	Weber et al., 2018	FALSE	FALSE
MLRNA110815	RNA815_17071.2	RNA815_17071.2.a	Mlig-pro26	693	396	GTTCCAGGTGTCTTTGGAGTGC	GTTGCTTTTCGCTGTTCAGTCC	prostate	Weber et al., 2018	FALSE	FALSE
MLRNA110815	RNA815_18269	RNA815_18269.a	Mlig-pro10	965	587	TCTTATTTTTGCCCTGGTTTCC	AATTGCCTGGTCTGCTTTTAGC	prostate	Weber et al., 2018	FALSE	FALSE
MLRNA110815	RNA815_19192	RNA815_19192.a	Mlig-pro6	929	370	AATCTGTGCTCAAGCAGACTGG	CGGTCGCTCAAGTCGGTATC	prostate	Weber et al., 2018	Maclig_37v3@Mlig016455.g1	primer_mapping
MLRNA110815	RNA815_19312	RNA815_19312.a	Mlig-pro33	925	441	TCGGTTGCATTATCGTTTTGG	CGCAAAATGAGTAGACAGACTGC	prostate	Weber et al., 2018	FALSE	FALSE
MLRNA110815	RNA815_19361	RNA815_19361.a	Mlig-pro28	923	364	ATGCCAACTTCCATCCAAGC	AGCACGCCTTCAGTAGGAGACC	prostate	Weber et al., 2018	FALSE	FALSE
MLRNA110815	RNA815_30276	RNA815_30276.a	Mlig-pro30	650	260	AGTCTGACGCATCGAAACTGG	AAACACAAGCATTGTTTTCAAGC	prostate	Weber et al., 2018	Maclig_37v3@Mlig001137.g3	primer_mapping
MLRNA110815	RNA815_37400.2	RNA815_37400.2.a	Mlig-pro56	417	301	ATACACGAAAGCAATTTCTAGTCC	ACCACGTTAACGAATCGTGTCC	prostate	Weber et al., 2018	FALSE	FALSE
MLRNA110815	RNA815_41882	RNA815_41882	Mlig-pro66	486	247	CATTACCATGGCTGAGAGTTTCC	GCATTTTCATTGCACTTTCTCG	prostate	Weber et al., 2018	FALSE	FALSE
MLRNA110815	RNA815_45459	RNA815_45459.a	Mlig-pro15	454	390	TGCCCATCAGAAATTCTACTTCC	CGCACCGTATTTGTTTTTATTGG	prostate	Weber et al., 2018	FALSE	FALSE
MLRNA110815	RNA815_7102.2	RNA815_7102.2	Mlig-pro1	936	602	TTTGCAACTCTTGCTCTGTTCC	CATTTTCCATGCCTTTCTTGC	prostate	Weber et al., 2018	FALSE	FALSE
MLRNA110815	RNA815_7102.3	RNA815_7102.3	Mlig-pro29	861	264	GCATTTGTGCGCTACTTCAGC	TACCGAGTCACAACACATCTGC	prostate	Weber et al., 2018	FALSE	FALSE
MLRNA110815	RNA815_80.4	RNA815_80.4.b	Mlig-pro5	969	447	CAAATCAAACATTATGCAGGTTGC	GTTTGCTAGACCAAATAACTTTGC	prostate	Weber et al., 2018	FALSE	FALSE
MLRNA110815	RNA815_9549.1	RNA815_9549.1.a	Mlig-pro8	1480	970	GAATGCAAAACCAGGACTTCG	TCGAATAGTTCAAGGCTGTTGC	prostate	Weber et al., 2018	Maclig_37v3@Mlig014133.g2	blastn
MLRNA110815	RNA815_9549.2	RNA815_9549.2.a	Mlig-pro12	1248	559	ACTTGTCTTCGTGTGCAGAACC	CCAGCATTATTTCCTTCATCC	prostate	Weber et al., 2018	Maclig_37v3@Mlig014133.g1	primer_mapping
MLRNA110815	RNA815_9549.3	RNA815_9549.3.b	Mlig-pro7	1199	621	ACTTGTCTTCGTGTGCAGAACC	AAACTCGGAGAAGTGGTGATCC	prostate	Weber et al., 2018	Maclig_37v3@Mlig005727.g3	primer_mapping
MLRNA110815	RNA815_11128.1	RNA815_11128.1.a	Mlig-pro13	1356	589	GAACAAATTAACTTGAACCCCG	TGTAGCATGCGTCTTTATTTGG	prostate	Weber et al., 2018	Maclig_37v3@Mlig019353.g1	primer_mapping
MLRNA110815	RNA815_14220	RNA815_14220.a	Mlig-pro25	1152	370	ATTACTGGATGGGTCGTGAAGC	AGTACTCGCGGCAGTCAGC	prostate	Weber et al., 2018	Maclig_37v3@Mlig019538.g3	primer_mapping
MLRNA110815	RNA815_15432.1	RNA815_15432.1.b	Mlig-pro19	1089	408	CAGATCAAATCTGATGGGTGATTT	AACTCGAATATTTCCATTGCGATT	prostate	Weber et al., 2018	FALSE	FALSE
MLRNA110815	RNA815_15432.3	RNA815_15432.3.b	Mlig-pro40	706	455	AGGGTTGTTATTTCCATTCTAAGC	ATTCTATTGCCACAGAAGCATAGG	prostate	Weber et al., 2018	FALSE	FALSE
MLRNA110815	RNA815_42719	RNA815_42719.b	Mlig-pro58	478	280	GGATCAACTAATTCAAGAAGCGCCAAAAC	TCTTCGTTCAGCAAGTCCTTTAGA	prostate	Weber et al., 2018	Maclig_37v3@Mlig005822.g1	blastn
MLRNA110815	RNA815_55723	RNA815_55723.a	Mlig-pro47	331	294	GCAATTTAGTAACTCCTCGCAACC	TCCGACGTGTGCTCTTCC	prostate	Weber et al., 2018	FALSE	FALSE
MLRNA110815	RNA815_7654.2	RNA815_7654.2	Mlig-pro50	399	205	GATCATTCGTCGACAAGACTGG	AAGCTACCCGGTGGACACTTAG	prostate	Weber et al., 2018	Maclig_37v3@Mlig000334.g11	primer_mapping
MLRNA110815	RNA815_29683.1	RNA815_29683.1.a	Mlig-pro38	661	661	CGTGCTACATACAGAAATGATGG	TTCGTCCATACAGATAATTCTTGC	prostate	Weber et al., 2018	FALSE	FALSE
MLRNA110815	RNA815_11100.2	RNA815_11100.2.a	Mlig-pro32	1183	196	TCGGCTTTGTATTACATTTTGC	ACTGGACCGGTGTCCTCAT	prostate	Weber et al., 2018	Maclig_37v3@Mlig001594.g5	blastn
MLRNA110815	RNA815_14437.2	RNA815_14437.2.b	Mlig-pro23	1044	364	CTGATCTGATGAACTCAGTCTCG	AACAGCTTTTGACGTCTCATCC	prostate	Weber et al., 2018	Maclig_37v3@Mlig017920.g1	primer_mapping
MLRNA110815	RNA815_14562	RNA815_14562.a	Mlig-pro42	1133	476	TCTGGGACCTTTGCTAAACC	GTGTCACAATGCGTCATTCC	prostate	Weber et al., 2018	Maclig_37v3@Mlig005822.g1	primer_mapping
MLRNA110815	RNA815_16008.2	RNA815_16008.2.a	Mlig-pro46	555	347	CTGCACGGTTGTTACCTTCG	TCATCTTCATAATTGCGGTGAAAG	prostate	Weber et al., 2018	Maclig_37v3@Mlig021499.g3	primer_mapping
MLRNA110815	RNA815_17071.1	RNA815_17071.1.a	Mlig-pro16	1014	764	AATCATGCTGTTCTCAACTCTCG	TAAGTTGCTATCCGGTTCAGTCC	prostate	Weber et al., 2018	FALSE	FALSE
MLRNA110815	RNA815_18395	RNA815_18395.a	Mlig-pro44	960	800	AGAACACAACGGGAAATCATAGC	ACACGTGGTGCAAGATGAGG	prostate	Weber et al., 2018	Maclig_37v3@Mlig005822.g1	primer_mapping
MLRNA110815	RNA815_18589.1	RNA815_18589.1.a	Mlig-pro52	951	679	TGTTCCAGAGGTCTTCGTAGTCG	TTTAGCTTAGTCAGCAGCGATCC	prostate	Weber et al., 2018	FALSE	FALSE
MLRNA110815	RNA815_18589.2	RNA815_18589.2.a	Mlig-pro65	616	491	TGACATGGAAATGTGTCACG	ACGCTCAAAACACCGTTACC	prostate	Weber et al., 2018	FALSE	FALSE
MLRNA110815	RNA815_19868.1	RNA815_19868.1.a	Mlig-pro34	906	246	AACATGTCTCTGGCTCGACTGG	TCATAGGCCTGTACTGTAGACTTCG	prostate	Weber et al., 2018	Maclig_37v3@Mlig017934.g3	blastn
MLRNA110815	RNA815_20163.1	RNA815_20163.1.a	Mlig-pro3	897	394	ACCAAGGCACCAATGCTCTACT	GAGTATATCCCCTTTGCCATGC	prostate	Weber et al., 2018	FALSE	FALSE
MLRNA110815	RNA815_21027	RNA815_21027.a	Mlig-pro22	869	234	GTTTTCCGACAACGGTAAGG	ATTCATCGTTGTTCCCAGAGC	prostate	Weber et al., 2018	FALSE	FALSE
MLRNA110815	RNA815_2520.2	RNA815_2520.2	Mlig-pro72	452	343	TCGCTATGATTCTTCTCGTTGC	TTTAGCGCGTAGGAGCTTCG	prostate	Weber et al., 2018	FALSE	FALSE
MLRNA110815	RNA815_26553	RNA815_26553.a	Mlig-pro51	724	614	AGAACACATTGTTCGTCGCTTG	TTCAGTGACGGAGATGGCTAAG	prostate	Weber et al., 2018	Maclig_37v3@Mlig001594.g5	blastn
MLRNA110815	RNA815_29684.1	RNA815_29684.1.a	Mlig-pro54	661	373	TTGGAGTACCATTGCATTGTGG	TTCTTTGTATTTGCGGAATTAACG	prostate	Weber et al., 2018	Maclig_37v3@Mlig023297.g1	blastn
MLRNA110815	RNA815_29684.2	RNA815_29684.2.a	Mlig-pro48	486	333	GTCTCAGGGTCTGTGATCATGC	ATTTCCCGCCAGTTAATGACC	prostate	Weber et al., 2018	Maclig_37v3@Mlig023297.g1	blastn
MLRNA110815	RNA815_32421	RNA815_32421.a	Mlig-pro53	611	382	GGCTTCTTCTGTTCGTTTCG	GGCTGCTCATCAGAGACTCC	prostate	Weber et al., 2018	Maclig_37v3@Mlig031887.g1	primer_mapping
MLRNA110815	RNA815_35075	RNA815_35075.a	Mlig-pro45	570	453	TTCCTGTCGATTTGTTCTATTGC	CAAAATTTGACACACGTCGATCC	prostate	Weber et al., 2018	FALSE	FALSE
MLRNA110815	RNA815_37649	RNA815_37649	Mlig-pro67	534	221	GCGCTCTGTCCTCCTGAAAA	ATTTGACGCATCGGTCGT	prostate	Weber et al., 2018	Maclig_37v3@Mlig004961.g1	blastn
MLRNA110815	RNA815_38600.2	RNA815_38600.2.a	Mlig-pro59	486	414	TGAGTCACCCGAAATTTAAACTGC	GGAGACTACGGACACTGTTTAATG	prostate	Weber et al., 2018	Maclig_37v3@Mlig031887.g1	blastn
MLRNA110815	RNA815_39357	RNA815_39357.a	Mlig-pro63	513	403	CAAATATTGTGCACTGCTTCACCC	CAACCATCGAGTTAATACCACCGC	prostate	Weber et al., 2018	Maclig_37v3@Mlig021499.g3	blastn
MLRNA110815	RNA815_39625	RNA815_39625.a	Mlig-pro60	510	275	CAAGATGACCGAGAACATGC	CACATTGCGACACTGAAAGC	prostate	Weber et al., 2018	Maclig_37v3@Mlig005822.g1	primer_mapping
MLRNA110815	RNA815_41274	RNA815_41274.a	Mlig-pro35	492	253	ACCATTGGCATGTAAATTCG	GTTGAGCTCGGCATAAGAGG	prostate	Weber et al., 2018	Maclig_37v3@Mlig016293.g3	blastn
MLRNA110815	RNA815_43041	RNA815_43041.a	Mlig-pro55	475	314	TGCTGGATCGTTCTGATTATCG	ACTCTTTGGCAACGTCCAAGC	prostate	Weber et al., 2018	Maclig_37v3@Mlig025564.g2	blastn
MLRNA110815	RNA815_50917	RNA815_50917.a	Mlig-pro64	400	330	GCTGAGGTGGTCTTTCAGAGG	TTGCAGGCTAAATAAAACAAATGG	prostate	Weber et al., 2018	Maclig_37v3@Mlig014133.g2	blastn
MLRNA110815	RNA815_5404.1	RNA815_5404.1	Mlig-pro43	1970	395	AGGATTGGCCTATTCACGTAGC	ATAATTTGCCAGGACTGGATGG	prostate	Weber et al., 2018	Maclig_37v3@Mlig041862.g7	primer_mapping
MLRNA110815	RNA815_57177	RNA815_57177.a	Mlig-pro74	307	263	CAGCGATTCAAATCCTGAGATATAC	GAAGTCCGAGTCTTCACTTAGCTG	prostate	Weber et al., 2018	Maclig_37v3@Mlig036957.g1	blastn
MLRNA110815	RNA815_57778	RNA815_57778.a	Mlig-pro75	297	472	TGCGACATCAAGTTTTGTTTTT	TTTGACACTTCACTGCTGGTCT	prostate	Weber et al., 2018	Maclig_37v3@Mlig004961.g1	primer_mapping
MLRNA110815	RNA815_7102.1	RNA815_7102.1.a	Mlig-pro36	1736	976	CTTCGGAGGCTAAGTCTCTATACCC	AGAAACATGTTGGAGTCCTCTTTGG	prostate	Weber et al., 2018	FALSE	FALSE
MLRNA110815	RNA815_7102.1	RNA815_7102.1.b	Mlig-pro36	1736	175	GTAACGCTCGATGCAAGAAAGG	TTGAGCTTGAACTTTTACATTCTGC	prostate	Weber et al., 2018	FALSE	FALSE
MLRNA110815	RNA815_7654.3	RNA815_7654.3.a	Mlig-pro62	354	243	CCTGGAACAATCTCAACTGTCG	ACTCGGTGTACACTTGCTAGATCC	prostate	Weber et al., 2018	Maclig_37v3@Mlig000334.g11	primer_mapping
MLRNA110815	RNA815_7654.3	RNA815_7654.3.b	Mlig-pro62	354	291	CCTGGAACAATCTCAACTGTCG	ACTCGGTGTACACTTGCTAGATCC	prostate	Weber et al., 2018	Maclig_37v3@Mlig000334.g11	primer_mapping
MLRNA110815	RNA815_8447	RNA815_8447.a	Mlig-pro31	1583	809	CGTCATTTCAATATTTCCAGAAGG	ATCAGGCTCAATTCTCACAGTTCC	prostate	Weber et al., 2018	Maclig_37v3@Mlig015608.g1	blastn
MLRNA110815	RNA815_9213	RNA815_9213.a	Mlig-pro61	1512	681	TTTGTCTATTCGCAATCTTTGCTG	TGTAGAGATCGCTGGTAGAGAGC	prostate	Weber et al., 2018	Maclig_37v3@Mlig022476.g6	blastn
MLRNA110815	RNA815_9549.4	RNA815_9549.4.b	Mlig-pro39	828	474	ACCTGGACAACAGCCTCTCG	AAGTGTCTTTGTTGTTTAGATCAGC	prostate	Weber et al., 2018	Maclig_37v3@Mlig005727.g3	blastn
MLRNA110815	RNA815_9549.4	RNA815_9549.4.d	Mlig-pro39	828	499	ACCTGGACAACAGCCTCTCG	AAGTGTCTTTGTTGTTTAGATCAGC	prostate	Weber et al., 2018	Maclig_37v3@Mlig005727.g3	blastn
MLRNA110815	RNA815_9549.5	RNA815_9549.5.a	Mlig-pro41	563	549	TGGTCTTCGTGTGCAGAACC	CATTATTTCCTTCATCCTTTGTGC	prostate	Weber et al., 2018	Maclig_37v3@Mlig014133.g1	primer_mapping
MLRNA110815	RNA815_9549.6	RNA815_9549.6.a	Mlig-pro73	469	360	CCAAGTCCCAAAACGTTAATCC	CAAGGTTCTGCACACGAATACC	prostate	Weber et al., 2018	Maclig_37v3@Mlig009779.g2	blastn
MLRNA110815	RNA815_22209	RNA815_22209.a	Mlig-pro2	833	555	GCAACCATGCAATTCTCAAC	TGCACTTCTTGATCGTCTCG	prostate	Weber et al., 2018	FALSE	FALSE
MLRNA110815	RNA815_43684	RNA815_43684A	Mlig-pro76	469	227	TCAATCTGAAGCAACTTGCTGG	TTGGTCTTCTTGTCTGAGTTGC	prostate	Weber et al., 2018	FALSE	FALSE
MLRNA110815	RNA815_57177	RNA815_57177.b	Mlig-pro74	307	310	GCAGCGATTCAAATCCTGAGATATAC	GAAGTCCGAGTCTTCACTTAGCTG	prostate	Weber et al., 2018	Maclig_37v3@Mlig036957.g1	blastn
MLRNA110815	RNA815_57778	RNA815_57778.b	Mlig-pro75	297	235	GACCTCTGATGCCTCAAATATTAC	TCTGCCACTGATTTTATTATGTACC	prostate	Weber et al., 2018	FALSE	FALSE
MLRNA110815	RNA815_10703.1	RNA815_10703.1.a	Mlig-pro57	1389	694	GGTGTCCCCTTCAAGTTTTTCC	AATATGACGGCCATTGATTTCC	prostate	Weber et al., 2018	FALSE	FALSE
MLRNA110815	RNA815_16008.3	RNA815_16008.3.a	Mlig-pro70	264	228	TTGCACCGAATAGCTGTGTATG	AATTAAATCACCGCAGTAGCAATG	prostate	Weber et al., 2018	Maclig_37v3@Mlig031887.g1	primer_mapping
MLRNA110815	RNA815_324.1	RNA815_324.1.b	Mlig-pro14	5161	701	GTACAGGCTTTTTGGGTTTTGG	TAAAAACGGGGATTTCTTGAGC	prostate	Weber et al., 2018	Maclig_37v3@Mlig029702.g3	primer_mapping
MLRNA110815	RNA815_4584.1	RNA815_4584.1.a		2113	533	CCGCTACGACTACCTCAACTGG	CGCTTTGAGACCTTCGAATAGC	prostate	Weber et al., 2018	Maclig_37v3@Mlig016527.g1	primer_mapping
MLRNA110815	RNA815_38600.1	RNA815_38600.1.a	Mlig-pro49	522	255	TGCAAGGTTGCTACTTACATTCC	ACACTACCATCGAGTCAAAACC	prostate	Weber et al., 2018	Maclig_37v3@Mlig021499.g3	primer_mapping
MLRNA110815	RNA815_11100.1	RNA815_11100.1.c	Mlig-pro21	1358	864	GCGTTGTTTGCTGTCATTAACTTC	GAAGCTCATGTCGTATTGGTTTTG	prostate	Weber et al., 2018	Maclig_37v3@Mlig001594.g5	primer_mapping
MLRNA110815	RNA815_11961	RNA815_11961.b		1295	454	TCTCAGTTCTACACTGTCCGATCC	TTGAGATTTTGAGCATGAGCTACC	prostate		Maclig_37v3@Mlig009561.g4	primer_mapping
MLRNA110815	RNA815_37400.2	RNA815_37400.2.b	Mlig-pro56	417	326	ATACACGAAAGCAATTTCTAGTCC	ACCACGTTAACGAATCGTGTCC	prostate		FALSE	FALSE
MLRNA110815	RNA815_15432.1	RNA815_15432.1.c	Mlig-pro19	1089	680	TCGATTCGTCGCTAAAGACTCC	GCGCTTGAACATTTCTATTTTGC	prostate		FALSE	FALSE
MLRNA110815	RNA815_80.1	RNA815_80.1		8316	641	GAATATCTCAATTCCCAATGATCC	TTTCTCTCGCTATGATTATTCTCG	prostate		Maclig_37v3@Mlig016436.g4	blastn
MLRNA110815	RNA815_11100.1	RNA815_11100.1.a	Mlig-pro21	1358	378	AAACGCTTGAAAATGTTTGGTTAG	GACTGGACCGGTGTCCTCATC	prostate		FALSE	FALSE
MLRNA110815	RNA815_14562	RNA815_14562.b	Mlig-pro42	1133	766	CATCTCGGGATAGGTTTACTTCC	GTTGAACCTGATGGGTTTTAGG	prostate		Maclig_37v3@Mlig005822.g1	primer_mapping
MLRNA110815	RNA815_15432.3	RNA815_15432.3.a	Mlig-pro40	706	558	GCAGTTCTCAACTCTTGCTCTGC	GCATATTTCAAGCAGCTTTCAGC	prostate		FALSE	FALSE
MLRNA110815	RNA815_16008.1	RNA815_16008.1.a	Mlig-pro37	1062	875	CGACCTGTTCAACATTCACTCTGC	GCAATGCGTTCCACTTATTACTCC	prostate		FALSE	FALSE
MLRNA110815	RNA815_18334	RNA815_18334.a		962	287	CCTCCTCAGAAGGCAGCAAG	GCCTGTCCGTAGGAGTACACG	prostate		Maclig_37v3@Mlig029370.g1	primer_mapping
MLRNA110815	RNA815_18589.2	RNA815_18589.2.b	Mlig-pro65	616	570	TAATGACATGGAAATGTGTCACG	TTCTTCAGGGGTCCAAAGATAGC	prostate		FALSE	FALSE
MLRNA110815	RNA815_21027	RNA815_21027.b	Mlig-pro22	869	505	TCATGTCGCACAGTGTCTGC	GATGGCAATGACTCCCATAGC	prostate		FALSE	FALSE
MLRNA110815	RNA815_23926	RNA815_23926.c		786	714	GAATCGATCAACTGGAACAATCTG	TCTTGGTATTTGTAGCTTCCAGCA	prostate		Maclig_37v3@Mlig000334.g5	blastn
MLRNA110815	RNA815_32421	RNA815_32421.b	Mlig-pro53	611	563	CGACCTGTTCAACATTCACTCTG	TCGATTACCAAAGTAGCGGTCAG	prostate		FALSE	FALSE
MLRNA110815	RNA815_35806	RNA815_35806.a		559	494	GAATTTTAAACTGGTCGGTTGC	GCATCTGTTCTATTTTCGATTACC	prostate		FALSE	FALSE
MLRNA110815	RNA815_39625	RNA815_39625.b	Mlig-pro60	510	441	GCAGTCATCGTAATTGCTCTGC	CACTGCACTGTCCTGACTCTCC	prostate		Maclig_37v3@Mlig005822.g1	primer_mapping
MLRNA110815	RNA815_41274	RNA815_41274.b	Mlig-pro35	492	395	CTTGAGGACTTGAGCGTTTGC	ATGGAAATCCACCAAAGACACG	prostate		Maclig_37v3@Mlig016293.g3	blastn
MLRNA110815	RNA815_42719	RNA815_42719.a	Mlig-pro58	478	416	GAATATTGAGAAGACCCCAACTCG	GTCTCCGTCATCACCCAACC	prostate		Maclig_37v3@Mlig005822.g1	blastn
MLRNA110815	RNA815_64228	RNA815_64228.b	Mlig-pro69	210	156	CTGTGCCCTCTTGGAAGC	GACACGTGTGCAAGATGC	prostate		Maclig_37v3@Mlig005822.g1	primer_mapping
MLRNA110815	RNA815_8281.2	RNA815_8281.2.c		961	405	GGAGACTTTCACCTTTTTGTAGCAG	GAGCAGCAAAGTGCAGCAAG	prostate		Maclig_37v3@Mlig025175.g1	primer_mapping
MLRNA110815	RNA815_18680	RNA815_18680.b		948	620	CCAGGTAGTCAGAAGCGAACC	AACGCATGTCGCAGATCAC	prostate		Maclig_37v3@Mlig025564.g4	primer_mapping
MLRNA110815	RNA815_2216.1	RNA815_2216.1		2759	875	GCTTCCGGTTCTGTTACGTC	AAGGTGTCTAGCAGCGGTTC	prostate		Maclig_37v3@Mlig031339.g1	blastn
MLRNA110815	RNA815_14112	RNA815_14112.b		1160	546	TACAAGAATTCGGAGCAATTCG	GGCAAAGGTTTTCCGTAAGC	prostate		Maclig_37v3@Mlig031901.g2	primer_mapping
MLRNA110815	RNA815_14220	RNA815_14220.b	Mlig-pro25	1152	697	AGGCAAGGATTTTGGAGTCG	CTTTGCCCAAGTCTTTCTCG	prostate		Maclig_37v3@Mlig019538.g1	primer_mapping
MLRNA110815	RNA815_19868.1	RNA815_19868.1.d	Mlig-pro34	906	458	TGGCTCTACACCTAGCTGTGCT	AACAGCTGGCAGTTTTCCTTTC	prostate		Maclig_37v3@Mlig017934.g3	blastn
MLRNA110815	RNA815_471.4	RNA815_471.4		306	231	GGCAAACTGGATTCAGATATAGGG	TTTTGGATTTTTGTACCGAAGTTG	prostate		Maclig_37v3@Mlig029438.g2	blastn
MLRNA110815	RNA815_80.4	RNA815_80.4.c	Mlig-pro5	969	472	CAAATCAAACATTATGCAGGTTGC	GTTTGCTAGACCAAATAACTTTGC	prostate		FALSE	FALSE
MLRNA110815	RNA815_7258.5	RNA815_7258.5	Mlig-pro71	486	430	CCCTATTTGGAGTGCTTTACGG	GCCGACATTTTGAGCATAGTGG	prostate	Weber et al., 2018	Maclig_37v3@Mlig032025.g1	primer_mapping
MLRNA110815	RNA815_55723	RNA815_55723.b	Mlig-pro47	331	195	CGCAACCATTTACAGCTCAGAC	CTTCCGAGCGTTTGCTTACTAC	prostate weak		Maclig_37v3@Mlig006775.g1	primer_mapping
MLRNA110815	RNA815_4584.2	RNA815_4584.2		1354	567	CAGGACTACTGGTTCAACTACAGC	ACTTACTGGCTTCGTATCCTTGC	prostate;antrum	Weber et al., 2018	Maclig_37v3@Mlig021007.g2	primer_mapping
MLRNA110815	RNA815_23273	RNA815_23273		803	430	CTACGAGTGCCTCTCTGACAGC	ATTGTGAGACGACAGGTAGTAACG	prostate;gonads	Ramm et al., 2019	Maclig_37v3@Mlig007343.g1	primer_mapping
MLRNA110815	RNA815_38273	RNA815_38273.b		526	331	ATGAACTTTTCTCTGCTAGTTGC	AAGCCATCGAGCCTTTGG	prostate;gonads	Weber et al., 2018	Maclig_37v3@Mlig025175.g1	primer_mapping
MLRNA110815	RNA815_17219	RNA815_17219		1007	675	GATTCTTCTCGTTGCTGTTGAGG	GTCAAGTCCAGTTCAGTCAGTCG	prostate;gonads	Weber et al., 2018	FALSE	FALSE
MLRNA110815	RNA815_38273	RNA815_38273.a		526	286	GGACCATCTCTCAATTTGGCCG	TGGAAGCCATCGAGCCTTTGG	prostate;gonads	Weber et al., 2018	Maclig_37v3@Mlig025175.g1	primer_mapping
MLRNA110815	RNA815_18334	RNA815_18334.c		962	262	CCTCCTCAGAAGGCAGCAAG	GCCTGTCCGTAGGAGTACACG	prostate;gonads	Weber et al., 2018	Maclig_37v3@Mlig029370.g1	primer_mapping
MLRNA110815	RNA815_18334	RNA815_18334.b		962	582	CTCCTCAGAAGGCAGCAAGC	TAAACATAGAACGCCACCTCAGC	prostate;gonads		Maclig_37v3@Mlig024117.g1	primer_mapping
MLRNA110815	RNA815_1884.2	RNA815_1884.2		429	233	GGCAGCTACATGGACTCAAGC	TCTGTTGTCTTCCTGCACACC	prostate;gonads		Maclig_37v3@Mlig016455.g2	primer_mapping
MLRNA110815	RNA815_35806	RNA815_35806.b		559	412	TTCCTGTCGATTTGTTCTATTGC	GCAGTACGTAGCCAATAAAGTGC	prostate;gonads		FALSE	FALSE
MLRNA110815	RNA815_9549.5	RNA815_9549.5.b	Mlig-pro41	563	454	ATTTTTAACTCCGGTAGCCATGC	AACCGAACTGAGGTAGGAAGTCG	prostate;gonads;egg		FALSE	FALSE
MLRNA110815	RNA815_35806	RNA815_35806.c		559	469	GAATTTTAAACTGGTCGGTTGC	GCATCTGTTCTATTTTCGATTACC	prostate;gonads;gut	Weber et al., 2018	FALSE	FALSE
MLRNA110815	RNA815_324.3	RNA815_324.3		410	386	AGTGCTACTCCAGCAAGGTTCC	TTGACTGCTAGTGGTTGTTGACG	prostate;head	Weber et al., 2018	Maclig_37v3@Mlig027274.g1	primer_mapping
MLRNA110815	RNA815_3730	RNA815_3730.b		2292	711	AGTCTTGCTCGTCGACTCTGG	CTGAACTGGCACTCATTTCTGC	prostate;head	Weber et al., 2018	Maclig_37v3@Mlig006099.g3	primer_mapping
MLRNA110815	RNA815_3730	RNA815_3730.a		2292	866	ACTGATGGAAAGACCCTTGATGG	TGTGTAGTCATAAATGGCCAGTCG	prostate;head		Maclig_37v3@Mlig006099.g3	primer_mapping
MLRNA110815	RNA815_23192.1	RNA815_23192.1		805	230	CAAGGTTGCTTCGCACTTATCC	GTTTCGTAGAAGCTGCCAGTGC	prostate;pharyngeal glands	Weber et al., 2018	Maclig_37v3@Mlig030891.g1	blastn
MLRNA110815	RNA815_11961	RNA815_11961.c		1295	790	ACAGCTGGCGAGTCTTTATAAGC	ATCAGCCTGTAACTCTCGTTTGC	prostate;pharyngeal glands		FALSE	FALSE
MLRNA110815	RNA815_5404.2	RNA815_5404.2.a		1902	669	GCTAAGACAGAAGCCGATGC	TCGAAGGCCGTACCTAAATG	prostate;pharynx	Arbore et al., 2015	Maclig_37v3@Mlig012476.g1	primer_mapping
MLRNA110815	RNA815_5404.3	RNA815_5404.3.a		1333	764	GAGCGTACACGAGAGTCAACAGAG	GTAGTAACTCCTGACCGCTGCAC	prostate;pharynx	Weber et al., 2018	Maclig_37v3@Mlig018088.g7	primer_mapping
MLRNA110815	RNA815_5404.2	RNA815_5404.2.b		1902	889	AGGTGCATCGAGTTAACAGTAGC	TCATCTGATTGCAATATCTGTTCC	prostate;pharynx		Maclig_37v3@Mlig012476.g1	primer_mapping
MLRNA110815	RNA815_10978	RNA815_10978		1370	852	TAGCCGAGTGTACATGAAGTACCG	ATTCTCTTGTCGGTGGTGTAAGC	prostate;pharynx gland bodies	Ramm et al., 2019	Maclig_37v3@Mlig009296.g2	primer_mapping
MLRNA110815	RNA815_34081	RNA815_34081	Mlig-pro68	585	450	CTCTTGAGTATAAACGCAATCATGC	TGAAGTCCAATGTTGTCAGTTGC	prostate;testes	Weber et al., 2018	FALSE	FALSE
MLRNA110815	RNA815_37400.1	RNA815_37400.1		537	360	TCCTGCATAAGGAGACCATAATACC	GAACCACGTTAACGAATCGTGTC	prostate;testes	Weber et al., 2018	FALSE	FALSE
MLRNA110815	RNA815_44529	RNA815_44529		462	313	CAAATCGGAGTTTACTTGCTTGC	GAGTTCGTTTAGTCAGCAATGTCC	prostate;testes	Weber et al., 2018	Maclig_37v3@Mlig012200.g2	blastn
MLRNA110815	RNA815_51598	RNA815_51598		392	235	AAATGGAAACTTTTTCCGAAAGG	GATACCAGTAGCAACCTCGTTGG	prostate;testes	Weber et al., 2018	Maclig_37v3@Mlig003555.g1	blastn
MLRNA110815	RNA815_7654.1	RNA815_7654.1.a		1668	502	ATCTAGCAAGTGTACACCGAGTCC	GCCGTTAGAATTAGCAAAAGTTCC	prostate;testes	Weber et al., 2018	Maclig_37v3@Mlig000334.g11	primer_mapping
MLRNA110815	RNA815_16433	RNA815_16433		1043	405	GAATGACCGGTGAATATTTGAGC	TTGAGCAGCCTCTAGCGTAGG	prostate;testes	Weber et al., 2018	Maclig_37v3@Mlig011161.g2	primer_mapping
MLRNA110815	RNA815_7654.1	RNA815_7654.1.b		1668	550	ATCTAGCAAGTGTACACCGAGTCC	GCCGTTAGAATTAGCAAAAGTTCC	prostate;testes		Maclig_37v3@Mlig000334.g11	primer_mapping
MLRNA110815	RNA815_5404.3	RNA815_5404.3.b		1333	802	TGGAAGACTTTCAAGTCAATTTTCG	GAATAGTTTTTCCCCTCGAATCTCC	prostate;testes;pharynx	Weber et al., 2018	Maclig_37v3@Mlig018088.g7	primer_mapping
MLRNA110815	RNA815_5875.1	RNA815_5875.1		1896	775	ATAGCAAGTCAGTGATCAGCGTTC	GAATTTGCTATGTTGCTGAGATCG	prostate;testes;pharynx	Weber et al., 2018	Maclig_37v3@Mlig001203.g5	primer_mapping
MLRNA110815	RNA815_3228	RNA815_3228		2423	646	ACGGAAACTTGTTCGTCAGG	TCGCTTCTCTTCCCATTGTC	testes	Arbore et al., 2015	Maclig_37v3@Mlig028076.g2	primer_mapping
MLRNA110815	RNA815_6628.2	RNA815_6628.2		1639	602	GGTGAAGCTGCCTAACATGG	CATCGAGGCTGTTGTCATTG	testes	Arbore et al., 2015	Maclig_37v3@Mlig034015.g1	primer_mapping
MLRNA110815	RNA815_7008	RNA815_7008		1747	603	TACCTGGCCTACTGCCAAAC	CCTGGCTAAATCTGCTGCTC	testes	Arbore et al., 2015	Maclig_37v3@Mlig016310.g1	blastn
MLRNA110815	RNA815_9973.1	RNA815_9973.1		1445	699	GCTAAGCTCAACCCGTCAAC	ACTTCATCCAGTCGCGGTAG	testes	Arbore et al., 2015	Maclig_37v3@Mlig006283.g2	blastn
MLRNA110815	RNA815_14701	RNA815_14701		1127	575	CCAGGAGAGCTAAATCCTGTGC	GTTGACTTGCTGACGAAGATGC	testes	Ramm et al., 2019	Maclig_37v3@Mlig027033.g2	primer_mapping
MLRNA110815	RNA815_24606	RNA815_24606		768	424	ATGTCCAGGCCAGATAAACAGC	TGATGAAGTCTTCTGTGTTGAAGG	testes	Ramm et al., 2019	Maclig_37v3@Mlig029861.g1	primer_mapping
MLRNA110815	RNA815_21744	RNA815_21744		847	454	ATCATTCTTTCGACACCATTCC	ATGGACTGCAACAGTTTAAAAGC	testes	Ramm et al., 2019	Maclig_37v3@Mlig025840.g2	blastn
MLRNA110815	RNA815_5848.1	RNA815_5848.1		1900	961	ACGAGGCCATCTACGACATC	AAGGTGTTGAGCGATTCCTG	testes	Ramm et al., 2019	Maclig_37v3@Mlig018767.g2	blastn
MLRNA110815	RNA815_5085	RNA815_5085		2024	854	GATCCAAAAGTTTCAAGAGTCAACC	AGCAGGTGAAAGTGCTTGTAGG	testes	Ramm et al., 2019	Maclig_37v3@Mlig028273.g1	primer_mapping
MLRNA110815	RNA815_50706	RNA815_50706		403	251	GGACAGAGGGGTGTCTTCC	CAGAAGCCGGTGGTGTAGG	testes	Weber et al., 2018	Maclig_37v3@Mlig022958.g7	primer_mapping
MLRNA110815	RNA815_51051	RNA815_51051		399	278	GATGAAGCGGAGATGTTGCTCTC	AGGTCTCGTAAACGGTCCACTG	testes		Maclig_37v3@Mlig023050.g1	primer_mapping
MLRNA110815	RNA815_21876	RNA815_21876		843	561	CATTAACATCAAGCTGAGCAACG	ATCGCGTCCAGTAATCTCTTCG	testes;cement glands	Weber et al., 2018	Maclig_37v3@Mlig005977.g1	blastn
MLRNA110815	RNA815_11961	RNA815_11961.a		1295	429	TCTCAGTTCTACACTGTCCGATCC	TTGAGATTTTGAGCATGAGCTACC	prostate;pharyngeal glands	Weber et al., 2018	Maclig_37v3@Mlig009561.g4	primer_mapping
