# Supplementary material for: RNA-Seq of three free-living flatworm species suggests rapid evolution of reproduction-related genes
Source: BMC Genomics. 2020 Jul 6;21:462. doi: 10.1186/s12864-020-06862-x (PMC7336406; doi:10.1186/s12864-020-06862-x)
Supplement: Supplementary file 19 — Additional file 19: Table S12. The ISH primers used in this study. [file 12864_2020_6862_MOESM19_ESM.xls]

## Sheet: Legend
Tab. S12 The ISH primers used in this study.
SPECIES:	Mlig	Macrostomum lignano
	Mhtx	Macrostomum hystrix
	Mpus	Macrostomum pusillum
	Mspi	Macrostomum spirale
Orthogroups were selected according to the paper.
FW_primer_seq	This is the sequence of the forward primer. Please note that the letters in bold are not transcript-specific but represent the target sequence for the T7 RNA polymerase.
RV_primer seq	This is the sequence of the reverse primer. Please note that the letters in bold are not transcript-specific but represent the target sequence for the SP6 RNA polymerase.
expected length	This is the length in base pairs that was expected from in-silico calculations. Please note that those lengths are only specific to the target transcripts in-silico and do not represent the real length that was sequenced out.
transcript_id	This is the transcript ID that was chosen to use for primer designing. The “expected length” is based upon the region between (and including) the primers.
sequenced with	This shows if the forward primer (FW_primer) or the M13_forward primer (STANDARD PRIMER for pGEM-T vector) was used to sequence the DNA.
sequencing data	This is the raw sequencing data that was send to us by Microsynth (Switzerland).

## Sheet: Primer_sequences_and_sequenced_
		FW_primer seq (bold is RNA-polymerase overhang)	RV_primer seq (bold is RNA-polymerase overhang)	expected length (without RNApol-seq)	transcript_ID	sequenced with	add.info	sequencing data
OG0014441
	Mlig	GGATCCTAATACGACTCACTATAGGGTACCTGGCCTACTGCCAAAC	CATTTAGGTGACACTATAGAAGCCTGGCTAAATCTGCTGCTC	603 bp	RNA815_7008	FW_primer		GCGACCCGCTGAAGTGCTGGACACCTGCACCAAGCACAAGAATGCCAACCCAGTCGACCAGCTGATCTCCACCATCAACTTCAAGGTGCGCACGCCGGTTCAAGTTGGCAAGAACTACGTGCAACCGTCCGACATTCCGAAGATCACCAAGATGAAGGATCTGGACAAGTACACGAGCCTCTTTGCTGACCTGATCTGGTCGGATCCGAARTCYTTTGGCGGCGCGCACATGAGCCCGAAGGACGCCAACTGGATGTCGTTGAAAGGCTGGACGGAGAACAAAGCCAGACAAATTTCGTTCGAGTTCGGCACAGACGTCATCGAGAAGTTCATCACGCAGTTCAGCYTGACCACTCTGGTCCGCGGTCACGAGCCGAAGGTGCAGGGCTACGAGTGGCA…
	Mhtx	GACTAAAAATCGTATGGGGAAACG	GATTGGAGTTTTTGTGTTTTGTGC	615 bp	Machtx_20180703@G07456_i1	M13_FW	In plasmid.	CNAGGAGGACGAAATTAACGCCTACAGAATCATTGTGCTACTAATCCTAGTCCGTTTCTCCCTGTTGCATCACAAATCCTGCGAAGAGGTGCCAGCCCCTGCGTACGTCATGACTGACATTCACGGCCAGTTCAGCGACCTGTTGCGCTGGTTCTTCAAGACTGGCGGACCCGAGCAGCACAATTTTAATTTTGTTTGCACCGGCGACATGGTTGACCGAGGCCTTCATCAGATTGAGACAGTCTGCCTGTTTCTCTACTACAAGCTCAAATTCCCAACCAGGGTTTTCATTTTGAGAGGCAATCACGAGGACTTTGATCTCCACGAGACCTATGGCTTTCTGCCCGAGTGCAATGAGCGATTCATAAAGAACGCGGTTGACCCTGGACATCAGAAACT…
	Mpus	TTCCACTGAGAGTGCTTCTATTGC	TAACCATTTGGTTTCACTTGATGG	640 bp	Macpus_20180703@G35224_i1	M13_FW	In plasmid. reverse complement	CACGAATAATACAATCTATATTATACACCTTGACAAATCTTTCGATGACGTCATAACCAAATGTGAAGGATACATGCCTTATACTTGGTAGCCAACCTTTAAGCTGCTTCCATTGATCATCATTGCACTCTACTCTTCGTCCTAAACTCATGGGATCAGACCAGAGTAAATCAGAAAGTAAAGCCGTATATTGATCTGCATTTTTAAACAAACGCGTGATTTCACGCGATTTTTCTAAAGGGACATAATTAAATCCAACTTGTTGTGGCCTGCAAACTCTTTTATTGATCAATTCAATCAGGTCCTTGACTTTATTCTGATTAACATGCTTTAAGCACACCTCCAATACATCGGTACTTTTGCATTTTTTACAGTAAGTTATTACTGGGCTTAAGCCAC…
	Mspi	ATCAGTCCCTACCTGTCCTACTGC	TTTGTTTCAGAGATGGAGAGATGC	739 bp	Macspi_20180703@G161928_i1	M13_FW	In plasmid. 1 missmatch between RV_primer and sequenced data.	NAACCTGCATGCGCAACGGCGACATGCTCAAGGTGCTGGAGACCTGCACCAAGCACAAGAACGCCAACCCGGTGGACCAGCTCATCTCCACCATCAACTTCAAGGTGCGCACCCCGGTGCAGGTTGGCAAGAACTACATCCAGCCGTCAGACATTCCCAAGATCACCAAGATGAAGGACCTGGACAAGTACACTAGCCTGTTCGCCGACCTCATCTGGTCGGACCCCAAGTCCTTCGGCGGCGCCCACATGAGCCCCAAGGACGCCAACTGGATGTCGCTGAAGGGCTGGACCGAGAACAAGCCGCGCCAGATCTCGTTCGAGTTTGGCACCGACGTCATCGAGAAGTTCATCACGCAGTACAGTCTCACCACACTTGTGCGGGGCCACGAGCCCAAGG…
